# Supplementary material for: Comprehensive analysis of M2 macrophage-derived exosomes facilitating osteogenic differentiation of human periodontal ligament stem cells
Source: BMC Oral Health. 2022 Dec 27;22:647. doi: 10.1186/s12903-022-02682-5 (PMC9795719; doi:10.1186/s12903-022-02682-5)
Supplement: Supplementary file 1 — Additional file 1. GO enrichment results for all DE-miRNA targets. [file 12903_2022_2682_MOESM1_ESM.csv]

Term_ID	Term_description	ListHit	ListTotal	PopHit	PopTotal	GeneRatio	BgRatio	Enrichment_score	GeneIds	GeneSymbols	p-value	FDR_bh	Category
GO:0045202	synapse	28	1119	151	14857	0.025022341376228777	0.010163559264992933	2.461966396202854	22895;221935;80315;1756;8831;55740;6900;6854;9497;729956;253559;794;221692;2895;41;51299;9762;116443;3084;9162;1837;323;388336;5798;23705;3747;145270;3736	RPH3A;SDK1;CPEB4;DMD;SYNGAP1;ENAH;CNTN2;SYN2;SLC4A7;SHISA7;CADM2;CALB2;PHACTR1;GRID2;ASIC1;NRN1;LZTS3;GRIN3A;NRG1;DGKI;DTNA;APBB2;SHISA6;PTPRN;CADM1;KCNC2;PRIMA1;KCNA1	7.2410647162024116e-06	0.003403300416615133	cellular_component
GO:0045944	positive regulation of transcription from RNA polymerase II promoter	74	1035	588	13332	0.07149758454106281	0.04410441044104411	1.62109829439022	22926;11143;26585;57506;22933;6667;1432;346389;26523;4784;3219;10521;26108;5089;1385;9915;27086;5087;7936;5187;7182;7067;6497;64207;25942;7422;5534;10725;8861;23635;23060;6047;91975;50937;7471;6095;51616;2002;4088;6474;4286;3221;4781;23558;23439;2145;54790;6919;64375;10014;2104;201501;9575;2668;8089;3084;659;5451;2115;55870;4087;5798;56938;200424;7472;4520;904;121340;55810;7003;4782;4208;26508;15…	ATF6;KAT7;GREM1;MAVS;SIRT2;SP1;MAPK14;MACC1;AGO1;NFIX;HOXB9;DDX17;PYGO1;PBX2;CREB1;ARNT2;FOXP1;PBX1;NELFE;PER1;NR2C2;THRA;SKI;IRF2BPL;SIN3A;VEGFA;PPP3R1;NFAT5;LDB1;SSBP2;ZNF609;RNF4;ZNF300;CDON;WNT1;RORA;TAF9B;ELK1;SMAD3;SHOX2;MITF;HOXC4;NFIB;WBP2;ATP1B4;EZH1;TET2;TCEA2;IKZF4;HDAC5;ESRRG;ZBTB7C;CLOCK;GDNF;YEATS4;NRG1;BMPR2;POU2F1;ETV1;ASH1L;SMAD2;PTPRN;ARNTL2;TET3;WNT2;MTF1;CCNT1;SP7;FOXJ2;TEAD1;…	2.1020862274419352e-05	0.04527893733909928	biological_process
GO:0030054	cell junction	56	1119	429	14857	0.050044682752457555	0.02887527764690045	1.7331325213362747	23017;22895;85445;221935;2241;26059;57706;9899;2899;6843;9948;80315;9644;50488;1756;3745;8831;4131;6844;22987;55740;5318;23623;22941;6854;51715;5906;200933;134957;1145;221692;2895;26045;23025;2893;51299;9762;1740;3751;9066;2903;9145;116443;2043;9783;1837;347731;23362;1825;5798;84937;3747;145270;3736;5007;127833	FAIM2;RPH3A;CNTNAP4;SDK1;FER;ERC2;DENND1A;SV2B;GRIK3;VAMP1;WDR1;CPEB4;SH3PXD2A;MINK1;DMD;KCNB1;SYNGAP1;MAP1B;VAMP2;SV2C;ENAH;PKP2;RUSC1;SHANK2;SYN2;RAB23;RAP1A;FBXO45;STXBP5;CHRNE;PHACTR1;GRID2;LRRTM2;UNC13A;GRIA4;NRN1;LZTS3;DLG2;KCND2;SYT7;GRIN2A;SYNGR1;GRIN3A;EPHA4;RIMS3;DTNA;LRRTM3;PSD3;DSC3;PTPRN;ZNRF1;KCNC2;PRIMA1;KCNA1;OSBP;SYT2	3.586516765216485e-05	0.00842831439825874	cellular_component
GO:0035904	aorta development	6	1035	11	13332	0.005797101449275362	0.0008250825082508251	7.026086956521739	51684;3340;4052;84516;144165;10454	SUFU;NDST1;LTBP1;DCTN5;PRICKLE1;TAB1	7.093117670884442e-05	0.07324941049312535	biological_process
GO:0060976	coronary vasculature development	7	1035	16	13332	0.00676328502415459	0.0012001200120012002	5.635507246376812	5125;51684;3340;4052;84516;144165;10454	PCSK5;SUFU;NDST1;LTBP1;DCTN5;PRICKLE1;TAB1	0.00010201867756702694	0.07324941049312535	biological_process
GO:0050808	synapse organization	8	1035	22	13332	0.007729468599033816	0.0016501650165016502	4.684057971014493	23114;5098;26045;2915;4038;9723;392617;10479	NFASC;PCDHGC3;LRRTM2;GRM5;LRP4;SEMA3E;ELFN1;SLC9A6	0.00015325232151547734	0.08252637513608455	biological_process
GO:0005737	cytoplasm	297	1119	3289	14857	0.26541554959785524	0.2213771286262368	1.1989294072287429	2289;9402;10643;2185;51231;6667;23600;255488;8848;80319;170954;22848;79805;814;9213;27086;79027;23327;23005;1974;23581;5452;130507;143279;9318;6472;90268;51715;11261;5906;5298;6569;10768;11240;143471;8575;10277;8315;26499;83605;5834;79960;5578;29974;23293;1806;7533;9762;2043;7545;3084;7976;53405;23760;9448;1837;51347;5218;51684;5599;130271;123041;148867;3300;79789;90196;23096;55796;29978;4293;807…	FKBP5;GRAP2;IGF2BP3;PTK2B;VRK3;SP1;AMACR;RNF144B;TSC22D1;CXXC4;PPP1R18;AAK1;VASH2;CAMK4;XPR1;FOXP1;ZNF655;NEDD4L;MAPKBP1;EIF4A2;CASP14;POU2F2;UBR3;HECTD2;COPS2;SHMT2;OTULIN;RAB23;CHP1;RAP1A;PI4KB;SLC34A1;AHCYL1;PADI2;PSMA8;PRKRA;UBE4B;BRAP;PLEK2;CCM2;PYGB;JADE1;PRKCA;A1CF;SMG6;DPYD;YWHAH;LZTS3;EPHA4;ZIC1;NRG1;FZD3;CLIC5;PITPNB;MAP4K4;DTNA;TAOK3;CDK14;SUFU;MAPK8;PLEKHH2;SLC24A4;SLC30A7;DNAJB2;CLMN…	0.00016766199781797012	0.02626704632481532	cellular_component
GO:0007611	learning or memory	9	1035	30	13332	0.008695652173913044	0.0022502250225022503	3.8643478260869566	29767;2048;25946;2903;7067;5048;4208;2334;2915	TMOD2;EPHB2;ZNF385A;GRIN2A;THRA;PAFAH1B1;MEF2C;AFF2;GRM5	0.0003176417597265177	0.13684007009018384	biological_process
GO:0043194	axon initial segment	5	1119	10	14857	0.004468275245755138	0.0006730833950326445	6.638516532618409	23114;3786;817;89796;57731	NFASC;KCNQ3;CAMK2D;NAV1;SPTBN4	0.0004392251557021176	0.031844194933241206	cellular_component
GO:0005794	Golgi apparatus	76	1119	688	14857	0.0679177837354781	0.04630813757824594	1.4666490013924394	23017;79443;22926;9570;8675;164;22908;340481;813;79823;51560;1453;79969;84725;9910;121512;158866;55785;50488;1756;9538;81876;84656;54756;4043;2734;51324;10125;8674;8934;23327;84541;23623;360203;6811;10270;91010;284254;10972;51326;143187;8728;7257;745;1523;41;5870;5861;51761;1184;26056;10014;23122;23271;2043;92370;382;50999;84376;55870;9779;53405;5125;54757;1174;26035;51304;5798;148867;79188;51533…	FAIM2;FYCO1;ATF6;GOSR2;STX16;AP1G1;SACM1L;ZDHHC21;CALU;CAMKMT;RAB6B;CSNK1D;ATAT1;PLEKHA8;RABGAP1L;FGD4;ZDHHC15;FGD6;MINK1;DMD;EI24;RAB1B;GLYR1;IL17RD;LRPAP1;GLG1;SPG21;RASGRP1;VAMP4;RAB29;NEDD4L;KBTBD8;RUSC1;GLT6D1;STX5;AKAP8;FMNL3;DYNAP;TMED10;ARL17A;VTI1A;ADAM19;TSNAX;MYRF;CUX1;ASIC1;RAB6A;RAB1A;ATP8A2;CLCN5;RAB11FIP5;HDAC5;CLASP2;CAMSAP2;EPHA4;PXYLP1;ARF6;TMED5;HOOK3;ASH1L;TBC1D5;CLIC5;PCSK5;F…	0.000443063012028837	0.031844194933241206	cellular_component
GO:0035556	intracellular signal transduction	41	1035	308	13332	0.03961352657004831	0.0231023102310231	1.7146997929606627	23031;2241;11011;9472;817;1432;57118;5502;50488;100533105;10758;814;3925;2872;1641;92591;29127;54849;9201;23025;51719;26499;139189;5576;5578;340371;4215;55884;2977;3084;51422;9162;23678;9448;340156;323;2011;4087;90196;150372;65267	MAST3;FER;TLK2;AKAP6;CAMK2D;MAPK14;CAMK1D;PPP1R1A;MINK1;C8orf44-SGK3;TRAF3IP2;CAMK4;STMN1;MKNK2;DCX;ASB16;RACGAP1;DEF8;DCLK1;UNC13A;CAB39;PLEK2;DGKK;PRKAR2A;PRKCA;NRBP2;MAP3K3;WSB2;GUCY1A2;NRG1;PRKAG2;DGKI;SGK3;MAP4K4;MYLK4;APBB2;MARK2;SMAD2;SYS1;NFAM1;WNK3	0.00046532628988588023	0.13988414121720552	biological_process
GO:0043025	neuronal cell body	32	1119	229	14857	0.028596961572832886	0.01541360974624756	1.8553059305134418	2048;57706;2185;817;23242;5048;1756;4131;25946;124925;55238;4038;6900;22941;5173;84249;57731;143187;2002;3798;2893;9066;116443;26504;7976;659;9162;26507;5798;3750;63826;3736	EPHB2;DENND1A;PTK2B;CAMK2D;COBL;PAFAH1B1;DMD;MAP1B;ZNF385A;SEZ6;SLC38A7;LRP4;CNTN2;SHANK2;PDYN;PSD2;SPTBN4;VTI1A;ELK1;KIF5A;GRIA4;SYT7;GRIN3A;CNNM4;FZD3;BMPR2;DGKI;CNNM1;PTPRN;KCND1;SRR;KCNA1	0.0005017775302566889	0.031844194933241206	cellular_component
GO:0005829	cytosol	329	1119	3743	14857	0.2940125111706881	0.25193511476071884	1.1670167989481468	118788;9402;1453;255488;57763;22848;80818;8407;23581;143279;51715;5298;22979;8575;8394;8315;25936;23118;51028;369;8871;5218;4641;729533;23108;51194;8503;26523;5150;8934;1982;134957;10533;5870;653820;4214;56987;5576;9371;2935;246175;51533;5007;65267;25791;1432;9887;4131;23220;4938;10815;5529;140688;1656;5902;340371;84376;5865;54552;3797;79822;5048;26119;1795;3223;10772;80254;9701;83478;204851;2216…	PIK3AP1;GRAP2;CSNK1D;RNF144B;ANKRA2;AAK1;ZNF436;TAGLN2;CASP14;HECTD2;RAB23;PI4KB;EFR3B;PRKRA;PIP5K1A;BRAP;NSL1;TAB2;VPS36;ARAF;SYNJ2;CDK14;MYO1C;FAM72A;RAP1GAP2;IPO11;PIK3R3;AGO1;PDE7A;RAB29;EIF4G2;STXBP5;ATG7;RAB6A;FAM72B;MAP3K1;BBX;PRKAR2A;KIF3B;GSPT1;CNOT6L;PHF7;OSBP;WNK3;NGEF;MAPK14;SMG7;MAP1B;DTX4;OAS1;CPLX1;PPP2R5E;NOL4L;DDX6;RANBP1;NRBP2;HOOK3;RAB3B;GNL3L;KIF3C;ARHGAP28;PAFAH1B1;LDLRAP1;DO…	0.0005022082337286265	0.031844194933241206	cellular_component
GO:0035970	peptidyl-threonine dephosphorylation	5	1035	10	13332	0.004830917874396135	0.00075007500750075	6.440579710144927	5495;1846;22843;150290;5494	PPM1B;DUSP4;PPM1E;DUSP18;PPM1A	0.0005055505443619194	0.13988414121720552	biological_process
GO:0007399	nervous system development	36	1035	261	13332	0.034782608695652174	0.019576957695769576	1.7767116441779112	2048;6695;91851;1271;51195;817;56113;2259;56110;1400;5087;1641;9723;4045;6477;5067;29767;84878;5098;6474;8110;56100;56098;51299;1740;2668;56114;3084;382;51347;29116;6602;4440;7182;56108;9708	EPHB2;SPOCK1;CHRDL1;CNTFR;RAPGEFL1;CAMK2D;PCDHGA2;FGF14;PCDHGA5;CRMP1;PBX1;DCX;SEMA3E;LSAMP;SIAH1;CNTN3;TMOD2;ZBTB45;PCDHGC3;SHOX2;DPF3;PCDHGB6;PCDHGC4;NRN1;DLG2;GDNF;PCDHGA1;NRG1;ARF6;TAOK3;MYLIP;SMARCD1;MSI1;NR2C2;PCDHGA7;PCDHGA8	0.0005195325579097698	0.13988414121720552	biological_process
GO:0035612	AP-2 adaptor complex binding	4	987	6	12391	0.004052684903748734	0.00048422241949802277	8.369469773725093	9779;26119;51092;22848	TBC1D5;LDLRAP1;SIDT2;AAK1	0.0005267582837392581	0.3355903312095771	molecular_function
GO:0043195	terminal bouton	10	1119	40	14857	0.008936550491510277	0.002692333580130578	3.3192582663092045	1174;794;6812;9145;2899;6843;23025;3747;9066;22848	AP1S1;CALB2;STXBP1;SYNGR1;GRIK3;VAMP1;UNC13A;KCNC2;SYT7;AAK1	0.0005932069618280766	0.031844194933241206	cellular_component
GO:0030425	dendrite	35	1119	261	14857	0.03127792672028597	0.01756747661035202	1.7804450470624087	2048;85445;57706;2185;2899;22906;2775;80315;23242;50488;3745;4131;25946;23114;4038;10236;5173;84249;8322;342371;51764;2002;392617;9066;2043;26504;3084;659;7976;26507;3750;3747;115;3736;10479	EPHB2;CNTNAP4;DENND1A;PTK2B;GRIK3;TRAK1;GNAO1;CPEB4;COBL;MINK1;KCNB1;MAP1B;ZNF385A;NFASC;LRP4;HNRNPR;PDYN;PSD2;FZD4;ATXN1L;GNG13;ELK1;ELFN1;SYT7;EPHA4;CNNM4;NRG1;BMPR2;FZD3;CNNM1;KCND1;KCNC2;ADCY9;KCNA1;SLC9A6	0.0006097824561684486	0.031844194933241206	cellular_component
GO:0031594	neuromuscular junction	9	1119	35	14857	0.00804289544235925	0.002355791882614256	3.414094216775182	3084;3749;2043;6695;89848;23025;817;4038;9145	NRG1;KCNC4;EPHA4;SPOCK1;FCHSD1;UNC13A;CAMK2D;LRP4;SYNGR1	0.0008891840446787818	0.036471183328103014	cellular_component
GO:0030672	synaptic vesicle membrane	12	1119	57	14857	0.010723860589812333	0.003836575351686074	2.7951648558393303	55861;1756;22895;6844;22987;9899;6843;84937;9066;9145;6854;127833	DBNDD2;DMD;RPH3A;VAMP2;SV2C;SV2B;VAMP1;ZNRF1;SYT7;SYNGR1;SYN2;SYT2	0.0009309727836235162	0.036471183328103014	cellular_component
GO:0014701	junctional sarcoplasmic reticulum membrane	4	1119	7	14857	0.0035746201966041107	0.0004711583765228512	7.586876037278182	9472;84502;10345;57338	AKAP6;JPH4;TRDN;JPH3	0.00093117914880263	0.036471183328103014	cellular_component
GO:0045651	positive regulation of macrophage differentiation	4	1035	7	13332	0.003864734299516908	0.000525052505250525	7.360662525879917	5578;3398;10221;1435	PRKCA;ID2;TRIB1;CSF1	0.0010445369587421603	0.22499326091306135	biological_process
GO:2000727	positive regulation of cardiac muscle cell differentiation	4	1035	7	13332	0.003864734299516908	0.000525052505250525	7.360662525879917	27086;4208;26585;3084	FOXP1;MEF2C;GREM1;NRG1	0.0010445369587421603	0.22499326091306135	biological_process
GO:0014069	postsynaptic density	24	1119	162	14857	0.021447721179624665	0.010903950999528842	1.9669678615165656	6695;2185;80315;1756;50488;8831;64084;4131;2039;4038;23623;22941;200933;9201;9762;1740;2903;2043;116443;2915;659;9162;23362;29904	SPOCK1;PTK2B;CPEB4;DMD;MINK1;SYNGAP1;CLSTN2;MAP1B;DMTN;LRP4;RUSC1;SHANK2;FBXO45;DCLK1;LZTS3;DLG2;GRIN2A;EPHA4;GRIN3A;GRM5;BMPR2;DGKI;PSD3;EEF2K	0.0010687397269829445	0.03806824872482247	cellular_component
GO:0033270	paranode region of axon	5	1119	12	14857	0.004468275245755138	0.0008077000740391734	5.532097110515341	23114;22933;8506;3736;57731	NFASC;SIRT2;CNTNAP1;KCNA1;SPTBN4	0.001214944108239015	0.03806824872482247	cellular_component
GO:0033268	node of Ranvier	5	1119	12	14857	0.004468275245755138	0.0008077000740391734	5.532097110515341	6695;23114;3786;6900;57731	SPOCK1;NFASC;KCNQ3;CNTN2;SPTBN4	0.001214944108239015	0.03806824872482247	cellular_component
GO:0001764	neuron migration	14	1035	73	13332	0.01352657004830918	0.005475547554755476	2.4703593408775064	200933;7976;9201;8846;6695;2011;323;5599;1641;89796;5048;58158;23284;85451	FBXO45;FZD3;DCLK1;ALKBH1;SPOCK1;MARK2;APBB2;MAPK8;DCX;NAV1;PAFAH1B1;NEUROD4;ADGRL3;UNK	0.001289310777925747	0.25247049233200536	biological_process
GO:0031201	SNARE complex	10	1119	45	14857	0.008936550491510277	0.0030288752776469006	2.950451792274848	8675;9570;143187;6844;8674;6843;10815;2054;23673;6811	STX16;GOSR2;VTI1A;VAMP2;VAMP4;VAMP1;CPLX1;STX2;STX12;STX5	0.0015827822920790144	0.04626419950747725	cellular_component
GO:0050796	regulation of insulin secretion	10	1035	44	13332	0.00966183574879227	0.0033003300330033004	2.9275362318840576	3745;10411;2696;777;8864;3747;9575;9254;5578;9066	KCNB1;RAPGEF3;GIPR;CACNA1E;PER2;KCNC2;CLOCK;CACNA2D2;PRKCA;SYT7	0.0016542505430230422	0.26608746141404066	biological_process
GO:0043679	axon terminus	9	1119	38	14857	0.00804289544235925	0.0025577169011240493	3.1445604628192467	3749;2002;9162;5798;10236;5173;3736;2043;10479	KCNC4;ELK1;DGKI;PTPRN;HNRNPR;PDYN;KCNA1;EPHA4;SLC9A6	0.0016733859396321556	0.04626419950747725	cellular_component
GO:0005886	plasma membrane	254	1119	2870	14857	0.22698838248436104	0.19317493437436897	1.1750405569930844	2048;117;221935;1435;118788;1453;2899;5869;9948;23600;1010;9254;147179;83259;84570;26031;523;7410;23305;51655;4045;6786;59340;5173;5962;51715;11261;5067;5906;284254;6569;253559;22979;8394;51092;23118;79960;5578;7533;10411;2043;8871;9057;3084;6461;6506;51;7976;51347;5218;26507;130271;123041;1825;5798;6515;29978;94015;4641;22985;63826;2849;3736;10479;4680;23657;340481;2674;23108;1271;10686;53344;22…	EPHB2;ADCYAP1R1;SDK1;CSF1;PIK3AP1;CSNK1D;GRIK3;RAB5B;WDR1;AMACR;CDH12;CACNA2D2;WIPF2;PCDH11Y;COL25A1;OSBPL3;ATP6V1A;VAV2;ACSL6;RASD1;LSAMP;STIM1;HRH4;PDYN;RDX;RAB23;CHP1;CNTN3;RAP1A;DYNAP;SLC34A1;CADM2;EFR3B;PIP5K1A;SIDT2;TAB2;JADE1;PRKCA;YWHAH;RAPGEF3;EPHA4;SYNJ2;SLC7A6;NRG1;SHB;SLC1A2;ACOX1;FZD3;TAOK3;CDK14;CNNM1;PLEKHH2;SLC24A4;DSC3;PTPRN;SLC2A3;UBQLN2;TTYH2;MYO1C;ACIN1;SRR;GPR26;KCNA1;SLC9A6;…	0.0019138968679080224	0.04997397377315392	cellular_component
GO:0010812	negative regulation of cell-substrate adhesion	4	1035	8	13332	0.003864734299516908	0.0006000600060006001	6.4405797101449265	2039;7471;6695;8322	DMTN;WNT1;SPOCK1;FZD4	0.001960849354942462	0.26608746141404066	biological_process
GO:0046686	response to cadmium ion	4	1035	8	13332	0.003864734299516908	0.0006000600060006001	6.4405797101449265	4864;4520;5599;6569	NPC1;MTF1;MAPK8;SLC34A1	0.001960849354942462	0.26608746141404066	biological_process
GO:0022011	myelination in peripheral nervous system	5	1035	13	13332	0.004830917874396135	0.0009750975097509751	4.954292084726867	6497;22933;8506;5534;53616	SKI;SIRT2;CNTNAP1;PPP3R1;ADAM22	0.0021196653995434645	0.26608746141404066	biological_process
GO:0035196	production of miRNAs involved in gene silencing by miRNA	5	1035	13	13332	0.004830917874396135	0.0009750975097509751	4.954292084726867	23369;29066;8575;26523;131405	PUM2;ZC3H7A;PRKRA;AGO1;TRIM71	0.0021196653995434645	0.26608746141404066	biological_process
GO:0048167	regulation of synaptic plasticity	7	1035	25	13332	0.00676328502415459	0.0018751875187518752	3.6067246376811597	8831;7532;84502;2185;7533;2903;2259	SYNGAP1;YWHAG;JPH4;PTK2B;YWHAH;GRIN2A;FGF14	0.0023082357947770368	0.26608746141404066	biological_process
GO:0018105	peptidyl-serine phosphorylation	17	1035	103	13332	0.01642512077294686	0.007725772577257726	2.1260166033488113	23031;814;9201;23678;340156;11011;5599;2872;817;1453;51231;51719;1432;57118;5578;100533105;53944	MAST3;CAMK4;DCLK1;SGK3;MYLK4;TLK2;MAPK8;MKNK2;CAMK2D;CSNK1D;VRK3;CAB39;MAPK14;CAMK1D;PRKCA;C8orf44-SGK3;CSNK1G1	0.002333357386200299	0.26608746141404066	biological_process
GO:0010608	posttranscriptional regulation of gene expression	6	1035	19	13332	0.005797101449275362	0.0014251425142514252	4.067734553775743	23369;29066;5187;149041;22863;131405	PUM2;ZC3H7A;PER1;RC3H1;ATG14;TRIM71	0.0024259612618776683	0.26608746141404066	biological_process
GO:0005484	SNAP receptor activity	9	987	38	12391	0.00911854103343465	0.003066741990154144	2.973364261718125	8675;9570;143187;6844;8674;6843;2054;23673;6811	STX16;GOSR2;VTI1A;VAMP2;VAMP4;VAMP1;STX2;STX12;STX5	0.0024569658818680605	0.3355903312095771	molecular_function
GO:0010977	negative regulation of neuron projection development	9	1035	39	13332	0.008695652173913044	0.0029252925292529252	2.9725752508361203	22891;6695;1400;23108;8934;9529;5048;53335;2043	ZNF365;SPOCK1;CRMP1;RAP1GAP2;RAB29;BAG5;PAFAH1B1;BCL11A;EPHA4	0.0024980722483443937	0.26608746141404066	biological_process
GO:0030424	axon	27	1119	203	14857	0.024128686327077747	0.013663592919162684	1.7659108017802665	2048;2185;2899;79969;80315;23242;1756;50488;3745;126731;4131;6812;55238;26119;23284;53616;9201;10533;253559;2043;8871;3084;7976;5599;5798;3747;115	EPHB2;PTK2B;GRIK3;ATAT1;CPEB4;COBL;DMD;MINK1;KCNB1;CCSAP;MAP1B;STXBP1;SLC38A7;LDLRAP1;ADGRL3;ADAM22;DCLK1;ATG7;CADM2;EPHA4;SYNJ2;NRG1;FZD3;MAPK8;PTPRN;KCNC2;ADCY9	0.0027374561230099417	0.06771601988498277	cellular_component
GO:0070530	K63-linked polyubiquitin modification-dependent protein binding	6	987	19	12391	0.0060790273556231	0.001533370995077072	3.9644856822908334	56957;165918;54764;254225;23118;84083	OTUD7B;RNF168;ZRANB1;RNF169;TAB2;ZRANB3	0.002763614103451144	0.3355903312095771	molecular_function
GO:0030036	actin cytoskeleton organization	16	1035	96	13332	0.015458937198067632	0.0072007200720072	2.1468599033816425	91010;10391;9844;23002;2039;23500;55740;57477;56907;23096;26499;65979;10163;5048;121512;55785	FMNL3;CORO2B;ELMO1;DAAM1;DMTN;DAAM2;ENAH;SHROOM4;SPIRE1;IQSEC2;PLEK2;PHACTR4;WASF2;PAFAH1B1;FGD4;FGD6	0.0027962951704719715	0.26608746141404066	biological_process
GO:0043124	negative regulation of I-kappaB kinase/NF-kappaB signaling	7	1035	26	13332	0.00676328502415459	0.0019501950195019502	3.468004459308807	56957;55870;5495;5187;23005;6095;5494	OTUD7B;ASH1L;PPM1B;PER1;MAPKBP1;RORA;PPM1A	0.0029500784531857924	0.26608746141404066	biological_process
GO:0045893	positive regulation of transcription, DNA-templated	41	1035	339	13332	0.03961352657004831	0.025427542754275428	1.5578983369672097	51322;6667;814;29079;1385;9915;56970;27086;80854;5087;81606;146198;9658;57336;3398;7471;5494;8322;6047;6095;2002;4088;745;4286;9604;7533;221937;2104;9575;7545;55809;8089;147166;56943;4087;56254;56938;55810;7003;29946;4208	WAC;SP1;CAMK4;MED4;CREB1;ARNT2;ATXN7L3;FOXP1;SETD7;PBX1;LBH;ZFP90;ZNF516;ZNF287;ID2;WNT1;PPM1A;FZD4;RNF4;RORA;ELK1;SMAD3;MYRF;MITF;RNF14;YWHAH;FOXK1;ESRRG;CLOCK;ZIC1;TRERF1;YEATS4;TRIM16L;ENY2;SMAD2;RNF20;ARNTL2;FOXJ2;TEAD1;SERTAD3;MEF2C	0.0029858788002921264	0.26608746141404066	biological_process
GO:0007165	signal transduction	68	1035	628	13332	0.06570048309178744	0.047104710471047105	1.3947752238530418	22926;1185;6695;10982;1271;26585;57506;2185;90525;79822;80313;3906;5899;10681;2259;9404;814;6844;7532;3612;57524;7410;10125;8506;84894;51655;8439;9658;126669;4660;53335;10725;55852;10270;5529;5298;8800;11122;83478;1145;83937;41;8394;8153;6242;5902;10527;9604;65059;9575;10411;143872;2977;2668;6461;9567;51306;146691;9806;51684;4289;57522;2054;150372;653308;115;4680;93	ATF6;CLCN6;SPOCK1;MAPRE2;CNTFR;GREM1;MAVS;PTK2B;SHF;ARHGAP28;LRRC27;LALBA;RALB;GNB5;FGF14;LPXN;CAMK4;VAMP2;YWHAG;IMPA1;CASKIN1;VAV2;RASGRP1;CNTNAP1;LINGO1;RASD1;NSMAF;ZNF516;SHE;PPP1R12B;BCL11A;NFAT5;TEX2;AKAP8;PPP2R5E;PI4KB;PEX11A;PTPRT;ARHGAP24;CHRNE;RASSF4;ASIC1;PIP5K1A;RND2;RTKN;RANBP1;IPO7;RNF14;RAPH1;CLOCK;RAPGEF3;ARHGAP42;GUCY1A2;GDNF;SHB;GTPBP1;FAM13B;TOM1L2;SPOCK2;SUFU;MKLN1;SRGAP1;STX2;…	0.0030331565732270565	0.26608746141404066	biological_process
GO:0007215	glutamate receptor signaling pathway	5	1035	14	13332	0.004830917874396135	0.00105010501050105	4.600414078674948	3745;2895;2899;2893;2903	KCNB1;GRID2;GRIK3;GRIA4;GRIN2A	0.003088294584656925	0.26608746141404066	biological_process
GO:0046579	positive regulation of Ras protein signal transduction	4	1035	9	13332	0.003864734299516908	0.0006750675067506751	5.7249597423510465	3084;10125;9162;1435	NRG1;RASGRP1;DGKI;CSF1	0.0033135036073733332	0.26911672026945693	biological_process
GO:0003779	actin binding	30	987	224	12391	0.030395136778115502	0.01807763699459285	1.681366695614416	7145;65979;25802;121512;147179;1756;170954;2039;7532;55740;23623;10163;5962;257144;57731;91010;29767;10391;23002;4638;221692;23500;56907;7533;3983;7135;130271;79789;22998;23164	TNS1;PHACTR4;LMOD1;FGD4;WIPF2;DMD;PPP1R18;DMTN;YWHAG;ENAH;RUSC1;WASF2;RDX;GCSAM;SPTBN4;FMNL3;TMOD2;CORO2B;DAAM1;MYLK;PHACTR1;DAAM2;SPIRE1;YWHAH;ABLIM1;TNNI1;PLEKHH2;CLMN;LIMCH1;MPRIP	0.003376030875833176	0.3355903312095771	molecular_function
GO:0030027	lamellipodium	19	1119	129	14857	0.016979445933869526	0.008682775795921114	1.9555320018565858	2185;65979;121512;55785;1756;55740;10163;5962;348110;4638;9459;8394;65059;10411;3983;323;130271;2054;10211	PTK2B;PHACTR4;FGD4;FGD6;DMD;ENAH;WASF2;RDX;ARPIN;MYLK;ARHGEF6;PIP5K1A;RAPH1;RAPGEF3;ABLIM1;APBB2;PLEKHH2;STX2;FLOT1	0.0036149991007943653	0.08109979067993696	cellular_component
GO:0005654	nucleoplasm	210	1119	2356	14857	0.1876675603217158	0.15857844786969105	1.1834367333190712	51322;2289;23468;23051;57706;1453;6667;55731;84725;147179;57459;23466;10765;80818;10302;814;54883;54756;27086;3839;23327;5452;149420;5208;342371;126526;54014;8575;8394;55197;23118;25936;79960;5578;29974;9575;55809;51;6461;22992;56254;130271;403341;10283;4520;57532;63876;7182;11169;7536;26508;22985;4641;9904;51548;64769;2957;4077;9883;4097;64328;5433;26523;57187;9866;84172;253430;28970;7936;7067;1…	WAC;FKBP5;CBX5;ZHX3;DENND1A;CSNK1D;SP1;FAM222B;PLEKHA8;WIPF2;GATAD2B;CBX6;KDM5B;ZNF436;SNAPC5;CAMK4;CWC25;IL17RD;FOXP1;KPNA3;NEDD4L;POU2F2;PDIK1L;PFKFB2;ATXN1L;C19orf47;BRWD1;PRKRA;PIP5K1A;RPRD1A;TAB2;NSL1;JADE1;PRKCA;A1CF;CLOCK;TRERF1;ACOX1;SHB;KDM2A;RNF20;PLEKHH2;ZBTB34;CWC27;MTF1;NUFIP2;PKNOX2;NR2C2;WDHD1;SF1;HEYL;ACIN1;MYO1C;RBM19;SIRT6;MEAF6;GTF2A1;NBR1;POM121;MAFG;XPO4;POLR2D;AGO1;THOC2;TRI…	0.0036919927298412615	0.08109979067993696	cellular_component
GO:0045860	positive regulation of protein kinase activity	8	1035	34	13332	0.007729468599033816	0.00255025502550255	3.0308610400682015	5906;51422;3084;1435;143384;2185;23118;2069	RAP1A;PRKAG2;NRG1;CSF1;CACUL1;PTK2B;TAB2;EREG	0.0037750654697135677	0.26911672026945693	biological_process
GO:0030314	junctional membrane complex	3	1119	5	14857	0.002680965147453083	0.00033654169751632225	7.9662198391420915	84502;10345;57338	JPH4;TRDN;JPH3	0.00379616041480556	0.08109979067993696	cellular_component
GO:0071679	commissural neuron axon guidance	3	1035	5	13332	0.002898550724637681	0.000375037503750375	7.728695652173914	7976;2048;4781	FZD3;EPHB2;NFIB	0.004141138689321566	0.26911672026945693	biological_process
GO:0010694	positive regulation of alkaline phosphatase activity	3	1035	5	13332	0.002898550724637681	0.000375037503750375	7.728695652173914	255743;4208;4088	NPNT;MEF2C;SMAD3	0.004141138689321566	0.26911672026945693	biological_process
GO:0043983	histone H4-K12 acetylation	3	1035	5	13332	0.002898550724637681	0.000375037503750375	7.728695652173914	64769;11143;79960	MEAF6;KAT7;JADE1	0.004141138689321566	0.26911672026945693	biological_process
GO:0060840	artery development	3	1035	5	13332	0.002898550724637681	0.000375037503750375	7.728695652173914	659;7798;93	BMPR2;LUZP1;ACVR2B	0.004141138689321566	0.26911672026945693	biological_process
GO:0071205	protein localization to juxtaparanode region of axon	3	1035	5	13332	0.002898550724637681	0.000375037503750375	7.728695652173914	6900;8506;23114	CNTN2;CNTNAP1;NFASC	0.004141138689321566	0.26911672026945693	biological_process
GO:0002931	response to ischemia	6	1035	21	13332	0.005797101449275362	0.0015751575157515751	3.680331262939959	23017;10525;80315;8864;57103;29904	FAIM2;HYOU1;CPEB4;PER2;TIGAR;EEF2K	0.004243394981690311	0.26911672026945693	biological_process
GO:0008360	regulation of cell shape	16	1035	100	13332	0.015458937198067632	0.007500750075007501	2.060985507246377	91010;161176;2039;54014;1453;4289;2185;9723;9948;51231;5962;121512;55785;7422;3679;53944	FMNL3;SYNE3;DMTN;BRWD1;CSNK1D;MKLN1;PTK2B;SEMA3E;WDR1;VRK3;RDX;FGD4;FGD6;VEGFA;ITGA7;CSNK1G1	0.004247896234522533	0.26911672026945693	biological_process
GO:0002039	p53 binding	9	987	41	12391	0.00911854103343465	0.0033088531999031557	2.755801023055823	7011;10197;79698;64393;117584;25946;80854;56254;23567	TEP1;PSME3;ZMAT4;ZMAT3;RFFL;ZNF385A;SETD7;RNF20;ZNF346	0.004257291770872953	0.3355903312095771	molecular_function
GO:0003724	RNA helicase activity	3	987	5	12391	0.00303951367781155	0.000403518682915019	7.532522796352583	10521;25788;1656	DDX17;RAD54B;DDX6	0.004458412737780817	0.3355903312095771	molecular_function
GO:0048273	mitogen-activated protein kinase p38 binding	3	987	5	12391	0.00303951367781155	0.000403518682915019	7.532522796352583	10454;1432;9043	TAB1;MAPK14;SPAG9	0.004458412737780817	0.3355903312095771	molecular_function
GO:0032045	guanyl-nucleotide exchange factor complex	4	1119	10	14857	0.0035746201966041107	0.0006730833950326445	5.310813226094727	5906;9844;9162;140775	RAP1A;ELMO1;DGKI;SMCR8	0.0046492033127823575	0.09104689820865451	cellular_component
GO:0044224	juxtaparanode region of axon	4	1119	10	14857	0.0035746201966041107	0.0006730833950326445	5.310813226094727	1740;3736;6900;22933	DLG2;KCNA1;CNTN2;SIRT2	0.0046492033127823575	0.09104689820865451	cellular_component
GO:0043005	neuron projection	23	1119	172	14857	0.020554066130473638	0.011577034394561486	1.7754172122119003	22895;117;23108;1453;80315;3800;1756;6844;3925;1641;493;22941;5906;794;23025;9498;6530;2903;116443;2915;5599;25804;6753	RPH3A;ADCYAP1R1;RAP1GAP2;CSNK1D;CPEB4;KIF5C;DMD;VAMP2;STMN1;DCX;ATP2B4;SHANK2;RAP1A;CALB2;UNC13A;SLC4A8;SLC6A2;GRIN2A;GRIN3A;GRM5;MAPK8;LSM4;SSTR3	0.005074921231354392	0.09540851914946256	cellular_component
GO:0007254	JNK cascade	8	1035	36	13332	0.007729468599033816	0.0027002700270027003	2.8624798711755233	4296;9459;5599;23118;10454;10221;50488;2259	MAP3K11;ARHGEF6;MAPK8;TAB2;TAB1;TRIB1;MINK1;FGF14	0.0054806307507783165	0.33729367534789984	biological_process
GO:0042734	presynaptic membrane	10	1119	53	14857	0.008936550491510277	0.003567341993673016	2.5051005783465694	200933;85445;26059;57706;2903;23025;3747;3736;9066;2915	FBXO45;CNTNAP4;ERC2;DENND1A;GRIN2A;UNC13A;KCNC2;KCNA1;SYT7;GRM5	0.005596987400460458	0.10040113991843418	cellular_component
GO:0000983	transcription factor activity, RNA polymerase II core promoter sequence-specific DNA binding	4	987	10	12391	0.004052684903748734	0.000807037365830038	5.021681864235056	4088;4208;26508;5451	SMAD3;MEF2C;HEYL;POU2F1	0.005687971715416561	0.3355903312095771	molecular_function
GO:0000982	transcription factor activity, RNA polymerase II proximal promoter sequence-specific DNA binding	4	987	10	12391	0.004052684903748734	0.000807037365830038	5.021681864235056	56938;6667;9575;7003	ARNTL2;SP1;CLOCK;TEAD1	0.005687971715416561	0.3355903312095771	molecular_function
GO:0031434	mitogen-activated protein kinase kinase binding	4	987	10	12391	0.004052684903748734	0.000807037365830038	5.021681864235056	4296;369;28951;10221	MAP3K11;ARAF;TRIB2;TRIB1	0.005687971715416561	0.3355903312095771	molecular_function
GO:0015248	sterol transporter activity	4	987	10	12391	0.004052684903748734	0.000807037365830038	5.021681864235056	4864;114876;5007;26031	NPC1;OSBPL1A;OSBP;OSBPL3	0.005687971715416561	0.3355903312095771	molecular_function
GO:0030864	cortical actin cytoskeleton	6	1119	23	14857	0.005361930294906166	0.0015480918085750825	3.463573843105257	130271;57477;9948;4640;5962;10211	PLEKHH2;SHROOM4;WDR1;MYO1A;RDX;FLOT1	0.00596833026875402	0.10040113991843418	cellular_component
GO:0000139	Golgi membrane	47	1119	429	14857	0.0420017873100983	0.02887527764690045	1.4545933661215162	22926;8675;9570;164;22908;340481;51560;1453;64841;84725;3906;23673;64084;54756;2734;10125;8674;10396;64131;6811;3118;11261;284254;10972;5298;143187;27314;1523;3340;54499;5861;1184;140873;26056;84679;57134;170575;92370;222537;1174;286451;26035;51304;80351;3117;81876;5007	ATF6;STX16;GOSR2;AP1G1;SACM1L;ZDHHC21;RAB6B;CSNK1D;GNPNAT1;PLEKHA8;LALBA;STX12;CLSTN2;IL17RD;GLG1;RASGRP1;VAMP4;ATP8A1;XYLT1;STX5;HLA-DQA2;CHP1;DYNAP;TMED10;PI4KB;VTI1A;RAB30;CUX1;NDST1;TMCO1;RAB1A;CLCN5;C20orf173;RAB11FIP5;SLC9A7;MAN1C1;GIMAP1;PXYLP1;HS3ST5;AP1S1;YIPF6;GLCE;ZDHHC3;TNKS2;HLA-DQA1;RAB1B;OSBP	0.006012781512260118	0.10040113991843418	cellular_component
GO:0005768	endosome	25	1119	195	14857	0.022341376228775692	0.01312512620313657	1.7021837263124127	117;54940;9110;10279;9402;5869;3360;53373;4043;51479;23086;8674;5298;6569;143187;51761;84440;1184;51028;382;79720;5798;84937;9375;10211	ADCYAP1R1;OCIAD1;MTMR4;PRSS16;GRAP2;RAB5B;HTR4;TPCN1;LRPAP1;ANKFY1;EXPH5;VAMP4;PI4KB;SLC34A1;VTI1A;ATP8A2;RAB11FIP4;CLCN5;VPS36;ARF6;VPS37B;PTPRN;ZNRF1;TM9SF2;FLOT1	0.006194963952414024	0.10040113991843418	cellular_component
GO:0008134	transcription factor binding	25	987	185	12391	0.025329280648429583	0.014930191267855702	1.6965141433226538	2957;22933;6667;5089;27086;5187;7067;7534;6095;51616;10533;26043;4088;10221;10014;79885;23186;55809;4087;323;28951;51684;5798;904;26508	GTF2A1;SIRT2;SP1;PBX2;FOXP1;PER1;THRA;YWHAZ;RORA;TAF9B;ATG7;UBXN7;SMAD3;TRIB1;HDAC5;HDAC11;RCOR1;TRERF1;SMAD2;APBB2;TRIB2;SUFU;PTPRN;CCNT1;HEYL	0.006295996048691007	0.34032210046843103	molecular_function
GO:0009749	response to glucose	8	1035	37	13332	0.007729468599033816	0.002775277527752775	2.7851155503329417	5208;387597;10533;4087;51092;2185;2696;93	PFKFB2;ILDR2;ATG7;SMAD2;SIDT2;PTK2B;GIPR;ACVR2B	0.006527098820270961	0.39053807941287916	biological_process
GO:0071320	cellular response to cAMP	7	1035	30	13332	0.00676328502415459	0.0022502250225022503	3.0056038647342995	5906;2039;5724;9472;50507;10411;29904	RAP1A;DMTN;PTAFR;AKAP6;NOX4;RAPGEF3;EEF2K	0.0069541834529741825	0.3909889837941024	biological_process
GO:0045165	cell fate commitment	7	1035	30	13332	0.00676328502415459	0.0022502250225022503	3.0056038647342995	7482;9095;4087;4286;7472;58158;7471	WNT2B;TBX19;SMAD2;MITF;WNT2;NEUROD4;WNT1	0.0069541834529741825	0.3909889837941024	biological_process
GO:0003682	chromatin binding	33	987	266	12391	0.03343465045592705	0.021467193931079008	1.5574765180428274	51322;51548;23468;22933;128553;1747;5089;27086;80854;58495;7936;26057;25942;55170;8861;6472;165918;2002;222698;4286;90993;2145;10014;56943;55870;4087;6045;56254;6602;7343;904;473;11169	WAC;SIRT6;CBX5;SIRT2;TSHZ2;DLX3;PBX2;FOXP1;SETD7;OVOL2;NELFE;ANKRD17;SIN3A;PRMT6;LDB1;SHMT2;RNF168;ELK1;NKAPL;MITF;CREB3L1;EZH1;HDAC5;ENY2;ASH1L;SMAD2;RNF2;RNF20;SMARCD1;UBTF;CCNT1;RERE;WDHD1	0.00717347077562891	0.34032210046843103	molecular_function
GO:0061014	positive regulation of mRNA catabolic process	4	1035	11	13332	0.003864734299516908	0.0008250825082508251	4.684057971014493	149041;56829;9337;9567	RC3H1;ZC3HAV1;CNOT8;GTPBP1	0.007652751724532821	0.3909889837941024	biological_process
GO:0033278	cell proliferation in midbrain	3	1035	6	13332	0.002898550724637681	0.00045004500450045	6.440579710144928	7472;7976;7471	WNT2;FZD3;WNT1	0.007805258265156177	0.3909889837941024	biological_process
GO:0042770	signal transduction in response to DNA damage	3	1035	6	13332	0.002898550724637681	0.00045004500450045	6.440579710144928	1432;7471;80254	MAPK14;WNT1;CEP63	0.007805258265156177	0.3909889837941024	biological_process
GO:0061072	iris morphogenesis	3	1035	6	13332	0.002898550724637681	0.00045004500450045	6.440579710144928	7472;7482;204851	WNT2;WNT2B;HIPK1	0.007805258265156177	0.3909889837941024	biological_process
GO:0048672	positive regulation of collateral sprouting	3	1035	6	13332	0.002898550724637681	0.00045004500450045	6.440579710144928	53335;8153;9798	BCL11A;RND2;IST1	0.007805258265156177	0.3909889837941024	biological_process
GO:0005159	insulin-like growth factor receptor binding	3	987	6	12391	0.00303951367781155	0.00048422241949802277	6.277102330293819	7532;3479;7533	YWHAG;IGF1;YWHAH	0.008390067191825726	0.34032210046843103	molecular_function
GO:1901981	phosphatidylinositol phosphate binding	3	987	6	12391	0.00303951367781155	0.00048422241949802277	6.277102330293819	22895;57706;51479	RPH3A;DENND1A;ANKFY1	0.008390067191825726	0.34032210046843103	molecular_function
GO:0000989	transcription factor activity, transcription factor binding	3	987	6	12391	0.00303951367781155	0.00048422241949802277	6.277102330293819	8864;8861;5187	PER2;LDB1;PER1	0.008390067191825726	0.34032210046843103	molecular_function
GO:0007156	homophilic cell adhesion via plasma membrane adhesion molecules	19	1035	136	13332	0.018357487922705314	0.0102010201020102	1.7995737425404945	90952;221935;56113;199731;1010;83259;64084;56110;11122;253559;5098;27328;56100;56098;56114;1825;23705;56108;9708	ESAM;SDK1;PCDHGA2;CADM4;CDH12;PCDH11Y;CLSTN2;PCDHGA5;PTPRT;CADM2;PCDHGC3;PCDH11X;PCDHGB6;PCDHGC4;PCDHGA1;DSC3;CADM1;PCDHGA7;PCDHGA8	0.008802183652281848	0.4149202724807792	biological_process
GO:0043197	dendritic spine	13	1119	83	14857	0.01161751563896336	0.00558659217877095	2.079535299374441	4131;124925;9162;2895;2185;2893;3908;80315;22941;3751;2043;29904;29888	MAP1B;SEZ6;DGKI;GRID2;PTK2B;GRIA4;LAMA2;CPEB4;SHANK2;KCND2;EPHA4;EEF2K;STRN4	0.008860862532904067	0.13630050893184922	cellular_component
GO:0009925	basal plasma membrane	5	1119	18	14857	0.004468275245755138	0.00121155011105876	3.688064740343561	659;26119;57477;4640;4641	BMPR2;LDLRAP1;SHROOM4;MYO1A;MYO1C	0.008990033567845375	0.13630050893184922	cellular_component
GO:0006810	transport	17	1035	118	13332	0.01642512077294686	0.00885088508850885	1.8557602554654877	9057;53405;1145;10052;2895;523;41;2893;23428;777;23439;1184;6530;2903;482;10479;9375	SLC7A6;CLIC5;CHRNE;GJC1;GRID2;ATP6V1A;ASIC1;GRIA4;SLC7A8;CACNA1E;ATP1B4;CLCN5;SLC6A2;GRIN2A;ATP1B2;SLC9A6;TM9SF2	0.009511329273315704	0.4149202724807792	biological_process
GO:0009952	anterior/posterior pattern specification	11	1035	64	13332	0.010628019323671498	0.004800480048004801	2.2139492753623187	659;7832;204851;5125;4087;3221;2926;3223;50937;3219;93	BMPR2;BTG2;HIPK1;PCSK5;SMAD2;HOXC4;GRSF1;HOXC6;CDON;HOXB9;ACVR2B	0.009645240132564847	0.4149202724807792	biological_process
GO:0006950	response to stress	7	1035	32	13332	0.00676328502415459	0.0024002400240024004	2.817753623188406	22926;23678;2185;10209;79960;50488;100533105	ATF6;SGK3;PTK2B;EIF1;JADE1;MINK1;C8orf44-SGK3	0.010040660552863484	0.4149202724807792	biological_process
GO:0045211	postsynaptic membrane	22	1119	172	14857	0.01966041108132261	0.011577034394561486	1.698225159507035	23017;2899;80315;1756;50488;3745;64084;23623;22941;200933;1145;2895;26045;2893;9762;1740;3751;2043;116443;347731;23362;3747	FAIM2;GRIK3;CPEB4;DMD;MINK1;KCNB1;CLSTN2;RUSC1;SHANK2;FBXO45;CHRNE;GRID2;LRRTM2;GRIA4;LZTS3;DLG2;KCND2;EPHA4;GRIN3A;LRRTM3;PSD3;KCNC2	0.010075651667447477	0.1479861338656348	cellular_component
GO:0007628	adult walking behavior	5	1035	18	13332	0.004830917874396135	0.0013501350135013501	3.578099838969404	6900;7545;4864;2043;57731	CNTN2;ZIC1;NPC1;EPHA4;SPTBN4	0.010186905922361099	0.4149202724807792	biological_process
GO:0007612	learning	8	1035	40	13332	0.007729468599033816	0.003000300030003	2.576231884057971	55236;342371;2048;57338;84502;6900;22941;2915	UBA6;ATXN1L;EPHB2;JPH3;JPH4;CNTN2;SHANK2;GRM5	0.010580058574682558	0.4149202724807792	biological_process
GO:0001701	in utero embryonic development	16	1035	110	13332	0.015458937198067632	0.00825082508250825	1.8736231884057972	26115;4643;8846;9915;7763;27086;4087;4088;29985;23038;4097;10454;25942;83605;103;130507	TANC2;MYO1E;ALKBH1;ARNT2;ZFAND5;FOXP1;SMAD2;SMAD3;SLC39A3;WDTC1;MAFG;TAB1;SIN3A;CCM2;ADAR;UBR3	0.010673119572801574	0.4149202724807792	biological_process
GO:0090161	Golgi ribbon formation	4	1035	12	13332	0.003864734299516908	0.0009000900090009	4.293719806763285	8675;50999;143187;8674	STX16;TMED5;VTI1A;VAMP4	0.010782692262551921	0.4149202724807792	biological_process
GO:0008361	regulation of cell size	4	1035	12	13332	0.003864734299516908	0.0009000900090009	4.293719806763285	23038;23108;7410;5962	WDTC1;RAP1GAP2;VAV2;RDX	0.010782692262551921	0.4149202724807792	biological_process
GO:0010586	miRNA metabolic process	4	1035	12	13332	0.003864734299516908	0.0009000900090009	4.293719806763285	10521;131405;8575;26523	DDX17;TRIM71;PRKRA;AGO1	0.010782692262551921	0.4149202724807792	biological_process
GO:0060045	positive regulation of cardiac muscle cell proliferation	4	1035	12	13332	0.003864734299516908	0.0009000900090009	4.293719806763285	7472;4208;1432;3084	WNT2;MEF2C;MAPK14;NRG1	0.010782692262551921	0.4149202724807792	biological_process
GO:0048172	regulation of short-term neuronal synaptic plasticity	4	1035	12	13332	0.003864734299516908	0.0009000900090009	4.293719806763285	388336;729956;9145;23025	SHISA6;SHISA7;SYNGR1;UNC13A	0.010782692262551921	0.4149202724807792	biological_process
GO:0005234	extracellularly glutamate-gated ion channel activity	5	987	18	12391	0.005065856129685917	0.0014526672584940683	3.4872790723854554	2895;2899;2893;2903;116443	GRID2;GRIK3;GRIA4;GRIN2A;GRIN3A	0.01132153006863575	0.3866193924367073	molecular_function
GO:0005095	GTPase inhibitor activity	4	987	12	12391	0.004052684903748734	0.0009684448389960455	4.184734886862547	6242;9162;3843;5147	RTKN;DGKI;IPO5;PDE6D	0.011788835198004015	0.3866193924367073	molecular_function
GO:0033010	paranodal junction	3	1119	7	14857	0.002680965147453083	0.0004711583765228512	5.690157027958636	22933;8506;23114	SIRT2;CNTNAP1;NFASC	0.011845420523385192	0.1687075044239709	cellular_component
GO:0006469	negative regulation of protein kinase activity	11	1035	66	13332	0.010628019323671498	0.0049504950495049506	2.1468599033816425	55861;11261;51422;347731;28951;10221;22843;9306;140775;5502;64922	DBNDD2;CHP1;PRKAG2;LRRTM3;TRIB2;TRIB1;PPM1E;SOCS6;SMCR8;PPP1R1A;LRRC19	0.012099996712953165	0.4149202724807792	biological_process
GO:0042147	retrograde transport, endosome to Golgi	11	1035	66	13332	0.010628019323671498	0.0049504950495049506	2.1468599033816425	8675;9570;143187;9779;1174;51479;51560;8934;5870;6811;9043	STX16;GOSR2;VTI1A;TBC1D5;AP1S1;ANKFY1;RAB6B;RAB29;RAB6A;STX5;SPAG9	0.012099996712953165	0.4149202724807792	biological_process
GO:0003254	regulation of membrane depolarization	3	1035	7	13332	0.002898550724637681	0.000525052505250525	5.520496894409938	2273;817;23327	FHL1;CAMK2D;NEDD4L	0.012875799245166276	0.4149202724807792	biological_process
GO:0048617	embryonic foregut morphogenesis	3	1035	7	13332	0.002898550724637681	0.000525052505250525	5.520496894409938	4088;4087;93	SMAD3;SMAD2;ACVR2B	0.012875799245166276	0.4149202724807792	biological_process
GO:0010390	histone monoubiquitination	3	1035	7	13332	0.002898550724637681	0.000525052505250525	5.520496894409938	51322;56970;56254	WAC;ATXN7L3;RNF20	0.012875799245166276	0.4149202724807792	biological_process
GO:0021952	central nervous system projection neuron axonogenesis	3	1035	7	13332	0.002898550724637681	0.000525052505250525	5.520496894409938	2048;9201;57731	EPHB2;DCLK1;SPTBN4	0.012875799245166276	0.4149202724807792	biological_process
GO:0006610	ribosomal protein import into nucleus	3	1035	7	13332	0.002898550724637681	0.000525052505250525	5.520496894409938	3842;3843;51194	TNPO1;IPO5;IPO11	0.012875799245166276	0.4149202724807792	biological_process
GO:1900364	negative regulation of mRNA polyadenylation	3	1035	7	13332	0.002898550724637681	0.000525052505250525	5.520496894409938	904;7936;56254	CCNT1;NELFE;RNF20	0.012875799245166276	0.4149202724807792	biological_process
GO:0060039	pericardium development	3	1035	7	13332	0.002898550724637681	0.000525052505250525	5.520496894409938	4088;4087;83605	SMAD3;SMAD2;CCM2	0.012875799245166276	0.4149202724807792	biological_process
GO:0016188	synaptic vesicle maturation	3	1035	7	13332	0.002898550724637681	0.000525052505250525	5.520496894409938	158866;23025;6812	ZDHHC15;UNC13A;STXBP1	0.012875799245166276	0.4149202724807792	biological_process
GO:0016242	negative regulation of macroautophagy	3	1035	7	13332	0.002898550724637681	0.000525052505250525	5.520496894409938	4864;340371;140775	NPC1;NRBP2;SMCR8	0.012875799245166276	0.4149202724807792	biological_process
GO:0045668	negative regulation of osteoblast differentiation	6	1035	26	13332	0.005797101449275362	0.0019501950195019502	2.9725752508361203	4088;26585;51684;4077;6497;3398	SMAD3;GREM1;SUFU;NBR1;SKI;ID2	0.012906062328789325	0.4149202724807792	biological_process
GO:0000151	ubiquitin ligase complex	13	1119	87	14857	0.01161751563896336	0.005855825536784007	1.9839244810123982	2861;165918;9354;6045;56254;10277;8315;25820;92591;9604;255488;130507;26994	GPR37;RNF168;UBE4A;RNF2;RNF20;UBE4B;BRAP;ARIH1;ASB16;RNF14;RNF144B;UBR3;RNF11	0.012998040815609659	0.17716812315884573	cellular_component
GO:0097440	apical dendrite	4	1119	13	14857	0.0035746201966041107	0.000875008413542438	4.08524094314979	23762;2185;4131;124925	OSBP2;PTK2B;MAP1B;SEZ6	0.013193370873531065	0.17716812315884573	cellular_component
GO:0001077	transcriptional activator activity, RNA polymerase II proximal promoter sequence-specific DNA binding	23	987	177	12391	0.02330293819655522	0.01428456137519167	1.631337328776925	22926;4097;6667;1747;9915;5452;10725;23635;9095;2002;4286;90993;4781;7545;4782;2115;4087;55810;4520;121340;7182;4208;26508	ATF6;MAFG;SP1;DLX3;ARNT2;POU2F2;NFAT5;SSBP2;TBX19;ELK1;MITF;CREB3L1;NFIB;ZIC1;NFIC;ETV1;SMAD2;FOXJ2;MTF1;SP7;NR2C2;MEF2C;HEYL	0.013403928547741174	0.3866193924367073	molecular_function
GO:0033558	protein deacetylase activity	3	987	7	12391	0.00303951367781155	0.0005649261560810266	5.380373425966131	10014;25942;22933	HDAC5;SIN3A;SIRT2	0.013818988358412882	0.3866193924367073	molecular_function
GO:0004972	NMDA glutamate receptor activity	3	987	7	12391	0.00303951367781155	0.0005649261560810266	5.380373425966131	2903;2185;116443	GRIN2A;PTK2B;GRIN3A	0.013818988358412882	0.3866193924367073	molecular_function
GO:0004970	ionotropic glutamate receptor activity	3	987	7	12391	0.00303951367781155	0.0005649261560810266	5.380373425966131	2893;2895;2899	GRIA4;GRID2;GRIK3	0.013818988358412882	0.3866193924367073	molecular_function
GO:0004862	cAMP-dependent protein kinase inhibitor activity	3	987	7	12391	0.00303951367781155	0.0005649261560810266	5.380373425966131	51422;5569;5576	PRKAG2;PKIA;PRKAR2A	0.013818988358412882	0.3866193924367073	molecular_function
GO:0016607	nuclear speck	34	1119	306	14857	0.03038427167113494	0.020596351887998923	1.4752258961374243	51322;254225;10454;1432;57187;5433;84271;2334;9507;57459;9404;163486;10521;54883;57602;10772;6569;51503;5411;204851;9797;8394;9802;11176;25936;10014;54815;51631;170261;54439;51533;4208;22985;84656	WAC;RNF169;TAB1;MAPK14;THOC2;POLR2D;POLDIP3;AFF2;ADAMTS4;GATAD2B;LPXN;DENND1B;DDX17;CWC25;USP36;SRSF10;SLC34A1;CWC15;PNN;HIPK1;TATDN2;PIP5K1A;DAZAP2;BAZ2A;NSL1;HDAC5;GATAD2A;LUC7L2;ZCCHC12;RBM27;PHF7;MEF2C;ACIN1;GLYR1	0.014473510166975512	0.18895971606884696	cellular_component
GO:0008536	Ran GTPase binding	6	987	26	12391	0.0060790273556231	0.0020982971511580985	2.897124152443302	3843;51194;5902;3842;10527;64328	IPO5;IPO11;RANBP1;TNPO1;IPO7;XPO4	0.014525635664559063	0.3866193924367073	molecular_function
GO:0007405	neuroblast proliferation	4	1035	13	13332	0.003864734299516908	0.0009750975097509751	3.963433667781494	3736;29127;58158;5048	KCNA1;RACGAP1;NEUROD4;PAFAH1B1	0.014632926424123848	0.44726330027928485	biological_process
GO:0014066	regulation of phosphatidylinositol 3-kinase signaling	4	1035	13	13332	0.003864734299516908	0.0009750975097509751	3.963433667781494	10125;8394;8396;957	RASGRP1;PIP5K1A;PIP4K2B;ENTPD5	0.014632926424123848	0.44726330027928485	biological_process
GO:0050771	negative regulation of axonogenesis	4	1035	13	13332	0.003864734299516908	0.0009750975097509751	3.963433667781494	2048;8831;4038;84894	EPHB2;SYNGAP1;LRP4;LINGO1	0.014632926424123848	0.44726330027928485	biological_process
GO:0006468	protein phosphorylation	28	1035	235	13332	0.02705314009661836	0.017626762676267626	1.5347764415664509	4296;2241;11011;1453;817;2185;50488;22848;100533105;814;2872;9201;8575;4214;83939;5578;340371;23683;283455;23678;9448;2011;51347;4087;5599;904;4293;65267	MAP3K11;FER;TLK2;CSNK1D;CAMK2D;PTK2B;MINK1;AAK1;C8orf44-SGK3;CAMK4;MKNK2;DCLK1;PRKRA;MAP3K1;EIF2A;PRKCA;NRBP2;PRKD3;KSR2;SGK3;MAP4K4;MARK2;TAOK3;SMAD2;MAPK8;CCNT1;MAP3K9;WNK3	0.01524093394446186	0.44726330027928485	biological_process
GO:0005769	early endosome	22	1119	179	14857	0.01966041108132261	0.012048192771084338	1.6318141197497766	5869;22906;9910;26994;29934;100533105;51479;26119;8934;23623;10163;57590;55654;5906;6477;8153;5861;26056;382;23678;1238;10211	RAB5B;TRAK1;RABGAP1L;RNF11;SNX12;C8orf44-SGK3;ANKFY1;LDLRAP1;RAB29;RUSC1;WASF2;WDFY1;TMEM127;RAP1A;SIAH1;RND2;RAB1A;RAB11FIP5;ARF6;SGK3;ACKR2;FLOT1	0.015593107332377655	0.19807460665452697	cellular_component
GO:0004674	protein serine/threonine kinase activity	33	987	281	12391	0.03343465045592705	0.022677749979824066	1.4743372021330678	4296;23031;65267;11011;1453;817;51231;50488;22848;100533105;53944;2872;5063;57143;149420;9201;204851;51719;4214;5578;340371;369;4215;23683;283455;23678;9448;2011;51347;5599;4293;83931;93	MAP3K11;MAST3;WNK3;TLK2;CSNK1D;CAMK2D;VRK3;MINK1;AAK1;C8orf44-SGK3;CSNK1G1;MKNK2;PAK3;ADCK1;PDIK1L;DCLK1;HIPK1;CAB39;MAP3K1;PRKCA;NRBP2;ARAF;MAP3K3;PRKD3;KSR2;SGK3;MAP4K4;MARK2;TAOK3;MAPK8;MAP3K9;STK40;ACVR2B	0.0156020574211201	0.3866193924367073	molecular_function
GO:0004438	phosphatidylinositol-3-phosphatase activity	4	987	13	12391	0.004052684903748734	0.0010491485755790492	3.8628322032577356	22908;8897;8871;9110	SACM1L;MTMR3;SYNJ2;MTMR4	0.015972373551119544	0.3866193924367073	molecular_function
GO:0008565	protein transporter activity	11	987	67	12391	0.011144883485309016	0.005407150351061254	2.061138078603941	5906;1174;164;7257;799;3839;3843;51194;10527;3842;7095	RAP1A;AP1S1;AP1G1;TSNAX;CALCR;KPNA3;IPO5;IPO11;IPO7;TNPO1;SEC62	0.016084319870248224	0.3866193924367073	molecular_function
GO:0030073	insulin secretion	5	1035	20	13332	0.004830917874396135	0.0015001500150015	3.2202898550724637	387597;4087;5798;10815;93	ILDR2;SMAD2;PTPRN;CPLX1;ACVR2B	0.016197943873357837	0.44726330027928485	biological_process
GO:0048661	positive regulation of smooth muscle cell proliferation	5	1035	20	13332	0.004830917874396135	0.0015001500150015	3.2202898550724637	5724;27086;2069;3398;3570	PTAFR;FOXP1;EREG;ID2;IL6R	0.016197943873357837	0.44726330027928485	biological_process
GO:0043087	regulation of GTPase activity	8	1035	43	13332	0.007729468599033816	0.0032253225322532255	2.39649477586788	7410;25791;64786;5048;5962;121512;55785;2043	VAV2;NGEF;TBC1D15;PAFAH1B1;RDX;FGD4;FGD6;EPHA4	0.016247407300126405	0.44726330027928485	biological_process
GO:0030658	transport vesicle membrane	7	1119	36	14857	0.006255585344057194	0.00242310022211752	2.581645318240493	5798;5861;3117;26056;9501;57221;3118	PTPRN;RAB1A;HLA-DQA1;RAB11FIP5;RPH3AL;ARFGEF3;HLA-DQA2	0.01634792792011847	0.20219805585409684	cellular_component
GO:0048010	vascular endothelial growth factor receptor signaling pathway	7	1035	35	13332	0.00676328502415459	0.0026252625262526254	2.576231884057971	6461;659;7410;2185;1432;10163;7422	SHB;BMPR2;VAV2;PTK2B;MAPK14;WASF2;VEGFA	0.016383715059214005	0.44726330027928485	biological_process
GO:0032436	positive regulation of proteasomal ubiquitin-dependent protein catabolic process	9	1035	52	13332	0.008695652173913044	0.0039003900390039005	2.22943143812709	28951;1453;22933;3300;25820;144165;9604;255488;10221	TRIB2;CSNK1D;SIRT2;DNAJB2;ARIH1;PRICKLE1;RNF14;RNF144B;TRIB1	0.0175649373200646	0.44726330027928485	biological_process
GO:0044325	ion channel binding	14	987	95	12391	0.014184397163120567	0.00766685497538536	1.8500933184023889	3745;23704;2273;9783;9472;10345;817;23327;5318;3747;7533;7534;55690;3398	KCNB1;KCNE4;FHL1;RIMS3;AKAP6;TRDN;CAMK2D;NEDD4L;PKP2;KCNC2;YWHAH;YWHAZ;PACS1;ID2	0.017885950433456834	0.4015313766144874	molecular_function
GO:0030136	clathrin-coated vesicle	8	1119	45	14857	0.0071492403932082215	0.0030288752776469006	2.360361433819879	4643;143187;164;115548;57706;79958;22848;163486	MYO1E;VTI1A;AP1G1;FCHO2;DENND1A;DENND1C;AAK1;DENND1B	0.017891134209407782	0.2156111045749143	cellular_component
GO:0004683	calmodulin-dependent protein kinase activity	5	987	20	12391	0.005065856129685917	0.001614074731660076	3.13855116514691	814;2185;2872;817;57118	CAMK4;PTK2B;MKNK2;CAMK2D;CAMK1D	0.01794208000280452	0.4015313766144874	molecular_function
GO:0007264	small GTPase mediated signal transduction	15	1035	107	13332	0.014492753623188406	0.008025802580258026	1.8057700121901665	11261;5906;382;51326;54509;5924;127829;7410;51195;8153;5870;1795;51495;23179;54453	CHP1;RAP1A;ARF6;ARL17A;RHOF;RASGRF2;ARL8A;VAV2;RAPGEFL1;RND2;RAB6A;DOCK3;HACD3;RGL1;RIN2	0.018053286550995223	0.44726330027928485	biological_process
GO:0046777	protein autophosphorylation	16	1035	117	13332	0.015458937198067632	0.008775877587758775	1.761526074569553	79834;4296;814;2043;2241;2011;51347;2872;817;2185;4293;4215;50488;22848;29904;65267	PEAK1;MAP3K11;CAMK4;EPHA4;FER;MARK2;TAOK3;MKNK2;CAMK2D;PTK2B;MAP3K9;MAP3K3;MINK1;AAK1;EEF2K;WNK3	0.01857404054662102	0.44726330027928485	biological_process
GO:0006672	ceramide metabolic process	4	1035	14	13332	0.003864734299516908	0.00105010501050105	3.6803312629399585	94103;653308;29095;8439	ORMDL3;ASAH2B;ORMDL2;NSMAF	0.019250779159829104	0.44726330027928485	biological_process
GO:0030316	osteoclast differentiation	4	1035	14	13332	0.003864734299516908	0.00105010501050105	3.6803312629399585	27086;4286;1432;1435	FOXP1;MITF;MAPK14;CSF1	0.019250779159829104	0.44726330027928485	biological_process
GO:0010591	regulation of lamellipodium assembly	3	1035	8	13332	0.002898550724637681	0.0006000600060006001	4.8304347826086955	55909;2241;2039	BIN3;FER;DMTN	0.019424769178981456	0.44726330027928485	biological_process
GO:0032486	Rap protein signal transduction	3	1035	8	13332	0.002898550724637681	0.0006000600060006001	4.8304347826086955	5912;5906;10411	RAP2B;RAP1A;RAPGEF3	0.019424769178981456	0.44726330027928485	biological_process
GO:0003279	cardiac septum development	3	1035	8	13332	0.002898550724637681	0.0006000600060006001	4.8304347826086955	5125;10454;3340	PCSK5;TAB1;NDST1	0.019424769178981456	0.44726330027928485	biological_process
GO:0048643	positive regulation of skeletal muscle tissue development	3	1035	8	13332	0.002898550724637681	0.0006000600060006001	4.8304347826086955	4208;50937;10211	MEF2C;CDON;FLOT1	0.019424769178981456	0.44726330027928485	biological_process
GO:0070166	enamel mineralization	3	1035	8	13332	0.002898550724637681	0.0006000600060006001	4.8304347826086955	54757;6786;26504	FAM20A;STIM1;CNNM4	0.019424769178981456	0.44726330027928485	biological_process
GO:0048738	cardiac muscle tissue development	3	1035	8	13332	0.002898550724637681	0.0006000600060006001	4.8304347826086955	3084;137868;10052	NRG1;SGCZ;GJC1	0.019424769178981456	0.44726330027928485	biological_process
GO:0021702	cerebellar Purkinje cell differentiation	3	1035	8	13332	0.002898550724637681	0.0006000600060006001	4.8304347826086955	23017;8861;6095	FAIM2;LDB1;RORA	0.019424769178981456	0.44726330027928485	biological_process
GO:0070932	histone H3 deacetylation	3	1035	8	13332	0.002898550724637681	0.0006000600060006001	4.8304347826086955	8864;5187;22933	PER2;PER1;SIRT2	0.019424769178981456	0.44726330027928485	biological_process
GO:0007178	transmembrane receptor protein serine/threonine kinase signaling pathway	3	1035	8	13332	0.002898550724637681	0.0006000600060006001	4.8304347826086955	659;1432;93	BMPR2;MAPK14;ACVR2B	0.019424769178981456	0.44726330027928485	biological_process
GO:1900246	positive regulation of RIG-I signaling pathway	3	1035	8	13332	0.002898550724637681	0.0006000600060006001	4.8304347826086955	26057;23369;56829	ANKRD17;PUM2;ZC3HAV1	0.019424769178981456	0.44726330027928485	biological_process
GO:0043950	positive regulation of cAMP-mediated signaling	3	1035	8	13332	0.002898550724637681	0.0006000600060006001	4.8304347826086955	2696;117;122042	GIPR;ADCYAP1R1;RXFP2	0.019424769178981456	0.44726330027928485	biological_process
GO:0022010	central nervous system myelination	3	1035	8	13332	0.002898550724637681	0.0006000600060006001	4.8304347826086955	745;6900;8506	MYRF;CNTN2;CNTNAP1	0.019424769178981456	0.44726330027928485	biological_process
GO:0050821	protein stabilization	15	1035	108	13332	0.014492753623188406	0.008100810081008101	1.789049919484702	11261;51616;1385;2043;6812;4088;482;8575;1825;23673;58525;29974;51125;22848;10211	CHP1;TAF9B;CREB1;EPHA4;STXBP1;SMAD3;ATP1B2;PRKRA;DSC3;STX12;WIZ;A1CF;GOLGA7;AAK1;FLOT1	0.019514619440910107	0.44726330027928485	biological_process
GO:0035264	multicellular organism growth	9	1035	53	13332	0.008695652173913044	0.003975397539753975	2.187366694011485	6506;6668;23038;80351;83605;91461;83931;57599;104	SLC1A2;SP2;WDTC1;TNKS2;CCM2;PKDCC;STK40;WDR48;ADARB1	0.019747944246190627	0.44726330027928485	biological_process
GO:0030501	positive regulation of bone mineralization	5	1035	21	13332	0.004830917874396135	0.0015751575157515751	3.066942719116632	659;4088;4208;91461;93	BMPR2;SMAD3;MEF2C;PKDCC;ACVR2B	0.01993374040241938	0.44726330027928485	biological_process
GO:0007223	Wnt signaling pathway, calcium modulating pathway	5	1035	21	13332	0.004830917874396135	0.0015751575157515751	3.066942719116632	7976;2775;23112;26523;8322	FZD3;GNAO1;TNRC6B;AGO1;FZD4	0.01993374040241938	0.44726330027928485	biological_process
GO:0007517	muscle organ development	10	1035	62	13332	0.00966183574879227	0.00465046504650465	2.077606358111267	3084;2115;1293;3908;221937;3679;1756;23060;137868;1960	NRG1;ETV1;COL6A3;LAMA2;FOXK1;ITGA7;DMD;ZNF609;SGCZ;EGR3	0.02026350422969795	0.449975135162571	biological_process
GO:0005884	actin filament	8	1119	46	14857	0.0071492403932082215	0.003096183617150165	2.309049228736838	55909;2039;2011;1238;58;23242;5358;25802	BIN3;DMTN;MARK2;ACKR2;ACTA1;COBL;PLS3;LMOD1	0.020272980053098334	0.23820751562390544	cellular_component
GO:1990782	protein tyrosine kinase binding	3	987	8	12391	0.00303951367781155	0.0006456298926640304	4.707826747720365	23122;2043;2915	CLASP2;EPHA4;GRM5	0.02081556311739256	0.45031001543959237	molecular_function
GO:0005801	cis-Golgi network	7	1119	38	14857	0.006255585344057194	0.0025577169011240493	2.4457692488594143	10972;50999;84376;4043;27314;286451;8934	TMED10;TMED5;HOOK3;LRPAP1;RAB30;YIPF6;RAB29	0.021696130131571772	0.24570843531778036	cellular_component
GO:0008344	adult locomotory behavior	7	1035	37	13332	0.00676328502415459	0.002775277527752775	2.4369761065413242	124925;5090;127343;5048;3398;53616;2668	SEZ6;PBX3;DMBX1;PAFAH1B1;ID2;ADAM22;GDNF	0.021929452912041365	0.4743987468473578	biological_process
GO:0006605	protein targeting	7	1035	37	13332	0.00676328502415459	0.002775277527752775	2.4369761065413242	7532;9472;51304;22906;7534;4641;9145	YWHAG;AKAP6;ZDHHC3;TRAK1;YWHAZ;MYO1C;SYNGR1	0.021929452912041365	0.4743987468473578	biological_process
GO:0030509	BMP signaling pathway	9	1035	54	13332	0.008695652173913044	0.004050405040504051	2.1468599033816425	659;170261;91851;6497;4038;56963;11167;7044;93	BMPR2;ZCCHC12;CHRDL1;SKI;LRP4;RGMA;FSTL1;LEFTY2;ACVR2B	0.02212038585390432	0.4743987468473578	biological_process
GO:0043524	negative regulation of neuron apoptotic process	11	1035	72	13332	0.010628019323671498	0.0054005400540054005	1.9679549114331725	23017;8831;8846;7832;6812;1271;4208;2185;80315;340371;2668	FAIM2;SYNGAP1;ALKBH1;BTG2;STXBP1;CNTFR;MEF2C;PTK2B;CPEB4;NRBP2;GDNF	0.02234034739238749	0.4743987468473578	biological_process
GO:0030665	clathrin-coated vesicle membrane	6	1119	30	14857	0.005361930294906166	0.0020192501850979337	2.6554066130473637	164;57706;26119;8674;127833;8322	AP1G1;DENND1A;LDLRAP1;VAMP4;SYT2;FZD4	0.022389691248555114	0.24570843531778036	cellular_component
GO:0007268	chemical synaptic transmission	22	1035	180	13332	0.021256038647342997	0.013501350135013501	1.574363929146538	10052;9899;777;3360;5048;50488;22987;5173;6854;3749;3786;3798;6530;1740;3751;2903;170572;2915;6506;6753;3736;9990	GJC1;SV2B;CACNA1E;HTR4;PAFAH1B1;MINK1;SV2C;PDYN;SYN2;KCNC4;KCNQ3;KIF5A;SLC6A2;DLG2;KCND2;GRIN2A;HTR3C;GRM5;SLC1A2;SSTR3;KCNA1;SLC12A6	0.022464564613941734	0.4743987468473578	biological_process
GO:0031965	nuclear membrane	23	1119	196	14857	0.020554066130473638	0.013192434542639834	1.5580191862267696	9472;23108;114882;54788;9883;3842;5048;9538;161176;23369;26031;286205;144165;26057;8315;8089;1238;3843;51495;83699;3300;84516;204219	AKAP6;RAP1GAP2;OSBPL8;DNAJB12;POM121;TNPO1;PAFAH1B1;EI24;SYNE3;PUM2;OSBPL3;SCAI;PRICKLE1;ANKRD17;BRAP;YEATS4;ACKR2;IPO5;HACD3;SH3BGRL2;DNAJB2;DCTN5;CERS3	0.022479707912052244	0.24570843531778036	cellular_component
GO:0006357	regulation of transcription from RNA polymerase II promoter	29	1035	254	13332	0.028019323671497585	0.019051905190519053	1.4706835558598652	22926;9391;22906;1432;128553;57763;10765;10521;619279;5724;7067;1107;493;23060;9095;4088;6668;1523;54014;9604;9575;55809;56943;6602;55893;56938;4520;121340;63876	ATF6;CIAO1;TRAK1;MAPK14;TSHZ2;ANKRA2;KDM5B;DDX17;ZNF704;PTAFR;THRA;CHD3;ATP2B4;ZNF609;TBX19;SMAD3;SP2;CUX1;BRWD1;RNF14;CLOCK;TRERF1;ENY2;SMARCD1;ZNF395;ARNTL2;MTF1;SP7;PKNOX2	0.023215559768610956	0.4821152111554685	biological_process
GO:0006906	vesicle fusion	8	1035	46	13332	0.007729468599033816	0.0034503450345034505	2.240201638311279	22895;8675;6844;6843;23673;9066;6811;127833	RPH3A;STX16;VAMP2;VAMP1;STX12;SYT7;STX5;SYT2	0.023831476140774965	0.4821152111554685	biological_process
GO:0043209	myelin sheath	14	1119	104	14857	0.012511170688114389	0.007000067308339504	1.7872929126280332	5906;59345;382;7532;6812;23114;523;8506;9948;2775;22933;6900;5962;10681	RAP1A;GNB4;ARF6;YWHAG;STXBP1;NFASC;ATP6V1A;CNTNAP1;WDR1;GNAO1;SIRT2;CNTN2;RDX;GNB5	0.023895181680697358	0.25111979532135287	cellular_component
GO:0048471	perinuclear region of cytoplasm	46	1119	454	14857	0.041108132260947276	0.030557986134482063	1.345250046257475	5865;8675;1435;9472;11011;23108;1453;2185;22933;22906;80315;23242;5048;1756;9404;23369;2039;6812;124925;8934;55916;1974;51655;5906;5298;6569;376267;143187;7257;8575;56907;3798;84440;5578;9162;50507;9491;148867;9529;80351;55662;8864;4864;5007;9043;83698	RAB3B;STX16;CSF1;AKAP6;TLK2;RAP1GAP2;CSNK1D;PTK2B;SIRT2;TRAK1;CPEB4;COBL;PAFAH1B1;DMD;LPXN;PUM2;DMTN;STXBP1;SEZ6;RAB29;NXT2;EIF4A2;RASD1;RAP1A;PI4KB;SLC34A1;RAB15;VTI1A;TSNAX;PRKRA;SPIRE1;KIF5A;RAB11FIP4;PRKCA;DGKI;NOX4;PSMF1;SLC30A7;BAG5;TNKS2;HIF1AN;PER2;NPC1;OSBP;SPAG9;CALN1	0.0240433846584274	0.25111979532135287	cellular_component
GO:0018108	peptidyl-tyrosine phosphorylation	5	1035	22	13332	0.004830917874396135	0.0016501650165016502	2.9275362318840576	2048;2241;2185;2043;91461	EPHB2;FER;PTK2B;EPHA4;PKDCC	0.024191455871976818	0.4821152111554685	biological_process
GO:0045921	positive regulation of exocytosis	4	1035	15	13332	0.003864734299516908	0.0011251125112511251	3.434975845410628	23122;23086;134957;6812	CLASP2;EXPH5;STXBP5;STXBP1	0.02467306336730776	0.4821152111554685	biological_process
GO:0002028	regulation of sodium ion transport	4	1035	15	13332	0.003864734299516908	0.0011251125112511251	3.434975845410628	57731;5187;817;7533	SPTBN4;PER1;CAMK2D;YWHAH	0.02467306336730776	0.4821152111554685	biological_process
GO:0032012	regulation of ARF protein signal transduction	4	1035	15	13332	0.003864734299516908	0.0011251125112511251	3.434975845410628	23096;57221;23362;84249	IQSEC2;ARFGEF3;PSD3;PSD2	0.02467306336730776	0.4821152111554685	biological_process
GO:0042795	snRNA transcription from RNA polymerase II promoter	9	1035	55	13332	0.008695652173913044	0.004125412541254125	2.107826086956522	10302;5451;23248;2957;6667;55197;22936;5452;5433	SNAPC5;POU2F1;RPRD2;GTF2A1;SP1;RPRD1A;ELL2;POU2F2;POLR2D	0.024690224074900652	0.4821152111554685	biological_process
GO:0015031	protein transport	36	1035	331	13332	0.034782608695652174	0.02482748274827483	1.4009720215420989	5865;64393;57706;51560;5869;84725;29934;157680;163486;6812;8934;55176;55916;55770;4678;10270;799;51715;5906;51326;134957;10533;387923;80223;56907;116987;222068;29097;9798;382;50999;84376;79720;23233;81876;91461	RAB3B;ZMAT3;DENND1A;RAB6B;RAB5B;PLEKHA8;SNX12;VPS13B;DENND1B;STXBP1;RAB29;SEC61A2;NXT2;EXOC2;NASP;AKAP8;CALCR;RAB23;RAP1A;ARL17A;STXBP5;ATG7;SERP2;RAB11FIP1;SPIRE1;AGAP1;TMED4;CNIH4;IST1;ARF6;TMED5;HOOK3;VPS37B;EXOC6B;RAB1B;PKDCC	0.024695396933386935	0.4821152111554685	biological_process
GO:0006661	phosphatidylinositol biosynthetic process	10	1035	64	13332	0.00966183574879227	0.004800480048004801	2.0126811594202896	5298;8897;22908;9110;3612;8394;8503;8396;84725;8871	PI4KB;MTMR3;SACM1L;MTMR4;IMPA1;PIP5K1A;PIK3R3;PIP4K2B;PLEKHA8;SYNJ2	0.024844377176535284	0.4821152111554685	biological_process
GO:0005697	telomerase holoenzyme complex	3	1119	9	14857	0.002680965147453083	0.00060577505552938	4.425677688412273	7011;9887;23293	TEP1;SMG7;SMG6	0.02537014240001105	0.259216672347939	cellular_component
GO:0001938	positive regulation of endothelial cell proliferation	6	1035	30	13332	0.005797101449275362	0.0022502250225022503	2.5762318840579708	659;7472;7422;5578;79805;1960	BMPR2;WNT2;VEGFA;PRKCA;VASH2;EGR3	0.02556248389783083	0.48518676912057834	biological_process
GO:0008135	translation factor activity, RNA binding	5	987	22	12391	0.005065856129685917	0.0017754822048260835	2.8532283319517364	80315;10209;1982;8672;29904	CPEB4;EIF1;EIF4G2;EIF4G3;EEF2K	0.026708012221124983	0.522081469669185	molecular_function
GO:0051259	protein oligomerization	8	1035	47	13332	0.007729468599033816	0.0035253525352535254	2.1925377736663583	11261;10972;10125;4077;817;4938;2054;138050	CHP1;TMED10;RASGRP1;NBR1;CAMK2D;OAS1;STX2;HGSNAT	0.026833716141512552	0.48518676912057834	biological_process
GO:0015297	antiporter activity	4	987	15	12391	0.004052684903748734	0.0012105560487450568	3.347787909490038	9057;1185;1184;23428	SLC7A6;CLCN6;CLCN5;SLC7A8	0.02684513504485161	0.522081469669185	molecular_function
GO:0061158	3'-UTR-mediated mRNA destabilization	3	1035	9	13332	0.002898550724637681	0.0006750675067506751	4.293719806763285	149041;131405;9444	RC3H1;TRIM71;QKI	0.027480401965046683	0.48518676912057834	biological_process
GO:0071480	cellular response to gamma radiation	3	1035	9	13332	0.002898550724637681	0.0006750675067506751	4.293719806763285	50507;11011;2002	NOX4;TLK2;ELK1	0.027480401965046683	0.48518676912057834	biological_process
GO:0010761	fibroblast migration	3	1035	9	13332	0.002898550724637681	0.0006750675067506751	4.293719806763285	7145;8394;7763	TNS1;PIP5K1A;ZFAND5	0.027480401965046683	0.48518676912057834	biological_process
GO:0006476	protein deacetylation	3	1035	9	13332	0.002898550724637681	0.0006750675067506751	4.293719806763285	10014;25942;22933	HDAC5;SIN3A;SIRT2	0.027480401965046683	0.48518676912057834	biological_process
GO:0070306	lens fiber cell differentiation	3	1035	9	13332	0.002898550724637681	0.0006750675067506751	4.293719806763285	4088;23657;10765	SMAD3;SLC7A11;KDM5B	0.027480401965046683	0.48518676912057834	biological_process
GO:0050884	neuromuscular process controlling posture	3	1035	9	13332	0.002898550724637681	0.0006750675067506751	4.293719806763285	51761;8506;104	ATP8A2;CNTNAP1;ADARB1	0.027480401965046683	0.48518676912057834	biological_process
GO:0032924	activin receptor signaling pathway	3	1035	9	13332	0.002898550724637681	0.0006750675067506751	4.293719806763285	4088;4087;93	SMAD3;SMAD2;ACVR2B	0.027480401965046683	0.48518676912057834	biological_process
GO:0047496	vesicle transport along microtubule	3	1035	9	13332	0.002898550724637681	0.0006750675067506751	4.293719806763285	5861;10125;5048	RAB1A;RASGRP1;PAFAH1B1	0.027480401965046683	0.48518676912057834	biological_process
GO:0031054	pre-miRNA processing	3	1035	9	13332	0.002898550724637681	0.0006750675067506751	4.293719806763285	103;8575;26523	ADAR;PRKRA;AGO1	0.027480401965046683	0.48518676912057834	biological_process
GO:0032809	neuronal cell body membrane	4	1119	16	14857	0.0035746201966041107	0.0010769334320522312	3.319258266309205	3745;3751;3747;9498	KCNB1;KCND2;KCNC2;SLC4A8	0.02803728324619078	0.27453173178561807	cellular_component
GO:0044295	axonal growth cone	4	1119	16	14857	0.0035746201966041107	0.0010769334320522312	3.319258266309205	23122;23242;2043;22906	CLASP2;COBL;EPHA4;TRAK1	0.02803728324619078	0.27453173178561807	cellular_component
GO:0045471	response to ethanol	7	1035	39	13332	0.00676328502415459	0.0029252925292529252	2.312002972872538	117;80854;2185;3747;6138;2903;116443	ADCYAP1R1;SETD7;PTK2B;KCNC2;RPL15;GRIN2A;GRIN3A	0.028654525282245647	0.4956358496269388	biological_process
GO:0016575	histone deacetylation	5	1035	23	13332	0.004830917874396135	0.0017251725172517253	2.800252047889099	22933;11176;25942;10014;79885	SIRT2;BAZ2A;SIN3A;HDAC5;HDAC11	0.028992626301297255	0.4956358496269388	biological_process
GO:0042177	negative regulation of protein catabolic process	5	1035	23	13332	0.004830917874396135	0.0017251725172517253	2.800252047889099	3084;4088;22933;2903;29934	NRG1;SMAD3;SIRT2;GRIN2A;SNX12	0.028992626301297255	0.4956358496269388	biological_process
GO:0043507	positive regulation of JUN kinase activity	5	1035	23	13332	0.004830917874396135	0.0017251725172517253	2.800252047889099	4296;51347;2185;2043;8322	MAP3K11;TAOK3;PTK2B;EPHA4;FZD4	0.028992626301297255	0.4956358496269388	biological_process
GO:0015179	L-amino acid transmembrane transporter activity	3	987	9	12391	0.00303951367781155	0.0007263336292470342	4.184734886862547	9057;23428;55238	SLC7A6;SLC7A8;SLC38A7	0.029403030416933148	0.522081469669185	molecular_function
GO:0048813	dendrite morphogenesis	6	1035	31	13332	0.005797101449275362	0.002325232523252325	2.4931276297335203	9201;5599;4038;22906;473;50488	DCLK1;MAPK8;LRP4;TRAK1;RERE;MINK1	0.029683001197986825	0.4966070414185975	biological_process
GO:0045184	establishment of protein localization	6	1035	31	13332	0.005797101449275362	0.002325232523252325	2.4931276297335203	255743;23558;55920;5962;158866;9798	NPNT;WBP2;RCC2;RDX;ZDHHC15;IST1	0.029683001197986825	0.4966070414185975	biological_process
GO:0048786	presynaptic active zone	5	1119	24	14857	0.004468275245755138	0.0016154001480783468	2.7660485552576706	7976;9783;9162;26059;23025	FZD3;RIMS3;DGKI;ERC2;UNC13A	0.030663581598578953	0.28823766702664216	cellular_component
GO:0090543	Flemming body	5	1119	24	14857	0.004468275245755138	0.0016154001480783468	2.7660485552576706	382;55770;1060;29127;9798	ARF6;EXOC2;CENPC;RACGAP1;IST1	0.030663581598578953	0.28823766702664216	cellular_component
GO:0004860	protein kinase inhibitor activity	8	987	47	12391	0.008105369807497468	0.0037930756194011783	2.136885899674492	11261;347731;51347;28951;10221;9306;140775;64922	CHP1;LRRTM3;TAOK3;TRIB2;TRIB1;SOCS6;SMCR8;LRRC19	0.030677937480306658	0.522081469669185	molecular_function
GO:0032435	negative regulation of proteasomal ubiquitin-dependent protein catabolic process	4	1035	16	13332	0.003864734299516908	0.0012001200120012002	3.2202898550724632	51322;11011;9683;9529	WAC;TLK2;N4BP1;BAG5	0.030926178162213217	0.4966070414185975	biological_process
GO:0048286	lung alveolus development	4	1035	16	13332	0.003864734299516908	0.0012001200120012002	3.2202898550724632	342371;659;91461;83931	ATXN1L;BMPR2;PKDCC;STK40	0.030926178162213217	0.4966070414185975	biological_process
GO:0016358	dendrite development	4	1035	16	13332	0.003864734299516908	0.0012001200120012002	3.2202898550724632	116443;8831;4131;5063	GRIN3A;SYNGAP1;MAP1B;PAK3	0.030926178162213217	0.4966070414185975	biological_process
GO:0045663	positive regulation of myoblast differentiation	4	1035	16	13332	0.003864734299516908	0.0012001200120012002	3.2202898550724632	4208;55662;1432;50937	MEF2C;HIF1AN;MAPK14;CDON	0.030926178162213217	0.4966070414185975	biological_process
GO:0045055	regulated exocytosis	4	1035	16	13332	0.003864734299516908	0.0012001200120012002	3.2202898550724632	10972;80223;9145;26056	TMED10;RAB11FIP1;SYNGR1;RAB11FIP5	0.030926178162213217	0.4966070414185975	biological_process
GO:0019226	transmission of nerve impulse	4	1035	16	13332	0.003864734299516908	0.0012001200120012002	3.2202898550724632	23114;59284;5048;57731	NFASC;CACNG7;PAFAH1B1;SPTBN4	0.030926178162213217	0.4966070414185975	biological_process
GO:0000978	RNA polymerase II proximal promoter sequence-specific DNA binding	29	987	254	12391	0.029381965552178316	0.020498749092082963	1.4333540754214233	22926;4097;6667;26523;9915;27086;5187;5452;53335;10725;23635;9095;2002;4088;6668;4286;11279;4781;7545;9575;4782;2115;4087;55893;55810;4520;121340;7182;4084	ATF6;MAFG;SP1;AGO1;ARNT2;FOXP1;PER1;POU2F2;BCL11A;NFAT5;SSBP2;TBX19;ELK1;SMAD3;SP2;MITF;KLF8;NFIB;ZIC1;CLOCK;NFIC;ETV1;SMAD2;ZNF395;FOXJ2;MTF1;SP7;NR2C2;MXD1	0.03114115541101094	0.522081469669185	molecular_function
GO:0032154	cleavage furrow	7	1119	41	14857	0.006255585344057194	0.0027596419196338428	2.2668105233331155	382;4638;84440;5962;1060;29127;84249	ARF6;MYLK;RAB11FIP4;RDX;CENPC;RACGAP1;PSD2	0.031814518146892144	0.293192618216457	cellular_component
GO:0035198	miRNA binding	5	987	23	12391	0.005065856129685917	0.0018561859414090872	2.7291749262147045	23369;29066;23567;26523;131405	PUM2;ZC3H7A;ZNF346;AGO1;TRIM71	0.03195632825872957	0.522081469669185	molecular_function
GO:0001106	RNA polymerase II transcription corepressor activity	5	987	23	12391	0.005065856129685917	0.0018561859414090872	2.7291749262147045	4781;25942;167826;473;26508	NFIB;SIN3A;OLIG3;RERE;HEYL	0.03195632825872957	0.522081469669185	molecular_function
GO:0001540	amyloid-beta binding	7	987	39	12391	0.0070921985815602835	0.003147445726737148	2.2533187852336787	143458;84570;2048;4043;323;26119;8322	LDLRAD3;COL25A1;EPHB2;LRPAP1;APBB2;LDLRAP1;FZD4	0.03237168140538757	0.522081469669185	molecular_function
GO:0048666	neuron development	7	1035	40	13332	0.00676328502415459	0.003000300030003	2.2542028985507248	126731;5090;6497;51761;57187;58158;4208	CCSAP;PBX3;SKI;ATP8A2;THOC2;NEUROD4;MEF2C	0.03248850306872624	0.4966070414185975	biological_process
GO:0004672	protein kinase activity	16	987	122	12391	0.016210739614994935	0.009845855863126463	1.6464530702410018	4296;50488;9201;283455;23678;100533105;5599;1453;4214;4215;91461;5578;369;2043;29904;65267	MAP3K11;MINK1;DCLK1;KSR2;SGK3;C8orf44-SGK3;MAPK8;CSNK1D;MAP3K1;MAP3K3;PKDCC;PRKCA;ARAF;EPHA4;EEF2K;WNK3	0.032556999106702234	0.522081469669185	molecular_function
GO:0070034	telomerase RNA binding	4	987	16	12391	0.004052684903748734	0.0012912597853280607	3.13855116514691	7011;9887;6634;23293	TEP1;SMG7;SNRPD3;SMG6	0.03359530865319508	0.522081469669185	molecular_function
GO:0005085	guanyl-nucleotide exchange factor activity	12	987	84	12391	0.0121580547112462	0.006779113872972318	1.7934578086553772	9844;5924;9459;7410;10125;25791;51195;1795;140775;10411;121512;55785	ELMO1;RASGRF2;ARHGEF6;VAV2;RASGRP1;NGEF;RAPGEFL1;DOCK3;SMCR8;RAPGEF3;FGD4;FGD6	0.033595690976906595	0.522081469669185	molecular_function
GO:0000165	MAPK cascade	18	1035	146	13332	0.017391304347826087	0.010951095109510952	1.5880881477069684	3084;54756;2674;5924;51347;10125;9491;2185;2675;57731;8315;2069;4215;4208;2668;369;2903;5717	NRG1;IL17RD;GFRA1;RASGRF2;TAOK3;RASGRP1;PSMF1;PTK2B;GFRA2;SPTBN4;BRAP;EREG;MAP3K3;MEF2C;GDNF;ARAF;GRIN2A;PSMD11	0.03380343125555288	0.4966070414185975	biological_process
GO:0017146	NMDA selective glutamate receptor complex	3	1119	10	14857	0.002680965147453083	0.0006730833950326445	3.9831099195710458	2903;2185;116443	GRIN2A;PTK2B;GRIN3A	0.03425054486557023	0.2981065942003335	cellular_component
GO:0001527	microfibril	3	1119	10	14857	0.002680965147453083	0.0006730833950326445	3.9831099195710458	4236;4239;4052	MFAP1;MFAP4;LTBP1	0.03425054486557023	0.2981065942003335	cellular_component
GO:0000124	SAGA complex	3	1119	10	14857	0.002680965147453083	0.0006730833950326445	3.9831099195710458	56970;51616;56943	ATXN7L3;TAF9B;ENY2	0.03425054486557023	0.2981065942003335	cellular_component
GO:0010595	positive regulation of endothelial cell migration	5	1035	24	13332	0.004830917874396135	0.0018001800180018	2.683574879227053	659;27086;2185;7422;5578	BMPR2;FOXP1;PTK2B;VEGFA;PRKCA	0.0343547759700026	0.4966070414185975	biological_process
GO:0035091	phosphatidylinositol binding	10	987	66	12391	0.010131712259371834	0.005326446614478251	1.9021522213011575	7275;4643;92017;115548;23678;257364;57488;9644;29934;100533105	TUB;MYO1E;SNX29;FCHO2;SGK3;SNX33;ESYT2;SH3PXD2A;SNX12;C8orf44-SGK3	0.03507045888232235	0.522081469669185	molecular_function
GO:0030182	neuron differentiation	12	1035	87	13332	0.011594202898550725	0.0065256525652565255	1.7767116441779112	7976;50804;204851;4208;7472;10014;340371;1756;8861;7482;9318;8322	FZD3;MYEF2;HIPK1;MEF2C;WNT2;HDAC5;NRBP2;DMD;LDB1;WNT2B;COPS2;FZD4	0.035997302267407334	0.4966070414185975	biological_process
GO:0000118	histone deacetylase complex	5	1119	25	14857	0.004468275245755138	0.0016827084875816114	2.6554066130473637	23468;473;10014;79885;55809	CBX5;RERE;HDAC5;HDAC11;TRERF1	0.03602884643558093	0.3078828695404188	cellular_component
GO:0007267	cell-cell signaling	20	1035	168	13332	0.01932367149758454	0.012601260126012601	1.533471359558316	9402;26585;56113;3906;2259;56110;50846;7471;5098;56100;56098;2069;56114;55870;5125;7472;6753;56108;4680;9708	GRAP2;GREM1;PCDHGA2;LALBA;FGF14;PCDHGA5;DHH;WNT1;PCDHGC3;PCDHGB6;PCDHGC4;EREG;PCDHGA1;ASH1L;PCSK5;WNT2;SSTR3;PCDHGA7;CEACAM6;PCDHGA8	0.03640177365770066	0.4966070414185975	biological_process
GO:0007623	circadian rhythm	7	1035	41	13332	0.00676328502415459	0.0030753075307530754	2.1992223400494875	1385;5187;10236;56938;8864;9575;1960	CREB1;PER1;HNRNPR;ARNTL2;PER2;CLOCK;EGR3	0.036650219410120734	0.4966070414185975	biological_process
GO:0001964	startle response	3	1035	10	13332	0.002898550724637681	0.00075007500750075	3.864347826086957	3084;3736;2903	NRG1;KCNA1;GRIN2A	0.03703537181491944	0.4966070414185975	biological_process
GO:0050773	regulation of dendrite development	3	1035	10	13332	0.002898550724637681	0.00075007500750075	3.864347826086957	53335;23271;57118	BCL11A;CAMSAP2;CAMK1D	0.03703537181491944	0.4966070414185975	biological_process
GO:0048168	regulation of neuronal synaptic plasticity	3	1035	10	13332	0.002898550724637681	0.00075007500750075	3.864347826086957	2048;6900;57338	EPHB2;CNTN2;JPH3	0.03703537181491944	0.4966070414185975	biological_process
GO:0048169	regulation of long-term neuronal synaptic plasticity	3	1035	10	13332	0.002898550724637681	0.00075007500750075	3.864347826086957	8831;9145;2915	SYNGAP1;SYNGR1;GRM5	0.03703537181491944	0.4966070414185975	biological_process
GO:0010762	regulation of fibroblast migration	3	1035	10	13332	0.002898550724637681	0.00075007500750075	3.864347826086957	2241;55920;117584	FER;RCC2;RFFL	0.03703537181491944	0.4966070414185975	biological_process
GO:0002042	cell migration involved in sprouting angiogenesis	3	1035	10	13332	0.002898550724637681	0.00075007500750075	3.864347826086957	1960;26585;7422	EGR3;GREM1;VEGFA	0.03703537181491944	0.4966070414185975	biological_process
GO:0051895	negative regulation of focal adhesion assembly	3	1035	10	13332	0.002898550724637681	0.00075007500750075	3.864347826086957	23122;55920;2039	CLASP2;RCC2;DMTN	0.03703537181491944	0.4966070414185975	biological_process
GO:0046827	positive regulation of protein export from nucleus	3	1035	10	13332	0.002898550724637681	0.00075007500750075	3.864347826086957	10411;64328;5494	RAPGEF3;XPO4;PPM1A	0.03703537181491944	0.4966070414185975	biological_process
GO:0014003	oligodendrocyte development	3	1035	10	13332	0.002898550724637681	0.00075007500750075	3.864347826086957	79885;3398;745	HDAC11;ID2;MYRF	0.03703537181491944	0.4966070414185975	biological_process
GO:0030220	platelet formation	3	1035	10	13332	0.002898550724637681	0.00075007500750075	3.864347826086957	4208;25946;9948	MEF2C;ZNF385A;WDR1	0.03703537181491944	0.4966070414185975	biological_process
GO:0045766	positive regulation of angiogenesis	9	1035	59	13332	0.008695652173913044	0.004425442544254425	1.9649226234340458	204851;26585;10411;2185;6667;6786;7422;5578;79805	HIPK1;GREM1;RAPGEF3;PTK2B;SP1;STIM1;VEGFA;PRKCA;VASH2	0.03709035273753464	0.4966070414185975	biological_process
GO:0001843	neural tube closure	9	1035	59	13332	0.008695652173913044	0.004425442544254425	1.9649226234340458	7976;55740;51684;6497;65979;23242;144165;11019;131405	FZD3;ENAH;SUFU;SKI;PHACTR4;COBL;PRICKLE1;LIAS;TRIM71	0.03709035273753464	0.4966070414185975	biological_process
GO:0017080	sodium channel regulator activity	5	987	24	12391	0.005065856129685917	0.001936889677992091	2.6154593042890917	23678;23327;5318;7533;100533105	SGK3;NEDD4L;PKP2;YWHAH;C8orf44-SGK3	0.037805116757925264	0.522081469669185	molecular_function
GO:0008139	nuclear localization sequence binding	5	987	24	12391	0.005065856129685917	0.001936889677992091	2.6154593042890917	3839;3843;8315;9883;3842	KPNA3;IPO5;BRAP;POM121;TNPO1	0.037805116757925264	0.522081469669185	molecular_function
GO:0016236	macroautophagy	11	1035	78	13332	0.010628019323671498	0.0058505850585058505	1.8165737643998514	51422;8897;9779;10533;84313;79720;4077;51028;22863;9538;55432	PRKAG2;MTMR3;TBC1D5;ATG7;VPS25;VPS37B;NBR1;VPS36;ATG14;EI24;YOD1	0.03782368138075921	0.4966070414185975	biological_process
GO:0055038	recycling endosome membrane	9	1119	61	14857	0.00804289544235925	0.004105808709699132	1.9589065178218257	382;117584;55041;23673;84440;26056;5912;84679;10479	ARF6;RFFL;PLEKHB2;STX12;RAB11FIP4;RAB11FIP5;RAP2B;SLC9A7;SLC9A6	0.0379655094928372	0.31863909752916936	cellular_component
GO:0048589	developmental growth	4	1035	17	13332	0.003864734299516908	0.001275127512751275	3.0308610400682015	4088;4087;127343;8846	SMAD3;SMAD2;DMBX1;ALKBH1	0.03802644068064461	0.4966070414185975	biological_process
GO:0046326	positive regulation of glucose import	4	1035	17	13332	0.003864734299516908	0.001275127512751275	3.0308610400682015	5906;3479;1432;6506	RAP1A;IGF1;MAPK14;SLC1A2	0.03802644068064461	0.4966070414185975	biological_process
GO:0051497	negative regulation of stress fiber assembly	4	1035	17	13332	0.003864734299516908	0.001275127512751275	3.0308610400682015	23122;3925;79822;10163	CLASP2;STMN1;ARHGAP28;WASF2	0.03802644068064461	0.4966070414185975	biological_process
GO:0019905	syntaxin binding	10	987	67	12391	0.010131712259371834	0.005407150351061254	1.8737618896399462	22895;8675;10972;134957;6844;6812;6843;10815;9066;127833	RPH3A;STX16;TMED10;STXBP5;VAMP2;STXBP1;VAMP1;CPLX1;SYT7;SYT2	0.03840136046435672	0.522081469669185	molecular_function
GO:0032922	circadian regulation of gene expression	6	1035	33	13332	0.005797101449275362	0.0024752475247524753	2.3420289855072465	5187;1453;8864;9575;3398;6095	PER1;CSNK1D;PER2;CLOCK;ID2;RORA	0.03917246955592687	0.4966070414185975	biological_process
GO:0000932	P-body	10	1119	71	14857	0.008936550491510277	0.004778892104731776	1.8700046570756081	92312;1656;25804;149041;9337;5433;23112;26523;131405;9924	MEX3A;DDX6;LSM4;RC3H1;CNOT8;POLR2D;TNRC6B;AGO1;TRIM71;PAN2	0.03929976015616669	0.3240506539192692	cellular_component
GO:0008066	glutamate receptor activity	3	987	10	12391	0.00303951367781155	0.000807037365830038	3.7662613981762916	2895;2915;2899	GRID2;GRM5;GRIK3	0.0395666270024142	0.522081469669185	molecular_function
GO:0004535	poly(A)-specific ribonuclease activity	3	987	10	12391	0.00303951367781155	0.000807037365830038	3.7662613981762916	246175;9924;9337	CNOT6L;PAN2;CNOT8	0.0395666270024142	0.522081469669185	molecular_function
GO:0052629	phosphatidylinositol-3,5-bisphosphate 3-phosphatase activity	3	987	10	12391	0.00303951367781155	0.000807037365830038	3.7662613981762916	8897;8871;9110	MTMR3;SYNJ2;MTMR4	0.0395666270024142	0.522081469669185	molecular_function
GO:0045599	negative regulation of fat cell differentiation	5	1035	25	13332	0.004830917874396135	0.0018751875187518752	2.5762318840579708	4088;28951;22933;7471;6095	SMAD3;TRIB2;SIRT2;WNT1;RORA	0.04029133806599353	0.4966070414185975	biological_process
GO:0043408	regulation of MAPK cascade	5	1035	25	13332	0.004830917874396135	0.0018751875187518752	2.5762318840579708	3626;8831;59340;83931;7044	INHBC;SYNGAP1;HRH4;STK40;LEFTY2	0.04029133806599353	0.4966070414185975	biological_process
GO:0006024	glycosaminoglycan biosynthetic process	5	1035	25	13332	0.004830917874396135	0.0018751875187518752	2.5762318840579708	9672;222537;3340;64131;92370	SDC3;HS3ST5;NDST1;XYLT1;PXYLP1	0.04029133806599353	0.4966070414185975	biological_process
GO:0032281	AMPA glutamate receptor complex	5	1119	26	14857	0.004468275245755138	0.001750016827084876	2.5532755894686185	729956;22908;388336;2893;59284	SHISA7;SACM1L;SHISA6;GRIA4;CACNG7	0.041936335956054886	0.33123262221577526	cellular_component
GO:0031625	ubiquitin protein ligase binding	24	987	208	12391	0.0243161094224924	0.016786377209264788	1.448562076221651	22926;65264;117584;2185;25820;5899;57763;5187;6497;92591;7534;8322;26043;4088;5576;10221;55432;2861;143384;4087;28951;56254;9529;3300	ATF6;UBE2Z;RFFL;PTK2B;ARIH1;RALB;ANKRA2;PER1;SKI;ASB16;YWHAZ;FZD4;UBXN7;SMAD3;PRKAR2A;TRIB1;YOD1;GPR37;CACUL1;SMAD2;TRIB2;RNF20;BAG5;DNAJB2	0.042068916871519674	0.522081469669185	molecular_function
GO:0072659	protein localization to plasma membrane	14	1035	109	13332	0.01352657004830918	0.008175817581758177	1.6544608429730088	3745;6812;23114;115548;22979;799;8394;57731;5318;5962;23122;55690;10211;65267	KCNB1;STXBP1;NFASC;FCHO2;EFR3B;CALCR;PIP5K1A;SPTBN4;PKP2;RDX;CLASP2;PACS1;FLOT1;WNK3	0.042312589183543435	0.4966070414185975	biological_process
GO:0007010	cytoskeleton organization	11	1035	80	13332	0.010628019323671498	0.006000600060006	1.7711594202898553	91010;161176;23031;152503;2039;54764;54014;8506;3983;121512;55785	FMNL3;SYNE3;MAST3;SH3D19;DMTN;ZRANB1;BRWD1;CNTNAP1;ABLIM1;FGD4;FGD6	0.04433508606526443	0.4966070414185975	biological_process
GO:0005865	striated muscle thin filament	3	1119	11	14857	0.002680965147453083	0.000740391734535909	3.62100901779186	29767;58;25802	TMOD2;ACTA1;LMOD1	0.04451665975953688	0.33123262221577526	cellular_component
GO:0030673	axolemma	3	1119	11	14857	0.002680965147453083	0.000740391734535909	3.62100901779186	3084;6506;3747	NRG1;SLC1A2;KCNC2	0.04451665975953688	0.33123262221577526	cellular_component
GO:0016328	lateral plasma membrane	6	1119	35	14857	0.005361930294906166	0.002355791882614256	2.2760628111834547	3745;7976;23255;2011;4640;4641	KCNB1;FZD3;MTCL1;MARK2;MYO1A;MYO1C	0.044555443329910106	0.33123262221577526	cellular_component
GO:0045669	positive regulation of osteoblast differentiation	6	1035	34	13332	0.005797101449275362	0.00255025502550255	2.273145780051151	255743;659;23051;4208;3570;93	NPNT;BMPR2;ZHX3;MEF2C;IL6R;ACVR2B	0.044562201365851276	0.4966070414185975	biological_process
GO:0005778	peroxisomal membrane	7	1119	44	14857	0.006255585344057194	0.002961566938143636	2.112255260378585	51;8800;57506;55825;8540;23305;9066	ACOX1;PEX11A;MAVS;PECR;AGPS;ACSL6;SYT7	0.04468242565909261	0.33123262221577526	cellular_component
GO:0017137	Rab GTPase binding	16	987	127	12391	0.016210739614994935	0.010249374546041481	1.5816320832236397	22895;134957;9779;164;51479;55633;80223;23086;64786;8934;5147;84440;26056;9501;9910;55654	RPH3A;STXBP5;TBC1D5;AP1G1;ANKFY1;TBC1D22B;RAB11FIP1;EXPH5;TBC1D15;RAB29;PDE6D;RAB11FIP4;RAB11FIP5;RPH3AL;RABGAP1L;TMEM127	0.04474289136018793	0.522081469669185	molecular_function
GO:0008270	zinc ion binding	62	987	629	12391	0.06281661600810537	0.05076265031070939	1.237457375129465	22895;51548;79698;64393;11143;4077;60685;22933;23567;25820;80319;9866;1756;26994;57459;10765;25946;7726;50846;28970;51200;10125;7067;1107;6497;23220;4938;144165;57590;130507;131405;10270;6047;6095;6477;4088;8315;4214;54790;6919;64375;5578;2104;2903;54815;147166;56957;22992;170261;1837;153527;65249;6045;440730;7763;55662;54799;473;5069;7182;7536;170689	RPH3A;SIRT6;ZMAT4;ZMAT3;KAT7;NBR1;ZFAND3;SIRT2;ZNF346;ARIH1;CXXC4;TRIM66;DMD;RNF11;GATAD2B;KDM5B;ZNF385A;TRIM26;DHH;C11orf54;CPA4;RASGRP1;THRA;CHD3;SKI;DTX4;OAS1;PRICKLE1;WDFY1;UBR3;TRIM71;AKAP8;RNF4;RORA;SIAH1;SMAD3;BRAP;MAP3K1;TET2;TCEA2;IKZF4;PRKCA;ESRRG;GRIN2A;GATAD2A;TRIM16L;OTUD7B;KDM2A;ZCCHC12;DTNA;ZMAT2;ZSWIM4;RNF2;TRIM67;ZFAND5;HIF1AN;MBTD1;RERE;PAPPA;NR2C2;SF1;ADAMTS15	0.0455733493421491	0.522081469669185	molecular_function
GO:2000134	negative regulation of G1/S transition of mitotic cell cycle	4	1035	18	13332	0.003864734299516908	0.0013501350135013501	2.8624798711755233	10217;79027;2273;79960	CTDSPL;ZNF655;FHL1;JADE1	0.04598059346929708	0.4966070414185975	biological_process
GO:0070536	protein K63-linked deubiquitination	4	1035	18	13332	0.003864734299516908	0.0013501350135013501	2.8624798711755233	56957;54764;6472;55432	OTUD7B;ZRANB1;SHMT2;YOD1	0.04598059346929708	0.4966070414185975	biological_process
GO:0006607	NLS-bearing protein import into nucleus	4	1035	18	13332	0.003864734299516908	0.0013501350135013501	2.8624798711755233	3842;3839;3843;473	TNPO1;KPNA3;IPO5;RERE	0.04598059346929708	0.4966070414185975	biological_process
GO:0034446	substrate adhesion-dependent cell spreading	5	1035	26	13332	0.004830917874396135	0.0019501950195019502	2.4771460423634335	79834;2241;3915;5861;8322	PEAK1;FER;LAMC1;RAB1A;FZD4	0.04681164181252799	0.4966070414185975	biological_process
GO:0007411	axon guidance	16	1035	131	13332	0.015458937198067632	0.009825982598259826	1.573271379577387	6477;2048;2115;1400;2674;55740;323;23114;3798;2675;3908;6900;5578;3800;2668;57731	SIAH1;EPHB2;ETV1;CRMP1;GFRA1;ENAH;APBB2;NFASC;KIF5A;GFRA2;LAMA2;CNTN2;PRKCA;KIF5C;GDNF;SPTBN4	0.04683729440275589	0.4966070414185975	biological_process
GO:0043065	positive regulation of apoptotic process	20	1035	173	13332	0.01932367149758454	0.012976297629762976	1.4891513780681913	22926;4296;65264;64393;5924;25791;23567;57118;10687;121512;7410;8439;6477;10533;9459;2903;50507;323;4293;22985	ATF6;MAP3K11;UBE2Z;ZMAT3;RASGRF2;NGEF;ZNF346;CAMK1D;PNMA2;FGD4;VAV2;NSMAF;SIAH1;ATG7;ARHGEF6;GRIN2A;NOX4;APBB2;MAP3K9;ACIN1	0.04721980337635049	0.4966070414185975	biological_process
GO:0080111	DNA demethylation	3	1035	11	13332	0.002898550724637681	0.0008250825082508251	3.5130434782608697	200424;8846;54790	TET3;ALKBH1;TET2	0.048053854347274806	0.4966070414185975	biological_process
GO:0002063	chondrocyte development	3	1035	11	13332	0.002898550724637681	0.0008250825082508251	3.5130434782608697	6474;659;1301	SHOX2;BMPR2;COL11A1	0.048053854347274806	0.4966070414185975	biological_process
GO:0001816	cytokine production	3	1035	11	13332	0.002898550724637681	0.0008250825082508251	3.5130434782608697	10725;10125;5724	NFAT5;RASGRP1;PTAFR	0.048053854347274806	0.4966070414185975	biological_process
GO:0048870	cell motility	3	1035	11	13332	0.002898550724637681	0.0008250825082508251	3.5130434782608697	221692;9844;6497	PHACTR1;ELMO1;SKI	0.048053854347274806	0.4966070414185975	biological_process
GO:0060996	dendritic spine development	3	1035	11	13332	0.002898550724637681	0.0008250825082508251	3.5130434782608697	55236;2048;10479	UBA6;EPHB2;SLC9A6	0.048053854347274806	0.4966070414185975	biological_process
GO:0033962	cytoplasmic mRNA processing body assembly	3	1035	11	13332	0.002898550724637681	0.0008250825082508251	3.5130434782608697	25804;149041;1656	LSM4;RC3H1;DDX6	0.048053854347274806	0.4966070414185975	biological_process
GO:0001702	gastrulation with mouth forming second	3	1035	11	13332	0.002898550724637681	0.0008250825082508251	3.5130434782608697	6045;8861;93	RNF2;LDB1;ACVR2B	0.048053854347274806	0.4966070414185975	biological_process
GO:1900181	negative regulation of protein localization to nucleus	3	1035	11	13332	0.002898550724637681	0.0008250825082508251	3.5130434782608697	56957;25942;9201	OTUD7B;SIN3A;DCLK1	0.048053854347274806	0.4966070414185975	biological_process
GO:0010001	glial cell differentiation	3	1035	11	13332	0.002898550724637681	0.0008250825082508251	3.5130434782608697	3084;4781;58158	NRG1;NFIB;NEUROD4	0.048053854347274806	0.4966070414185975	biological_process
GO:0042307	positive regulation of protein import into nucleus	3	1035	11	13332	0.002898550724637681	0.0008250825082508251	3.5130434782608697	1432;3843;7545	MAPK14;IPO5;ZIC1	0.048053854347274806	0.4966070414185975	biological_process
GO:0015012	heparan sulfate proteoglycan biosynthetic process	3	1035	11	13332	0.002898550724637681	0.0008250825082508251	3.5130434782608697	64131;26035;3340	XYLT1;GLCE;NDST1	0.048053854347274806	0.4966070414185975	biological_process
GO:0005883	neurofilament	2	1119	5	14857	0.0017873100983020554	0.00033654169751632225	5.310813226094727	1756;26119	DMD;LDLRAP1	0.04862776794231594	0.33123262221577526	cellular_component
GO:0071141	SMAD protein complex	2	1119	5	14857	0.0017873100983020554	0.00033654169751632225	5.310813226094727	4088;4087	SMAD3;SMAD2	0.04862776794231594	0.33123262221577526	cellular_component
GO:0097526	spliceosomal tri-snRNP complex	2	1119	5	14857	0.0017873100983020554	0.00033654169751632225	5.310813226094727	25804;6634	LSM4;SNRPD3	0.04862776794231594	0.33123262221577526	cellular_component
GO:0097441	basal dendrite	2	1119	5	14857	0.0017873100983020554	0.00033654169751632225	5.310813226094727	5599;4131	MAPK8;MAP1B	0.04862776794231594	0.33123262221577526	cellular_component
GO:0033018	sarcoplasmic reticulum lumen	2	1119	5	14857	0.0017873100983020554	0.00033654169751632225	5.310813226094727	10345;813	TRDN;CALU	0.04862776794231594	0.33123262221577526	cellular_component
GO:0016600	flotillin complex	2	1119	5	14857	0.0017873100983020554	0.00033654169751632225	5.310813226094727	4038;10211	LRP4;FLOT1	0.04862776794231594	0.33123262221577526	cellular_component
GO:0000444	MIS12/MIND type complex	2	1119	5	14857	0.0017873100983020554	0.00033654169751632225	5.310813226094727	25936;79003	NSL1;MIS12	0.04862776794231594	0.33123262221577526	cellular_component
GO:0017124	SH3 domain binding	12	987	89	12391	0.0121580547112462	0.0071826325558873375	1.6927017519893446	9844;8831;8728;55740;57706;9444;5063;8506;1795;83699;22941;10163	ELMO1;SYNGAP1;ADAM19;ENAH;DENND1A;QKI;PAK3;CNTNAP1;DOCK3;SH3BGRL2;SHANK2;WASF2	0.04927090375703447	0.522081469669185	molecular_function
GO:0005871	kinesin complex	7	1119	45	14857	0.006255585344057194	0.0030288752776469006	2.065316254592394	89953;3798;3797;347240;5048;3800;55083	KLC4;KIF5A;KIF3C;KIF24;PAFAH1B1;KIF5C;KIF26B	0.04961766355824658	0.3331471696053699	cellular_component
GO:0016409	palmitoyltransferase activity	4	987	18	12391	0.004052684903748734	0.0014526672584940683	2.7898232579083646	158866;64429;51304;340481	ZDHHC15;ZDHHC6;ZDHHC3;ZDHHC21	0.04979235343625446	0.522081469669185	molecular_function
GO:0004709	MAP kinase kinase kinase activity	4	987	18	12391	0.004052684903748734	0.0014526672584940683	2.7898232579083646	51347;4214;369;4215	TAOK3;MAP3K1;ARAF;MAP3K3	0.04979235343625446	0.522081469669185	molecular_function
GO:0001158	enhancer sequence-specific DNA binding	4	987	18	12391	0.004052684903748734	0.0014526672584940683	2.7898232579083646	9095;619279;8861;55893	TBX19;ZNF704;LDB1;ZNF395	0.04979235343625446	0.522081469669185	molecular_function
GO:0048018	receptor ligand activity	4	987	18	12391	0.004052684903748734	0.0014526672584940683	2.7898232579083646	7472;26585;7471;7422	WNT2;GREM1;WNT1;VEGFA	0.04979235343625446	0.522081469669185	molecular_function
GO:0043966	histone H3 acetylation	6	1035	35	13332	0.005797101449275362	0.0026252625262526254	2.208198757763975	147166;27154;51616;11143;5187;79960	TRIM16L;BRPF3;TAF9B;KAT7;PER1;JADE1	0.050392233015678634	0.4966070414185975	biological_process
GO:0060070	canonical Wnt signaling pathway	8	1035	53	13332	0.007729468599033816	0.003975397539753975	1.944325950232431	7482;7976;4088;7472;3219;7471;90268;8322	WNT2B;FZD3;SMAD3;WNT2;HOXB9;WNT1;OTULIN;FZD4	0.0504233601261385	0.4966070414185975	biological_process
GO:0019886	antigen processing and presentation of exogenous peptide antigen via MHC class II	10	1035	72	13332	0.00966183574879227	0.0054005400540054005	1.789049919484702	114876;1174;164;3798;3797;84516;3117;29127;9371;3118	OSBPL1A;AP1S1;AP1G1;KIF5A;KIF3C;DCTN5;HLA-DQA1;RACGAP1;KIF3B;HLA-DQA2	0.050615300526541604	0.4966070414185975	biological_process
GO:0004407	histone deacetylase activity	5	987	26	12391	0.005065856129685917	0.0020982971511580985	2.414270127036085	1107;22933;10014;79885;23186	CHD3;SIRT2;HDAC5;HDAC11;RCOR1	0.05134748016833384	0.522081469669185	molecular_function
GO:0016791	phosphatase activity	5	987	26	12391	0.005065856129685917	0.0020982971511580985	2.414270127036085	22908;51207;1846;150290;92370	SACM1L;DUSP13;DUSP4;DUSP18;PXYLP1	0.05134748016833384	0.522081469669185	molecular_function
GO:0033227	dsRNA transport	2	1035	5	13332	0.001932367149758454	0.000375037503750375	5.152463768115942	51092;10211	SIDT2;FLOT1	0.051412892403132425	0.4966070414185975	biological_process
GO:0006360	transcription from RNA polymerase I promoter	2	1035	5	13332	0.001932367149758454	0.000375037503750375	5.152463768115942	5435;7343	POLR2F;UBTF	0.051412892403132425	0.4966070414185975	biological_process
GO:0060836	lymphatic endothelial cell differentiation	2	1035	5	13332	0.001932367149758454	0.000375037503750375	5.152463768115942	659;93	BMPR2;ACVR2B	0.051412892403132425	0.4966070414185975	biological_process
GO:0060304	regulation of phosphatidylinositol dephosphorylation	2	1035	5	13332	0.001932367149758454	0.000375037503750375	5.152463768115942	8897;9110	MTMR3;MTMR4	0.051412892403132425	0.4966070414185975	biological_process
GO:0098703	calcium ion import across plasma membrane	2	1035	5	13332	0.001932367149758454	0.000375037503750375	5.152463768115942	27112;493	FAM155B;ATP2B4	0.051412892403132425	0.4966070414185975	biological_process
GO:0014902	myotube differentiation	2	1035	5	13332	0.001932367149758454	0.000375037503750375	5.152463768115942	6497;50804	SKI;MYEF2	0.051412892403132425	0.4966070414185975	biological_process
GO:0021960	anterior commissure morphogenesis	2	1035	5	13332	0.001932367149758454	0.000375037503750375	5.152463768115942	200933;4781	FBXO45;NFIB	0.051412892403132425	0.4966070414185975	biological_process
GO:0006896	Golgi to vacuole transport	2	1035	5	13332	0.001932367149758454	0.000375037503750375	5.152463768115942	9570;143187	GOSR2;VTI1A	0.051412892403132425	0.4966070414185975	biological_process
GO:0061038	uterus morphogenesis	2	1035	5	13332	0.001932367149758454	0.000375037503750375	5.152463768115942	55870;10765	ASH1L;KDM5B	0.051412892403132425	0.4966070414185975	biological_process
GO:0030422	production of siRNA involved in RNA interference	2	1035	5	13332	0.001932367149758454	0.000375037503750375	5.152463768115942	8575;7257	PRKRA;TSNAX	0.051412892403132425	0.4966070414185975	biological_process
GO:0090073	positive regulation of protein homodimerization activity	2	1035	5	13332	0.001932367149758454	0.000375037503750375	5.152463768115942	4208;54552	MEF2C;GNL3L	0.051412892403132425	0.4966070414185975	biological_process
GO:0060998	regulation of dendritic spine development	2	1035	5	13332	0.001932367149758454	0.000375037503750375	5.152463768115942	382;221935	ARF6;SDK1	0.051412892403132425	0.4966070414185975	biological_process
GO:2000650	negative regulation of sodium ion transmembrane transporter activity	2	1035	5	13332	0.001932367149758454	0.000375037503750375	5.152463768115942	817;23327	CAMK2D;NEDD4L	0.051412892403132425	0.4966070414185975	biological_process
GO:2000323	negative regulation of glucocorticoid receptor signaling pathway	2	1035	5	13332	0.001932367149758454	0.000375037503750375	5.152463768115942	9575;5187	CLOCK;PER1	0.051412892403132425	0.4966070414185975	biological_process
GO:0032717	negative regulation of interleukin-8 production	2	1035	5	13332	0.001932367149758454	0.000375037503750375	5.152463768115942	56957;3570	OTUD7B;IL6R	0.051412892403132425	0.4966070414185975	biological_process
GO:0006650	glycerophospholipid metabolic process	2	1035	5	13332	0.001932367149758454	0.000375037503750375	5.152463768115942	7915;8394	ALDH5A1;PIP5K1A	0.051412892403132425	0.4966070414185975	biological_process
GO:0006003	fructose 2,6-bisphosphate metabolic process	2	1035	5	13332	0.001932367149758454	0.000375037503750375	5.152463768115942	5208;57103	PFKFB2;TIGAR	0.051412892403132425	0.4966070414185975	biological_process
GO:0006477	protein sulfation	2	1035	5	13332	0.001932367149758454	0.000375037503750375	5.152463768115942	222537;3340	HS3ST5;NDST1	0.051412892403132425	0.4966070414185975	biological_process
GO:0060732	positive regulation of inositol phosphate biosynthetic process	2	1035	5	13332	0.001932367149758454	0.000375037503750375	5.152463768115942	117;5724	ADCYAP1R1;PTAFR	0.051412892403132425	0.4966070414185975	biological_process
GO:0006623	protein targeting to vacuole	2	1035	5	13332	0.001932367149758454	0.000375037503750375	5.152463768115942	9570;143187	GOSR2;VTI1A	0.051412892403132425	0.4966070414185975	biological_process
GO:0043456	regulation of pentose-phosphate shunt	2	1035	5	13332	0.001932367149758454	0.000375037503750375	5.152463768115942	57103;669	TIGAR;BPGM	0.051412892403132425	0.4966070414185975	biological_process
GO:0071732	cellular response to nitric oxide	2	1035	5	13332	0.001932367149758454	0.000375037503750375	5.152463768115942	3747;5599	KCNC2;MAPK8	0.051412892403132425	0.4966070414185975	biological_process
GO:0033689	negative regulation of osteoblast proliferation	2	1035	5	13332	0.001932367149758454	0.000375037503750375	5.152463768115942	4088;26585	SMAD3;GREM1	0.051412892403132425	0.4966070414185975	biological_process
GO:0060059	embryonic retina morphogenesis in camera-type eye	2	1035	5	13332	0.001932367149758454	0.000375037503750375	5.152463768115942	50937;204851	CDON;HIPK1	0.051412892403132425	0.4966070414185975	biological_process
GO:1902166	negative regulation of intrinsic apoptotic signaling pathway in response to DNA damage by p53 class mediator	2	1035	5	13332	0.001932367149758454	0.000375037503750375	5.152463768115942	51616;25946	TAF9B;ZNF385A	0.051412892403132425	0.4966070414185975	biological_process
GO:2000766	negative regulation of cytoplasmic translation	2	1035	5	13332	0.001932367149758454	0.000375037503750375	5.152463768115942	80315;85451	CPEB4;UNK	0.051412892403132425	0.4966070414185975	biological_process
GO:0051146	striated muscle cell differentiation	2	1035	5	13332	0.001932367149758454	0.000375037503750375	5.152463768115942	1432;9043	MAPK14;SPAG9	0.051412892403132425	0.4966070414185975	biological_process
GO:1900454	positive regulation of long term synaptic depression	2	1035	5	13332	0.001932367149758454	0.000375037503750375	5.152463768115942	3745;2895	KCNB1;GRID2	0.051412892403132425	0.4966070414185975	biological_process
GO:0032098	regulation of appetite	2	1035	5	13332	0.001932367149758454	0.000375037503750375	5.152463768115942	85569;3360	GALP;HTR4	0.051412892403132425	0.4966070414185975	biological_process
GO:1905564	positive regulation of vascular endothelial cell proliferation	2	1035	5	13332	0.001932367149758454	0.000375037503750375	5.152463768115942	6667;51548	SP1;SIRT6	0.051412892403132425	0.4966070414185975	biological_process
GO:0070933	histone H4 deacetylation	2	1035	5	13332	0.001932367149758454	0.000375037503750375	5.152463768115942	23186;22933	RCOR1;SIRT2	0.051412892403132425	0.4966070414185975	biological_process
GO:0010960	magnesium ion homeostasis	2	1035	5	13332	0.001932367149758454	0.000375037503750375	5.152463768115942	3736;26504	KCNA1;CNNM4	0.051412892403132425	0.4966070414185975	biological_process
GO:0046545	development of primary female sexual characteristics	2	1035	5	13332	0.001932367149758454	0.000375037503750375	5.152463768115942	117;10184	ADCYAP1R1;LHFPL2	0.051412892403132425	0.4966070414185975	biological_process
GO:0031023	microtubule organizing center organization	2	1035	5	13332	0.001932367149758454	0.000375037503750375	5.152463768115942	23122;5048	CLASP2;PAFAH1B1	0.051412892403132425	0.4966070414185975	biological_process
GO:0009649	entrainment of circadian clock	2	1035	5	13332	0.001932367149758454	0.000375037503750375	5.152463768115942	56938;5187	ARNTL2;PER1	0.051412892403132425	0.4966070414185975	biological_process
GO:0042753	positive regulation of circadian rhythm	2	1035	5	13332	0.001932367149758454	0.000375037503750375	5.152463768115942	56938;6095	ARNTL2;RORA	0.051412892403132425	0.4966070414185975	biological_process
GO:0097553	calcium ion transmembrane import into cytosol	2	1035	5	13332	0.001932367149758454	0.000375037503750375	5.152463768115942	2903;493	GRIN2A;ATP2B4	0.051412892403132425	0.4966070414185975	biological_process
GO:0002446	neutrophil mediated immunity	2	1035	5	13332	0.001932367149758454	0.000375037503750375	5.152463768115942	3570;9948	IL6R;WDR1	0.051412892403132425	0.4966070414185975	biological_process
GO:0071872	cellular response to epinephrine stimulus	2	1035	5	13332	0.001932367149758454	0.000375037503750375	5.152463768115942	493;22933	ATP2B4;SIRT2	0.051412892403132425	0.4966070414185975	biological_process
GO:0048745	smooth muscle tissue development	2	1035	5	13332	0.001932367149758454	0.000375037503750375	5.152463768115942	27086;7763	FOXP1;ZFAND5	0.051412892403132425	0.4966070414185975	biological_process
GO:0035023	regulation of Rho protein signal transduction	9	1035	63	13332	0.008695652173913044	0.004725472547254726	1.8401656314699792	153478;5924;9459;7410;25791;26030;121512;55785;10211	PLEKHG4B;RASGRF2;ARHGEF6;VAV2;NGEF;PLEKHG3;FGD4;FGD6;FLOT1	0.053183045979728664	0.5114119689300695	biological_process
GO:0035259	glucocorticoid receptor binding	2	987	5	12391	0.002026342451874367	0.000403518682915019	5.021681864235056	4088;7533	SMAD3;YWHAH	0.053897470674630805	0.522081469669185	molecular_function
GO:0043184	vascular endothelial growth factor receptor 2 binding	2	987	5	12391	0.002026342451874367	0.000403518682915019	5.021681864235056	26585;7422	GREM1;VEGFA	0.053897470674630805	0.522081469669185	molecular_function
GO:0004331	fructose-2,6-bisphosphate 2-phosphatase activity	2	987	5	12391	0.002026342451874367	0.000403518682915019	5.021681864235056	5208;57103	PFKFB2;TIGAR	0.053897470674630805	0.522081469669185	molecular_function
GO:0004839	ubiquitin activating enzyme activity	2	987	5	12391	0.002026342451874367	0.000403518682915019	5.021681864235056	55236;10533	UBA6;ATG7	0.053897470674630805	0.522081469669185	molecular_function
GO:0008603	cAMP-dependent protein kinase regulator activity	2	987	5	12391	0.002026342451874367	0.000403518682915019	5.021681864235056	51422;5576	PRKAG2;PRKAR2A	0.053897470674630805	0.522081469669185	molecular_function
GO:0052811	1-phosphatidylinositol-3-phosphate 4-kinase activity	2	987	5	12391	0.002026342451874367	0.000403518682915019	5.021681864235056	8394;8396	PIP5K1A;PIP4K2B	0.053897470674630805	0.522081469669185	molecular_function
GO:0009931	calcium-dependent protein serine/threonine kinase activity	2	987	5	12391	0.002026342451874367	0.000403518682915019	5.021681864235056	814;2872	CAMK4;MKNK2	0.053897470674630805	0.522081469669185	molecular_function
GO:0008142	oxysterol binding	2	987	5	12391	0.002026342451874367	0.000403518682915019	5.021681864235056	5007;6095	OSBP;RORA	0.053897470674630805	0.522081469669185	molecular_function
GO:0030618	transforming growth factor beta receptor, pathway-specific cytoplasmic mediator activity	2	987	5	12391	0.002026342451874367	0.000403518682915019	5.021681864235056	4088;4087	SMAD3;SMAD2	0.053897470674630805	0.522081469669185	molecular_function
GO:0045785	positive regulation of cell adhesion	5	1035	27	13332	0.004830917874396135	0.0020252025202520253	2.3853998926462694	3084;4284;7422;5578;8861	NRG1;MIP;VEGFA;PRKCA;LDB1	0.053920958418231135	0.5153274676769388	biological_process
GO:0042787	protein ubiquitination involved in ubiquitin-dependent protein catabolic process	14	1035	113	13332	0.01352657004830918	0.008475847584758476	1.595895857381044	6477;55236;200933;65264;117584;143384;84541;29116;10277;23327;25820;9604;255488;26994	SIAH1;UBA6;FBXO45;UBE2Z;RFFL;CACUL1;KBTBD8;MYLIP;UBE4B;NEDD4L;ARIH1;RNF14;RNF144B;RNF11	0.05455679078091196	0.5153274676769388	biological_process
GO:0030308	negative regulation of cell growth	10	1035	73	13332	0.00966183574879227	0.005475547554755476	1.7645423863410759	659;2273;4088;323;26585;3300;90196;79960;29946;9538	BMPR2;FHL1;SMAD3;APBB2;GREM1;DNAJB2;SYS1;JADE1;SERTAD3;EI24	0.054756458461296474	0.5153274676769388	biological_process
GO:0048278	vesicle docking	4	1035	19	13332	0.003864734299516908	0.0014251425142514252	2.7118230358504958	23673;2054;6811;8675	STX12;STX2;STX5;STX16	0.05478643922842107	0.5153274676769388	biological_process
GO:0048675	axon extension	4	1035	19	13332	0.003864734299516908	0.0014251425142514252	2.7118230358504958	9201;4131;10479;65059	DCLK1;MAP1B;SLC9A6;RAPH1	0.05478643922842107	0.5153274676769388	biological_process
GO:0030141	secretory granule	7	1119	46	14857	0.006255585344057194	0.003096183617150165	2.0204180751447334	22895;5865;5125;5798;26056;7422;1756	RPH3A;RAB3B;PCSK5;PTPRN;RAB11FIP5;VEGFA;DMD	0.054884658034139305	0.35531611500097804	cellular_component
GO:0005921	gap junction	3	1119	12	14857	0.002680965147453083	0.0008077000740391734	3.319258266309205	4284;794;10052	MIP;CALB2;GJC1	0.0561209177890653	0.35531611500097804	cellular_component
GO:0014704	intercalated disc	6	1119	37	14857	0.005361930294906166	0.002490408561620785	2.153032388957322	10052;9472;817;5318;7533;57731	GJC1;AKAP6;CAMK2D;PKP2;YWHAH;SPTBN4	0.0562563827232054	0.35531611500097804	cellular_component
GO:0010008	endosome membrane	18	1119	160	14857	0.0160857908847185	0.010769334320522312	1.4936662198391422	51715;1185;376267;9779;117584;51479;84313;79720;51324;64841;10454;23118;7323;3117;1184;53373;9375;3118	RAB23;CLCN6;RAB15;TBC1D5;RFFL;ANKFY1;VPS25;VPS37B;SPG21;GNPNAT1;TAB1;TAB2;UBE2D3;HLA-DQA1;CLCN5;TPCN1;TM9SF2;HLA-DQA2	0.05646838664517992	0.35531611500097804	cellular_component
GO:0030968	endoplasmic reticulum unfolded protein response	6	1035	36	13332	0.005797101449275362	0.0027002700270027003	2.1468599033816425	22926;387923;90993;80267;153222;55432	ATF6;SERP2;CREB3L1;EDEM3;CREBRF;YOD1	0.05666758081092403	0.5238423767294959	biological_process
GO:0005776	autophagosome	8	1119	56	14857	0.0071492403932082215	0.0037692670121828096	1.8967190093195454	51715;79443;143187;9779;4077;8396;29978;22863	RAB23;FYCO1;VTI1A;TBC1D5;NBR1;PIP4K2B;UBQLN2;ATG14	0.05730299756454586	0.35531611500097804	cellular_component
GO:0030426	growth cone	11	1119	86	14857	0.009830205540661306	0.005788517197280743	1.698225159507035	29767;9201;26059;323;25791;2185;22933;10236;80315;22941;80228	TMOD2;DCLK1;ERC2;APBB2;NGEF;PTK2B;SIRT2;HNRNPR;CPEB4;SHANK2;ORAI2	0.05751970896198147	0.35531611500097804	cellular_component
GO:0008021	synaptic vesicle	10	1119	76	14857	0.008936550491510277	0.005115433802248099	1.7469780348995814	22895;134957;143187;9162;22987;9899;8674;2054;9066;2903	RPH3A;STXBP5;VTI1A;DGKI;SV2C;SV2B;VAMP4;STX2;SYT7;GRIN2A	0.05821136352143682	0.35531611500097804	cellular_component
GO:0005086	ARF guanyl-nucleotide exchange factor activity	4	987	19	12391	0.004052684903748734	0.001533370995077072	2.642990454860556	23096;57221;23362;84249	IQSEC2;ARFGEF3;PSD3;PSD2	0.05923620005153695	0.5571636787456157	molecular_function
GO:0005160	transforming growth factor beta receptor binding	4	987	19	12391	0.004052684903748734	0.001533370995077072	2.642990454860556	4088;4087;3626;7044	SMAD3;SMAD2;INHBC;LEFTY2	0.05923620005153695	0.5571636787456157	molecular_function
GO:0001556	oocyte maturation	3	1035	12	13332	0.002898550724637681	0.0009000900090009	3.220289855072464	122042;2185;2069	RXFP2;PTK2B;EREG	0.0604775750426266	0.5238423767294959	biological_process
GO:0050690	regulation of defense response to virus by virus	3	1035	12	13332	0.002898550724637681	0.0009000900090009	3.220289855072464	55690;1174;164	PACS1;AP1S1;AP1G1	0.0604775750426266	0.5238423767294959	biological_process
GO:0048280	vesicle fusion with Golgi apparatus	3	1035	12	13332	0.002898550724637681	0.0009000900090009	3.220289855072464	143187;9570;6811	VTI1A;GOSR2;STX5	0.0604775750426266	0.5238423767294959	biological_process
GO:0001954	positive regulation of cell-matrix adhesion	3	1035	12	13332	0.002898550724637681	0.0009000900090009	3.220289855072464	1756;2185;1435	DMD;PTK2B;CSF1	0.0604775750426266	0.5238423767294959	biological_process
GO:0035278	miRNA mediated inhibition of translation	3	1035	12	13332	0.002898550724637681	0.0009000900090009	3.220289855072464	131405;23112;26523	TRIM71;TNRC6B;AGO1	0.0604775750426266	0.5238423767294959	biological_process
GO:0042692	muscle cell differentiation	3	1035	12	13332	0.002898550724637681	0.0009000900090009	3.220289855072464	1756;9444;6095	DMD;QKI;RORA	0.0604775750426266	0.5238423767294959	biological_process
GO:0008045	motor neuron axon guidance	3	1035	12	13332	0.002898550724637681	0.0009000900090009	3.220289855072464	27086;3800;2043	FOXP1;KIF5C;EPHA4	0.0604775750426266	0.5238423767294959	biological_process
GO:0071360	cellular response to exogenous dsRNA	3	1035	12	13332	0.002898550724637681	0.0009000900090009	3.220289855072464	5899;57506;10211	RALB;MAVS;FLOT1	0.0604775750426266	0.5238423767294959	biological_process
GO:0045807	positive regulation of endocytosis	3	1035	12	13332	0.002898550724637681	0.0009000900090009	3.220289855072464	29904;10211;23327	EEF2K;FLOT1;NEDD4L	0.0604775750426266	0.5238423767294959	biological_process
GO:0019904	protein domain specific binding	20	987	174	12391	0.020263424518743668	0.01404245016544266	1.4430120299526024	55920;5912;7532;6812;23114;7067;6497;5452;5962;7534;5534;7471;1656;5576;7533;10411;64375;25925;9798;5007	RCC2;RAP2B;YWHAG;STXBP1;NFASC;THRA;SKI;POU2F2;RDX;YWHAZ;PPP3R1;WNT1;DDX6;PRKAR2A;YWHAH;RAPGEF3;IKZF4;ZNF521;IST1;OSBP	0.061409222720696044	0.5574385445368785	molecular_function
GO:0060395	SMAD protein signal transduction	5	1035	28	13332	0.004830917874396135	0.0021002100210021	2.300207039337474	3626;4088;4087;6497;7044	INHBC;SMAD3;SMAD2;SKI;LEFTY2	0.06162059816259079	0.5238423767294959	biological_process
GO:0031397	negative regulation of protein ubiquitination	5	1035	28	13332	0.004830917874396135	0.0021002100210021	2.300207039337474	11261;9683;54552;9529;8864	CHP1;N4BP1;GNL3L;BAG5;PER2	0.06162059816259079	0.5238423767294959	biological_process
GO:0007155	cell adhesion	34	1035	334	13332	0.03285024154589372	0.02505250525052505	1.3112557493708237	85445;4239;6695;2241;56113;9404;56110;1293;84063;8506;6900;4045;50937;1310;53616;5067;11122;5411;5098;56100;56098;5578;2043;56114;57823;382;1825;3908;22798;3915;56108;89782;482;9708	CNTNAP4;MFAP4;SPOCK1;FER;PCDHGA2;LPXN;PCDHGA5;COL6A3;KIRREL2;CNTNAP1;CNTN2;LSAMP;CDON;COL19A1;ADAM22;CNTN3;PTPRT;PNN;PCDHGC3;PCDHGB6;PCDHGC4;PRKCA;EPHA4;PCDHGA1;SLAMF7;ARF6;DSC3;LAMA2;LAMB4;LAMC1;PCDHGA7;LMLN;ATP1B2;PCDHGA8	0.06258714177787147	0.5238423767294959	biological_process
GO:0003707	steroid hormone receptor activity	6	987	36	12391	0.0060790273556231	0.0029053345169881366	2.0923674434312733	11057;7067;10424;7182;2104;6095	ABHD2;THRA;PGRMC2;NR2C2;ESRRG;RORA	0.06272967005154248	0.5574385445368785	molecular_function
GO:0003700	DNA binding transcription factor activity	62	987	642	12391	0.06281661600810537	0.05181179888628844	1.2123998270349432	22926;7690;11143;23051;10838;4097;6667;9337;1747;8848;571;57459;4784;10765;80818;1960;10302;1385;9915;27086;5087;79027;7182;7067;252884;7638;5452;25942;9658;57336;10725;3223;4084;6095;6047;91975;55888;51427;2002;4088;745;9668;127343;64375;7545;9575;54815;55809;8089;5451;2115;4087;11016;23361;56938;4520;473;7003;4782;4208;26508;57474	ATF6;ZNF131;KAT7;ZHX3;ZNF275;MAFG;SP1;CNOT8;DLX3;TSC22D1;BACH1;GATAD2B;NFIX;KDM5B;ZNF436;EGR3;SNAPC5;CREB1;ARNT2;FOXP1;PBX1;ZNF655;NR2C2;THRA;ZNF396;ZNF221;POU2F2;SIN3A;ZNF516;ZNF287;NFAT5;HOXC6;MXD1;RORA;RNF4;ZNF300;ZKSCAN7;ZNF107;ELK1;SMAD3;MYRF;ZNF432;DMBX1;IKZF4;ZIC1;CLOCK;GATAD2A;TRERF1;YEATS4;POU2F1;ETV1;SMAD2;ATF7;ZNF629;ARNTL2;MTF1;RERE;TEAD1;NFIC;MEF2C;HEYL;ZNF490	0.06331706465052585	0.5574385445368785	molecular_function
GO:0007613	memory	6	1035	37	13332	0.005797101449275362	0.002775277527752775	2.0888366627497064	342371;3084;57338;51247;41;2903	ATXN1L;NRG1;JPH3;PAIP2;ASIC1;GRIN2A	0.06339108943759662	0.5238423767294959	biological_process
GO:0000149	SNARE binding	7	987	45	12391	0.0070921985815602835	0.003631668146235171	1.9528762805358548	9570;143187;6812;8674;2054;23673;6811	GOSR2;VTI1A;STXBP1;VAMP4;STX2;STX12;STX5	0.06345216647538697	0.5574385445368785	molecular_function
GO:0030695	GTPase regulator activity	3	987	12	12391	0.00303951367781155	0.0009684448389960455	3.1385511651469096	10527;63940;54453	IPO7;GPSM3;RIN2	0.06441893812059458	0.5574385445368785	molecular_function
GO:0050750	low-density lipoprotein particle receptor binding	3	987	12	12391	0.00303951367781155	0.0009684448389960455	3.1385511651469096	57763;26119;4043	ANKRA2;LDLRAP1;LRPAP1	0.06441893812059458	0.5574385445368785	molecular_function
GO:0007274	neuromuscular synaptic transmission	4	1035	20	13332	0.003864734299516908	0.0015001500150015	2.576231884057971	89848;104;6812;1145	FCHSD1;ADARB1;STXBP1;CHRNE	0.06443356306887446	0.5238423767294959	biological_process
GO:0048146	positive regulation of fibroblast proliferation	4	1035	20	13332	0.003864734299516908	0.0015001500150015	2.576231884057971	7472;51548;7471;2069	WNT2;SIRT6;WNT1;EREG	0.06443356306887446	0.5238423767294959	biological_process
GO:0003281	ventricular septum development	4	1035	20	13332	0.003864734299516908	0.0015001500150015	2.576231884057971	84516;51684;7798;4052	DCTN5;SUFU;LUZP1;LTBP1	0.06443356306887446	0.5238423767294959	biological_process
GO:0030175	filopodium	7	1119	48	14857	0.006255585344057194	0.0032308002961566936	1.9362339886803697	55740;65059;5962;10411;121512;1756;2043	ENAH;RAPH1;RDX;RAPGEF3;FGD4;DMD;EPHA4	0.06642687239788703	0.3786300825255612	cellular_component
GO:0043621	protein self-association	5	987	28	12391	0.005065856129685917	0.0022597046243241063	2.2418222608192213	2039;27086;338324;6900;8861	DMTN;FOXP1;S100A7A;CNTN2;LDB1	0.06737697882312706	0.5753639375817035	molecular_function
GO:0030336	negative regulation of cell migration	9	1035	66	13332	0.008695652173913044	0.0049504950495049506	1.7565217391304349	286205;11057;114882;56254;57522;5318;5912;348110;104	SCAI;ABHD2;OSBPL8;RNF20;SRGAP1;PKP2;RAP2B;ARPIN;ADARB1	0.06785510751929368	0.5238423767294959	biological_process
GO:0016020	membrane	129	1119	1512	14857	0.11528150134048257	0.10177020932893585	1.1327627416769508	2289;1435;118788;114882;5869;9120;57763;10846;26031;2677;23305;136853;5298;5098;8575;54497;5834;10411;116443;9567;51;6506;1174;50862;123041;148867;1825;84937;57532;57488;4641;9904;4296;9570;4287;4077;3360;25802;9404;8831;5724;51479;10125;55770;6138;1982;493;80228;57731;51068;5576;23122;23762;9371;26505;2011;159091;3843;7798;64225;25804;3747;103;4864;89782;5007;22926;79443;54940;164;8653;25791;574…	FKBP5;CSF1;PIK3AP1;OSBPL8;RAB5B;SLC16A6;ANKRA2;PDE10A;OSBPL3;GGCX;ACSL6;SSC4D;PI4KB;PCDHGC3;PRKRA;HEATR5B;PYGB;RAPGEF3;GRIN3A;GTPBP1;ACOX1;SLC1A2;AP1S1;RNF141;SLC24A4;SLC30A7;DSC3;ZNRF1;NUFIP2;ESYT2;MYO1C;RBM19;MAP3K11;GOSR2;ATXN3;NBR1;HTR4;LMOD1;LPXN;SYNGAP1;PTAFR;ANKFY1;RASGRP1;EXOC2;RPL15;EIF4G2;ATP2B4;ORAI2;SPTBN4;NMD3;PRKAR2A;CLASP2;OSBP2;KIF3B;CNNM3;MARK2;FAM122C;IPO5;LUZP1;ATL2;LSM4;KCNC2;…	0.0681610812707349	0.3786300825255612	cellular_component
GO:0005682	U5 snRNP	4	1119	21	14857	0.0035746201966041107	0.0014134751295685536	2.528958679092727	23005;7011;284434;6634	MAPKBP1;TEP1;NWD1;SNRPD3	0.06851302720780796	0.3786300825255612	cellular_component
GO:0044853	plasma membrane raft	3	1119	13	14857	0.002680965147453083	0.000875008413542438	3.0639307073623425	3751;4640;5576	KCND2;MYO1A;PRKAR2A	0.06899918186125899	0.3786300825255612	cellular_component
GO:0030137	COPI-coated vesicle	2	1119	6	14857	0.0017873100983020554	0.0004038500370195867	4.425677688412273	55690;10972	PACS1;TMED10	0.06935770766127666	0.3786300825255612	cellular_component
GO:0070578	RISC-loading complex	2	1119	6	14857	0.0017873100983020554	0.0004038500370195867	4.425677688412273	8575;26523	PRKRA;AGO1	0.06935770766127666	0.3786300825255612	cellular_component
GO:0070776	MOZ/MORF histone acetyltransferase complex	2	1119	6	14857	0.0017873100983020554	0.0004038500370195867	4.425677688412273	27154;64769	BRPF3;MEAF6	0.06935770766127666	0.3786300825255612	cellular_component
GO:0030507	spectrin binding	4	987	20	12391	0.004052684903748734	0.001614074731660076	2.510840932117528	5798;23271;2039;57731	PTPRN;CAMSAP2;DMTN;SPTBN4	0.06955973006493674	0.5862891534044667	molecular_function
GO:0042752	regulation of circadian rhythm	5	1035	29	13332	0.004830917874396135	0.002175217521752175	2.220889555222389	5599;1453;5187;8864;3398	MAPK8;CSNK1D;PER1;PER2;ID2	0.06990805115245986	0.5238423767294959	biological_process
GO:0021762	substantia nigra development	5	1035	29	13332	0.004830917874396135	0.002175217521752175	2.220889555222389	59345;284612;22933;7533;11240	GNB4;SYPL2;SIRT2;YWHAH;PADI2	0.06990805115245986	0.5238423767294959	biological_process
GO:0055037	recycling endosome	11	1119	89	14857	0.009830205540661306	0.005990442215790537	1.6409816148045506	164;23678;89848;1238;80223;26119;8934;26056;5912;26994;100533105	AP1G1;SGK3;FCHSD1;ACKR2;RAB11FIP1;LDLRAP1;RAB29;RAB11FIP5;RAP2B;RNF11;C8orf44-SGK3	0.07024473199967497	0.3786300825255612	cellular_component
GO:0048812	neuron projection morphogenesis	6	1035	38	13332	0.005797101449275362	0.0028502850285028504	2.0338672768878716	50488;9201;9448;8506;1756;10479	MINK1;DCLK1;MAP4K4;CNTNAP1;DMD;SLC9A6	0.07056345358177754	0.5238423767294959	biological_process
GO:0043234	protein complex	38	1119	395	14857	0.03395889186773905	0.02658679410378946	1.2772841936177193	22895;79823;80741;166968;22843;10454;57763;1756;57459;29888;6812;6497;9941;4678;493;10163;3398;8861;25994;8800;165918;4286;9802;51719;83605;5576;64375;10014;387837;26504;9162;1837;4087;4052;25804;347240;4208;93	RPH3A;CAMKMT;LY6G5C;MIER3;PPM1E;TAB1;ANKRA2;DMD;GATAD2B;STRN4;STXBP1;SKI;EXOG;NASP;ATP2B4;WASF2;ID2;LDB1;HIGD1A;PEX11A;RNF168;MITF;DAZAP2;CAB39;CCM2;PRKAR2A;IKZF4;HDAC5;CLEC12B;CNNM4;DGKI;DTNA;SMAD2;LTBP1;LSM4;KIF24;MEF2C;ACVR2B	0.07080026960654921	0.3786300825255612	cellular_component
GO:0005635	nuclear envelope	14	1119	121	14857	0.012511170688114389	0.008144309079895	1.536185643911698	22926;161176;23468;9472;51194;5902;9883;80351;23439;10424;5048;4864;124491;9798	ATF6;SYNE3;CBX5;AKAP6;IPO11;RANBP1;POM121;TNKS2;ATP1B4;PGRMC2;PAFAH1B1;NPC1;TMEM170A;IST1	0.07089244098350933	0.3786300825255612	cellular_component
GO:0030496	midbody	14	1119	121	14857	0.012511170688114389	0.008144309079895	1.536185643911698	1400;23255;127829;79720;22933;55920;5962;84440;58525;5899;1060;29127;9371;9798	CRMP1;MTCL1;ARL8A;VPS37B;SIRT2;RCC2;RDX;RAB11FIP4;WIZ;RALB;CENPC;RACGAP1;KIF3B;IST1	0.07089244098350933	0.3786300825255612	cellular_component
GO:0016324	apical plasma membrane	22	1119	210	14857	0.01966041108132261	0.014134751295685536	1.390927273501	1271;4640;3570;83552;523;57477;22941;5962;6337;9497;6569;10768;4284;23704;3084;659;7976;23255;50507;3747;3736;482	CNTFR;MYO1A;IL6R;MFRP;ATP6V1A;SHROOM4;SHANK2;RDX;SCNN1A;SLC4A7;SLC34A1;AHCYL1;MIP;KCNE4;NRG1;BMPR2;FZD3;MTCL1;NOX4;KCNC2;KCNA1;ATP1B2	0.07212947717653086	0.3802909329933095	cellular_component
GO:0000977	RNA polymerase II regulatory region sequence-specific DNA binding	17	987	146	12391	0.017223910840932118	0.011782745541118553	1.4617909536300677	22926;5089;9925;2104;63876;23051;1523;6095;6667;3219;57659;346389;127343;221937;7182;4208;153222	ATF6;PBX2;ZBTB5;ESRRG;PKNOX2;ZHX3;CUX1;RORA;SP1;HOXB9;ZBTB4;MACC1;DMBX1;FOXK1;NR2C2;MEF2C;CREBRF	0.07265090262279789	0.5951157286537359	molecular_function
GO:0045162	clustering of voltage-gated sodium channels	2	1035	6	13332	0.001932367149758454	0.00045004500450045	4.293719806763285	23114;57731	NFASC;SPTBN4	0.07321670947175545	0.5238423767294959	biological_process
GO:0033327	Leydig cell differentiation	2	1035	6	13332	0.001932367149758454	0.00045004500450045	4.293719806763285	50846;7536	DHH;SF1	0.07321670947175545	0.5238423767294959	biological_process
GO:1990440	positive regulation of transcription from RNA polymerase II promoter in response to endoplasmic reticulum stress	2	1035	6	13332	0.001932367149758454	0.00045004500450045	4.293719806763285	22926;90993	ATF6;CREB3L1	0.07321670947175545	0.5238423767294959	biological_process
GO:0035994	response to muscle stretch	2	1035	6	13332	0.001932367149758454	0.00045004500450045	4.293719806763285	1756;1432	DMD;MAPK14	0.07321670947175545	0.5238423767294959	biological_process
GO:0048667	cell morphogenesis involved in neuron differentiation	2	1035	6	13332	0.001932367149758454	0.00045004500450045	4.293719806763285	3398;85451	ID2;UNK	0.07321670947175545	0.5238423767294959	biological_process
GO:0045657	positive regulation of monocyte differentiation	2	1035	6	13332	0.001932367149758454	0.00045004500450045	4.293719806763285	22985;1435	ACIN1;CSF1	0.07321670947175545	0.5238423767294959	biological_process
GO:0051438	regulation of ubiquitin-protein transferase activity	2	1035	6	13332	0.001932367149758454	0.00045004500450045	4.293719806763285	10116;9529	FEM1B;BAG5	0.07321670947175545	0.5238423767294959	biological_process
GO:0003085	negative regulation of systemic arterial blood pressure	2	1035	6	13332	0.001932367149758454	0.00045004500450045	4.293719806763285	143872;659	ARHGAP42;BMPR2	0.07321670947175545	0.5238423767294959	biological_process
GO:0060316	positive regulation of ryanodine-sensitive calcium-release channel activity	2	1035	6	13332	0.001932367149758454	0.00045004500450045	4.293719806763285	9472;10345	AKAP6;TRDN	0.07321670947175545	0.5238423767294959	biological_process
GO:0042754	negative regulation of circadian rhythm	2	1035	6	13332	0.001932367149758454	0.00045004500450045	4.293719806763285	8864;25942	PER2;SIN3A	0.07321670947175545	0.5238423767294959	biological_process
GO:1901016	regulation of potassium ion transmembrane transporter activity	2	1035	6	13332	0.001932367149758454	0.00045004500450045	4.293719806763285	2273;23327	FHL1;NEDD4L	0.07321670947175545	0.5238423767294959	biological_process
GO:0051775	response to redox state	2	1035	6	13332	0.001932367149758454	0.00045004500450045	4.293719806763285	9575;22933	CLOCK;SIRT2	0.07321670947175545	0.5238423767294959	biological_process
GO:2000480	negative regulation of cAMP-dependent protein kinase activity	2	1035	6	13332	0.001932367149758454	0.00045004500450045	4.293719806763285	5569;5576	PKIA;PRKAR2A	0.07321670947175545	0.5238423767294959	biological_process
GO:0007183	SMAD protein complex assembly	2	1035	6	13332	0.001932367149758454	0.00045004500450045	4.293719806763285	4088;4087	SMAD3;SMAD2	0.07321670947175545	0.5238423767294959	biological_process
GO:0010831	positive regulation of myotube differentiation	2	1035	6	13332	0.001932367149758454	0.00045004500450045	4.293719806763285	7067;1432	THRA;MAPK14	0.07321670947175545	0.5238423767294959	biological_process
GO:0070102	interleukin-6-mediated signaling pathway	2	1035	6	13332	0.001932367149758454	0.00045004500450045	4.293719806763285	2241;3570	FER;IL6R	0.07321670947175545	0.5238423767294959	biological_process
GO:0097186	amelogenesis	2	1035	6	13332	0.001932367149758454	0.00045004500450045	4.293719806763285	123041;10117	SLC24A4;ENAM	0.07321670947175545	0.5238423767294959	biological_process
GO:0035280	miRNA loading onto RISC involved in gene silencing by miRNA	2	1035	6	13332	0.001932367149758454	0.00045004500450045	4.293719806763285	103;26523	ADAR;AGO1	0.07321670947175545	0.5238423767294959	biological_process
GO:0032411	positive regulation of transporter activity	2	1035	6	13332	0.001932367149758454	0.00045004500450045	4.293719806763285	100533105;23678	C8orf44-SGK3;SGK3	0.07321670947175545	0.5238423767294959	biological_process
GO:0002115	store-operated calcium entry	2	1035	6	13332	0.001932367149758454	0.00045004500450045	4.293719806763285	80228;6786	ORAI2;STIM1	0.07321670947175545	0.5238423767294959	biological_process
GO:0038092	nodal signaling pathway	2	1035	6	13332	0.001932367149758454	0.00045004500450045	4.293719806763285	4088;4087	SMAD3;SMAD2	0.07321670947175545	0.5238423767294959	biological_process
GO:0035235	ionotropic glutamate receptor signaling pathway	2	1035	6	13332	0.001932367149758454	0.00045004500450045	4.293719806763285	80315;2185	CPEB4;PTK2B	0.07321670947175545	0.5238423767294959	biological_process
GO:0030210	heparin biosynthetic process	2	1035	6	13332	0.001932367149758454	0.00045004500450045	4.293719806763285	26035;3340	GLCE;NDST1	0.07321670947175545	0.5238423767294959	biological_process
GO:0031915	positive regulation of synaptic plasticity	2	1035	6	13332	0.001932367149758454	0.00045004500450045	4.293719806763285	2048;23025	EPHB2;UNC13A	0.07321670947175545	0.5238423767294959	biological_process
GO:0048012	hepatocyte growth factor receptor signaling pathway	2	1035	6	13332	0.001932367149758454	0.00045004500450045	4.293719806763285	3925;22933	STMN1;SIRT2	0.07321670947175545	0.5238423767294959	biological_process
GO:2000573	positive regulation of DNA biosynthetic process	2	1035	6	13332	0.001932367149758454	0.00045004500450045	4.293719806763285	50507;2185	NOX4;PTK2B	0.07321670947175545	0.5238423767294959	biological_process
GO:0071374	cellular response to parathyroid hormone stimulus	2	1035	6	13332	0.001932367149758454	0.00045004500450045	4.293719806763285	6569;4208	SLC34A1;MEF2C	0.07321670947175545	0.5238423767294959	biological_process
GO:0042634	regulation of hair cycle	2	1035	6	13332	0.001932367149758454	0.00045004500450045	4.293719806763285	9575;5187	CLOCK;PER1	0.07321670947175545	0.5238423767294959	biological_process
GO:0032330	regulation of chondrocyte differentiation	2	1035	6	13332	0.001932367149758454	0.00045004500450045	4.293719806763285	6474;2734	SHOX2;GLG1	0.07321670947175545	0.5238423767294959	biological_process
GO:0060415	muscle tissue morphogenesis	2	1035	6	13332	0.001932367149758454	0.00045004500450045	4.293719806763285	6474;104	SHOX2;ADARB1	0.07321670947175545	0.5238423767294959	biological_process
GO:0072383	plus-end-directed vesicle transport along microtubule	2	1035	6	13332	0.001932367149758454	0.00045004500450045	4.293719806763285	79443;9371	FYCO1;KIF3B	0.07321670947175545	0.5238423767294959	biological_process
GO:1901098	positive regulation of autophagosome maturation	2	1035	6	13332	0.001932367149758454	0.00045004500450045	4.293719806763285	79443;140775	FYCO1;SMCR8	0.07321670947175545	0.5238423767294959	biological_process
GO:0051272	positive regulation of cellular component movement	2	1035	6	13332	0.001932367149758454	0.00045004500450045	4.293719806763285	3925;7422	STMN1;VEGFA	0.07321670947175545	0.5238423767294959	biological_process
GO:0006613	cotranslational protein targeting to membrane	2	1035	6	13332	0.001932367149758454	0.00045004500450045	4.293719806763285	6745;7095	SSR1;SEC62	0.07321670947175545	0.5238423767294959	biological_process
GO:0061024	membrane organization	10	1035	77	13332	0.00966183574879227	0.005775577557755775	1.6728778467908902	11261;115548;26119;137868;8674;7533;8322;22848;8871;127833	CHP1;FCHO2;LDLRAP1;SGCZ;VAMP4;YWHAH;FZD4;AAK1;SYNJ2;SYT2	0.0735173316613913	0.5238423767294959	biological_process
GO:0042383	sarcolemma	8	1119	59	14857	0.0071492403932082215	0.003971192030692603	1.8002756698626192	3745;10211;1293;1837;3908;5534;1756;137868	KCNB1;FLOT1;COL6A3;DTNA;LAMA2;PPP3R1;DMD;SGCZ	0.07363079766466206	0.3802909329933095	cellular_component
GO:0005604	basement membrane	8	1119	59	14857	0.0071492403932082215	0.003971192030692603	1.8002756698626192	255743;79812;285613;4811;64856;3908;22798;3915	NPNT;MMRN2;RELL2;NID1;VWA1;LAMA2;LAMB4;LAMC1	0.07363079766466206	0.3802909329933095	cellular_component
GO:0045954	positive regulation of natural killer cell mediated cytotoxicity	3	1035	13	13332	0.002898550724637681	0.0009750975097509751	2.9725752508361203	10125;164;23705	RASGRP1;AP1G1;CADM1	0.0742309696285497	0.5238423767294959	biological_process
GO:0060997	dendritic spine morphogenesis	3	1035	13	13332	0.002898550724637681	0.0009750975097509751	2.9725752508361203	22891;2048;5063	ZNF365;EPHB2;PAK3	0.0742309696285497	0.5238423767294959	biological_process
GO:0045995	regulation of embryonic development	3	1035	13	13332	0.002898550724637681	0.0009750975097509751	2.9725752508361203	3908;126731;29127	LAMA2;CCSAP;RACGAP1	0.0742309696285497	0.5238423767294959	biological_process
GO:0046039	GTP metabolic process	3	1035	13	13332	0.002898550724637681	0.0009750975097509751	2.9725752508361203	51715;50808;9567	RAB23;AK3;GTPBP1	0.0742309696285497	0.5238423767294959	biological_process
GO:0048557	embryonic digestive tract morphogenesis	3	1035	13	13332	0.002898550724637681	0.0009750975097509751	2.9725752508361203	6474;58495;3398	SHOX2;OVOL2;ID2	0.0742309696285497	0.5238423767294959	biological_process
GO:0000077	DNA damage checkpoint	3	1035	13	13332	0.002898550724637681	0.0009750975097509751	2.9725752508361203	9575;1432;80254	CLOCK;MAPK14;CEP63	0.0742309696285497	0.5238423767294959	biological_process
GO:0010880	regulation of release of sequestered calcium ion into cytosol by sarcoplasmic reticulum	3	1035	13	13332	0.002898550724637681	0.0009750975097509751	2.9725752508361203	9472;1756;10345	AKAP6;DMD;TRDN	0.0742309696285497	0.5238423767294959	biological_process
GO:0061028	establishment of endothelial barrier	3	1035	13	13332	0.002898550724637681	0.0009750975097509751	2.9725752508361203	5906;10411;5962	RAP1A;RAPGEF3;RDX	0.0742309696285497	0.5238423767294959	biological_process
GO:0010765	positive regulation of sodium ion transport	3	1035	13	13332	0.002898550724637681	0.0009750975097509751	2.9725752508361203	5318;10768;65267	PKP2;AHCYL1;WNK3	0.0742309696285497	0.5238423767294959	biological_process
GO:0090190	positive regulation of branching involved in ureteric bud morphogenesis	3	1035	13	13332	0.002898550724637681	0.0009750975097509751	2.9725752508361203	26585;7482;2668	GREM1;WNT2B;GDNF	0.0742309696285497	0.5238423767294959	biological_process
GO:0043981	histone H4-K5 acetylation	3	1035	13	13332	0.002898550724637681	0.0009750975097509751	2.9725752508361203	64769;11143;79960	MEAF6;KAT7;JADE1	0.0742309696285497	0.5238423767294959	biological_process
GO:0043982	histone H4-K8 acetylation	3	1035	13	13332	0.002898550724637681	0.0009750975097509751	2.9725752508361203	64769;11143;79960	MEAF6;KAT7;JADE1	0.0742309696285497	0.5238423767294959	biological_process
GO:0045216	cell-cell junction organization	3	1035	13	13332	0.002898550724637681	0.0009750975097509751	2.9725752508361203	4088;83605;221935	SMAD3;CCM2;SDK1	0.0742309696285497	0.5238423767294959	biological_process
GO:0009948	anterior/posterior axis specification	3	1035	13	13332	0.002898550724637681	0.0009750975097509751	2.9725752508361203	6045;8861;6497	RNF2;LDB1;SKI	0.0742309696285497	0.5238423767294959	biological_process
GO:0035924	cellular response to vascular endothelial growth factor stimulus	3	1035	13	13332	0.002898550724637681	0.0009750975097509751	2.9725752508361203	1960;1432;7422	EGR3;MAPK14;VEGFA	0.0742309696285497	0.5238423767294959	biological_process
GO:0060314	regulation of ryanodine-sensitive calcium-release channel activity	3	1035	13	13332	0.002898550724637681	0.0009750975097509751	2.9725752508361203	84502;1756;57338	JPH4;DMD;JPH3	0.0742309696285497	0.5238423767294959	biological_process
GO:2000249	regulation of actin cytoskeleton reorganization	3	1035	13	13332	0.002898550724637681	0.0009750975097509751	2.9725752508361203	9723;10411;2185	SEMA3E;RAPGEF3;PTK2B	0.0742309696285497	0.5238423767294959	biological_process
GO:0001502	cartilage condensation	3	1035	13	13332	0.002898550724637681	0.0009750975097509751	2.9725752508361203	7067;1432;1301	THRA;MAPK14;COL11A1	0.0742309696285497	0.5238423767294959	biological_process
GO:0045453	bone resorption	3	1035	13	13332	0.002898550724637681	0.0009750975097509751	2.9725752508361203	50507;2185;9290	NOX4;PTK2B;GPR55	0.0742309696285497	0.5238423767294959	biological_process
GO:0006446	regulation of translational initiation	4	1035	21	13332	0.003864734299516908	0.0015751575157515751	2.4535541752933057	8672;8846;1982;10209	EIF4G3;ALKBH1;EIF4G2;EIF1	0.07490410957877656	0.5238423767294959	biological_process
GO:0060173	limb development	4	1035	21	13332	0.003864734299516908	0.0015751575157515751	2.4535541752933057	26585;659;4038;29985	GREM1;BMPR2;LRP4;SLC39A3	0.07490410957877656	0.5238423767294959	biological_process
GO:0048706	embryonic skeletal system development	4	1035	21	13332	0.003864734299516908	0.0015751575157515751	2.4535541752933057	5125;3223;54799;3219	PCSK5;HOXC6;MBTD1;HOXB9	0.07490410957877656	0.5238423767294959	biological_process
GO:0016311	dephosphorylation	4	1035	21	13332	0.003864734299516908	0.0015751575157515751	2.4535541752933057	51207;150290;5494;1846	DUSP13;DUSP18;PPM1A;DUSP4	0.07490410957877656	0.5238423767294959	biological_process
GO:0002162	dystroglycan binding	2	987	6	12391	0.002026342451874367	0.00048422241949802277	4.184734886862547	23122;1756	CLASP2;DMD	0.07665117241635463	0.5951157286537359	molecular_function
GO:0001164	RNA polymerase I CORE element sequence-specific DNA binding	2	987	6	12391	0.002026342451874367	0.00048422241949802277	4.184734886862547	11176;7343	BAZ2A;UBTF	0.07665117241635463	0.5951157286537359	molecular_function
GO:0017081	chloride channel regulator activity	2	987	6	12391	0.002026342451874367	0.00048422241949802277	4.184734886862547	100533105;23678	C8orf44-SGK3;SGK3	0.07665117241635463	0.5951157286537359	molecular_function
GO:0070878	primary miRNA binding	2	987	6	12391	0.002026342451874367	0.00048422241949802277	4.184734886862547	4088;4087	SMAD3;SMAD2	0.07665117241635463	0.5951157286537359	molecular_function
GO:0030512	negative regulation of transforming growth factor beta receptor signaling pathway	6	1035	39	13332	0.005797101449275362	0.0029252925292529252	1.981716833890747	9110;4088;2734;6497;7471;5494	MTMR4;SMAD3;GLG1;SKI;WNT1;PPM1A	0.07818325872762841	0.5450056288003612	biological_process
GO:0006869	lipid transport	5	1035	30	13332	0.004830917874396135	0.0022502250225022503	2.1468599033816425	4833;84725;57488;23762;55852	NME4;PLEKHA8;ESYT2;OSBP2;TEX2	0.07877716460323358	0.5452662968724972	biological_process
GO:0008157	protein phosphatase 1 binding	3	987	13	12391	0.00303951367781155	0.0010491485755790492	2.897124152443302	2241;65979;221692	FER;PHACTR4;PHACTR1	0.0789529074895404	0.5951157286537359	molecular_function
GO:0035035	histone acetyltransferase binding	3	987	13	12391	0.00303951367781155	0.0010491485755790492	2.897124152443302	6667;4520;22933	SP1;MTF1;SIRT2	0.0789529074895404	0.5951157286537359	molecular_function
GO:0000987	proximal promoter sequence-specific DNA binding	3	987	13	12391	0.00303951367781155	0.0010491485755790492	2.897124152443302	4088;9658;7003	SMAD3;ZNF516;TEAD1	0.0789529074895404	0.5951157286537359	molecular_function
GO:0002102	podosome	4	1119	22	14857	0.0035746201966041107	0.001480783469071818	2.4140060118612396	9644;5599;9404;9948	SH3PXD2A;MAPK8;LPXN;WDR1	0.0789577370790781	0.40247268053662394	cellular_component
GO:0005793	endoplasmic reticulum-Golgi intermediate compartment	8	1119	60	14857	0.0071492403932082215	0.0040385003701958674	1.7702710753649091	11261;10972;50999;4043;51560;64841;29097;9798	CHP1;TMED10;TMED5;LRPAP1;RAB6B;GNPNAT1;CNIH4;IST1	0.0796382112551192	0.40247268053662394	cellular_component
GO:0003950	NAD+ ADP-ribosyltransferase activity	4	987	21	12391	0.004052684903748734	0.0016947784682430796	2.3912770782071697	79668;51548;56965;80351	PARP8;SIRT6;PARP6;TNKS2	0.08073999128012166	0.5951157286537359	molecular_function
GO:0001784	phosphotyrosine residue binding	4	987	21	12391	0.004052684903748734	0.0016947784682430796	2.3912770782071697	8503;7410;26119;6461	PIK3R3;VAV2;LDLRAP1;SHB	0.08073999128012166	0.5951157286537359	molecular_function
GO:0006351	transcription, DNA-templated	136	1035	1565	13332	0.13140096618357489	0.11738673867386738	1.1193850997823773	51322;23051;10838;8848;57459;23466;10765;80818;27086;5087;79027;127428;79175;342371;84878;51427;7832;54014;11176;51028;25925;55809;22992;5798;403341;8864;4293;7536;147808;9925;64769;83714;22933;9337;5433;128553;26523;84146;9404;50804;22847;252884;23060;55888;6047;6668;11279;29068;26137;56987;503582;54815;8089;23440;7170;6045;11016;55893;54816;56938;246175;55662;54799;7690;166968;57659;1432;84458;…	WAC;ZHX3;ZNF275;TSC22D1;GATAD2B;CBX6;KDM5B;ZNF436;FOXP1;PBX1;ZNF655;TCEANC2;ZNF343;ATXN1L;ZBTB45;ZNF107;BTG2;BRWD1;BAZ2A;VPS36;ZNF521;TRERF1;KDM2A;PTPRN;ZBTB34;PER2;MAP3K9;SF1;ZNF784;ZBTB5;MEAF6;NRIP2;SIRT2;CNOT8;POLR2D;TSHZ2;AGO1;ZNF644;LPXN;MYEF2;ZNF507;ZNF396;ZNF609;ZKSCAN7;RNF4;SP2;KLF8;ZBTB44;ZBTB20;BBX;ARGFX;GATAD2A;YEATS4;OTP;TPM3;RNF2;ATF7;ZNF395;ZNF280D;ARNTL2;CNOT6L;HIF1AN;MBTD1;ZNF131;…	0.08101352045940588	0.5452662968724972	biological_process
GO:0005525	GTP binding	34	987	334	12391	0.034447821681864235	0.02695504801872327	1.2779729295208972	5865;4337;51560;54552;126298;5869;2775;5912;5899;127829;54988;8934;51655;29925;54509;51715;5906;51326;376267;27314;6242;8153;5870;50808;5861;116987;170575;2977;9567;382;2935;64225;81876;203068	RAB3B;MOCS1;RAB6B;GNL3L;IRGQ;RAB5B;GNAO1;RAP2B;RALB;ARL8A;ACSM5;RAB29;RASD1;GMPPB;RHOF;RAB23;RAP1A;ARL17A;RAB15;RAB30;RTKN;RND2;RAB6A;AK3;RAB1A;AGAP1;GIMAP1;GUCY1A2;GTPBP1;ARF6;GSPT1;ATL2;RAB1B;TUBB	0.08231189531536544	0.5951157286537359	molecular_function
GO:0007166	cell surface receptor signaling pathway	15	1035	131	13332	0.014492753623188406	0.009825982598259826	1.4749419183538002	117;3321;221188;2674;90139;2872;2185;2696;10867;150372;222611;8396;23284;3597;799	ADCYAP1R1;IGSF3;ADGRG5;GFRA1;TSPAN18;MKNK2;PTK2B;GIPR;TSPAN9;NFAM1;ADGRF2;PIP4K2B;ADGRL3;IL13RA1;CALCR	0.08298725315716833	0.5452662968724972	biological_process
GO:0005856	cytoskeleton	28	1119	283	14857	0.025022341376228777	0.01904826007942384	1.3136287131683073	23657;2241;7145;26059;2185;5147;121512;57763;147179;55785;170954;4643;6812;1641;8934;54509;137868;83478;4638;56907;26499;65059;9762;8871;23255;28951;347736;440730	SLC7A11;FER;TNS1;ERC2;PTK2B;PDE6D;FGD4;ANKRA2;WIPF2;FGD6;PPP1R18;MYO1E;STXBP1;DCX;RAB29;RHOF;SGCZ;ARHGAP24;MYLK;SPIRE1;PLEK2;RAPH1;LZTS3;SYNJ2;MTCL1;TRIB2;NME9;TRIM67	0.08357863592368489	0.4146710991220175	cellular_component
GO:0030165	PDZ domain binding	10	987	77	12391	0.010131712259371834	0.006214187716891292	1.6304161896867064	6569;51;7976;2895;80319;23705;493;63826;1756;8322	SLC34A1;ACOX1;FZD3;GRID2;CXXC4;CADM1;ATP2B4;SRR;DMD;FZD4	0.08400950082581193	0.5951157286537359	molecular_function
GO:0042470	melanosome	9	1119	71	14857	0.00804289544235925	0.004778892104731776	1.6830041913680476	10972;813;8934;5869;5861;23193;7534;9145;10211	TMED10;CALU;RAB29;RAB5B;RAB1A;GANAB;YWHAZ;SYNGR1;FLOT1	0.08443358930099983	0.4146710991220175	cellular_component
GO:0000226	microtubule cytoskeleton organization	8	1035	59	13332	0.007729468599033816	0.004425442544254425	1.7465978874969295	1400;2241;2011;8674;6900;5048;23122;23271	CRMP1;FER;MARK2;VAMP4;CNTN2;PAFAH1B1;CLASP2;CAMSAP2	0.08443437790747832	0.5452662968724972	biological_process
GO:0001725	stress fiber	6	1119	41	14857	0.005361930294906166	0.0027596419196338428	1.9429804485712416	23002;50507;55740;57477;58;3983	DAAM1;NOX4;ENAH;SHROOM4;ACTA1;ABLIM1	0.08469877769300782	0.4146710991220175	cellular_component
GO:0006699	bile acid biosynthetic process	4	1035	22	13332	0.003864734299516908	0.0016501650165016502	2.3420289855072465	23600;114876;5007;26031	AMACR;OSBPL1A;OSBP;OSBPL3	0.08617358817904919	0.5452662968724972	biological_process
GO:0032728	positive regulation of interferon-beta production	4	1035	22	13332	0.003864734299516908	0.0016501650165016502	2.3420289855072465	26137;56829;57506;10211	ZBTB20;ZC3HAV1;MAVS;FLOT1	0.08617358817904919	0.5452662968724972	biological_process
GO:0045595	regulation of cell differentiation	4	1035	22	13332	0.003864734299516908	0.0016501650165016502	2.3420289855072465	9095;3084;55041;9806	TBX19;NRG1;PLEKHB2;SPOCK2	0.08617358817904919	0.5452662968724972	biological_process
GO:0001578	microtubule bundle formation	4	1035	22	13332	0.003864734299516908	0.0016501650165016502	2.3420289855072465	11261;4131;89796;23255	CHP1;MAP1B;NAV1;MTCL1	0.08617358817904919	0.5452662968724972	biological_process
GO:0017158	regulation of calcium ion-dependent exocytosis	4	1035	22	13332	0.003864734299516908	0.0016501650165016502	2.3420289855072465	22895;9066;9501;127833	RPH3A;SYT7;RPH3AL;SYT2	0.08617358817904919	0.5452662968724972	biological_process
GO:0045773	positive regulation of axon extension	4	1035	22	13332	0.003864734299516908	0.0016501650165016502	2.3420289855072465	3084;57611;4131;5048	NRG1;ISLR2;MAP1B;PAFAH1B1	0.08617358817904919	0.5452662968724972	biological_process
GO:0005088	Ras guanyl-nucleotide exchange factor activity	8	987	58	12391	0.008105369807497468	0.00468081672181422	1.7316144359431227	2674;5924;10125;2675;2069;2668;2903;57731	GFRA1;RASGRF2;RASGRP1;GFRA2;EREG;GDNF;GRIN2A;SPTBN4	0.08757287809286554	0.5951157286537359	molecular_function
GO:0070373	negative regulation of ERK1 and ERK2 cascade	5	1035	31	13332	0.004830917874396135	0.002325232523252325	2.077606358111267	2048;51231;1846;81848;1756	EPHB2;VRK3;DUSP4;SPRY4;DMD	0.08821834987426361	0.5452662968724972	biological_process
GO:0030900	forebrain development	5	1035	31	13332	0.004830917874396135	0.002325232523252325	2.077606358111267	9201;4781;3340;2775;6753	DCLK1;NFIB;NDST1;GNAO1;SSTR3	0.08821834987426361	0.5452662968724972	biological_process
GO:0006897	endocytosis	13	1035	111	13332	0.012560386473429951	0.008325832583258325	1.5086042564303435	4643;54453;51479;57706;1453;4038;5861;257364;57488;9910;4864;22848;53944	MYO1E;RIN2;ANKFY1;DENND1A;CSNK1D;LRP4;RAB1A;SNX33;ESYT2;RABGAP1L;NPC1;AAK1;CSNK1G1	0.08862298329593574	0.5452662968724972	biological_process
GO:0000956	nuclear-transcribed mRNA catabolic process	3	1035	14	13332	0.002898550724637681	0.00105010501050105	2.760248447204969	25804;149041;26523	LSM4;RC3H1;AGO1	0.08922556702857991	0.5452662968724972	biological_process
GO:0060292	long term synaptic depression	3	1035	14	13332	0.002898550724637681	0.00105010501050105	2.760248447204969	2185;22941;6812	PTK2B;SHANK2;STXBP1	0.08922556702857991	0.5452662968724972	biological_process
GO:0071539	protein localization to centrosome	3	1035	14	13332	0.002898550724637681	0.00105010501050105	2.760248447204969	84376;121441;1453	HOOK3;NEDD1;CSNK1D	0.08922556702857991	0.5452662968724972	biological_process
GO:0043536	positive regulation of blood vessel endothelial cell migration	3	1035	14	13332	0.002898550724637681	0.00105010501050105	2.760248447204969	5578;6667;7422	PRKCA;SP1;VEGFA	0.08922556702857991	0.5452662968724972	biological_process
GO:0035024	negative regulation of Rho protein signal transduction	3	1035	14	13332	0.002898550724637681	0.00105010501050105	2.760248447204969	143872;3925;286205	ARHGAP42;STMN1;SCAI	0.08922556702857991	0.5452662968724972	biological_process
GO:1901687	glutathione derivative biosynthetic process	3	1035	14	13332	0.002898550724637681	0.00105010501050105	2.760248447204969	2938;2949;2939	GSTA1;GSTM5;GSTA2	0.08922556702857991	0.5452662968724972	biological_process
GO:0002053	positive regulation of mesenchymal cell proliferation	3	1035	14	13332	0.002898550724637681	0.00105010501050105	2.760248447204969	27086;6474;7472	FOXP1;SHOX2;WNT2	0.08922556702857991	0.5452662968724972	biological_process
GO:0001934	positive regulation of protein phosphorylation	9	1035	70	13332	0.008695652173913044	0.005250525052505251	1.6561490683229814	54757;10125;57506;1453;7422;22863;5899;7471;10211	FAM20A;RASGRP1;MAVS;CSNK1D;VEGFA;ATG14;RALB;WNT1;FLOT1	0.09101147930209989	0.5452662968724972	biological_process
GO:0032541	cortical endoplasmic reticulum	2	1119	7	14857	0.0017873100983020554	0.0004711583765228512	3.793438018639091	114882;6786	OSBPL8;STIM1	0.09236262251390151	0.4236876459831478	cellular_component
GO:0030140	trans-Golgi network transport vesicle	2	1119	7	14857	0.0017873100983020554	0.0004711583765228512	3.793438018639091	10972;51324	TMED10;SPG21	0.09236262251390151	0.4236876459831478	cellular_component
GO:0016528	sarcoplasm	2	1119	7	14857	0.0017873100983020554	0.0004711583765228512	3.793438018639091	4208;6695	MEF2C;SPOCK1	0.09236262251390151	0.4236876459831478	cellular_component
GO:0016591	DNA-directed RNA polymerase II, holoenzyme	2	1119	7	14857	0.0017873100983020554	0.0004711583765228512	3.793438018639091	55197;23248	RPRD1A;RPRD2	0.09236262251390151	0.4236876459831478	cellular_component
GO:0016281	eukaryotic translation initiation factor 4F complex	2	1119	7	14857	0.0017873100983020554	0.0004711583765228512	3.793438018639091	8672;1982	EIF4G3;EIF4G2	0.09236262251390151	0.4236876459831478	cellular_component
GO:0016442	RISC complex	2	1119	7	14857	0.0017873100983020554	0.0004711583765228512	3.793438018639091	1656;26523	DDX6;AGO1	0.09236262251390151	0.4236876459831478	cellular_component
GO:0000979	RNA polymerase II core promoter sequence-specific DNA binding	4	987	22	12391	0.004052684903748734	0.0017754822048260835	2.2825826655613892	5451;23558;26508;4150	POU2F1;WBP2;HEYL;MAZ	0.0927470977404617	0.5951157286537359	molecular_function
GO:0005154	epidermal growth factor receptor binding	4	987	22	12391	0.004052684903748734	0.0017754822048260835	2.2825826655613892	2241;7410;2069;84894	FER;VAV2;EREG;LINGO1	0.0927470977404617	0.5951157286537359	molecular_function
GO:0017053	transcriptional repressor complex	6	1119	42	14857	0.005361930294906166	0.002826950259137107	1.8967190093195456	23468;57708;6497;6667;25942;23186	CBX5;MIER1;SKI;SP1;SIN3A;RCOR1	0.09285069688566856	0.4236876459831478	cellular_component
GO:0005089	Rho guanyl-nucleotide exchange factor activity	8	987	59	12391	0.008105369807497468	0.004761520458397224	1.702265038723748	153478;5924;9459;7410;25791;26030;121512;55785	PLEKHG4B;RASGRF2;ARHGEF6;VAV2;NGEF;PLEKHG3;FGD4;FGD6	0.0946256627027065	0.5951157286537359	molecular_function
GO:0000902	cell morphogenesis	6	1035	41	13332	0.005797101449275362	0.0030753075307530754	1.8850477200424178	3084;50507;26585;51092;29985;1432	NRG1;NOX4;GREM1;SIDT2;SLC39A3;MAPK14	0.09474935108925789	0.5452662968724972	biological_process
GO:0042472	inner ear morphogenesis	6	1035	41	13332	0.005797101449275362	0.0030753075307530754	1.8850477200424178	7976;2048;1301;51761;7545;7471	FZD3;EPHB2;COL11A1;ATP8A2;ZIC1;WNT1	0.09474935108925789	0.5452662968724972	biological_process
GO:0051865	protein autoubiquitination	6	1035	41	13332	0.005797101449275362	0.0030753075307530754	1.8850477200424178	50862;10277;7323;26994;131405;6047	RNF141;UBE4B;UBE2D3;RNF11;TRIM71;RNF4	0.09474935108925789	0.5452662968724972	biological_process
GO:0008574	ATP-dependent microtubule motor activity, plus-end-directed	3	987	14	12391	0.00303951367781155	0.0011298523121620531	2.6901867129830657	3800;9371;3798	KIF5C;KIF3B;KIF5A	0.09476395503096677	0.5951157286537359	molecular_function
GO:0070412	R-SMAD binding	3	987	14	12391	0.00303951367781155	0.0011298523121620531	2.6901867129830657	4088;4087;5494	SMAD3;SMAD2;PPM1A	0.09476395503096677	0.5951157286537359	molecular_function
GO:0005667	transcription factor complex	14	1119	127	14857	0.012511170688114389	0.008548159116914585	1.4636099441993344	5089;9915;4088;4087;5087;5090;6497;56938;25942;127343;9575;23186;8861;55809	PBX2;ARNT2;SMAD3;SMAD2;PBX1;PBX3;SKI;ARNTL2;SIN3A;DMBX1;CLOCK;RCOR1;LDB1;TRERF1	0.09650498276834521	0.42761929492027795	cellular_component
GO:0008076	voltage-gated potassium channel complex	9	1119	73	14857	0.00804289544235925	0.004913508783738305	1.6368944874949505	3745;3749;3786;8506;3750;3747;6900;3736;3751	KCNB1;KCNC4;KCNQ3;CNTNAP1;KCND1;KCNC2;CNTN2;KCNA1;KCND2	0.09660266282804202	0.42761929492027795	cellular_component
GO:0005516	calmodulin binding	17	987	152	12391	0.017223910840932118	0.012266967960616576	1.4040886791446703	4643;814;5924;4638;3786;2872;817;23025;4640;493;57118;4284;4641;9066;23271;29904;29888	MYO1E;CAMK4;RASGRF2;MYLK;KCNQ3;MKNK2;CAMK2D;UNC13A;MYO1A;ATP2B4;CAMK1D;MIP;MYO1C;SYT7;CAMSAP2;EEF2K;STRN4	0.09679867788512611	0.5951157286537359	molecular_function
GO:0060306	regulation of membrane repolarization	2	1035	7	13332	0.001932367149758454	0.000525052505250525	3.6803312629399585	9472;23327	AKAP6;NEDD4L	0.09735307356439389	0.5452662968724972	biological_process
GO:0035265	organ growth	2	1035	7	13332	0.001932367149758454	0.000525052505250525	3.6803312629399585	4087;93	SMAD2;ACVR2B	0.09735307356439389	0.5452662968724972	biological_process
GO:0048096	chromatin-mediated maintenance of transcription	2	1035	7	13332	0.001932367149758454	0.000525052505250525	3.6803312629399585	6602;11240	SMARCD1;PADI2	0.09735307356439389	0.5452662968724972	biological_process
GO:0090150	establishment of protein localization to membrane	2	1035	7	13332	0.001932367149758454	0.000525052505250525	3.6803312629399585	4864;161176	NPC1;SYNE3	0.09735307356439389	0.5452662968724972	biological_process
GO:0014894	response to denervation involved in regulation of muscle adaptation	2	1035	7	13332	0.001932367149758454	0.000525052505250525	3.6803312629399585	1756;9110	DMD;MTMR4	0.09735307356439389	0.5452662968724972	biological_process
GO:0070886	positive regulation of calcineurin-NFAT signaling cascade	2	1035	7	13332	0.001932367149758454	0.000525052505250525	3.6803312629399585	9472;3084	AKAP6;NRG1	0.09735307356439389	0.5452662968724972	biological_process
GO:0043405	regulation of MAP kinase activity	2	1035	7	13332	0.001932367149758454	0.000525052505250525	3.6803312629399585	28951;10221	TRIB2;TRIB1	0.09735307356439389	0.5452662968724972	biological_process
GO:0045820	negative regulation of glycolytic process	2	1035	7	13332	0.001932367149758454	0.000525052505250525	3.6803312629399585	51548;57103	SIRT6;TIGAR	0.09735307356439389	0.5452662968724972	biological_process
GO:0048484	enteric nervous system development	2	1035	7	13332	0.001932367149758454	0.000525052505250525	3.6803312629399585	65979;2668	PHACTR4;GDNF	0.09735307356439389	0.5452662968724972	biological_process
GO:0032836	glomerular basement membrane development	2	1035	7	13332	0.001932367149758454	0.000525052505250525	3.6803312629399585	4811;4643	NID1;MYO1E	0.09735307356439389	0.5452662968724972	biological_process
GO:1902004	positive regulation of amyloid-beta formation	2	1035	7	13332	0.001932367149758454	0.000525052505250525	3.6803312629399585	347731;2043	LRRTM3;EPHA4	0.09735307356439389	0.5452662968724972	biological_process
GO:0030033	microvillus assembly	2	1035	7	13332	0.001932367149758454	0.000525052505250525	3.6803312629399585	4640;5962	MYO1A;RDX	0.09735307356439389	0.5452662968724972	biological_process
GO:0035493	SNARE complex assembly	2	1035	7	13332	0.001932367149758454	0.000525052505250525	3.6803312629399585	8674;6843	VAMP4;VAMP1	0.09735307356439389	0.5452662968724972	biological_process
GO:0019395	fatty acid oxidation	2	1035	7	13332	0.001932367149758454	0.000525052505250525	3.6803312629399585	51;1432	ACOX1;MAPK14	0.09735307356439389	0.5452662968724972	biological_process
GO:0035773	insulin secretion involved in cellular response to glucose stimulus	2	1035	7	13332	0.001932367149758454	0.000525052505250525	3.6803312629399585	26056;5798	RAB11FIP5;PTPRN	0.09735307356439389	0.5452662968724972	biological_process
GO:0018230	peptidyl-L-cysteine S-palmitoylation	2	1035	7	13332	0.001932367149758454	0.000525052505250525	3.6803312629399585	51125;340481	GOLGA7;ZDHHC21	0.09735307356439389	0.5452662968724972	biological_process
GO:0040011	locomotion	2	1035	7	13332	0.001932367149758454	0.000525052505250525	3.6803312629399585	57338;9948	JPH3;WDR1	0.09735307356439389	0.5452662968724972	biological_process
GO:0030643	cellular phosphate ion homeostasis	2	1035	7	13332	0.001932367149758454	0.000525052505250525	3.6803312629399585	6569;9213	SLC34A1;XPR1	0.09735307356439389	0.5452662968724972	biological_process
GO:0031643	positive regulation of myelination	2	1035	7	13332	0.001932367149758454	0.000525052505250525	3.6803312629399585	745;3084	MYRF;NRG1	0.09735307356439389	0.5452662968724972	biological_process
GO:0048681	negative regulation of axon regeneration	2	1035	7	13332	0.001932367149758454	0.000525052505250525	3.6803312629399585	56963;2043	RGMA;EPHA4	0.09735307356439389	0.5452662968724972	biological_process
GO:0034454	microtubule anchoring at centrosome	2	1035	7	13332	0.001932367149758454	0.000525052505250525	3.6803312629399585	84376;80323	HOOK3;CCDC68	0.09735307356439389	0.5452662968724972	biological_process
GO:1903818	positive regulation of voltage-gated potassium channel activity	2	1035	7	13332	0.001932367149758454	0.000525052505250525	3.6803312629399585	3736;3747	KCNA1;KCNC2	0.09735307356439389	0.5452662968724972	biological_process
GO:0010759	positive regulation of macrophage chemotaxis	2	1035	7	13332	0.001932367149758454	0.000525052505250525	3.6803312629399585	1432;1435	MAPK14;CSF1	0.09735307356439389	0.5452662968724972	biological_process
GO:0036089	cleavage furrow formation	2	1035	7	13332	0.001932367149758454	0.000525052505250525	3.6803312629399585	257364;56907	SNX33;SPIRE1	0.09735307356439389	0.5452662968724972	biological_process
GO:0030278	regulation of ossification	2	1035	7	13332	0.001932367149758454	0.000525052505250525	3.6803312629399585	1432;1435	MAPK14;CSF1	0.09735307356439389	0.5452662968724972	biological_process
GO:0035767	endothelial cell chemotaxis	2	1035	7	13332	0.001932367149758454	0.000525052505250525	3.6803312629399585	1960;7422	EGR3;VEGFA	0.09735307356439389	0.5452662968724972	biological_process
GO:0061179	negative regulation of insulin secretion involved in cellular response to glucose stimulus	2	1035	7	13332	0.001932367149758454	0.000525052505250525	3.6803312629399585	56943;9448	ENY2;MAP4K4	0.09735307356439389	0.5452662968724972	biological_process
GO:0031113	regulation of microtubule polymerization	2	1035	7	13332	0.001932367149758454	0.000525052505250525	3.6803312629399585	23122;23271	CLASP2;CAMSAP2	0.09735307356439389	0.5452662968724972	biological_process
GO:0051044	positive regulation of membrane protein ectodomain proteolysis	2	1035	7	13332	0.001932367149758454	0.000525052505250525	3.6803312629399585	152503;257364	SH3D19;SNX33	0.09735307356439389	0.5452662968724972	biological_process
GO:2001214	positive regulation of vasculogenesis	2	1035	7	13332	0.001932367149758454	0.000525052505250525	3.6803312629399585	5906;55662	RAP1A;HIF1AN	0.09735307356439389	0.5452662968724972	biological_process
GO:1903204	negative regulation of oxidative stress-induced neuron death	2	1035	7	13332	0.001932367149758454	0.000525052505250525	3.6803312629399585	10533;7471	ATG7;WNT1	0.09735307356439389	0.5452662968724972	biological_process
GO:2000178	negative regulation of neural precursor cell proliferation	2	1035	7	13332	0.001932367149758454	0.000525052505250525	3.6803312629399585	3398;7832	ID2;BTG2	0.09735307356439389	0.5452662968724972	biological_process
GO:0044387	negative regulation of protein kinase activity by regulation of protein phosphorylation	2	1035	7	13332	0.001932367149758454	0.000525052505250525	3.6803312629399585	103;104	ADAR;ADARB1	0.09735307356439389	0.5452662968724972	biological_process
GO:0006284	base-excision repair	2	1035	7	13332	0.001932367149758454	0.000525052505250525	3.6803312629399585	51548;55170	SIRT6;PRMT6	0.09735307356439389	0.5452662968724972	biological_process
GO:0001667	ameboidal-type cell migration	2	1035	7	13332	0.001932367149758454	0.000525052505250525	3.6803312629399585	5048;10163	PAFAH1B1;WASF2	0.09735307356439389	0.5452662968724972	biological_process
GO:0030238	male sex determination	2	1035	7	13332	0.001932367149758454	0.000525052505250525	3.6803312629399585	50846;7536	DHH;SF1	0.09735307356439389	0.5452662968724972	biological_process
GO:0035194	posttranscriptional gene silencing by RNA	2	1035	7	13332	0.001932367149758454	0.000525052505250525	3.6803312629399585	23112;26523	TNRC6B;AGO1	0.09735307356439389	0.5452662968724972	biological_process
GO:2000810	regulation of bicellular tight junction assembly	2	1035	7	13332	0.001932367149758454	0.000525052505250525	3.6803312629399585	4641;5318	MYO1C;PKP2	0.09735307356439389	0.5452662968724972	biological_process
GO:0060416	response to growth hormone	2	1035	7	13332	0.001932367149758454	0.000525052505250525	3.6803312629399585	147166;6569	TRIM16L;SLC34A1	0.09735307356439389	0.5452662968724972	biological_process
GO:0016264	gap junction assembly	2	1035	7	13332	0.001932367149758454	0.000525052505250525	3.6803312629399585	5318;10052	PKP2;GJC1	0.09735307356439389	0.5452662968724972	biological_process
GO:0030225	macrophage differentiation	2	1035	7	13332	0.001932367149758454	0.000525052505250525	3.6803312629399585	7422;1435	VEGFA;CSF1	0.09735307356439389	0.5452662968724972	biological_process
GO:0051694	pointed-end actin filament capping	2	1035	7	13332	0.001932367149758454	0.000525052505250525	3.6803312629399585	29767;25802	TMOD2;LMOD1	0.09735307356439389	0.5452662968724972	biological_process
GO:0021680	cerebellar Purkinje cell layer development	2	1035	7	13332	0.001932367149758454	0.000525052505250525	3.6803312629399585	23017;124925	FAIM2;SEZ6	0.09735307356439389	0.5452662968724972	biological_process
GO:0048263	determination of dorsal identity	2	1035	7	13332	0.001932367149758454	0.000525052505250525	3.6803312629399585	26585;5599	GREM1;MAPK8	0.09735307356439389	0.5452662968724972	biological_process
GO:0060047	heart contraction	2	1035	7	13332	0.001932367149758454	0.000525052505250525	3.6803312629399585	10345;137868	TRDN;SGCZ	0.09735307356439389	0.5452662968724972	biological_process
GO:0046716	muscle cell cellular homeostasis	2	1035	7	13332	0.001932367149758454	0.000525052505250525	3.6803312629399585	1756;137868	DMD;SGCZ	0.09735307356439389	0.5452662968724972	biological_process
GO:0051279	regulation of release of sequestered calcium ion into cytosol	2	1035	7	13332	0.001932367149758454	0.000525052505250525	3.6803312629399585	10345;2185	TRDN;PTK2B	0.09735307356439389	0.5452662968724972	biological_process
GO:0010038	response to metal ion	2	1035	7	13332	0.001932367149758454	0.000525052505250525	3.6803312629399585	4520;23327	MTF1;NEDD4L	0.09735307356439389	0.5452662968724972	biological_process
GO:0002088	lens development in camera-type eye	4	1035	23	13332	0.003864734299516908	0.0017251725172517253	2.240201638311279	4284;50937;7482;7472	MIP;CDON;WNT2B;WNT2	0.09821168541757996	0.5452662968724972	biological_process
GO:0018345	protein palmitoylation	4	1035	23	13332	0.003864734299516908	0.0017251725172517253	2.240201638311279	158866;64429;51304;340481	ZDHHC15;ZDHHC6;ZDHHC3;ZDHHC21	0.09821168541757996	0.5452662968724972	biological_process
GO:0090314	positive regulation of protein targeting to membrane	4	1035	23	13332	0.003864734299516908	0.0017251725172517253	2.240201638311279	3745;4641;11261;23255	KCNB1;MYO1C;CHP1;MTCL1	0.09821168541757996	0.5452662968724972	biological_process
GO:0071377	cellular response to glucagon stimulus	4	1035	23	13332	0.003864734299516908	0.0017251725172517253	2.240201638311279	59345;51764;5576;115	GNB4;GNG13;PRKAR2A;ADCY9	0.09821168541757996	0.5452662968724972	biological_process
GO:0032760	positive regulation of tumor necrosis factor production	4	1035	23	13332	0.003864734299516908	0.0017251725172517253	2.240201638311279	26137;10125;57506;5724	ZBTB20;RASGRP1;MAVS;PTAFR	0.09821168541757996	0.5452662968724972	biological_process
GO:0071560	cellular response to transforming growth factor beta stimulus	5	1035	32	13332	0.004830917874396135	0.0024002400240024004	2.0126811594202896	4088;50507;7472;4208;5494	SMAD3;NOX4;WNT2;MEF2C;PPM1A	0.0982188129928175	0.5452662968724972	biological_process
GO:0032355	response to estradiol	5	1035	32	13332	0.004830917874396135	0.0024002400240024004	2.0126811594202896	6569;117;9915;6812;50846	SLC34A1;ADCYAP1R1;ARNT2;STXBP1;DHH	0.0982188129928175	0.5452662968724972	biological_process
GO:0034399	nuclear periphery	3	1119	15	14857	0.002680965147453083	0.0010096250925489669	2.6554066130473637	11016;3843;3842	ATF7;IPO5;TNPO1	0.09826145500295748	0.42761929492027795	cellular_component
GO:0097060	synaptic membrane	3	1119	15	14857	0.002680965147453083	0.0010096250925489669	2.6554066130473637	8508;4038;9162	NIPSNAP1;LRP4;DGKI	0.09826145500295748	0.42761929492027795	cellular_component
GO:0030669	clathrin-coated endocytic vesicle membrane	3	1119	15	14857	0.002680965147453083	0.0010096250925489669	2.6554066130473637	8322;3117;3118	FZD4;HLA-DQA1;HLA-DQA2	0.09826145500295748	0.42761929492027795	cellular_component
GO:0003725	double-stranded RNA binding	7	987	50	12391	0.0070921985815602835	0.00403518682915019	1.7575886524822693	8575;51092;4938;23567;26523;55342;104	PRKRA;SIDT2;OAS1;ZNF346;AGO1;STRBP;ADARB1	0.09969827017008345	0.5951157286537359	molecular_function
GO:0005509	calcium ion binding	53	987	558	12391	0.05369807497467072	0.045032685013316115	1.1924244570092202	22895;5648;6695;813;4811;338324;79085;56113;140576;777;1010;51661;57333;3906;127833;83259;64084;9708;56110;50846;10125;4038;63826;5358;6786;23284;5534;255743;11261;794;5098;27328;23025;56100;56098;84440;9501;11167;57134;9066;80267;56114;9806;83698;123041;1825;4052;57488;162494;56108;84288;29904;11240	RPH3A;MASP1;SPOCK1;CALU;NID1;S100A7A;SLC25A23;PCDHGA2;S100A16;CACNA1E;CDH12;FKBP7;RCN3;LALBA;SYT2;PCDH11Y;CLSTN2;PCDHGA8;PCDHGA5;DHH;RASGRP1;LRP4;SRR;PLS3;STIM1;ADGRL3;PPP3R1;NPNT;CHP1;CALB2;PCDHGC3;PCDH11X;UNC13A;PCDHGB6;PCDHGC4;RAB11FIP4;RPH3AL;FSTL1;MAN1C1;SYT7;EDEM3;PCDHGA1;SPOCK2;CALN1;SLC24A4;DSC3;LTBP1;ESYT2;RHBDL3;PCDHGA7;EFCAB2;EEF2K;PADI2	0.10086070014988854	0.5951157286537359	molecular_function
GO:0030198	extracellular matrix organization	15	1035	135	13332	0.014492753623188406	0.010126012601260125	1.4312399355877619	255743;342371;8728;1293;9806;4811;323;1301;64856;3908;3915;9644;1310;81577;3679	NPNT;ATXN1L;ADAM19;COL6A3;SPOCK2;NID1;APBB2;COL11A1;VWA1;LAMA2;LAMC1;SH3PXD2A;COL19A1;GFOD2;ITGA7	0.10092080036170364	0.5582954227676554	biological_process
GO:0005643	nuclear pore	7	1119	53	14857	0.006255585344057194	0.003567341993673016	1.7535704048425989	56943;3839;3843;10527;9883;64328;4641	ENY2;KPNA3;IPO5;IPO7;POM121;XPO4;MYO1C	0.10119141963209775	0.43205467947608284	cellular_component
GO:0012507	ER to Golgi transport vesicle membrane	6	1119	43	14857	0.005361930294906166	0.0028942585986403715	1.8526092649167654	10972;9570;143187;3117;6811;3118	TMED10;GOSR2;VTI1A;HLA-DQA1;STX5;HLA-DQA2	0.10140904090105149	0.43205467947608284	cellular_component
GO:0032794	GTPase activating protein binding	2	987	7	12391	0.002026342451874367	0.0005649261560810266	3.5869156173107544	91010;2775	FMNL3;GNAO1	0.10178404604093172	0.5951157286537359	molecular_function
GO:0008179	adenylate cyclase binding	2	987	7	12391	0.002026342451874367	0.0005649261560810266	3.5869156173107544	9472;117	AKAP6;ADCYAP1R1	0.10178404604093172	0.5951157286537359	molecular_function
GO:0016308	1-phosphatidylinositol-4-phosphate 5-kinase activity	2	987	7	12391	0.002026342451874367	0.0005649261560810266	3.5869156173107544	8394;8396	PIP5K1A;PIP4K2B	0.10178404604093172	0.5951157286537359	molecular_function
GO:0032395	MHC class II receptor activity	2	987	7	12391	0.002026342451874367	0.0005649261560810266	3.5869156173107544	3117;3118	HLA-DQA1;HLA-DQA2	0.10178404604093172	0.5951157286537359	molecular_function
GO:0044877	macromolecular complex binding	2	987	7	12391	0.002026342451874367	0.0005649261560810266	3.5869156173107544	23468;2048	CBX5;EPHB2	0.10178404604093172	0.5951157286537359	molecular_function
GO:1990380	Lys48-specific deubiquitinase activity	2	987	7	12391	0.002026342451874367	0.0005649261560810266	3.5869156173107544	56957;55432	OTUD7B;YOD1	0.10178404604093172	0.5951157286537359	molecular_function
GO:0016015	morphogen activity	2	987	7	12391	0.002026342451874367	0.0005649261560810266	3.5869156173107544	26585;7471	GREM1;WNT1	0.10178404604093172	0.5951157286537359	molecular_function
GO:0019787	ubiquitin-like protein transferase activity	2	987	7	12391	0.002026342451874367	0.0005649261560810266	3.5869156173107544	25820;9604	ARIH1;RNF14	0.10178404604093172	0.5951157286537359	molecular_function
GO:0008510	sodium:bicarbonate symporter activity	2	987	7	12391	0.002026342451874367	0.0005649261560810266	3.5869156173107544	9497;9498	SLC4A7;SLC4A8	0.10178404604093172	0.5951157286537359	molecular_function
GO:0015280	ligand-gated sodium channel activity	2	987	7	12391	0.002026342451874367	0.0005649261560810266	3.5869156173107544	41;6337	ASIC1;SCNN1A	0.10178404604093172	0.5951157286537359	molecular_function
GO:0017151	DEAD/H-box RNA helicase binding	2	987	7	12391	0.002026342451874367	0.0005649261560810266	3.5869156173107544	4088;121340	SMAD3;SP7	0.10178404604093172	0.5951157286537359	molecular_function
GO:0015180	L-alanine transmembrane transporter activity	2	987	7	12391	0.002026342451874367	0.0005649261560810266	3.5869156173107544	55238;120103	SLC38A7;SLC36A4	0.10178404604093172	0.5951157286537359	molecular_function
GO:0004596	peptide alpha-N-acetyltransferase activity	2	987	7	12391	0.002026342451874367	0.0005649261560810266	3.5869156173107544	80218;122830	NAA50;NAA30	0.10178404604093172	0.5951157286537359	molecular_function
GO:0016529	sarcoplasmic reticulum	4	1119	24	14857	0.0035746201966041107	0.0016154001480783468	2.2128388442061366	9472;51655;10345;817	AKAP6;RASD1;TRDN;CAMK2D	0.10203844557839403	0.43205467947608284	cellular_component
GO:0016604	nuclear body	22	1119	220	14857	0.01966041108132261	0.01480783469071818	1.327703306523682	4077;25820;57659;10302;28970;7936;6634;2872;6497;53335;26043;26137;64375;65059;1060;54845;6045;130271;57532;4641;7536;153222	NBR1;ARIH1;ZBTB4;SNAPC5;C11orf54;NELFE;SNRPD3;MKNK2;SKI;BCL11A;UBXN7;ZBTB20;IKZF4;RAPH1;CENPC;ESRP1;RNF2;PLEKHH2;NUFIP2;MYO1C;SF1;CREBRF	0.10530648176272137	0.4419111288257057	cellular_component
GO:0007492	endoderm development	3	1035	15	13332	0.002898550724637681	0.0011251125112511251	2.5762318840579708	4088;4087;3915	SMAD3;SMAD2;LAMC1	0.10536369294297468	0.5582954227676554	biological_process
GO:2000785	regulation of autophagosome assembly	3	1035	15	13332	0.002898550724637681	0.0011251125112511251	2.5762318840579708	81876;8897;29978	RAB1B;MTMR3;UBQLN2	0.10536369294297468	0.5582954227676554	biological_process
GO:0048741	skeletal muscle fiber development	3	1035	15	13332	0.002898550724637681	0.0011251125112511251	2.5762318840579708	55909;58;6497	BIN3;ACTA1;SKI	0.10536369294297468	0.5582954227676554	biological_process
GO:0016601	Rac protein signal transduction	3	1035	15	13332	0.002898550724637681	0.0011251125112511251	2.5762318840579708	9844;51495;10163	ELMO1;HACD3;WASF2	0.10536369294297468	0.5582954227676554	biological_process
GO:0048663	neuron fate commitment	3	1035	15	13332	0.002898550724637681	0.0011251125112511251	2.5762318840579708	3084;25925;3398	NRG1;ZNF521;ID2	0.10536369294297468	0.5582954227676554	biological_process
GO:0045931	positive regulation of mitotic cell cycle	3	1035	15	13332	0.002898550724637681	0.0011251125112511251	2.5762318840579708	5578;6990;5048	PRKCA;DYNLT3;PAFAH1B1	0.10536369294297468	0.5582954227676554	biological_process
GO:0043552	positive regulation of phosphatidylinositol 3-kinase activity	3	1035	15	13332	0.002898550724637681	0.0011251125112511251	2.5762318840579708	22863;7410;2185	ATG14;VAV2;PTK2B	0.10536369294297468	0.5582954227676554	biological_process
GO:0001508	action potential	3	1035	15	13332	0.002898550724637681	0.0011251125112511251	2.5762318840579708	3745;3751;9472	KCNB1;KCND2;AKAP6	0.10536369294297468	0.5582954227676554	biological_process
GO:0001974	blood vessel remodeling	3	1035	15	13332	0.002898550724637681	0.0011251125112511251	2.5762318840579708	4208;659;93	MEF2C;BMPR2;ACVR2B	0.10536369294297468	0.5582954227676554	biological_process
GO:0060716	labyrinthine layer blood vessel development	3	1035	15	13332	0.002898550724637681	0.0011251125112511251	2.5762318840579708	7472;58495;79805	WNT2;OVOL2;VASH2	0.10536369294297468	0.5582954227676554	biological_process
GO:0010842	retina layer formation	3	1035	15	13332	0.002898550724637681	0.0011251125112511251	2.5762318840579708	51761;221935;204851	ATP8A2;SDK1;HIPK1	0.10536369294297468	0.5582954227676554	biological_process
GO:0009954	proximal/distal pattern formation	3	1035	15	13332	0.002898550724637681	0.0011251125112511251	2.5762318840579708	26585;5089;4038	GREM1;PBX2;LRP4	0.10536369294297468	0.5582954227676554	biological_process
GO:0002040	sprouting angiogenesis	3	1035	15	13332	0.002898550724637681	0.0011251125112511251	2.5762318840579708	9723;2185;90268	SEMA3E;PTK2B;OTULIN	0.10536369294297468	0.5582954227676554	biological_process
GO:0030705	cytoskeleton-dependent intracellular transport	3	1035	15	13332	0.002898550724637681	0.0011251125112511251	2.5762318840579708	3800;84376;3798	KIF5C;HOOK3;KIF5A	0.10536369294297468	0.5582954227676554	biological_process
GO:0002092	positive regulation of receptor internalization	3	1035	15	13332	0.002898550724637681	0.0011251125112511251	2.5762318840579708	26585;9779;7422	GREM1;TBC1D5;VEGFA	0.10536369294297468	0.5582954227676554	biological_process
GO:0051591	response to cAMP	3	1035	15	13332	0.002898550724637681	0.0011251125112511251	2.5762318840579708	5187;2185;5798	PER1;PTK2B;PTPRN	0.10536369294297468	0.5582954227676554	biological_process
GO:0006376	mRNA splice site selection	3	1035	15	13332	0.002898550724637681	0.0011251125112511251	2.5762318840579708	51631;10659;10772	LUC7L2;CELF2;SRSF10	0.10536369294297468	0.5582954227676554	biological_process
GO:0017048	Rho GTPase binding	4	987	23	12391	0.004052684903748734	0.0018561859414090872	2.1833399409717638	91010;23500;23002;9371	FMNL3;DAAM2;DAAM1;KIF3B	0.10554515447318798	0.609149623568581	molecular_function
GO:0051965	positive regulation of synapse assembly	7	1035	52	13332	0.00676328502415459	0.0039003900390039005	1.7340022296544035	2048;64084;347731;2895;26045;23284;29904	EPHB2;CLSTN2;LRRTM3;GRID2;LRRTM2;ADGRL3;EEF2K	0.10560803017303116	0.5582954227676554	biological_process
GO:0016055	Wnt signaling pathway	15	1035	136	13332	0.014492753623188406	0.0102010201020102	1.4207161125319694	53944;343637;54764;26108;2011;5218;7471;1453;7472;80351;80319;8861;7482;5494;8322	CSNK1G1;RSPO4;ZRANB1;PYGO1;MARK2;CDK14;WNT1;CSNK1D;WNT2;TNKS2;CXXC4;LDB1;WNT2B;PPM1A;FZD4	0.10574955083064225	0.5582954227676554	biological_process
GO:0015485	cholesterol binding	5	987	32	12391	0.005065856129685917	0.0025825195706561214	1.9615944782168186	114876;26031;114882;23762;4864	OSBPL1A;OSBPL3;OSBPL8;OSBP2;NPC1	0.10672824973316418	0.609149623568581	molecular_function
GO:0019901	protein kinase binding	27	987	264	12391	0.02735562310030395	0.021305786457913003	1.2839527493782812	117584;57506;151195;57659;55920;57763;8831;6812;6497;1641;55770;493;4660;7534;257144;29127;5208;4088;4214;51422;146691;143384;51684;9529;904;140775;9990	RFFL;MAVS;CCNYL1;ZBTB4;RCC2;ANKRA2;SYNGAP1;STXBP1;SKI;DCX;EXOC2;ATP2B4;PPP1R12B;YWHAZ;GCSAM;RACGAP1;PFKFB2;SMAD3;MAP3K1;PRKAG2;TOM1L2;CACUL1;SUFU;BAG5;CCNT1;SMCR8;SLC12A6	0.10700008796119914	0.609149623568581	molecular_function
GO:0051453	regulation of intracellular pH	5	1035	33	13332	0.004830917874396135	0.0024752475247524753	1.9516908212560384	11261;9497;9498;84679;10479	CHP1;SLC4A7;SLC4A8;SLC9A7;SLC9A6	0.10876280289035498	0.5727997003076396	biological_process
GO:0047485	protein N-terminus binding	8	987	61	12391	0.008105369807497468	0.004922927931563232	1.6464530702410018	51;382;6812;84313;23025;8153;55770;6811	ACOX1;ARF6;STXBP1;VPS25;UNC13A;RND2;EXOC2;STX5	0.10967037421588836	0.6102015357223266	molecular_function
GO:0034220	ion transmembrane transport	14	1035	126	13332	0.01352657004830918	0.009450945094509451	1.4312399355877616	63982;1185;23678;523;41;10345;23327;1184;493;4284;53373;6337;482;100533105	ANO3;CLCN6;SGK3;ATP6V1A;ASIC1;TRDN;NEDD4L;CLCN5;ATP2B4;MIP;TPCN1;SCNN1A;ATP1B2;C8orf44-SGK3	0.11019795050216646	0.577433640036668	biological_process
GO:0002062	chondrocyte differentiation	4	1035	24	13332	0.003864734299516908	0.0018001800180018	2.1468599033816425	4781;4208;1432;7482	NFIB;MEF2C;MAPK14;WNT2B	0.11098306730509774	0.577433640036668	biological_process
GO:0001658	branching involved in ureteric bud morphogenesis	4	1035	24	13332	0.003864734299516908	0.0018001800180018	2.1468599033816425	255743;26585;7471;2668	NPNT;GREM1;WNT1;GDNF	0.11098306730509774	0.577433640036668	biological_process
GO:0030177	positive regulation of Wnt signaling pathway	4	1035	24	13332	0.003864734299516908	0.0018001800180018	2.1468599033816425	54764;343637;5494;6497	ZRANB1;RSPO4;PPM1A;SKI	0.11098306730509774	0.577433640036668	biological_process
GO:0030521	androgen receptor signaling pathway	4	1035	24	13332	0.003864734299516908	0.0018001800180018	2.1468599033816425	10521;9604;29079;6047	DDX17;RNF14;MED4;RNF4	0.11098306730509774	0.577433640036668	biological_process
GO:0017075	syntaxin-1 binding	3	987	15	12391	0.00303951367781155	0.0012105560487450568	2.510840932117528	134957;23025;6812	STXBP5;UNC13A;STXBP1	0.11174366002600498	0.6102015357223266	molecular_function
GO:0050840	extracellular matrix binding	3	987	15	12391	0.00303951367781155	0.0012105560487450568	2.510840932117528	1301;170689;9806	COL11A1;ADAMTS15;SPOCK2	0.11174366002600498	0.6102015357223266	molecular_function
GO:0031267	small GTPase binding	3	987	15	12391	0.00303951367781155	0.0012105560487450568	2.510840932117528	121512;55785;55920	FGD4;FGD6;RCC2	0.11174366002600498	0.6102015357223266	molecular_function
GO:0008017	microtubule binding	19	987	177	12391	0.019250253292806486	0.01428456137519167	1.3476264889896339	10982;3797;55920;5048;3800;126731;4131;1641;29127;11261;9857;3798;23122;55083;9371;84376;23255;347240;56890	MAPRE2;KIF3C;RCC2;PAFAH1B1;KIF5C;CCSAP;MAP1B;DCX;RACGAP1;CHP1;CEP350;KIF5A;CLASP2;KIF26B;KIF3B;HOOK3;MTCL1;KIF24;MDM1	0.1120449928265303	0.6102015357223266	molecular_function
GO:0005524	ATP binding	103	987	1153	12391	0.10435663627152988	0.09305140828020338	1.1214944319518878	2048;1453;2185;51231;22848;100533105;204;814;523;1974;23305;149420;5208;5298;8394;10277;50808;5578;369;2043;9448;340156;5218;51347;5599;4293;4641;63826;1185;4296;4640;57118;53944;253430;54988;493;129607;4214;9371;659;55137;9162;23678;283455;2011;58;29904;65267;79443;23031;65264;8653;11011;25788;3141;1432;55236;4643;2872;5063;4938;10525;7011;1656;4833;7323;1184;139189;340371;51422;259217;347240;83…	EPHB2;CSNK1D;PTK2B;VRK3;AAK1;C8orf44-SGK3;AK2;CAMK4;ATP6V1A;EIF4A2;ACSL6;PDIK1L;PFKFB2;PI4KB;PIP5K1A;UBE4B;AK3;PRKCA;ARAF;EPHA4;MAP4K4;MYLK4;CDK14;TAOK3;MAPK8;MAP3K9;MYO1C;SRR;CLCN6;MAP3K11;MYO1A;CAMK1D;CSNK1G1;IPMK;ACSM5;ATP2B4;CMPK2;MAP3K1;KIF3B;BMPR2;FIGN;DGKI;SGK3;KSR2;MARK2;ACTA1;EEF2K;WNK3;FYCO1;MAST3;UBE2Z;DDX3Y;TLK2;RAD54B;HLCS;MAPK14;UBA6;MYO1E;MKNK2;PAK3;OAS1;HYOU1;TEP1;DDX6;NME4;UBE2D3…	0.11282616993324991	0.6102015357223266	molecular_function
GO:0034765	regulation of ion transmembrane transport	12	1035	105	13332	0.011594202898550725	0.007875787578757875	1.4721325051759835	3745;23704;3749;53405;53373;3786;23327;777;3769;3750;9254;3751	KCNB1;KCNE4;KCNC4;CLIC5;TPCN1;KCNQ3;NEDD4L;CACNA1E;KCNJ13;KCND1;CACNA2D2;KCND2	0.11344890287130084	0.5878538017577616	biological_process
GO:0032403	protein complex binding	16	987	145	12391	0.016210739614994935	0.01170204180453555	1.3852915487544981	5906;22895;59345;10972;7275;6569;7067;2185;29888;4678;10454;25942;10163;54585;1756;9798	RAP1A;RPH3A;GNB4;TMED10;TUB;SLC34A1;THRA;PTK2B;STRN4;NASP;TAB1;SIN3A;WASF2;LZTFL1;DMD;IST1	0.11435084366607436	0.6133363432998533	molecular_function
GO:0019221	cytokine-mediated signaling pathway	13	1035	116	13332	0.012560386473429951	0.0087008700870087	1.4435782108945527	5451;5724;1435;2241;1271;347731;5798;9306;2069;64922;3597;3570;6095	POU2F1;PTAFR;CSF1;FER;CNTFR;LRRTM3;PTPRN;SOCS6;EREG;LRRC19;IL13RA1;IL6R;RORA	0.11476899857861235	0.5878538017577616	biological_process
GO:0008083	growth factor activity	10	987	82	12391	0.010131712259371834	0.006617706399806311	1.5310005683643462	3084;3626;1435;2259;346389;2069;7422;3479;7044;2668	NRG1;INHBC;CSF1;FGF14;MACC1;EREG;VEGFA;IGF1;LEFTY2;GDNF	0.1156314002619104	0.6151211374588512	molecular_function
GO:0005249	voltage-gated potassium channel activity	7	987	52	12391	0.0070921985815602835	0.004196594302316197	1.6899890889252591	23704;3749;3753;3786;3747;3736;3751	KCNE4;KCNC4;KCNE1;KCNQ3;KCNC2;KCNA1;KCND2	0.11680669218493718	0.6163214896587336	molecular_function
GO:0031588	nucleotide-activated protein kinase complex	2	1119	8	14857	0.0017873100983020554	0.0005384667160261156	3.319258266309205	51422;5576	PRKAG2;PRKAR2A	0.1171828859298757	0.471659558017542	cellular_component
GO:0016581	NuRD complex	2	1119	8	14857	0.0017873100983020554	0.0005384667160261156	3.319258266309205	54815;1107	GATAD2A;CHD3	0.1171828859298757	0.471659558017542	cellular_component
GO:0005677	chromatin silencing complex	2	1119	8	14857	0.0017873100983020554	0.0005384667160261156	3.319258266309205	11176;22933	BAZ2A;SIRT2	0.1171828859298757	0.471659558017542	cellular_component
GO:0031618	nuclear pericentric heterochromatin	2	1119	8	14857	0.0017873100983020554	0.0005384667160261156	3.319258266309205	23468;1060	CBX5;CENPC	0.1171828859298757	0.471659558017542	cellular_component
GO:0019898	extrinsic component of membrane	7	1119	55	14857	0.006255585344057194	0.003701958672679545	1.689804208302868	22895;8897;2674;1271;2675;257364;29934	RPH3A;MTMR3;GFRA1;CNTFR;GFRA2;SNX33;SNX12	0.11741312401713279	0.471659558017542	cellular_component
GO:0019706	protein-cysteine S-palmitoyltransferase activity	4	987	24	12391	0.004052684903748734	0.001936889677992091	2.0923674434312733	158866;64429;51304;340481	ZDHHC15;ZDHHC6;ZDHHC3;ZDHHC21	0.11909316201323304	0.6233182431176472	molecular_function
GO:0051056	regulation of small GTPase mediated signal transduction	12	1035	106	13332	0.011594202898550725	0.00795079507950795	1.4582444626743232	51306;83478;5924;23108;9459;7410;25791;57522;79822;121512;29127;54509	FAM13B;ARHGAP24;RASGRF2;RAP1GAP2;ARHGEF6;VAV2;NGEF;SRGAP1;ARHGAP28;FGD4;RACGAP1;RHOF	0.11943520211719934	0.5878538017577616	biological_process
GO:0072686	mitotic spindle	6	1119	45	14857	0.005361930294906166	0.0030288752776469006	1.7702710753649091	6569;126731;22933;79969;150468;29127	SLC34A1;CCSAP;SIRT2;ATAT1;CKAP2L;RACGAP1	0.11971175355700248	0.4764183967615428	cellular_component
GO:0022008	neurogenesis	5	1035	34	13332	0.004830917874396135	0.00255025502550255	1.8942881500426259	3084;6695;7472;53335;2903	NRG1;SPOCK1;WNT2;BCL11A;GRIN2A	0.11983187212047675	0.5878538017577616	biological_process
GO:0030838	positive regulation of actin filament polymerization	5	1035	34	13332	0.004830917874396135	0.00255025502550255	1.8942881500426259	382;2241;2185;25802;4641	ARF6;FER;PTK2B;LMOD1;MYO1C	0.11983187212047675	0.5878538017577616	biological_process
GO:0005788	endoplasmic reticulum lumen	19	1119	189	14857	0.016979445933869526	0.012721276166116981	1.334728191743384	1435;91851;51661;57333;27433;84570;1293;64856;10525;1310;7471;10117;11167;80267;1301;4052;3915;285362;23193	CSF1;CHRDL1;FKBP7;RCN3;TOR2A;COL25A1;COL6A3;VWA1;HYOU1;COL19A1;WNT1;ENAM;FSTL1;EDEM3;COL11A1;LTBP1;LAMC1;SUMF1;GANAB	0.12062508343536933	0.4764183967615428	cellular_component
GO:0001525	angiogenesis	16	1035	150	13332	0.015458937198067632	0.011251125112511251	1.373990338164251	91010;6461;79812;2048;83478;58495;7410;10411;2185;1432;2069;7422;5578;10163;9990;6095	FMNL3;SHB;MMRN2;EPHB2;ARHGAP24;OVOL2;VAV2;RAPGEF3;PTK2B;MAPK14;EREG;VEGFA;PRKCA;WASF2;SLC12A6;RORA	0.1207947685705574	0.5878538017577616	biological_process
GO:0010569	regulation of double-strand break repair via homologous recombination	3	1035	16	13332	0.002898550724637681	0.0012001200120012002	2.4152173913043478	22891;51548;55137	ZNF365;SIRT6;FIGN	0.12254158096887466	0.5878538017577616	biological_process
GO:0042220	response to cocaine	3	1035	16	13332	0.002898550724637681	0.0012001200120012002	2.4152173913043478	10014;23284;2185	HDAC5;ADGRL3;PTK2B	0.12254158096887466	0.5878538017577616	biological_process
GO:0045956	positive regulation of calcium ion-dependent exocytosis	3	1035	16	13332	0.002898550724637681	0.0012001200120012002	2.4152173913043478	3745;9066;6812	KCNB1;SYT7;STXBP1	0.12254158096887466	0.5878538017577616	biological_process
GO:0006611	protein export from nucleus	3	1035	16	13332	0.002898550724637681	0.0012001200120012002	2.4152173913043478	11261;103;10768	CHP1;ADAR;AHCYL1	0.12254158096887466	0.5878538017577616	biological_process
GO:0032148	activation of protein kinase B activity	3	1035	16	13332	0.002898550724637681	0.0012001200120012002	2.4152173913043478	284254;3084;114882	DYNAP;NRG1;OSBPL8	0.12254158096887466	0.5878538017577616	biological_process
GO:0007585	respiratory gaseous exchange	3	1035	16	13332	0.002898550724637681	0.0012001200120012002	2.4152173913043478	5090;3340;669	PBX3;NDST1;BPGM	0.12254158096887466	0.5878538017577616	biological_process
GO:0032570	response to progesterone	3	1035	16	13332	0.002898550724637681	0.0012001200120012002	2.4152173913043478	11057;3084;23558	ABHD2;NRG1;WBP2	0.12254158096887466	0.5878538017577616	biological_process
GO:0055010	ventricular cardiac muscle tissue morphogenesis	3	1035	16	13332	0.002898550724637681	0.0012001200120012002	2.4152173913043478	7135;5318;1301	TNNI1;PKP2;COL11A1	0.12254158096887466	0.5878538017577616	biological_process
GO:0051315	attachment of mitotic spindle microtubules to kinetochore	2	1035	8	13332	0.001932367149758454	0.0006000600060006001	3.2202898550724632	1060;79003	CENPC;MIS12	0.12332917502418897	0.5878538017577616	biological_process
GO:0030502	negative regulation of bone mineralization	2	1035	8	13332	0.001932367149758454	0.0006000600060006001	3.2202898550724632	26585;2185	GREM1;PTK2B	0.12332917502418897	0.5878538017577616	biological_process
GO:0032434	regulation of proteasomal ubiquitin-dependent protein catabolic process	2	1035	8	13332	0.001932367149758454	0.0006000600060006001	3.2202898550724632	369;79016	ARAF;DDA1	0.12332917502418897	0.5878538017577616	biological_process
GO:0010971	positive regulation of G2/M transition of mitotic cell cycle	2	1035	8	13332	0.001932367149758454	0.0006000600060006001	3.2202898550724632	55920;25942	RCC2;SIN3A	0.12332917502418897	0.5878538017577616	biological_process
GO:0042308	negative regulation of protein import into nucleus	2	1035	8	13332	0.001932367149758454	0.0006000600060006001	3.2202898550724632	11261;5569	CHP1;PKIA	0.12332917502418897	0.5878538017577616	biological_process
GO:2000059	negative regulation of protein ubiquitination involved in ubiquitin-dependent protein catabolic process	2	1035	8	13332	0.001932367149758454	0.0006000600060006001	3.2202898550724632	51684;7471	SUFU;WNT1	0.12332917502418897	0.5878538017577616	biological_process
GO:0045475	locomotor rhythm	2	1035	8	13332	0.001932367149758454	0.0006000600060006001	3.2202898550724632	3751;3398	KCND2;ID2	0.12332917502418897	0.5878538017577616	biological_process
GO:0090160	Golgi to lysosome transport	2	1035	8	13332	0.001932367149758454	0.0006000600060006001	3.2202898550724632	164;51479	AP1G1;ANKFY1	0.12332917502418897	0.5878538017577616	biological_process
GO:0071498	cellular response to fluid shear stress	2	1035	8	13332	0.001932367149758454	0.0006000600060006001	3.2202898550724632	4208;2185	MEF2C;PTK2B	0.12332917502418897	0.5878538017577616	biological_process
GO:0030318	melanocyte differentiation	2	1035	8	13332	0.001932367149758454	0.0006000600060006001	3.2202898550724632	4208;4286	MEF2C;MITF	0.12332917502418897	0.5878538017577616	biological_process
GO:0071468	cellular response to acidic pH	2	1035	8	13332	0.001932367149758454	0.0006000600060006001	3.2202898550724632	11261;26056	CHP1;RAB11FIP5	0.12332917502418897	0.5878538017577616	biological_process
GO:0060134	prepulse inhibition	2	1035	8	13332	0.001932367149758454	0.0006000600060006001	3.2202898550724632	2895;116443	GRID2;GRIN3A	0.12332917502418897	0.5878538017577616	biological_process
GO:0034244	negative regulation of transcription elongation from RNA polymerase II promoter	2	1035	8	13332	0.001932367149758454	0.0006000600060006001	3.2202898550724632	7936;165918	NELFE;RNF168	0.12332917502418897	0.5878538017577616	biological_process
GO:0036353	histone H2A-K119 monoubiquitination	2	1035	8	13332	0.001932367149758454	0.0006000600060006001	3.2202898550724632	6045;10336	RNF2;PCGF3	0.12332917502418897	0.5878538017577616	biological_process
GO:0031110	regulation of microtubule polymerization or depolymerization	2	1035	8	13332	0.001932367149758454	0.0006000600060006001	3.2202898550724632	23122;3925	CLASP2;STMN1	0.12332917502418897	0.5878538017577616	biological_process
GO:1900027	regulation of ruffle assembly	2	1035	8	13332	0.001932367149758454	0.0006000600060006001	3.2202898550724632	55920;5962	RCC2;RDX	0.12332917502418897	0.5878538017577616	biological_process
GO:0060216	definitive hemopoiesis	2	1035	8	13332	0.001932367149758454	0.0006000600060006001	3.2202898550724632	103;204851	ADAR;HIPK1	0.12332917502418897	0.5878538017577616	biological_process
GO:0032784	regulation of DNA-templated transcription, elongation	2	1035	8	13332	0.001932367149758454	0.0006000600060006001	3.2202898550724632	8861;6919	LDB1;TCEA2	0.12332917502418897	0.5878538017577616	biological_process
GO:2001256	regulation of store-operated calcium entry	2	1035	8	13332	0.001932367149758454	0.0006000600060006001	3.2202898550724632	84502;6786	JPH4;STIM1	0.12332917502418897	0.5878538017577616	biological_process
GO:2000060	positive regulation of protein ubiquitination involved in ubiquitin-dependent protein catabolic process	2	1035	8	13332	0.001932367149758454	0.0006000600060006001	3.2202898550724632	440730;2185	TRIM67;PTK2B	0.12332917502418897	0.5878538017577616	biological_process
GO:0030301	cholesterol transport	2	1035	8	13332	0.001932367149758454	0.0006000600060006001	3.2202898550724632	4864;26119	NPC1;LDLRAP1	0.12332917502418897	0.5878538017577616	biological_process
GO:0001946	lymphangiogenesis	2	1035	8	13332	0.001932367149758454	0.0006000600060006001	3.2202898550724632	659;93	BMPR2;ACVR2B	0.12332917502418897	0.5878538017577616	biological_process
GO:2000637	positive regulation of gene silencing by miRNA	2	1035	8	13332	0.001932367149758454	0.0006000600060006001	3.2202898550724632	23369;131405	PUM2;TRIM71	0.12332917502418897	0.5878538017577616	biological_process
GO:0004722	protein serine/threonine phosphatase activity	6	987	43	12391	0.0060790273556231	0.003470260673069163	1.7517494875238566	8897;9110;5495;22843;10454;5494	MTMR3;MTMR4;PPM1B;PPM1E;TAB1;PPM1A	0.12375570733125957	0.623686773779452	molecular_function
GO:0060291	long-term synaptic potentiation	4	1035	25	13332	0.003864734299516908	0.0018751875187518752	2.060985507246377	2903;26045;2185;22941	GRIN2A;LRRTM2;PTK2B;SHANK2	0.12444815858938686	0.5878538017577616	biological_process
GO:0006513	protein monoubiquitination	4	1035	25	13332	0.003864734299516908	0.0018751875187518752	2.060985507246377	84541;7323;10277;23327	KBTBD8;UBE2D3;UBE4B;NEDD4L	0.12444815858938686	0.5878538017577616	biological_process
GO:0048705	skeletal system morphogenesis	4	1035	25	13332	0.003864734299516908	0.0018751875187518752	2.060985507246377	7763;8575;57599;93	ZFAND5;PRKRA;WDR48;ACVR2B	0.12444815858938686	0.5878538017577616	biological_process
GO:0030032	lamellipodium assembly	4	1035	25	13332	0.003864734299516908	0.0018751875187518752	2.060985507246377	3983;9459;7410;10163	ABLIM1;ARHGEF6;VAV2;WASF2	0.12444815858938686	0.5878538017577616	biological_process
GO:0006749	glutathione metabolic process	4	1035	25	13332	0.003864734299516908	0.0018751875187518752	2.060985507246377	2938;7915;2949;2939	GSTA1;ALDH5A1;GSTM5;GSTA2	0.12444815858938686	0.5878538017577616	biological_process
GO:0031982	vesicle	10	1119	88	14857	0.008936550491510277	0.005923133876287272	1.5087537574132748	5865;6569;8407;6844;7532;148867;3747;23673;360203;6811	RAB3B;SLC34A1;TAGLN2;VAMP2;YWHAG;SLC30A7;KCNC2;STX12;GLT6D1;STX5	0.12475996264358372	0.4886431870207029	cellular_component
GO:0010976	positive regulation of neuron projection development	9	1035	75	13332	0.008695652173913044	0.0056255625562556255	1.5457391304347827	5906;3084;2011;440730;2185;51761;57118;53335;1756	RAP1A;NRG1;MARK2;TRIM67;PTK2B;ATP8A2;CAMK1D;BCL11A;DMD	0.12571750376159901	0.592550335016377	biological_process
GO:0003924	GTPase activity	25	987	247	12391	0.025329280648429583	0.019933822936001936	1.2706684879137287	5865;51560;54552;5869;2775;5912;5899;10681;8934;51655;54509;51715;5906;376267;27314;8153;5870;5861;116987;9567;382;2935;64225;81876;203068	RAB3B;RAB6B;GNL3L;RAB5B;GNAO1;RAP2B;RALB;GNB5;RAB29;RASD1;RHOF;RAB23;RAP1A;RAB15;RAB30;RND2;RAB6A;RAB1A;AGAP1;GTPBP1;ARF6;GSPT1;ATL2;RAB1B;TUBB	0.12754984622894777	0.623686773779452	molecular_function
GO:0045892	negative regulation of transcription, DNA-templated	34	1035	358	13332	0.03285024154589372	0.02685268526852685	1.2233503360051818	51548;23468;23051;26585;22933;57659;10765;730051;27086;58495;5187;7067;252884;144165;51655;25942;55170;8861;3398;9318;222698;127343;2069;221937;10014;9575;64375;23186;54815;3084;5451;4087;8864;26508	SIRT6;CBX5;ZHX3;GREM1;SIRT2;ZBTB4;KDM5B;ZNF814;FOXP1;OVOL2;PER1;THRA;ZNF396;PRICKLE1;RASD1;SIN3A;PRMT6;LDB1;ID2;COPS2;NKAPL;DMBX1;EREG;FOXK1;HDAC5;CLOCK;IKZF4;RCOR1;GATAD2A;NRG1;POU2F1;SMAD2;PER2;HEYL	0.12790020315983622	0.6015219161709328	biological_process
GO:0045295	gamma-catenin binding	2	987	8	12391	0.002026342451874367	0.0006456298926640304	3.13855116514691	11122;1825	PTPRT;DSC3	0.12877354034891614	0.623686773779452	molecular_function
GO:0005548	phospholipid transporter activity	2	987	8	12391	0.002026342451874367	0.0006456298926640304	3.13855116514691	114882;23760	OSBPL8;PITPNB	0.12877354034891614	0.623686773779452	molecular_function
GO:0030274	LIM domain binding	2	987	8	12391	0.002026342451874367	0.0006456298926640304	3.13855116514691	8861;9501	LDB1;RPH3AL	0.12877354034891614	0.623686773779452	molecular_function
GO:0005005	transmembrane-ephrin receptor activity	2	987	8	12391	0.002026342451874367	0.0006456298926640304	3.13855116514691	2048;2043	EPHB2;EPHA4	0.12877354034891614	0.623686773779452	molecular_function
GO:0001223	transcription coactivator binding	2	987	8	12391	0.002026342451874367	0.0006456298926640304	3.13855116514691	6095;7003	RORA;TEAD1	0.12877354034891614	0.623686773779452	molecular_function
GO:0030306	ADP-ribosylation factor binding	2	987	8	12391	0.002026342451874367	0.0006456298926640304	3.13855116514691	117;84440	ADCYAP1R1;RAB11FIP4	0.12877354034891614	0.623686773779452	molecular_function
GO:0043274	phospholipase binding	2	987	8	12391	0.002026342451874367	0.0006456298926640304	3.13855116514691	5048;6812	PAFAH1B1;STXBP1	0.12877354034891614	0.623686773779452	molecular_function
GO:0004114	3',5'-cyclic-nucleotide phosphodiesterase activity	2	987	8	12391	0.002026342451874367	0.0006456298926640304	3.13855116514691	10846;5147	PDE10A;PDE6D	0.12877354034891614	0.623686773779452	molecular_function
GO:0005251	delayed rectifier potassium channel activity	3	987	16	12391	0.00303951367781155	0.0012912597853280607	2.3539133738601823	3745;3736;3747	KCNB1;KCNA1;KCNC2	0.12977789495742303	0.6238952135360559	molecular_function
GO:0031532	actin cytoskeleton reorganization	5	1035	35	13332	0.004830917874396135	0.0026252625262526254	1.840165631469979	2241;221692;4289;8394;50488	FER;PHACTR1;MKLN1;PIP5K1A;MINK1	0.13140514530309683	0.6118940192889353	biological_process
GO:0032147	activation of protein kinase activity	5	1035	35	13332	0.004830917874396135	0.0026252625262526254	1.840165631469979	2011;4214;7422;4215;93	MARK2;MAP3K1;VEGFA;MAP3K3;ACVR2B	0.13140514530309683	0.6118940192889353	biological_process
GO:0001570	vasculogenesis	5	1035	35	13332	0.004830917874396135	0.0026252625262526254	1.840165631469979	4643;10052;9444;83605;8322	MYO1E;GJC1;QKI;CCM2;FZD4	0.13140514530309683	0.6118940192889353	biological_process
GO:0021766	hippocampus development	5	1035	35	13332	0.004830917874396135	0.0026252625262526254	1.840165631469979	55236;2145;493;5048;3736	UBA6;EZH1;ATP2B4;PAFAH1B1;KCNA1	0.13140514530309683	0.6118940192889353	biological_process
GO:0000242	pericentriolar material	3	1119	17	14857	0.002680965147453083	0.0011442417715554958	2.3430058350417915	84376;80351;121441	HOOK3;TNKS2;NEDD1	0.1315949940142524	0.5111541089809805	cellular_component
GO:0051726	regulation of cell cycle	7	1035	55	13332	0.00676328502415459	0.004125412541254125	1.6394202898550727	58495;22933;65979;8864;1756;55771;104	OVOL2;SIRT2;PHACTR4;PER2;DMD;PRR11;ADARB1	0.13181003943828504	0.6118940192889353	biological_process
GO:0007059	chromosome segregation	7	1035	55	13332	0.00676328502415459	0.004125412541254125	1.6394202898550727	127829;8653;9391;11011;5510;79003;1060	ARL8A;DDX3Y;CIAO1;TLK2;PPP1R7;MIS12;CENPC	0.13181003943828504	0.6118940192889353	biological_process
GO:0050896	response to stimulus	6	1035	45	13332	0.005797101449275362	0.0033753375337533752	1.7174879227053141	123041;5147;4284;343035;6337;26504	SLC24A4;PDE6D;MIP;RD3;SCNN1A;CNNM4	0.1329709577628881	0.6146339978997016	biological_process
GO:0009791	post-embryonic development	6	1035	45	13332	0.005797101449275362	0.0033753375337533752	1.7174879227053141	55870;26108;4087;93;7915;10765	ASH1L;PYGO1;SMAD2;ACVR2B;ALDH5A1;KDM5B	0.1329709577628881	0.6146339978997016	biological_process
GO:0070491	repressing transcription factor binding	4	987	25	12391	0.004052684903748734	0.002017593414575095	2.0086727456940223	10014;6667;23468;6497	HDAC5;SP1;CBX5;SKI	0.13334588692715807	0.6363344162921	molecular_function
GO:0005913	cell-cell adherens junction	7	1119	57	14857	0.006255585344057194	0.003836575351686074	1.6305128325729428	659;253559;23705;199731;1982;5962;10211	BMPR2;CADM2;CADM1;CADM4;EIF4G2;RDX;FLOT1	0.13489533279946736	0.5196787411127022	cellular_component
GO:0030674	protein binding, bridging	7	987	54	12391	0.0070921985815602835	0.004358001775482205	1.6273969004465458	51068;23468;54815;1301;1523;10345;1310	NMD3;CBX5;GATAD2A;COL11A1;CUX1;TRDN;COL19A1	0.13533440347399694	0.6364639699610436	molecular_function
GO:0003730	mRNA 3'-UTR binding	7	987	54	12391	0.0070921985815602835	0.004358001775482205	1.6273969004465458	23369;25946;10643;56254;10236;80315;149041	PUM2;ZNF385A;IGF2BP3;RNF20;HNRNPR;CPEB4;RC3H1	0.13533440347399694	0.6364639699610436	molecular_function
GO:0006891	intra-Golgi vesicle-mediated transport	4	1035	26	13332	0.003864734299516908	0.0019501950195019502	1.981716833890747	51560;9570;143187;5870	RAB6B;GOSR2;VTI1A;RAB6A	0.1385638889135765	0.6391148109632628	biological_process
GO:0005912	adherens junction	6	1119	47	14857	0.005361930294906166	0.0031634919566534293	1.694940391306828	4643;196500;90952;57731;5318;65267	MYO1E;PIANP;ESAM;SPTBN4;PKP2;WNK3	0.13952589715275035	0.5307487892244785	cellular_component
GO:0046329	negative regulation of JNK cascade	3	1035	17	13332	0.002898550724637681	0.001275127512751275	2.273145780051151	51347;5187;5048	TAOK3;PER1;PAFAH1B1	0.14065196817557987	0.6405165738904842	biological_process
GO:0008037	cell recognition	3	1035	17	13332	0.002898550724637681	0.001275127512751275	2.273145780051151	199731;253559;23705	CADM4;CADM2;CADM1	0.14065196817557987	0.6405165738904842	biological_process
GO:0010800	positive regulation of peptidyl-threonine phosphorylation	3	1035	17	13332	0.002898550724637681	0.001275127512751275	2.273145780051151	51422;51719;65267	PRKAG2;CAB39;WNK3	0.14065196817557987	0.6405165738904842	biological_process
GO:0048008	platelet-derived growth factor receptor signaling pathway	3	1035	17	13332	0.002898550724637681	0.001275127512751275	2.273145780051151	2241;4643;7763	FER;MYO1E;ZFAND5	0.14065196817557987	0.6405165738904842	biological_process
GO:0070207	protein homotrimerization	3	1035	17	13332	0.002898550724637681	0.001275127512751275	2.273145780051151	6506;41;6497	SLC1A2;ASIC1;SKI	0.14065196817557987	0.6405165738904842	biological_process
GO:0006471	protein ADP-ribosylation	3	1035	17	13332	0.002898550724637681	0.001275127512751275	2.273145780051151	80351;51548;22933	TNKS2;SIRT6;SIRT2	0.14065196817557987	0.6405165738904842	biological_process
GO:0090630	activation of GTPase activity	9	1035	77	13332	0.008695652173913044	0.005775577557755775	1.5055900621118015	9779;55633;10125;8394;64786;2185;55920;9910;143872	TBC1D5;TBC1D22B;RASGRP1;PIP5K1A;TBC1D15;PTK2B;RCC2;RABGAP1L;ARHGAP42	0.14133056042883962	0.6408968992920433	biological_process
GO:0006890	retrograde vesicle-mediated transport, Golgi to ER	9	1035	77	13332	0.008695652173913044	0.005775577557755775	1.5055900621118015	10972;51560;5870;3798;3797;5861;81876;29127;9371	TMED10;RAB6B;RAB6A;KIF5A;KIF3C;RAB1A;RAB1B;RACGAP1;KIF3B	0.14133056042883962	0.6408968992920433	biological_process
GO:0043198	dendritic shaft	4	1119	27	14857	0.0035746201966041107	0.0018173251665881403	1.9669678615165658	84502;8831;2043;124925	JPH4;SYNGAP1;EPHA4;SEZ6	0.1416396487014648	0.5307487892244785	cellular_component
GO:0005605	basal lamina	2	1119	9	14857	0.0017873100983020554	0.00060577505552938	2.9504517922748486	4811;3908	NID1;LAMA2	0.14341509836491229	0.5307487892244785	cellular_component
GO:0098993	anchored component of synaptic vesicle membrane	2	1119	9	14857	0.0017873100983020554	0.00060577505552938	2.9504517922748486	5865;5869	RAB3B;RAB5B	0.14341509836491229	0.5307487892244785	cellular_component
GO:0031985	Golgi cisterna	2	1119	9	14857	0.0017873100983020554	0.00060577505552938	2.9504517922748486	8675;27314	STX16;RAB30	0.14341509836491229	0.5307487892244785	cellular_component
GO:0046330	positive regulation of JNK cascade	5	1035	36	13332	0.004830917874396135	0.0027002700270027003	1.789049919484702	4296;51347;10125;2185;50488	MAP3K11;TAOK3;RASGRP1;PTK2B;MINK1	0.14345959118680343	0.6428497356137779	biological_process
GO:0007519	skeletal muscle tissue development	5	1035	36	13332	0.004830917874396135	0.0027002700270027003	1.789049919484702	27086;1432;4208;1756;1310	FOXP1;MAPK14;MEF2C;DMD;COL19A1	0.14345959118680343	0.6428497356137779	biological_process
GO:0051028	mRNA transport	5	1035	36	13332	0.004830917874396135	0.0027002700270027003	1.789049919484702	4641;10643;9444;55916;3800	MYO1C;IGF2BP3;QKI;NXT2;KIF5C	0.14345959118680343	0.6428497356137779	biological_process
GO:0033138	positive regulation of peptidyl-serine phosphorylation	5	1035	36	13332	0.004830917874396135	0.0027002700270027003	1.789049919484702	493;7422;10411;369;799	ATP2B4;VEGFA;RAPGEF3;ARAF;CALCR	0.14345959118680343	0.6428497356137779	biological_process
GO:0000082	G1/S transition of mitotic cell cycle	6	1035	46	13332	0.005797101449275362	0.0034503450345034505	1.6801512287334592	29933;143384;586;817;5902;131405	GPR132;CACUL1;BCAT1;CAMK2D;RANBP1;TRIM71	0.14352168147048722	0.6428497356137779	biological_process
GO:0005070	SH3/SH2 adaptor activity	6	987	45	12391	0.0060790273556231	0.003631668146235171	1.6738939547450185	6461;9402;8506;90525;23623;126669	SHB;GRAP2;CNTNAP1;SHF;RUSC1;SHE	0.1451327857051274	0.6517492965146758	molecular_function
GO:0032588	trans-Golgi network membrane	8	1119	69	14857	0.0071492403932082215	0.004644275425725247	1.5393661524912252	8675;1174;143187;164;8674;3117;3118;83698	STX16;AP1S1;VTI1A;AP1G1;VAMP4;HLA-DQA1;HLA-DQA2;CALN1	0.14615681665423022	0.5366695611522516	cellular_component
GO:0009615	response to virus	8	1035	67	13332	0.007729468599033816	0.005025502550255026	1.5380488860047588	1174;9201;9213;3925;8575;4938;103;56829	AP1S1;DCLK1;XPR1;STMN1;PRKRA;OAS1;ADAR;ZC3HAV1	0.14636011265980559	0.6428497356137779	biological_process
GO:0046872	metal ion binding	173	987	2019	12391	0.1752786220871327	0.16294084416108465	1.0757193691340572	9110;23051;10838;6667;255488;9254;80818;619279;10846;10322;27086;58495;79027;7410;79175;84878;51427;11176;23118;149041;79960;1806;84107;23293;369;25925;7545;55809;6506;50862;4087;56254;403341;84937;4520;55796;285362;80774;55885;147808;9925;4337;23199;2775;55680;80315;9337;128553;84146;121512;84172;9924;9404;27154;5150;51479;22847;54988;252884;9941;11019;56829;493;23060;54849;55888;104;91975;2273;…	MTMR4;ZHX3;ZNF275;SP1;RNF144B;CACNA2D2;ZNF436;ZNF704;PDE10A;SMYD5;FOXP1;OVOL2;ZNF655;VAV2;ZNF343;ZBTB45;ZNF107;BAZ2A;TAB2;RC3H1;JADE1;DPYD;ZIC4;SMG6;ARAF;ZNF521;ZIC1;TRERF1;SLC1A2;RNF141;SMAD2;RNF20;ZBTB34;ZNRF1;MTF1;MBNL3;SUMF1;LIMD2;LMO3;ZNF784;ZBTB5;MOCS1;GSE1;GNAO1;RUFY2;CPEB4;CNOT8;TSHZ2;ZNF644;FGD4;POLR1B;PAN2;LPXN;BRPF3;PDE7A;ANKFY1;ZNF507;ACSM5;ZNF396;EXOG;LIAS;ZC3HAV1;ATP2B4;ZNF609;DEF8;…	0.14722895786625484	0.6517492965146758	molecular_function
GO:0070888	E-box binding	4	987	26	12391	0.004052684903748734	0.0020982971511580985	1.9314161016288678	56938;4286;9575;5187	ARNTL2;MITF;CLOCK;PER1	0.14825468815352283	0.6517492965146758	molecular_function
GO:0042813	Wnt-activated receptor activity	3	987	17	12391	0.00303951367781155	0.0013719635219110644	2.2154478812801717	7976;4038;8322	FZD3;LRP4;FZD4	0.14874959782755134	0.6517492965146758	molecular_function
GO:2000045	regulation of G1/S transition of mitotic cell cycle	2	1035	9	13332	0.001932367149758454	0.0006750675067506751	2.8624798711755233	10197;3398	PSME3;ID2	0.15071453875810484	0.6428497356137779	biological_process
GO:0045598	regulation of fat cell differentiation	2	1035	9	13332	0.001932367149758454	0.0006750675067506751	2.8624798711755233	374462;79969	PTPRQ;ATAT1	0.15071453875810484	0.6428497356137779	biological_process
GO:2000678	negative regulation of transcription regulatory region DNA binding	2	1035	9	13332	0.001932367149758454	0.0006750675067506751	2.8624798711755233	8864;25942	PER2;SIN3A	0.15071453875810484	0.6428497356137779	biological_process
GO:0001967	suckling behavior	2	1035	9	13332	0.001932367149758454	0.0006750675067506751	2.8624798711755233	130507;1271	UBR3;CNTFR	0.15071453875810484	0.6428497356137779	biological_process
GO:0042347	negative regulation of NF-kappaB import into nucleus	2	1035	9	13332	0.001932367149758454	0.0006750675067506751	2.8624798711755233	5495;5494	PPM1B;PPM1A	0.15071453875810484	0.6428497356137779	biological_process
GO:2000378	negative regulation of reactive oxygen species metabolic process	2	1035	9	13332	0.001932367149758454	0.0006750675067506751	2.8624798711755233	57103;22933	TIGAR;SIRT2	0.15071453875810484	0.6428497356137779	biological_process
GO:0090051	negative regulation of cell migration involved in sprouting angiogenesis	2	1035	9	13332	0.001932367149758454	0.0006750675067506751	2.8624798711755233	10014;79812	HDAC5;MMRN2	0.15071453875810484	0.6428497356137779	biological_process
GO:0010458	exit from mitosis	2	1035	9	13332	0.001932367149758454	0.0006750675067506751	2.8624798711755233	55844;23122	PPP2R2D;CLASP2	0.15071453875810484	0.6428497356137779	biological_process
GO:0003016	respiratory system process	2	1035	9	13332	0.001932367149758454	0.0006750675067506751	2.8624798711755233	7763;83931	ZFAND5;STK40	0.15071453875810484	0.6428497356137779	biological_process
GO:0051489	regulation of filopodium assembly	2	1035	9	13332	0.001932367149758454	0.0006750675067506751	2.8624798711755233	382;2039	ARF6;DMTN	0.15071453875810484	0.6428497356137779	biological_process
GO:0010717	regulation of epithelial to mesenchymal transition	2	1035	9	13332	0.001932367149758454	0.0006750675067506751	2.8624798711755233	23122;26585	CLASP2;GREM1	0.15071453875810484	0.6428497356137779	biological_process
GO:0071425	hematopoietic stem cell proliferation	2	1035	9	13332	0.001932367149758454	0.0006750675067506751	2.8624798711755233	7471;7482	WNT1;WNT2B	0.15071453875810484	0.6428497356137779	biological_process
GO:0000288	nuclear-transcribed mRNA catabolic process, deadenylation-dependent decay	2	1035	9	13332	0.001932367149758454	0.0006750675067506751	2.8624798711755233	149041;5433	RC3H1;POLR2D	0.15071453875810484	0.6428497356137779	biological_process
GO:0061157	mRNA destabilization	2	1035	9	13332	0.001932367149758454	0.0006750675067506751	2.8624798711755233	10236;246175	HNRNPR;CNOT6L	0.15071453875810484	0.6428497356137779	biological_process
GO:1900006	positive regulation of dendrite development	2	1035	9	13332	0.001932367149758454	0.0006750675067506751	2.8624798711755233	23242;124925	COBL;SEZ6	0.15071453875810484	0.6428497356137779	biological_process
GO:0086005	ventricular cardiac muscle cell action potential	2	1035	9	13332	0.001932367149758454	0.0006750675067506751	2.8624798711755233	5318;23327	PKP2;NEDD4L	0.15071453875810484	0.6428497356137779	biological_process
GO:0035871	protein K11-linked deubiquitination	2	1035	9	13332	0.001932367149758454	0.0006750675067506751	2.8624798711755233	56957;55432	OTUD7B;YOD1	0.15071453875810484	0.6428497356137779	biological_process
GO:0008206	bile acid metabolic process	2	1035	9	13332	0.001932367149758454	0.0006750675067506751	2.8624798711755233	4864;23600	NPC1;AMACR	0.15071453875810484	0.6428497356137779	biological_process
GO:0010955	negative regulation of protein processing	2	1035	9	13332	0.001932367149758454	0.0006750675067506751	2.8624798711755233	2734;29934	GLG1;SNX12	0.15071453875810484	0.6428497356137779	biological_process
GO:0035855	megakaryocyte development	2	1035	9	13332	0.001932367149758454	0.0006750675067506751	2.8624798711755233	25946;10163	ZNF385A;WASF2	0.15071453875810484	0.6428497356137779	biological_process
GO:0060317	cardiac epithelial to mesenchymal transition	2	1035	9	13332	0.001932367149758454	0.0006750675067506751	2.8624798711755233	7472;26508	WNT2;HEYL	0.15071453875810484	0.6428497356137779	biological_process
GO:0051639	actin filament network formation	2	1035	9	13332	0.001932367149758454	0.0006750675067506751	2.8624798711755233	23242;5358	COBL;PLS3	0.15071453875810484	0.6428497356137779	biological_process
GO:0042994	cytoplasmic sequestering of transcription factor	2	1035	9	13332	0.001932367149758454	0.0006750675067506751	2.8624798711755233	51684;7067	SUFU;THRA	0.15071453875810484	0.6428497356137779	biological_process
GO:1903358	regulation of Golgi organization	2	1035	9	13332	0.001932367149758454	0.0006750675067506751	2.8624798711755233	23271;6811	CAMSAP2;STX5	0.15071453875810484	0.6428497356137779	biological_process
GO:0051592	response to calcium ion	4	1035	27	13332	0.003864734299516908	0.0020252025202520253	1.9083199141170155	2696;140576;2185;10768	GIPR;S100A16;PTK2B;AHCYL1	0.15328439856459813	0.6474011657022438	biological_process
GO:0007257	activation of JUN kinase activity	4	1035	27	13332	0.003864734299516908	0.0020252025202520253	1.9083199141170155	4293;4296;9043;51495	MAP3K9;MAP3K11;SPAG9;HACD3	0.15328439856459813	0.6474011657022438	biological_process
GO:0051781	positive regulation of cell division	4	1035	27	13332	0.003864734299516908	0.0020252025202520253	1.9083199141170155	22933;346389;2069;7422	SIRT2;MACC1;EREG;VEGFA	0.15328439856459813	0.6474011657022438	biological_process
GO:0043484	regulation of RNA splicing	4	1035	27	13332	0.003864734299516908	0.0020252025202520253	1.9083199141170155	2334;10658;55796;54845	AFF2;CELF1;MBNL3;ESRP1	0.15328439856459813	0.6474011657022438	biological_process
GO:0036258	multivesicular body assembly	4	1035	27	13332	0.003864734299516908	0.0020252025202520253	1.9083199141170155	79720;84313;51028;9798	VPS37B;VPS25;VPS36;IST1	0.15328439856459813	0.6474011657022438	biological_process
GO:0004715	non-membrane spanning protein tyrosine kinase activity	5	987	36	12391	0.005065856129685917	0.0029053345169881366	1.7436395361927277	79834;9402;2241;2185;91461	PEAK1;GRAP2;FER;PTK2B;PKDCC	0.15495145691757903	0.6517492965146758	molecular_function
GO:0006974	cellular response to DNA damage stimulus	15	1035	145	13332	0.014492753623188406	0.010876087608760876	1.3325337331334333	51322;55236;200933;64393;25946;7832;165918;11011;80854;51347;254225;57103;57659;84083;9766	WAC;UBA6;FBXO45;ZMAT3;ZNF385A;BTG2;RNF168;TLK2;SETD7;TAOK3;RNF169;TIGAR;ZBTB4;ZRANB3;SUSD6	0.1553396040775866	0.6535731157650118	biological_process
GO:0010468	regulation of gene expression	8	1035	68	13332	0.007729468599033816	0.0051005100510051	1.5154305200341007	2334;8653;5599;1974;1432;83931;1756;2668	AFF2;DDX3Y;MAPK8;EIF4A2;MAPK14;STK40;DMD;GDNF	0.15535256976401393	0.6535731157650118	biological_process
GO:0008081	phosphoric diester hydrolase activity	2	987	9	12391	0.002026342451874367	0.0007263336292470342	2.7898232579083646	55344;345557	PLCXD1;PLCXD3	0.15716511460822927	0.6517492965146758	molecular_function
GO:0030371	translation repressor activity	2	987	9	12391	0.002026342451874367	0.0007263336292470342	2.7898232579083646	131405;51247	TRIM71;PAIP2	0.15716511460822927	0.6517492965146758	molecular_function
GO:0004702	signal transducer, downstream of receptor, with serine/threonine kinase activity	2	987	9	12391	0.002026342451874367	0.0007263336292470342	2.7898232579083646	659;93	BMPR2;ACVR2B	0.15716511460822927	0.6517492965146758	molecular_function
GO:0035497	cAMP response element binding	2	987	9	12391	0.002026342451874367	0.0007263336292470342	2.7898232579083646	22926;90993	ATF6;CREB3L1	0.15716511460822927	0.6517492965146758	molecular_function
GO:0042301	phosphate ion binding	2	987	9	12391	0.002026342451874367	0.0007263336292470342	2.7898232579083646	22895;10797	RPH3A;MTHFD2	0.15716511460822927	0.6517492965146758	molecular_function
GO:0050998	nitric-oxide synthase binding	2	987	9	12391	0.002026342451874367	0.0007263336292470342	2.7898232579083646	1756;493	DMD;ATP2B4	0.15716511460822927	0.6517492965146758	molecular_function
GO:0032041	NAD-dependent histone deacetylase activity (H3-K14 specific)	2	987	9	12391	0.002026342451874367	0.0007263336292470342	2.7898232579083646	79885;10014	HDAC11;HDAC5	0.15716511460822927	0.6517492965146758	molecular_function
GO:0045294	alpha-catenin binding	2	987	9	12391	0.002026342451874367	0.0007263336292470342	2.7898232579083646	5318;11122	PKP2;PTPRT	0.15716511460822927	0.6517492965146758	molecular_function
GO:0034236	protein kinase A catalytic subunit binding	2	987	9	12391	0.002026342451874367	0.0007263336292470342	2.7898232579083646	5569;5576	PKIA;PRKAR2A	0.15716511460822927	0.6517492965146758	molecular_function
GO:0030414	peptidase inhibitor activity	2	987	9	12391	0.002026342451874367	0.0007263336292470342	2.7898232579083646	51050;280664	PI15;WFDC10B	0.15716511460822927	0.6517492965146758	molecular_function
GO:0036122	BMP binding	2	987	9	12391	0.002026342451874367	0.0007263336292470342	2.7898232579083646	659;26585	BMPR2;GREM1	0.15716511460822927	0.6517492965146758	molecular_function
GO:0017016	Ras GTPase binding	2	987	9	12391	0.002026342451874367	0.0007263336292470342	2.7898232579083646	5906;9162	RAP1A;DGKI	0.15716511460822927	0.6517492965146758	molecular_function
GO:0004571	mannosyl-oligosaccharide 1,2-alpha-mannosidase activity	2	987	9	12391	0.002026342451874367	0.0007263336292470342	2.7898232579083646	57134;80267	MAN1C1;EDEM3	0.15716511460822927	0.6517492965146758	molecular_function
GO:0042826	histone deacetylase binding	9	987	77	12391	0.00911854103343465	0.006214187716891292	1.4673745707180357	23468;6668;5599;22933;23038;6667;10014;57763;10270	CBX5;SP2;MAPK8;SIRT2;WDTC1;SP1;HDAC5;ANKRA2;AKAP8	0.15766508405670895	0.6517492965146758	molecular_function
GO:0016973	poly(A)+ mRNA export from nucleus	3	1035	18	13332	0.002898550724637681	0.0013501350135013501	2.1468599033816425	84271;56943;57187	POLDIP3;ENY2;THOC2	0.15958624311919142	0.6560090986235464	biological_process
GO:0060079	excitatory postsynaptic potential	3	1035	18	13332	0.002898550724637681	0.0013501350135013501	2.1468599033816425	2895;9162;124925	GRID2;DGKI;SEZ6	0.15958624311919142	0.6560090986235464	biological_process
GO:0030534	adult behavior	3	1035	18	13332	0.002898550724637681	0.0013501350135013501	2.1468599033816425	4097;6506;22941	MAFG;SLC1A2;SHANK2	0.15958624311919142	0.6560090986235464	biological_process
GO:0006493	protein O-linked glycosylation	3	1035	18	13332	0.002898550724637681	0.0013501350135013501	2.1468599033816425	200424;54790;22906	TET3;TET2;TRAK1	0.15958624311919142	0.6560090986235464	biological_process
GO:0009083	branched-chain amino acid catabolic process	3	1035	18	13332	0.002898550724637681	0.0013501350135013501	2.1468599033816425	36;586;3712	ACADSB;BCAT1;IVD	0.15958624311919142	0.6560090986235464	biological_process
GO:0048041	focal adhesion assembly	3	1035	18	13332	0.002898550724637681	0.0013501350135013501	2.1468599033816425	2185;55920;8394	PTK2B;RCC2;PIP5K1A	0.15958624311919142	0.6560090986235464	biological_process
GO:0046856	phosphatidylinositol dephosphorylation	3	1035	18	13332	0.002898550724637681	0.0013501350135013501	2.1468599033816425	8897;8871;22908	MTMR3;SYNJ2;SACM1L	0.15958624311919142	0.6560090986235464	biological_process
GO:1903861	positive regulation of dendrite extension	3	1035	18	13332	0.002898550724637681	0.0013501350135013501	2.1468599033816425	23327;23025;127833	NEDD4L;UNC13A;SYT2	0.15958624311919142	0.6560090986235464	biological_process
GO:0031016	pancreas development	3	1035	18	13332	0.002898550724637681	0.0013501350135013501	2.1468599033816425	4087;387597;93	SMAD2;ILDR2;ACVR2B	0.15958624311919142	0.6560090986235464	biological_process
GO:0001755	neural crest cell migration	3	1035	18	13332	0.002898550724637681	0.0013501350135013501	2.1468599033816425	65979;58495;2668	PHACTR4;OVOL2;GDNF	0.15958624311919142	0.6560090986235464	biological_process
GO:0006027	glycosaminoglycan catabolic process	3	1035	18	13332	0.002898550724637681	0.0013501350135013501	2.1468599033816425	9672;138050;3423	SDC3;HGSNAT;IDS	0.15958624311919142	0.6560090986235464	biological_process
GO:0097191	extrinsic apoptotic signaling pathway	3	1035	18	13332	0.002898550724637681	0.0013501350135013501	2.1468599033816425	4088;3570;204851	SMAD3;IL6R;HIPK1	0.15958624311919142	0.6560090986235464	biological_process
GO:0006886	intracellular protein transport	20	1035	203	13332	0.01932367149758454	0.015226522652265227	1.269079745841365	22895;8675;164;55633;64786;6843;51194;9910;23673;23086;257364;6811;10972;10527;9501;7533;1174;9779;146691;2054	RPH3A;STX16;AP1G1;TBC1D22B;TBC1D15;VAMP1;IPO11;RABGAP1L;STX12;EXPH5;SNX33;STX5;TMED10;IPO7;RPH3AL;YWHAH;AP1S1;TBC1D5;TOM1L2;STX2	0.160775066629737	0.6596371305151495	biological_process
GO:0044212	transcription regulatory region DNA binding	15	987	143	12391	0.015197568389057751	0.011540634331369542	1.3168746147469552	51616;11143;4088;58495;7067;90993;6667;904;9658;64375;4208;53335;23186;7471;55809	TAF9B;KAT7;SMAD3;OVOL2;THRA;CREB3L1;SP1;CCNT1;ZNF516;IKZF4;MEF2C;BCL11A;RCOR1;WNT1;TRERF1	0.16576316254633958	0.6710622043659141	molecular_function
GO:0000407	phagophore assembly site	3	1119	19	14857	0.002680965147453083	0.0012788584505620247	2.096373641879498	23673;4077;10533	STX12;NBR1;ATG7	0.16822388071768665	0.6011970624854689	cellular_component
GO:0030295	protein kinase activator activity	3	987	18	12391	0.00303951367781155	0.0014526672584940683	2.0923674434312733	51422;51719;2011	PRKAG2;CAB39;MARK2	0.16854104670515258	0.6710622043659141	molecular_function
GO:0001103	RNA polymerase II repressing transcription factor binding	3	987	18	12391	0.00303951367781155	0.0014526672584940683	2.0923674434312733	6667;25942;2957	SP1;SIN3A;GTF2A1	0.16854104670515258	0.6710622043659141	molecular_function
GO:0004550	nucleoside diphosphate kinase activity	3	987	18	12391	0.00303951367781155	0.0014526672584940683	2.0923674434312733	129607;347736;4833	CMPK2;NME9;NME4	0.16854104670515258	0.6710622043659141	molecular_function
GO:0031491	nucleosome binding	3	987	18	12391	0.00303951367781155	0.0014526672584940683	2.0923674434312733	165918;254225;6047	RNF168;RNF169;RNF4	0.16854104670515258	0.6710622043659141	molecular_function
GO:0043425	bHLH transcription factor binding	3	987	18	12391	0.00303951367781155	0.0014526672584940683	2.0923674434312733	4088;6667;64375	SMAD3;SP1;IKZF4	0.16854104670515258	0.6710622043659141	molecular_function
GO:0001942	hair follicle development	4	1035	28	13332	0.003864734299516908	0.0021002100210021	1.8401656314699792	7976;8861;4038;340481	FZD3;LDB1;LRP4;ZDHHC21	0.16856169862923817	0.6691070857491702	biological_process
GO:0048791	calcium ion-regulated exocytosis of neurotransmitter	4	1035	28	13332	0.003864734299516908	0.0021002100210021	1.8401656314699792	22895;9066;9783;127833	RPH3A;SYT7;RIMS3;SYT2	0.16856169862923817	0.6691070857491702	biological_process
GO:0006479	protein methylation	4	1035	28	13332	0.003864734299516908	0.0021002100210021	1.8401656314699792	7832;6634;2935;79823	BTG2;SNRPD3;GSPT1;CAMKMT	0.16856169862923817	0.6691070857491702	biological_process
GO:0009267	cellular response to starvation	5	1035	38	13332	0.004830917874396135	0.0028502850285028504	1.6948893974065598	659;10533;22863;5899;7482	BMPR2;ATG7;ATG14;RALB;WNT2B	0.16891072504076665	0.6691070857491702	biological_process
GO:0030514	negative regulation of BMP signaling pathway	5	1035	38	13332	0.004830917874396135	0.0028502850285028504	1.6948893974065598	91851;26585;6497;7471;5494	CHRDL1;GREM1;SKI;WNT1;PPM1A	0.16891072504076665	0.6691070857491702	biological_process
GO:0005736	DNA-directed RNA polymerase I complex	2	1119	10	14857	0.0017873100983020554	0.0006730833950326445	2.6554066130473637	5435;84172	POLR2F;POLR1B	0.17070623674011537	0.6011970624854689	cellular_component
GO:0005721	pericentric heterochromatin	2	1119	10	14857	0.0017873100983020554	0.0006730833950326445	2.6554066130473637	23468;1060	CBX5;CENPC	0.17070623674011537	0.6011970624854689	cellular_component
GO:0071011	precatalytic spliceosome	4	1119	29	14857	0.0035746201966041107	0.0019519418455946692	1.831314905549906	23005;7011;284434;6634	MAPKBP1;TEP1;NWD1;SNRPD3	0.17089912423448186	0.6011970624854689	cellular_component
GO:0005938	cell cortex	9	1119	83	14857	0.00804289544235925	0.00558659217877095	1.4396782841823057	382;53405;2241;4289;2185;56907;23242;5048;23122	ARF6;CLIC5;FER;MKLN1;PTK2B;SPIRE1;COBL;PAFAH1B1;CLASP2	0.1714051199426656	0.6011970624854689	cellular_component
GO:0031225	anchored component of membrane	9	1119	83	14857	0.00804289544235925	0.00558659217877095	1.4396782841823057	5067;2674;1271;2675;56963;4045;51299;6900;4680	CNTN3;GFRA1;CNTFR;GFRA2;RGMA;LSAMP;NRN1;CNTN2;CEACAM6	0.1714051199426656	0.6011970624854689	cellular_component
GO:0009986	cell surface	32	1119	357	14857	0.028596961572832886	0.02402907720266541	1.1900982019259891	9672;117;23657;7145;26585;6843;1756;3679;64084;4043;8674;4038;6900;7422;7471;8322;6569;56650;11122;41;3786;117285;6530;57611;2903;2043;7976;659;6506;3321;3736;170689	SDC3;ADCYAP1R1;SLC7A11;TNS1;GREM1;VAMP1;DMD;ITGA7;CLSTN2;LRPAP1;VAMP4;LRP4;CNTN2;VEGFA;WNT1;FZD4;SLC34A1;CLDND1;PTPRT;ASIC1;KCNQ3;DEFB118;SLC6A2;ISLR2;GRIN2A;EPHA4;FZD3;BMPR2;SLC1A2;IGSF3;KCNA1;ADAMTS15	0.1735213582182134	0.6041113952782244	cellular_component
GO:0038095	Fc-epsilon receptor signaling pathway	8	1035	70	13332	0.007729468599033816	0.005250525052505251	1.4721325051759833	9402;2241;9491;7410;10454;23118;4214;5717	GRAP2;FER;PSMF1;VAV2;TAB1;TAB2;MAP3K1;PSMD11	0.17409617858167703	0.6691070857491702	biological_process
GO:0007030	Golgi organization	8	1035	70	13332	0.007729468599033816	0.005250525052505251	1.4721325051759833	10972;27314;1453;8934;64225;9529;5861;23122	TMED10;RAB30;CSNK1D;RAB29;ATL2;BAG5;RAB1A;CLASP2	0.17409617858167703	0.6691070857491702	biological_process
GO:0007420	brain development	15	1035	148	13332	0.014492753623188406	0.0111011101110111	1.3055229142185665	3084;659;342371;23657;9915;9201;3925;5049;57477;6538;127343;7545;63826;2334;2903	NRG1;BMPR2;ATXN1L;SLC7A11;ARNT2;DCLK1;STMN1;PAFAH1B2;SHROOM4;SLC6A11;DMBX1;ZIC1;SRR;AFF2;GRIN2A	0.17423218122656728	0.6691070857491702	biological_process
GO:0061630	ubiquitin protein ligase activity	17	987	167	12391	0.017223910840932118	0.013477524009361634	1.2779729295208972	6477;65264;117584;6045;29116;23327;8315;25820;149041;9604;255488;84937;130507;143279;26994;131405;6047	SIAH1;UBE2Z;RFFL;RNF2;MYLIP;NEDD4L;BRAP;ARIH1;RC3H1;RNF14;RNF144B;ZNRF1;UBR3;HECTD2;RNF11;TRIM71;RNF4	0.1767836135674468	0.6995888122272742	molecular_function
GO:0018107	peptidyl-threonine phosphorylation	6	1035	49	13332	0.005797101449275362	0.0036753675367536755	1.5772848269742679	9201;340156;2011;5599;817;57118	DCLK1;MYLK4;MARK2;MAPK8;CAMK2D;CAMK1D	0.17732655946968637	0.6691070857491702	biological_process
GO:0030324	lung development	6	1035	49	13332	0.005797101449275362	0.0036753675367536755	1.5772848269742679	27086;4087;4781;7472;10454;93	FOXP1;SMAD2;NFIB;WNT2;TAB1;ACVR2B	0.17732655946968637	0.6691070857491702	biological_process
GO:0010592	positive regulation of lamellipodium assembly	2	1035	10	13332	0.001932367149758454	0.00075007500750075	2.576231884057971	7471;10163	WNT1;WASF2	0.17913433049102626	0.6691070857491702	biological_process
GO:1902895	positive regulation of pri-miRNA transcription from RNA polymerase II promoter	2	1035	10	13332	0.001932367149758454	0.00075007500750075	2.576231884057971	4088;7003	SMAD3;TEAD1	0.17913433049102626	0.6691070857491702	biological_process
GO:0045780	positive regulation of bone resorption	2	1035	10	13332	0.001932367149758454	0.00075007500750075	2.576231884057971	5578;54849	PRKCA;DEF8	0.17913433049102626	0.6691070857491702	biological_process
GO:0042993	positive regulation of transcription factor import into nucleus	2	1035	10	13332	0.001932367149758454	0.00075007500750075	2.576231884057971	4088;57506	SMAD3;MAVS	0.17913433049102626	0.6691070857491702	biological_process
GO:0006937	regulation of muscle contraction	2	1035	10	13332	0.001932367149758454	0.00075007500750075	2.576231884057971	4660;3736	PPP1R12B;KCNA1	0.17913433049102626	0.6691070857491702	biological_process
GO:1902042	negative regulation of extrinsic apoptotic signaling pathway via death domain receptors	2	1035	10	13332	0.001932367149758454	0.00075007500750075	2.576231884057971	23017;117584	FAIM2;RFFL	0.17913433049102626	0.6691070857491702	biological_process
GO:0030833	regulation of actin filament polymerization	2	1035	10	13332	0.001932367149758454	0.00075007500750075	2.576231884057971	89848;5063	FCHSD1;PAK3	0.17913433049102626	0.6691070857491702	biological_process
GO:0006883	cellular sodium ion homeostasis	2	1035	10	13332	0.001932367149758454	0.00075007500750075	2.576231884057971	482;23327	ATP1B2;NEDD4L	0.17913433049102626	0.6691070857491702	biological_process
GO:0006228	UTP biosynthetic process	2	1035	10	13332	0.001932367149758454	0.00075007500750075	2.576231884057971	347736;4833	NME9;NME4	0.17913433049102626	0.6691070857491702	biological_process
GO:0045618	positive regulation of keratinocyte differentiation	2	1035	10	13332	0.001932367149758454	0.00075007500750075	2.576231884057971	147166;58495	TRIM16L;OVOL2	0.17913433049102626	0.6691070857491702	biological_process
GO:0051382	kinetochore assembly	2	1035	10	13332	0.001932367149758454	0.00075007500750075	2.576231884057971	1060;79003	CENPC;MIS12	0.17913433049102626	0.6691070857491702	biological_process
GO:0032727	positive regulation of interferon-alpha production	2	1035	10	13332	0.001932367149758454	0.00075007500750075	2.576231884057971	56829;57506	ZC3HAV1;MAVS	0.17913433049102626	0.6691070857491702	biological_process
GO:0043523	regulation of neuron apoptotic process	2	1035	10	13332	0.001932367149758454	0.00075007500750075	2.576231884057971	23017;2895	FAIM2;GRID2	0.17913433049102626	0.6691070857491702	biological_process
GO:0046949	fatty-acyl-CoA biosynthetic process	2	1035	10	13332	0.001932367149758454	0.00075007500750075	2.576231884057971	9374;79966	PPT2;SCD5	0.17913433049102626	0.6691070857491702	biological_process
GO:0048747	muscle fiber development	2	1035	10	13332	0.001932367149758454	0.00075007500750075	2.576231884057971	1756;9254	DMD;CACNA2D2	0.17913433049102626	0.6691070857491702	biological_process
GO:0071947	protein deubiquitination involved in ubiquitin-dependent protein catabolic process	2	1035	10	13332	0.001932367149758454	0.00075007500750075	2.576231884057971	56957;54764	OTUD7B;ZRANB1	0.17913433049102626	0.6691070857491702	biological_process
GO:0045010	actin nucleation	2	1035	10	13332	0.001932367149758454	0.00075007500750075	2.576231884057971	56907;25802	SPIRE1;LMOD1	0.17913433049102626	0.6691070857491702	biological_process
GO:1904646	cellular response to amyloid-beta	2	1035	10	13332	0.001932367149758454	0.00075007500750075	2.576231884057971	2043;2915	EPHA4;GRM5	0.17913433049102626	0.6691070857491702	biological_process
GO:0007569	cell aging	2	1035	10	13332	0.001932367149758454	0.00075007500750075	2.576231884057971	50507;5549	NOX4;PRELP	0.17913433049102626	0.6691070857491702	biological_process
GO:0051090	regulation of DNA binding transcription factor activity	2	1035	10	13332	0.001932367149758454	0.00075007500750075	2.576231884057971	100533105;23678	C8orf44-SGK3;SGK3	0.17913433049102626	0.6691070857491702	biological_process
GO:0032516	positive regulation of phosphoprotein phosphatase activity	2	1035	10	13332	0.001932367149758454	0.00075007500750075	2.576231884057971	9472;51231	AKAP6;VRK3	0.17913433049102626	0.6691070857491702	biological_process
GO:0043149	stress fiber assembly	2	1035	10	13332	0.001932367149758454	0.00075007500750075	2.576231884057971	221692;2185	PHACTR1;PTK2B	0.17913433049102626	0.6691070857491702	biological_process
GO:0033344	cholesterol efflux	2	1035	10	13332	0.001932367149758454	0.00075007500750075	2.576231884057971	4864;23673	NPC1;STX12	0.17913433049102626	0.6691070857491702	biological_process
GO:2001275	positive regulation of glucose import in response to insulin stimulus	2	1035	10	13332	0.001932367149758454	0.00075007500750075	2.576231884057971	8503;114882	PIK3R3;OSBPL8	0.17913433049102626	0.6691070857491702	biological_process
GO:0060766	negative regulation of androgen receptor signaling pathway	2	1035	10	13332	0.001932367149758454	0.00075007500750075	2.576231884057971	27086;26508	FOXP1;HEYL	0.17913433049102626	0.6691070857491702	biological_process
GO:0043623	cellular protein complex assembly	2	1035	10	13332	0.001932367149758454	0.00075007500750075	2.576231884057971	54788;1756	DNAJB12;DMD	0.17913433049102626	0.6691070857491702	biological_process
GO:0006836	neurotransmitter transport	2	1035	10	13332	0.001932367149758454	0.00075007500750075	2.576231884057971	9899;22987	SV2B;SV2C	0.17913433049102626	0.6691070857491702	biological_process
GO:0035518	histone H2A monoubiquitination	2	1035	10	13332	0.001932367149758454	0.00075007500750075	2.576231884057971	6045;165918	RNF2;RNF168	0.17913433049102626	0.6691070857491702	biological_process
GO:0034453	microtubule anchoring	2	1035	10	13332	0.001932367149758454	0.00075007500750075	2.576231884057971	23122;9857	CLASP2;CEP350	0.17913433049102626	0.6691070857491702	biological_process
GO:0030048	actin filament-based movement	2	1035	10	13332	0.001932367149758454	0.00075007500750075	2.576231884057971	4643;10163	MYO1E;WASF2	0.17913433049102626	0.6691070857491702	biological_process
GO:0032332	positive regulation of chondrocyte differentiation	2	1035	10	13332	0.001932367149758454	0.00075007500750075	2.576231884057971	4088;91461	SMAD3;PKDCC	0.17913433049102626	0.6691070857491702	biological_process
GO:0006636	unsaturated fatty acid biosynthetic process	2	1035	10	13332	0.001932367149758454	0.00075007500750075	2.576231884057971	83401;79966	ELOVL3;SCD5	0.17913433049102626	0.6691070857491702	biological_process
GO:0032793	positive regulation of CREB transcription factor activity	2	1035	10	13332	0.001932367149758454	0.00075007500750075	2.576231884057971	57118;7422	CAMK1D;VEGFA	0.17913433049102626	0.6691070857491702	biological_process
GO:0060213	positive regulation of nuclear-transcribed mRNA poly(A) tail shortening	2	1035	10	13332	0.001932367149758454	0.00075007500750075	2.576231884057971	7832;23112	BTG2;TNRC6B	0.17913433049102626	0.6691070857491702	biological_process
GO:0051403	stress-activated MAPK cascade	2	1035	10	13332	0.001932367149758454	0.00075007500750075	2.576231884057971	83605;5599	CCM2;MAPK8	0.17913433049102626	0.6691070857491702	biological_process
GO:0086064	cell communication by electrical coupling involved in cardiac conduction	2	1035	10	13332	0.001932367149758454	0.00075007500750075	2.576231884057971	5318;482	PKP2;ATP1B2	0.17913433049102626	0.6691070857491702	biological_process
GO:0017156	calcium ion regulated exocytosis	2	1035	10	13332	0.001932367149758454	0.00075007500750075	2.576231884057971	11261;9783	CHP1;RIMS3	0.17913433049102626	0.6691070857491702	biological_process
GO:0045070	positive regulation of viral genome replication	3	1035	19	13332	0.002898550724637681	0.0014251425142514252	2.0338672768878716	103;51495;104	ADAR;HACD3;ADARB1	0.1792362063497081	0.6691070857491702	biological_process
GO:0072332	intrinsic apoptotic signaling pathway by p53 class mediator	3	1035	19	13332	0.002898550724637681	0.0014251425142514252	2.0338672768878716	23567;79698;64393	ZNF346;ZMAT4;ZMAT3	0.1792362063497081	0.6691070857491702	biological_process
GO:0043392	negative regulation of DNA binding	3	1035	19	13332	0.002898550724637681	0.0014251425142514252	2.0338672768878716	3398;4781;146198	ID2;NFIB;ZFP90	0.1792362063497081	0.6691070857491702	biological_process
GO:0048488	synaptic vesicle endocytosis	3	1035	19	13332	0.002898550724637681	0.0014251425142514252	2.0338672768878716	57706;115548;127833	DENND1A;FCHO2;SYT2	0.1792362063497081	0.6691070857491702	biological_process
GO:0046580	negative regulation of Ras protein signal transduction	3	1035	19	13332	0.002898550724637681	0.0014251425142514252	2.0338672768878716	2048;8831;440730	EPHB2;SYNGAP1;TRIM67	0.1792362063497081	0.6691070857491702	biological_process
GO:0001078	transcriptional repressor activity, RNA polymerase II proximal promoter sequence-specific DNA binding	11	987	101	12391	0.011144883485309016	0.008151077394883383	1.367289616499644	7832;27086;6668;11279;26137;146198;128553;4084;53335;23186;571	BTG2;FOXP1;SP2;KLF8;ZBTB20;ZFP90;TSHZ2;MXD1;BCL11A;RCOR1;BACH1	0.17945580029111574	0.6998873641396698	molecular_function
GO:0005901	caveola	5	1119	40	14857	0.004468275245755138	0.002692333580130578	1.6596291331546023	659;117;6844;9472;493	BMPR2;ADCYAP1R1;VAMP2;AKAP6;ATP2B4	0.17989600261737063	0.6147689127154331	cellular_component
GO:0005902	microvillus	5	1119	40	14857	0.004468275245755138	0.002692333580130578	1.6596291331546023	523;4640;5962;10411;4641	ATP6V1A;MYO1A;RDX;RAPGEF3;MYO1C	0.17989600261737063	0.6147689127154331	cellular_component
GO:0005730	nucleolus	56	1119	657	14857	0.050044682752457555	0.044221579053644745	1.1316801395026816	23468;64769;64393;5495;8653;54552;22933;51231;22843;23567;140576;55920;10687;84172;10521;9683;10302;25946;253430;10432;57602;7543;80854;79027;1107;1974;25942;55170;1352;10270;104;91975;51068;342371;9904;54014;1656;11176;8540;221468;23293;55809;51;50507;56254;3843;7343;56938;219539;8864;401541;103;29946;4641;22985;5007	CBX5;MEAF6;ZMAT3;PPM1B;DDX3Y;GNL3L;SIRT2;VRK3;PPM1E;ZNF346;S100A16;RCC2;PNMA2;POLR1B;DDX17;N4BP1;SNAPC5;ZNF385A;IPMK;RBM14;USP36;ZFX;SETD7;ZNF655;CHD3;EIF4A2;SIN3A;PRMT6;COX10;AKAP8;ADARB1;ZNF300;NMD3;ATXN1L;RBM19;BRWD1;DDX6;BAZ2A;AGPS;TMEM217;SMG6;TRERF1;ACOX1;NOX4;RNF20;IPO5;UBTF;ARNTL2;YPEL4;PER2;CENPP;ADAR;SERTAD3;MYO1C;ACIN1;OSBP	0.18050661692495695	0.6147689127154331	cellular_component
GO:0010501	RNA secondary structure unwinding	5	1035	39	13332	0.004830917874396135	0.0029252925292529252	1.6514306949089557	10521;8653;1656;1974;26523	DDX17;DDX3Y;DDX6;EIF4A2;AGO1	0.18225299950067103	0.6768499326283541	biological_process
GO:0045652	regulation of megakaryocyte differentiation	5	1035	39	13332	0.004830917874396135	0.0029252925292529252	1.6514306949089557	25942;55170;23112;26523;4208	SIN3A;PRMT6;TNRC6B;AGO1;MEF2C	0.18225299950067103	0.6768499326283541	biological_process
GO:0006979	response to oxidative stress	5	1035	39	13332	0.004830917874396135	0.0029252925292529252	1.6514306949089557	23657;4700;11019;4520;139189	SLC7A11;NDUFA6;LIAS;MTF1;DGKK	0.18225299950067103	0.6768499326283541	biological_process
GO:0007507	heart development	11	1035	104	13332	0.010628019323671498	0.007800780078007801	1.3624303232998887	3084;8728;5125;6474;27086;4087;5534;5318;23118;4208;93	NRG1;ADAM19;PCSK5;SHOX2;FOXP1;SMAD2;PPP3R1;PKP2;TAB2;MEF2C;ACVR2B	0.18267317122203391	0.6772427036355612	biological_process
GO:0005796	Golgi lumen	6	1119	51	14857	0.005361930294906166	0.003432725314666487	1.562003890027861	9672;5549;4043;5125;3906;7471	SDC3;PRELP;LRPAP1;PCSK5;LALBA;WNT1	0.18326304671742544	0.6177580476769503	cellular_component
GO:0006470	protein dephosphorylation	8	1035	71	13332	0.007729468599033816	0.005325532553255325	1.451398244539702	8897;11122;9110;51207;5495;132160;5534;5494	MTMR3;PTPRT;MTMR4;DUSP13;PPM1B;PPM1M;PPP3R1;PPM1A	0.18382959804774274	0.6787724648143673	biological_process
GO:0006904	vesicle docking involved in exocytosis	4	1035	29	13332	0.003864734299516908	0.002175217521752175	1.7767116441779112	3745;23233;376267;6812	KCNB1;EXOC6B;RAB15;STXBP1	0.1843462822267432	0.6787724648143673	biological_process
GO:0019233	sensory perception of pain	4	1035	29	13332	0.003864734299516908	0.002175217521752175	1.7767116441779112	1740;3751;2903;8508	DLG2;KCND2;GRIN2A;NIPSNAP1	0.1843462822267432	0.6787724648143673	biological_process
GO:0034613	cellular protein localization	4	1035	29	13332	0.003864734299516908	0.002175217521752175	1.7767116441779112	2895;3736;1756;25942	GRID2;KCNA1;DMD;SIN3A	0.1843462822267432	0.6787724648143673	biological_process
GO:0031252	cell leading edge	4	1119	30	14857	0.0035746201966041107	0.0020192501850979337	1.7702710753649091	23122;8861;22848;5048	CLASP2;LDB1;AAK1;PAFAH1B1	0.1862551605203597	0.6177580476769503	cellular_component
GO:0008349	MAP kinase kinase kinase kinase activity	2	987	10	12391	0.002026342451874367	0.000807037365830038	2.510840932117528	50488;9448	MINK1;MAP4K4	0.1865647365118072	0.6998873641396698	molecular_function
GO:0017017	MAP kinase tyrosine/serine/threonine phosphatase activity	2	987	10	12391	0.002026342451874367	0.000807037365830038	2.510840932117528	150290;1846	DUSP18;DUSP4	0.1865647365118072	0.6998873641396698	molecular_function
GO:0008239	dipeptidyl-peptidase activity	2	987	10	12391	0.002026342451874367	0.000807037365830038	2.510840932117528	54878;10279	DPP8;PRSS16	0.1865647365118072	0.6998873641396698	molecular_function
GO:0051010	microtubule plus-end binding	2	987	10	12391	0.002026342451874367	0.000807037365830038	2.510840932117528	23122;6786	CLASP2;STIM1	0.1865647365118072	0.6998873641396698	molecular_function
GO:0015194	L-serine transmembrane transporter activity	2	987	10	12391	0.002026342451874367	0.000807037365830038	2.510840932117528	55238;10169	SLC38A7;SERF2	0.1865647365118072	0.6998873641396698	molecular_function
GO:0019992	diacylglycerol binding	2	987	10	12391	0.002026342451874367	0.000807037365830038	2.510840932117528	10125;23025	RASGRP1;UNC13A	0.1865647365118072	0.6998873641396698	molecular_function
GO:0071837	HMG box domain binding	2	987	10	12391	0.002026342451874367	0.000807037365830038	2.510840932117528	6667;3221	SP1;HOXC4	0.1865647365118072	0.6998873641396698	molecular_function
GO:0004697	protein kinase C activity	2	987	10	12391	0.002026342451874367	0.000807037365830038	2.510840932117528	5578;23683	PRKCA;PRKD3	0.1865647365118072	0.6998873641396698	molecular_function
GO:0016323	basolateral plasma membrane	13	1119	131	14857	0.01161751563896336	0.008817392474927644	1.317568166779226	9057;9497;196500;23705;23428;3747;4640;493;2054;9990;3570;10211;26504	SLC7A6;SLC4A7;PIANP;CADM1;SLC7A8;KCNC2;MYO1A;ATP2B4;STX2;SLC12A6;IL6R;FLOT1;CNNM4	0.18721556625907704	0.6177580476769503	cellular_component
GO:0030057	desmosome	3	1119	20	14857	0.002680965147453083	0.001346166790065289	1.9915549597855229	5318;5411;1825	PKP2;PNN;DSC3	0.187528169802035	0.6177580476769503	cellular_component
GO:0043231	intracellular membrane-bounded organelle	39	1119	447	14857	0.03485254691689008	0.030086827757959213	1.1583988580407962	8675;79443;22891;117;164;57706;4077;51231;5869;23600;57599;51479;51324;5452;493;91010;9701;143187;10768;27314;80223;653820;26056;9575;7482;9798;9057;51;5451;9779;9374;1174;54764;1238;10479;6602;2054;84679;729533	STX16;FYCO1;ZNF365;ADCYAP1R1;AP1G1;DENND1A;NBR1;VRK3;RAB5B;AMACR;WDR48;ANKFY1;SPG21;POU2F2;ATP2B4;FMNL3;PPP6R2;VTI1A;AHCYL1;RAB30;RAB11FIP1;FAM72B;RAB11FIP5;CLOCK;WNT2B;IST1;SLC7A6;ACOX1;POU2F1;TBC1D5;PPT2;AP1S1;ZRANB1;ACKR2;SLC9A6;SMARCD1;STX2;SLC9A7;FAM72A	0.18795617195277423	0.6177580476769503	cellular_component
GO:0004364	glutathione transferase activity	3	987	19	12391	0.00303951367781155	0.001533370995077072	1.9822428411454167	2938;2949;2939	GSTA1;GSTM5;GSTA2	0.18903570545040677	0.7010524162132228	molecular_function
GO:0051721	protein phosphatase 2A binding	3	987	19	12391	0.00303951367781155	0.001533370995077072	1.9822428411454167	9887;116443;29888	SMG7;GRIN3A;STRN4	0.18903570545040677	0.7010524162132228	molecular_function
GO:0032869	cellular response to insulin stimulus	6	1035	50	13332	0.005797101449275362	0.0037503750375037503	1.5457391304347827	7532;2241;23038;6667;10014;29904	YWHAG;FER;WDTC1;SP1;HDAC5;EEF2K	0.1892544669403111	0.695655497934181	biological_process
GO:0006914	autophagy	10	1035	94	13332	0.00966183574879227	0.007050705070507051	1.3703361085414738	143187;9779;10533;22933;5861;57103;29978;140775;4864;81876	VTI1A;TBC1D5;ATG7;SIRT2;RAB1A;TIGAR;UBQLN2;SMCR8;NPC1;RAB1B	0.19249219180539873	0.699842749536231	biological_process
GO:0005925	focal adhesion	24	1119	264	14857	0.021447721179624665	0.017769401628861817	1.2070030059306198	8675;7145;2185;79969;9404;79834;9815;7532;23114;55740;10525;5962;11261;2273;83478;8394;5576;81848;382;50507;51495;10867;23164;89782	STX16;TNS1;PTK2B;ATAT1;LPXN;PEAK1;GIT2;YWHAG;NFASC;ENAH;HYOU1;RDX;CHP1;FHL1;ARHGAP24;PIP5K1A;PRKAR2A;SPRY4;ARF6;NOX4;HACD3;TSPAN9;MPRIP;LMLN	0.19476340453685503	0.6328642379492038	cellular_component
GO:0002244	hematopoietic progenitor cell differentiation	5	1035	40	13332	0.004830917874396135	0.003000300030003	1.6101449275362318	147808;9119;25942;103;26108	ZNF784;KRT75;SIN3A;ADAR;PYGO1	0.19596813669358576	0.699842749536231	biological_process
GO:0050660	flavin adenine dinucleotide binding	5	987	39	12391	0.005065856129685917	0.003147445726737148	1.6095134180240565	51;36;3712;50507;1806	ACOX1;ACADSB;IVD;NOX4;DPYD	0.19599003730845932	0.7173176534458473	molecular_function
GO:0046332	SMAD binding	4	987	29	12391	0.004052684903748734	0.00234040836090711	1.7316144359431227	10527;4087;90993;6497	IPO7;SMAD2;CREB3L1;SKI	0.19639590296314977	0.7173176534458473	molecular_function
GO:0005890	sodium:potassium-exchanging ATPase complex	2	1119	11	14857	0.0017873100983020554	0.000740391734535909	2.4140060118612396	23439;482	ATP1B4;ATP1B2	0.19874836496072115	0.6328642379492038	cellular_component
GO:0005773	vacuole	2	1119	11	14857	0.0017873100983020554	0.000740391734535909	2.4140060118612396	79411;8934	GLB1L;RAB29	0.19874836496072115	0.6328642379492038	cellular_component
GO:0035253	ciliary rootlet	2	1119	11	14857	0.0017873100983020554	0.000740391734535909	2.4140060118612396	3800;3798	KIF5C;KIF5A	0.19874836496072115	0.6328642379492038	cellular_component
GO:0001890	placenta development	3	1035	20	13332	0.002898550724637681	0.0015001500150015	1.9321739130434785	1747;1432;8846	DLX3;MAPK14;ALKBH1	0.19949549634224756	0.699842749536231	biological_process
GO:0055007	cardiac muscle cell differentiation	3	1035	20	13332	0.002898550724637681	0.0015001500150015	1.9321739130434785	50507;3084;27086	NOX4;NRG1;FOXP1	0.19949549634224756	0.699842749536231	biological_process
GO:0002755	MyD88-dependent toll-like receptor signaling pathway	3	1035	20	13332	0.002898550724637681	0.0015001500150015	1.9321739130434785	23118;10454;4214	TAB2;TAB1;MAP3K1	0.19949549634224756	0.699842749536231	biological_process
GO:0040018	positive regulation of multicellular organism growth	3	1035	20	13332	0.002898550724637681	0.0015001500150015	1.9321739130434785	57731;51761;1435	SPTBN4;ATP8A2;CSF1	0.19949549634224756	0.699842749536231	biological_process
GO:0043967	histone H4 acetylation	3	1035	20	13332	0.002898550724637681	0.0015001500150015	1.9321739130434785	147166;5187;8089	TRIM16L;PER1;YEATS4	0.19949549634224756	0.699842749536231	biological_process
GO:0002230	positive regulation of defense response to virus by host	3	1035	20	13332	0.002898550724637681	0.0015001500150015	1.9321739130434785	10758;25942;57506	TRAF3IP2;SIN3A;MAVS	0.19949549634224756	0.699842749536231	biological_process
GO:0051966	regulation of synaptic transmission, glutamatergic	3	1035	20	13332	0.002898550724637681	0.0015001500150015	1.9321739130434785	23025;9162;2915	UNC13A;DGKI;GRM5	0.19949549634224756	0.699842749536231	biological_process
GO:0045600	positive regulation of fat cell differentiation	4	1035	30	13332	0.003864734299516908	0.0022502250225022503	1.717487922705314	201501;1385;3398;25946	ZBTB7C;CREB1;ID2;ZNF385A	0.20058768493931628	0.699842749536231	biological_process
GO:0009612	response to mechanical stimulus	4	1035	30	13332	0.003864734299516908	0.0022502250225022503	1.717487922705314	1185;5599;2185;7832	CLCN6;MAPK8;PTK2B;BTG2	0.20058768493931628	0.699842749536231	biological_process
GO:0006977	DNA damage response, signal transduction by p53 class mediator resulting in cell cycle arrest	4	1035	30	13332	0.003864734299516908	0.0022502250225022503	1.717487922705314	246175;25946;7832;9337	CNOT6L;ZNF385A;BTG2;CNOT8	0.20058768493931628	0.699842749536231	biological_process
GO:0042149	cellular response to glucose starvation	4	1035	30	13332	0.003864734299516908	0.0022502250225022503	1.717487922705314	22863;143686;80315;8897	ATG14;SESN3;CPEB4;MTMR3	0.20058768493931628	0.699842749536231	biological_process
GO:0070374	positive regulation of ERK1 and ERK2 cascade	10	1035	95	13332	0.00966183574879227	0.007125712571257126	1.3559115179252479	255743;5906;50507;7936;10125;2185;9290;5578;369;799	NPNT;RAP1A;NOX4;NELFE;RASGRP1;PTK2B;GPR55;PRKCA;ARAF;CALCR	0.20129397421924633	0.699842749536231	biological_process
GO:0007179	transforming growth factor beta receptor signaling pathway	6	1035	51	13332	0.005797101449275362	0.003825382538253825	1.5154305200341007	9110;4088;4087;6497;10454;7044	MTMR4;SMAD3;SMAD2;SKI;TAB1;LEFTY2	0.20148092633293282	0.699842749536231	biological_process
GO:0042995	cell projection	8	1119	75	14857	0.0071492403932082215	0.005048125462744834	1.4162168602919272	9857;83478;2241;9948;6538;9644;1756;9404	CEP350;ARHGAP24;FER;WDR1;SLC6A11;SH3PXD2A;DMD;LPXN	0.2018157556523881	0.6328642379492038	cellular_component
GO:0005791	rough endoplasmic reticulum	4	1119	31	14857	0.0035746201966041107	0.002086558524601198	1.7131655568047508	161176;117;23657;7095	SYNE3;ADCYAP1R1;SLC7A11;SEC62	0.20203432987273584	0.6328642379492038	cellular_component
GO:0006396	RNA processing	7	1035	62	13332	0.00676328502415459	0.00465046504650465	1.454324450677887	10521;10492;83857;104;11169;10659;5939	DDX17;SYNCRIP;TMTC1;ADARB1;WDHD1;CELF2;RBMS2	0.20369843480346397	0.699842749536231	biological_process
GO:0016605	PML body	7	1119	64	14857	0.006255585344057194	0.004307733728208925	1.4521754915102771	147166;9683;204851;2872;6497;6047;57731	TRIM16L;N4BP1;HIPK1;MKNK2;SKI;RNF4;SPTBN4	0.20498053580594955	0.6328642379492038	cellular_component
GO:0033116	endoplasmic reticulum-Golgi intermediate compartment membrane	6	1119	53	14857	0.005361930294906166	0.003567341993673016	1.5030603470079418	10972;9570;50999;1453;81876;6811	TMED10;GOSR2;TMED5;CSNK1D;RAB1B;STX5	0.20693302562956792	0.6328642379492038	cellular_component
GO:0060076	excitatory synapse	3	1119	21	14857	0.002680965147453083	0.0014134751295685536	1.8967190093195456	26045;9162;392617	LRRTM2;DGKI;ELFN1	0.20736402690250505	0.6328642379492038	cellular_component
GO:0080008	Cul4-RING E3 ubiquitin ligase complex	3	1119	21	14857	0.002680965147453083	0.0014134751295685536	1.8967190093195456	50717;8816;79016	DCAF8;DCAF5;DDA1	0.20736402690250505	0.6328642379492038	cellular_component
GO:0031519	PcG protein complex	3	1119	21	14857	0.002680965147453083	0.0014134751295685536	1.8967190093195456	6045;10336;23466	RNF2;PCGF3;CBX6	0.20736402690250505	0.6328642379492038	cellular_component
GO:0007216	G-protein coupled glutamate receptor signaling pathway	2	1035	11	13332	0.001932367149758454	0.0008250825082508251	2.3420289855072465	2915;2899	GRM5;GRIK3	0.2082633251869657	0.699842749536231	biological_process
GO:2000010	positive regulation of protein localization to cell surface	2	1035	11	13332	0.001932367149758454	0.0008250825082508251	2.3420289855072465	3084;257364	NRG1;SNX33	0.2082633251869657	0.699842749536231	biological_process
GO:0019882	antigen processing and presentation	2	1035	11	13332	0.001932367149758454	0.0008250825082508251	2.3420289855072465	5865;5869	RAB3B;RAB5B	0.2082633251869657	0.699842749536231	biological_process
GO:0045197	establishment or maintenance of epithelial cell apical/basal polarity	2	1035	11	13332	0.001932367149758454	0.0008250825082508251	2.3420289855072465	2011;23255	MARK2;MTCL1	0.2082633251869657	0.699842749536231	biological_process
GO:0002052	positive regulation of neuroblast proliferation	2	1035	11	13332	0.001932367149758454	0.0008250825082508251	2.3420289855072465	7976;23440	FZD3;OTP	0.2082633251869657	0.699842749536231	biological_process
GO:0051602	response to electrical stimulus	2	1035	11	13332	0.001932367149758454	0.0008250825082508251	2.3420289855072465	7976;7832	FZD3;BTG2	0.2082633251869657	0.699842749536231	biological_process
GO:0061098	positive regulation of protein tyrosine kinase activity	2	1035	11	13332	0.001932367149758454	0.0008250825082508251	2.3420289855072465	2043;2915	EPHA4;GRM5	0.2082633251869657	0.699842749536231	biological_process
GO:2000009	negative regulation of protein localization to cell surface	2	1035	11	13332	0.001932367149758454	0.0008250825082508251	2.3420289855072465	257364;23327	SNX33;NEDD4L	0.2082633251869657	0.699842749536231	biological_process
GO:0048662	negative regulation of smooth muscle cell proliferation	2	1035	11	13332	0.001932367149758454	0.0008250825082508251	2.3420289855072465	7536;10221	SF1;TRIB1	0.2082633251869657	0.699842749536231	biological_process
GO:0001706	endoderm formation	2	1035	11	13332	0.001932367149758454	0.0008250825082508251	2.3420289855072465	4087;1846	SMAD2;DUSP4	0.2082633251869657	0.699842749536231	biological_process
GO:0007520	myoblast fusion	2	1035	11	13332	0.001932367149758454	0.0008250825082508251	2.3420289855072465	50937;7471	CDON;WNT1	0.2082633251869657	0.699842749536231	biological_process
GO:0006801	superoxide metabolic process	2	1035	11	13332	0.001932367149758454	0.0008250825082508251	2.3420289855072465	9644;50507	SH3PXD2A;NOX4	0.2082633251869657	0.699842749536231	biological_process
GO:0006241	CTP biosynthetic process	2	1035	11	13332	0.001932367149758454	0.0008250825082508251	2.3420289855072465	347736;4833	NME9;NME4	0.2082633251869657	0.699842749536231	biological_process
GO:0061001	regulation of dendritic spine morphogenesis	2	1035	11	13332	0.001932367149758454	0.0008250825082508251	2.3420289855072465	2043;9762	EPHA4;LZTS3	0.2082633251869657	0.699842749536231	biological_process
GO:0016559	peroxisome fission	2	1035	11	13332	0.001932367149758454	0.0008250825082508251	2.3420289855072465	51;8800	ACOX1;PEX11A	0.2082633251869657	0.699842749536231	biological_process
GO:0048821	erythrocyte development	2	1035	11	13332	0.001932367149758454	0.0008250825082508251	2.3420289855072465	2039;669	DMTN;BPGM	0.2082633251869657	0.699842749536231	biological_process
GO:0007041	lysosomal transport	2	1035	11	13332	0.001932367149758454	0.0008250825082508251	2.3420289855072465	4864;138050	NPC1;HGSNAT	0.2082633251869657	0.699842749536231	biological_process
GO:0071398	cellular response to fatty acid	2	1035	11	13332	0.001932367149758454	0.0008250825082508251	2.3420289855072465	6602;5724	SMARCD1;PTAFR	0.2082633251869657	0.699842749536231	biological_process
GO:0048566	embryonic digestive tract development	2	1035	11	13332	0.001932367149758454	0.0008250825082508251	2.3420289855072465	5125;91461	PCSK5;PKDCC	0.2082633251869657	0.699842749536231	biological_process
GO:0010801	negative regulation of peptidyl-threonine phosphorylation	2	1035	11	13332	0.001932367149758454	0.0008250825082508251	2.3420289855072465	22933;2039	SIRT2;DMTN	0.2082633251869657	0.699842749536231	biological_process
GO:0007202	activation of phospholipase C activity	2	1035	11	13332	0.001932367149758454	0.0008250825082508251	2.3420289855072465	117;9290	ADCYAP1R1;GPR55	0.2082633251869657	0.699842749536231	biological_process
GO:0006183	GTP biosynthetic process	2	1035	11	13332	0.001932367149758454	0.0008250825082508251	2.3420289855072465	347736;4833	NME9;NME4	0.2082633251869657	0.699842749536231	biological_process
GO:1900025	negative regulation of substrate adhesion-dependent cell spreading	2	1035	11	13332	0.001932367149758454	0.0008250825082508251	2.3420289855072465	55920;2039	RCC2;DMTN	0.2082633251869657	0.699842749536231	biological_process
GO:0060384	innervation	2	1035	11	13332	0.001932367149758454	0.0008250825082508251	2.3420289855072465	23025;104	UNC13A;ADARB1	0.2082633251869657	0.699842749536231	biological_process
GO:0060402	calcium ion transport into cytosol	2	1035	11	13332	0.001932367149758454	0.0008250825082508251	2.3420289855072465	84502;57338	JPH4;JPH3	0.2082633251869657	0.699842749536231	biological_process
GO:0043153	entrainment of circadian clock by photoperiod	2	1035	11	13332	0.001932367149758454	0.0008250825082508251	2.3420289855072465	3398;5187	ID2;PER1	0.2082633251869657	0.699842749536231	biological_process
GO:0010951	negative regulation of endopeptidase activity	2	1035	11	13332	0.001932367149758454	0.0008250825082508251	2.3420289855072465	6695;9806	SPOCK1;SPOCK2	0.2082633251869657	0.699842749536231	biological_process
GO:0016578	histone deubiquitination	2	1035	11	13332	0.001932367149758454	0.0008250825082508251	2.3420289855072465	56970;56943	ATXN7L3;ENY2	0.2082633251869657	0.699842749536231	biological_process
GO:0046653	tetrahydrofolate metabolic process	2	1035	11	13332	0.001932367149758454	0.0008250825082508251	2.3420289855072465	6472;10797	SHMT2;MTHFD2	0.2082633251869657	0.699842749536231	biological_process
GO:0043968	histone H2A acetylation	2	1035	11	13332	0.001932367149758454	0.0008250825082508251	2.3420289855072465	64769;8089	MEAF6;YEATS4	0.2082633251869657	0.699842749536231	biological_process
GO:0003407	neural retina development	2	1035	11	13332	0.001932367149758454	0.0008250825082508251	2.3420289855072465	84440;493	RAB11FIP4;ATP2B4	0.2082633251869657	0.699842749536231	biological_process
GO:1900029	positive regulation of ruffle assembly	2	1035	11	13332	0.001932367149758454	0.0008250825082508251	2.3420289855072465	23242;54849	COBL;DEF8	0.2082633251869657	0.699842749536231	biological_process
GO:0033574	response to testosterone	2	1035	11	13332	0.001932367149758454	0.0008250825082508251	2.3420289855072465	27086;4678	FOXP1;NASP	0.2082633251869657	0.699842749536231	biological_process
GO:0019068	virion assembly	2	1035	11	13332	0.001932367149758454	0.0008250825082508251	2.3420289855072465	81876;5861	RAB1B;RAB1A	0.2082633251869657	0.699842749536231	biological_process
GO:0045821	positive regulation of glycolytic process	2	1035	11	13332	0.001932367149758454	0.0008250825082508251	2.3420289855072465	5208;957	PFKFB2;ENTPD5	0.2082633251869657	0.699842749536231	biological_process
GO:2000786	positive regulation of autophagosome assembly	2	1035	11	13332	0.001932367149758454	0.0008250825082508251	2.3420289855072465	5899;8396	RALB;PIP4K2B	0.2082633251869657	0.699842749536231	biological_process
GO:0034142	toll-like receptor 4 signaling pathway	2	1035	11	13332	0.001932367149758454	0.0008250825082508251	2.3420289855072465	118788;9865	PIK3AP1;TRIL	0.2082633251869657	0.699842749536231	biological_process
GO:0043651	linoleic acid metabolic process	2	1035	11	13332	0.001932367149758454	0.0008250825082508251	2.3420289855072465	2938;83401	GSTA1;ELOVL3	0.2082633251869657	0.699842749536231	biological_process
GO:0007019	microtubule depolymerization	2	1035	11	13332	0.001932367149758454	0.0008250825082508251	2.3420289855072465	3925;347240	STMN1;KIF24	0.2082633251869657	0.699842749536231	biological_process
GO:0060041	retina development in camera-type eye	5	1035	41	13332	0.004830917874396135	0.0030753075307530754	1.570873100035348	7275;83552;6497;56890;343035	TUB;MFRP;SKI;MDM1;RD3	0.21002630135812791	0.7013901598843528	biological_process
GO:0007265	Ras protein signal transduction	5	1035	41	13332	0.004830917874396135	0.0030753075307530754	1.570873100035348	8831;9402;10125;8315;5899	SYNGAP1;GRAP2;RASGRP1;BRAP;RALB	0.21002630135812791	0.7013901598843528	biological_process
GO:0070936	protein K48-linked ubiquitination	5	1035	41	13332	0.004830917874396135	0.0030753075307530754	1.570873100035348	117584;23327;84937;7323;6047	RFFL;NEDD4L;ZNRF1;UBE2D3;RNF4	0.21002630135812791	0.7013901598843528	biological_process
GO:0050731	positive regulation of peptidyl-tyrosine phosphorylation	5	1035	41	13332	0.004830917874396135	0.0030753075307530754	1.570873100035348	3084;2185;4038;7422;3570	NRG1;PTK2B;LRP4;VEGFA;IL6R	0.21002630135812791	0.7013901598843528	biological_process
GO:0001205	transcriptional activator activity, RNA polymerase II distal enhancer sequence-specific DNA binding	3	987	20	12391	0.00303951367781155	0.001614074731660076	1.8831306990881458	5090;571;3221	PBX3;BACH1;HOXC4	0.2101197011106055	0.7173176534458473	molecular_function
GO:0030374	ligand-dependent nuclear receptor transcription coactivator activity	5	987	40	12391	0.005065856129685917	0.003228149463320152	1.569275582573455	56943;29079;170261;56970;55809	ENY2;MED4;ZCCHC12;ATXN7L3;TRERF1	0.21043623415382312	0.7173176534458473	molecular_function
GO:0003743	translation initiation factor activity	5	987	40	12391	0.005065856129685917	0.003228149463320152	1.569275582573455	1974;83939;1982;10209;8672	EIF4A2;EIF2A;EIF4G2;EIF1;EIF4G3	0.21043623415382312	0.7173176534458473	molecular_function
GO:0042803	protein homodimerization activity	50	987	559	12391	0.05065856129685917	0.04511338874989912	1.1229163381563183	5648;4296;23468;1435;23051;26585;4287;817;140576;199731;6667;57659;3141;8396;5048;3570;3612;27086;10125;252884;5049;4038;23305;5962;8861;8322;6569;8800;10533;253559;84313;4088;8575;127343;84440;64375;84679;1806;2668;23255;4087;159091;9491;23705;55662;7915;4293;285362;63826;26508	MASP1;MAP3K11;CBX5;CSF1;ZHX3;GREM1;ATXN3;CAMK2D;S100A16;CADM4;SP1;ZBTB4;HLCS;PIP4K2B;PAFAH1B1;IL6R;IMPA1;FOXP1;RASGRP1;ZNF396;PAFAH1B2;LRP4;ACSL6;RDX;LDB1;FZD4;SLC34A1;PEX11A;ATG7;CADM2;VPS25;SMAD3;PRKRA;DMBX1;RAB11FIP4;IKZF4;SLC9A7;DPYD;GDNF;MTCL1;SMAD2;FAM122C;PSMF1;CADM1;HIF1AN;ALDH5A1;MAP3K9;SUMF1;SRR;HEYL	0.21108508483951038	0.7173176534458473	molecular_function
GO:0000122	negative regulation of transcription from RNA polymerase II promoter	42	1035	476	13332	0.04057971014492753	0.035703570357035704	1.1365728900255754	23468;9925;23051;22933;4204;57659;571;4784;23466;27086;5187;6497;23327;64207;25822;25942;55170;53335;3398;4084;9318;5494;342371;51616;4088;6474;4286;6668;1523;11279;4781;23038;5569;10014;56957;6045;51684;8864;4782;4208;153222;93	CBX5;ZBTB5;ZHX3;SIRT2;MECP2;ZBTB4;BACH1;NFIX;CBX6;FOXP1;PER1;SKI;NEDD4L;IRF2BPL;DNAJB5;SIN3A;PRMT6;BCL11A;ID2;MXD1;COPS2;PPM1A;ATXN1L;TAF9B;SMAD3;SHOX2;MITF;SP2;CUX1;KLF8;NFIB;WDTC1;PKIA;HDAC5;OTUD7B;RNF2;SUFU;PER2;NFIC;MEF2C;CREBRF;ACVR2B	0.21134292559122708	0.7046945227918006	biological_process
GO:0005245	voltage-gated calcium channel activity	4	987	30	12391	0.004052684903748734	0.0024211120974901136	1.673893954745019	777;53373;59284;9254	CACNA1E;TPCN1;CACNG7;CACNA2D2	0.21340037177983717	0.7173176534458473	molecular_function
GO:0001786	phosphatidylserine binding	4	987	30	12391	0.004052684903748734	0.0024211120974901136	1.673893954745019	114882;9066;10125;115548	OSBPL8;SYT7;RASGRP1;FCHO2	0.21340037177983717	0.7173176534458473	molecular_function
GO:0008104	protein localization	6	1035	52	13332	0.005797101449275362	0.0039003900390039005	1.4862876254180601	55909;3798;80323;3800;2903;9798	BIN3;KIF5A;CCDC68;KIF5C;GRIN2A;IST1	0.21398608669968247	0.7124049934329459	biological_process
GO:1990830	cellular response to leukemia inhibitory factor	8	1035	74	13332	0.007729468599033816	0.00555055505550555	1.3925577751664708	9806;55740;10765;64841;1974;8322;9145;11240	SPOCK2;ENAH;KDM5B;GNPNAT1;EIF4A2;FZD4;SYNGR1;PADI2	0.2143587631718231	0.7125444072100415	biological_process
GO:0071013	catalytic step 2 spliceosome	9	1119	88	14857	0.00804289544235925	0.005923133876287272	1.3578783816719475	7011;51503;10492;5411;6634;10236;23005;10283;284434	TEP1;CWC15;SYNCRIP;PNN;SNRPD3;HNRNPR;MAPKBP1;CWC27;NWD1	0.21657606954026734	0.652379213370969	cellular_component
GO:0034450	ubiquitin-ubiquitin ligase activity	2	987	11	12391	0.002026342451874367	0.0008877411024130417	2.2825826655613892	9354;10277	UBE4A;UBE4B	0.2166321418727058	0.7173176534458473	molecular_function
GO:0019955	cytokine binding	2	987	11	12391	0.002026342451874367	0.0008877411024130417	2.2825826655613892	1271;8322	CNTFR;FZD4	0.2166321418727058	0.7173176534458473	molecular_function
GO:0031210	phosphatidylcholine binding	2	987	11	12391	0.002026342451874367	0.0008877411024130417	2.2825826655613892	10125;57488	RASGRP1;ESYT2	0.2166321418727058	0.7173176534458473	molecular_function
GO:0005313	L-glutamate transmembrane transporter activity	2	987	11	12391	0.002026342451874367	0.0008877411024130417	2.2825826655613892	55238;6506	SLC38A7;SLC1A2	0.2166321418727058	0.7173176534458473	molecular_function
GO:0004708	MAP kinase kinase activity	2	987	11	12391	0.002026342451874367	0.0008877411024130417	2.2825826655613892	4293;5063	MAP3K9;PAK3	0.2166321418727058	0.7173176534458473	molecular_function
GO:0003995	acyl-CoA dehydrogenase activity	2	987	11	12391	0.002026342451874367	0.0008877411024130417	2.2825826655613892	51;36	ACOX1;ACADSB	0.2166321418727058	0.7173176534458473	molecular_function
GO:0070410	co-SMAD binding	2	987	11	12391	0.002026342451874367	0.0008877411024130417	2.2825826655613892	4088;4087	SMAD3;SMAD2	0.2166321418727058	0.7173176534458473	molecular_function
GO:0070628	proteasome binding	2	987	11	12391	0.002026342451874367	0.0008877411024130417	2.2825826655613892	3300;9491	DNAJB2;PSMF1	0.2166321418727058	0.7173176534458473	molecular_function
GO:0004143	diacylglycerol kinase activity	2	987	11	12391	0.002026342451874367	0.0008877411024130417	2.2825826655613892	9162;139189	DGKI;DGKK	0.2166321418727058	0.7173176534458473	molecular_function
GO:0051019	mitogen-activated protein kinase binding	2	987	11	12391	0.002026342451874367	0.0008877411024130417	2.2825826655613892	4077;5724	NBR1;PTAFR	0.2166321418727058	0.7173176534458473	molecular_function
GO:0015386	potassium:proton antiporter activity	2	987	11	12391	0.002026342451874367	0.0008877411024130417	2.2825826655613892	84679;10479	SLC9A7;SLC9A6	0.2166321418727058	0.7173176534458473	molecular_function
GO:0070063	RNA polymerase binding	2	987	11	12391	0.002026342451874367	0.0008877411024130417	2.2825826655613892	11169;904	WDHD1;CCNT1	0.2166321418727058	0.7173176534458473	molecular_function
GO:0050321	tau-protein kinase activity	2	987	11	12391	0.002026342451874367	0.0008877411024130417	2.2825826655613892	2011;1453	MARK2;CSNK1D	0.2166321418727058	0.7173176534458473	molecular_function
GO:0010507	negative regulation of autophagy	4	1035	31	13332	0.003864734299516908	0.002325232523252325	1.6620850864890135	11011;23118;1982;22933	TLK2;TAB2;EIF4G2;SIRT2	0.21723499383796863	0.713133400245056	biological_process
GO:0051496	positive regulation of stress fiber assembly	4	1035	31	13332	0.003864734299516908	0.002325232523252325	1.6620850864890135	22843;50507;10411;4088	PPM1E;NOX4;RAPGEF3;SMAD3	0.21723499383796863	0.713133400245056	biological_process
GO:0001750	photoreceptor outer segment	4	1119	32	14857	0.0035746201966041107	0.0021538668641044624	1.6596291331546025	51761;10681;4131;22941	ATP8A2;GNB5;MAP1B;SHANK2	0.21819029603286658	0.652379213370969	cellular_component
GO:0030315	T-tubule	4	1119	32	14857	0.0035746201966041107	0.0021538668641044624	1.6596291331546025	9472;493;817;5962	AKAP6;ATP2B4;CAMK2D;RDX	0.21819029603286658	0.652379213370969	cellular_component
GO:0008016	regulation of heart contraction	3	1035	21	13332	0.002898550724637681	0.0015751575157515751	1.8401656314699795	2775;10659;7067	GNAO1;CELF2;THRA	0.2202607274705434	0.713133400245056	biological_process
GO:0019933	cAMP-mediated signaling	3	1035	21	13332	0.002898550724637681	0.0015751575157515751	1.8401656314699795	10411;117;9472	RAPGEF3;ADCYAP1R1;AKAP6	0.2202607274705434	0.713133400245056	biological_process
GO:0001657	ureteric bud development	3	1035	21	13332	0.002898550724637681	0.0015751575157515751	1.8401656314699795	255743;4087;4088	NPNT;SMAD2;SMAD3	0.2202607274705434	0.713133400245056	biological_process
GO:0048468	cell development	3	1035	21	13332	0.002898550724637681	0.0015751575157515751	1.8401656314699795	3626;7044;10052	INHBC;LEFTY2;GJC1	0.2202607274705434	0.713133400245056	biological_process
GO:0007608	sensory perception of smell	3	1035	21	13332	0.002898550724637681	0.0015751575157515751	1.8401656314699795	130507;123041;29989	UBR3;SLC24A4;OBP2B	0.2202607274705434	0.713133400245056	biological_process
GO:0010862	positive regulation of pathway-restricted SMAD protein phosphorylation	3	1035	21	13332	0.002898550724637681	0.0015751575157515751	1.8401656314699795	3626;7044;659	INHBC;LEFTY2;BMPR2	0.2202607274705434	0.713133400245056	biological_process
GO:0042594	response to starvation	3	1035	21	13332	0.002898550724637681	0.0015751575157515751	1.8401656314699795	6753;9779;11167	SSTR3;TBC1D5;FSTL1	0.2202607274705434	0.713133400245056	biological_process
GO:0009411	response to UV	3	1035	21	13332	0.002898550724637681	0.0015751575157515751	1.8401656314699795	84083;5599;10277	ZRANB3;MAPK8;UBE4B	0.2202607274705434	0.713133400245056	biological_process
GO:0005874	microtubule	24	1119	269	14857	0.021447721179624665	0.01810594332637814	1.1845680058203854	4296;22933;79969;3797;55920;89796;3800;4131;3925;1641;6786;23623;29127;89953;25941;3798;23122;55083;9371;55137;84376;347240;56890;203068	MAP3K11;SIRT2;ATAT1;KIF3C;RCC2;NAV1;KIF5C;MAP1B;STMN1;DCX;STIM1;RUSC1;RACGAP1;KLC4;TPGS2;KIF5A;CLASP2;KIF26B;KIF3B;FIGN;HOOK3;KIF24;MDM1;TUBB	0.22085855166691204	0.652379213370969	cellular_component
GO:0036498	IRE1-mediated unfolded protein response	5	1035	42	13332	0.004830917874396135	0.0031503150315031502	1.533471359558316	9570;9797;10525;6745;7095	GOSR2;TATDN2;HYOU1;SSR1;SEC62	0.2243970367675092	0.713133400245056	biological_process
GO:0001933	negative regulation of protein phosphorylation	5	1035	42	13332	0.004830917874396135	0.0031503150315031502	1.533471359558316	11261;2048;10217;84063;22863	CHP1;EPHB2;CTDSPL;KIRREL2;ATG14	0.2243970367675092	0.713133400245056	biological_process
GO:0006417	regulation of translation	5	1035	42	13332	0.004830917874396135	0.0031503150315031502	1.533471359558316	84541;1656;2872;83939;2915	KBTBD8;DDX6;MKNK2;EIF2A;GRM5	0.2243970367675092	0.713133400245056	biological_process
GO:0043204	perikaryon	9	1119	89	14857	0.00804289544235925	0.005990442215790537	1.3426213212037232	3745;10846;5798;2899;22933;3747;3736;3751;2043	KCNB1;PDE10A;PTPRN;GRIK3;SIRT2;KCNC2;KCNA1;KCND2;EPHA4	0.226129057082129	0.652379213370969	cellular_component
GO:0007416	synapse assembly	6	1035	53	13332	0.005797101449275362	0.003975397539753975	1.4582444626743232	3084;221935;9806;8934;22941;23284	NRG1;SDK1;SPOCK2;RAB29;SHANK2;ADGRL3	0.22674954066163325	0.713133400245056	biological_process
GO:0001822	kidney development	6	1035	53	13332	0.005797101449275362	0.003975397539753975	1.4582444626743232	6569;10972;5125;93;4038;26108	SLC34A1;TMED10;PCSK5;ACVR2B;LRP4;PYGO1	0.22674954066163325	0.713133400245056	biological_process
GO:0030334	regulation of cell migration	6	1035	53	13332	0.005797101449275362	0.003975397539753975	1.4582444626743232	23678;3908;55920;50488;8861;100533105	SGK3;LAMA2;RCC2;MINK1;LDB1;C8orf44-SGK3	0.22674954066163325	0.713133400245056	biological_process
GO:0030285	integral component of synaptic vesicle membrane	2	1119	12	14857	0.0017873100983020554	0.0008077000740391734	2.2128388442061366	284612;8674	SYPL2;VAMP4	0.22727385439064696	0.652379213370969	cellular_component
GO:0005790	smooth endoplasmic reticulum	2	1119	12	14857	0.0017873100983020554	0.0008077000740391734	2.2128388442061366	10525;84502	HYOU1;JPH4	0.22727385439064696	0.652379213370969	cellular_component
GO:0071565	nBAF complex	2	1119	12	14857	0.0017873100983020554	0.0008077000740391734	2.2128388442061366	8110;6602	DPF3;SMARCD1	0.22727385439064696	0.652379213370969	cellular_component
GO:0032420	stereocilium	3	1119	22	14857	0.002680965147453083	0.001480783469071818	1.81050450889593	9497;5048;5962	SLC4A7;PAFAH1B1;RDX	0.2276387042400828	0.652379213370969	cellular_component
GO:0005875	microtubule associated complex	3	1119	22	14857	0.002680965147453083	0.001480783469071818	1.81050450889593	1641;4131;5048	DCX;MAP1B;PAFAH1B1	0.2276387042400828	0.652379213370969	cellular_component
GO:0019902	phosphatase binding	4	987	31	12391	0.004052684903748734	0.0025018158340731175	1.6198973755596955	4088;4087;170954;57731	SMAD3;SMAD2;PPP1R18;SPTBN4	0.23079170529302956	0.7342297529430554	molecular_function
GO:0070273	phosphatidylinositol-4-phosphate binding	3	987	21	12391	0.00303951367781155	0.0016947784682430796	1.7934578086553772	114882;5007;84725	OSBPL8;OSBP;PLEKHA8	0.2316829860797426	0.7342297529430554	molecular_function
GO:0030742	GTP-dependent protein binding	3	987	21	12391	0.00303951367781155	0.0016947784682430796	1.7934578086553772	5865;164;5869	RAB3B;AP1G1;RAB5B	0.2316829860797426	0.7342297529430554	molecular_function
GO:0051018	protein kinase A binding	3	987	21	12391	0.00303951367781155	0.0016947784682430796	1.7934578086553772	9472;10163;5962	AKAP6;WASF2;RDX	0.2316829860797426	0.7342297529430554	molecular_function
GO:0030552	cAMP binding	3	987	21	12391	0.00303951367781155	0.0016947784682430796	1.7934578086553772	10411;10846;5576	RAPGEF3;PDE10A;PRKAR2A	0.2316829860797426	0.7342297529430554	molecular_function
GO:0004842	ubiquitin-protein transferase activity	20	987	210	12391	0.020263424518743668	0.016947784682430796	1.1956385391035846	25820;255488;26994;23220;23327;92591;130507;143279;131405;6047;6477;165918;84961;8315;7323;50862;56254;29116;84937;10116	ARIH1;RNF144B;RNF11;DTX4;NEDD4L;ASB16;UBR3;HECTD2;TRIM71;RNF4;SIAH1;RNF168;FBXL20;BRAP;UBE2D3;RNF141;RNF20;MYLIP;ZNRF1;FEM1B	0.23267343928924397	0.7342297529430554	molecular_function
GO:0007588	excretion	4	1035	32	13332	0.003864734299516908	0.0024002400240024004	1.6101449275362316	1184;10725;10686;23327	CLCN5;NFAT5;CLDN16;NEDD4L	0.23423730538945106	0.713133400245056	biological_process
GO:0010811	positive regulation of cell-substrate adhesion	4	1035	32	13332	0.003864734299516908	0.0024002400240024004	1.6101449275362316	255743;4811;285613;9806	NPNT;NID1;RELL2;SPOCK2	0.23423730538945106	0.713133400245056	biological_process
GO:0071333	cellular response to glucose stimulus	4	1035	32	13332	0.003864734299516908	0.0024002400240024004	1.6101449275362316	3745;50507;5906;25942	KCNB1;NOX4;RAP1A;SIN3A	0.23423730538945106	0.713133400245056	biological_process
GO:0050885	neuromuscular process controlling balance	4	1035	32	13332	0.003864734299516908	0.0024002400240024004	1.6101449275362316	84502;5048;57338;8506	JPH4;PAFAH1B1;JPH3;CNTNAP1	0.23423730538945106	0.713133400245056	biological_process
GO:0042393	histone binding	9	987	85	12391	0.00911854103343465	0.006859817609555323	1.3292687287681029	165918;56254;11176;23038;4678;10527;55170;84656;10765	RNF168;RNF20;BAZ2A;WDTC1;NASP;IPO7;PRMT6;GLYR1;KDM5B	0.23434469734876873	0.7342297529430554	molecular_function
GO:0005819	spindle	9	1119	90	14857	0.00804289544235925	0.006057750555293801	1.3277033065236818	9857;126731;1400;84541;1453;22933;84440;152185;9371	CEP350;CCSAP;CRMP1;KBTBD8;CSNK1D;SIRT2;RAB11FIP4;SPICE1;KIF3B	0.23583660680071095	0.6717770011899039	cellular_component
GO:0044344	cellular response to fibroblast growth factor stimulus	2	1035	12	13332	0.001932367149758454	0.0009000900090009	2.1468599033816425	1960;10765	EGR3;KDM5B	0.23782047521722127	0.713133400245056	biological_process
GO:0002218	activation of innate immune response	2	1035	12	13332	0.001932367149758454	0.0009000900090009	2.1468599033816425	25942;57506	SIN3A;MAVS	0.23782047521722127	0.713133400245056	biological_process
GO:0030239	myofibril assembly	2	1035	12	13332	0.001932367149758454	0.0009000900090009	2.1468599033816425	29767;25802	TMOD2;LMOD1	0.23782047521722127	0.713133400245056	biological_process
GO:0021772	olfactory bulb development	2	1035	12	13332	0.001932367149758454	0.0009000900090009	2.1468599033816425	3398;6497	ID2;SKI	0.23782047521722127	0.713133400245056	biological_process
GO:0051493	regulation of cytoskeleton organization	2	1035	12	13332	0.001932367149758454	0.0009000900090009	2.1468599033816425	2011;3925	MARK2;STMN1	0.23782047521722127	0.713133400245056	biological_process
GO:0043388	positive regulation of DNA binding	2	1035	12	13332	0.001932367149758454	0.0009000900090009	2.1468599033816425	6497;22933	SKI;SIRT2	0.23782047521722127	0.713133400245056	biological_process
GO:0097150	neuronal stem cell population maintenance	2	1035	12	13332	0.001932367149758454	0.0009000900090009	2.1468599033816425	5599;84376	MAPK8;HOOK3	0.23782047521722127	0.713133400245056	biological_process
GO:0031018	endocrine pancreas development	2	1035	12	13332	0.001932367149758454	0.0009000900090009	2.1468599033816425	2696;3570	GIPR;IL6R	0.23782047521722127	0.713133400245056	biological_process
GO:0017015	regulation of transforming growth factor beta receptor signaling pathway	2	1035	12	13332	0.001932367149758454	0.0009000900090009	2.1468599033816425	4088;4087	SMAD3;SMAD2	0.23782047521722127	0.713133400245056	biological_process
GO:1901741	positive regulation of myoblast fusion	2	1035	12	13332	0.001932367149758454	0.0009000900090009	2.1468599033816425	1432;10211	MAPK14;FLOT1	0.23782047521722127	0.713133400245056	biological_process
GO:0030878	thyroid gland development	2	1035	12	13332	0.001932367149758454	0.0009000900090009	2.1468599033816425	4088;7067	SMAD3;THRA	0.23782047521722127	0.713133400245056	biological_process
GO:0010738	regulation of protein kinase A signaling	2	1035	12	13332	0.001932367149758454	0.0009000900090009	2.1468599033816425	9472;10846	AKAP6;PDE10A	0.23782047521722127	0.713133400245056	biological_process
GO:0035584	calcium-mediated signaling using intracellular calcium source	2	1035	12	13332	0.001932367149758454	0.0009000900090009	2.1468599033816425	2915;2039	GRM5;DMTN	0.23782047521722127	0.713133400245056	biological_process
GO:0043434	response to peptide hormone	2	1035	12	13332	0.001932367149758454	0.0009000900090009	2.1468599033816425	7832;2069	BTG2;EREG	0.23782047521722127	0.713133400245056	biological_process
GO:0030279	negative regulation of ossification	2	1035	12	13332	0.001932367149758454	0.0009000900090009	2.1468599033816425	4208;4038	MEF2C;LRP4	0.23782047521722127	0.713133400245056	biological_process
GO:0051693	actin filament capping	2	1035	12	13332	0.001932367149758454	0.0009000900090009	2.1468599033816425	2039;57731	DMTN;SPTBN4	0.23782047521722127	0.713133400245056	biological_process
GO:0070423	nucleotide-binding oligomerization domain containing signaling pathway	2	1035	12	13332	0.001932367149758454	0.0009000900090009	2.1468599033816425	23118;10454	TAB2;TAB1	0.23782047521722127	0.713133400245056	biological_process
GO:0008589	regulation of smoothened signaling pathway	2	1035	12	13332	0.001932367149758454	0.0009000900090009	2.1468599033816425	6095;7545	RORA;ZIC1	0.23782047521722127	0.713133400245056	biological_process
GO:0003222	ventricular trabecula myocardium morphogenesis	2	1035	12	13332	0.001932367149758454	0.0009000900090009	2.1468599033816425	3084;10277	NRG1;UBE4B	0.23782047521722127	0.713133400245056	biological_process
GO:0043278	response to morphine	2	1035	12	13332	0.001932367149758454	0.0009000900090009	2.1468599033816425	2775;63826	GNAO1;SRR	0.23782047521722127	0.713133400245056	biological_process
GO:0036109	alpha-linolenic acid metabolic process	2	1035	12	13332	0.001932367149758454	0.0009000900090009	2.1468599033816425	51;83401	ACOX1;ELOVL3	0.23782047521722127	0.713133400245056	biological_process
GO:0042761	very long-chain fatty acid biosynthetic process	2	1035	12	13332	0.001932367149758454	0.0009000900090009	2.1468599033816425	83401;51495	ELOVL3;HACD3	0.23782047521722127	0.713133400245056	biological_process
GO:0032006	regulation of TOR signaling	2	1035	12	13332	0.001932367149758454	0.0009000900090009	2.1468599033816425	369;117584	ARAF;RFFL	0.23782047521722127	0.713133400245056	biological_process
GO:0051149	positive regulation of muscle cell differentiation	2	1035	12	13332	0.001932367149758454	0.0009000900090009	2.1468599033816425	50937;9043	CDON;SPAG9	0.23782047521722127	0.713133400245056	biological_process
GO:0006260	DNA replication	7	1035	65	13332	0.00676328502415459	0.004875487548754875	1.387201783723523	11143;54921;4781;4678;25942;4782;4784	KAT7;CHTF8;NFIB;NASP;SIN3A;NFIC;NFIX	0.23832606429378833	0.713133400245056	biological_process
GO:0000045	autophagosome assembly	5	1035	43	13332	0.004830917874396135	0.0032253225322532255	1.4978092349174248	51715;10533;22863;5861;23673	RAB23;ATG7;ATG14;RAB1A;STX12	0.23904948433791462	0.713133400245056	biological_process
GO:0060333	interferon-gamma-mediated signaling pathway	5	1035	43	13332	0.004830917874396135	0.0032253225322532255	1.4978092349174248	7726;5724;4938;3117;3118	TRIM26;PTAFR;OAS1;HLA-DQA1;HLA-DQA2	0.23904948433791462	0.713133400245056	biological_process
GO:0006606	protein import into nucleus	5	1035	43	13332	0.004830917874396135	0.0032253225322532255	1.4978092349174248	5902;9883;144165;10527;103	RANBP1;POM121;PRICKLE1;IPO7;ADAR	0.23904948433791462	0.713133400245056	biological_process
GO:0031490	chromatin DNA binding	5	987	42	12391	0.005065856129685917	0.003389556936486159	1.494548173879481	4088;7067;5187;23558;9575	SMAD3;THRA;PER1;WBP2;CLOCK	0.24028195431837424	0.7342297529430554	molecular_function
GO:0001707	mesoderm formation	3	1035	22	13332	0.002898550724637681	0.0016501650165016502	1.7565217391304349	4088;4087;659	SMAD3;SMAD2;BMPR2	0.24143238103839493	0.713133400245056	biological_process
GO:0048701	embryonic cranial skeleton morphogenesis	3	1035	22	13332	0.002898550724637681	0.0016501650165016502	1.7565217391304349	4088;4087;29985	SMAD3;SMAD2;SLC39A3	0.24143238103839493	0.713133400245056	biological_process
GO:0007205	protein kinase C-activating G-protein coupled receptor signaling pathway	3	1035	22	13332	0.002898550724637681	0.0016501650165016502	1.7565217391304349	9162;23683;139189	DGKI;PRKD3;DGKK	0.24143238103839493	0.713133400245056	biological_process
GO:0005102	receptor binding	22	987	235	12391	0.022289766970618033	0.01896537809700589	1.1752872448209704	2048;9402;2674;1271;2185;199731;23600;10758;2039;4043;2734;253559;10345;2668;51;3084;6602;23705;55825;6753;3908;4641	EPHB2;GRAP2;GFRA1;CNTFR;PTK2B;CADM4;AMACR;TRAF3IP2;DMTN;LRPAP1;GLG1;CADM2;TRDN;GDNF;ACOX1;NRG1;SMARCD1;CADM1;PECR;SSTR3;LAMA2;MYO1C	0.24371095903609308	0.7342297529430554	molecular_function
GO:0043130	ubiquitin binding	6	987	53	12391	0.0060790273556231	0.004277298038899201	1.4212307162929403	165918;26043;4088;4077;22933;51028	RNF168;UBXN7;SMAD3;NBR1;SIRT2;VPS36	0.24458607562021242	0.7342297529430554	molecular_function
GO:0050900	leukocyte migration	8	1035	77	13332	0.007729468599033816	0.005775577557755775	1.3383022774327122	9057;9672;23657;90952;2734;23428;4680;482	SLC7A6;SDC3;SLC7A11;ESAM;GLG1;SLC7A8;CEACAM6;ATP1B2	0.24665480257702893	0.713133400245056	biological_process
GO:0004896	cytokine receptor activity	2	987	12	12391	0.002026342451874367	0.0009684448389960455	2.0923674434312733	3597;3570	IL13RA1;IL6R	0.247074782629728	0.7342297529430554	molecular_function
GO:0005247	voltage-gated chloride channel activity	2	987	12	12391	0.002026342451874367	0.0009684448389960455	2.0923674434312733	1185;1184	CLCN6;CLCN5	0.247074782629728	0.7342297529430554	molecular_function
GO:0042056	chemoattractant activity	2	987	12	12391	0.002026342451874367	0.0009684448389960455	2.0923674434312733	8846;7422	ALKBH1;VEGFA	0.247074782629728	0.7342297529430554	molecular_function
GO:0070403	NAD+ binding	2	987	12	12391	0.002026342451874367	0.0009684448389960455	2.0923674434312733	51548;22933	SIRT6;SIRT2	0.247074782629728	0.7342297529430554	molecular_function
GO:0036002	pre-mRNA binding	2	987	12	12391	0.002026342451874367	0.0009684448389960455	2.0923674434312733	10659;60680	CELF2;CELF5	0.247074782629728	0.7342297529430554	molecular_function
GO:0008191	metalloendopeptidase inhibitor activity	2	987	12	12391	0.002026342451874367	0.0009684448389960455	2.0923674434312733	6695;9806	SPOCK1;SPOCK2	0.247074782629728	0.7342297529430554	molecular_function
GO:0007409	axonogenesis	7	1035	66	13332	0.00676328502415459	0.0049504950495049506	1.366183574879227	9201;3925;5063;84894;51761;10211;57731	DCLK1;STMN1;PAK3;LINGO1;ATP8A2;FLOT1;SPTBN4	0.2502728922849007	0.713133400245056	biological_process
GO:0005905	clathrin-coated pit	4	1119	34	14857	0.0035746201966041107	0.0022884835431109915	1.562003890027861	1174;79969;22848;115548	AP1S1;ATAT1;AAK1;FCHO2	0.25144783384328623	0.6916321940212243	cellular_component
GO:0045071	negative regulation of viral genome replication	4	1035	33	13332	0.003864734299516908	0.0024752475247524753	1.5613526570048308	103;56829;57506;4938	ADAR;ZC3HAV1;MAVS;OAS1	0.2515441333170649	0.713133400245056	biological_process
GO:0031012	extracellular matrix	16	1119	176	14857	0.014298480786416443	0.011846267752574543	1.2070030059306198	9672;5549;79812;9507;4239;1293;4811;90187;64856;4052;7472;3908;23581;3915;7044;23193	SDC3;PRELP;MMRN2;ADAMTS4;MFAP4;COL6A3;NID1;EMILIN3;VWA1;LTBP1;WNT2;LAMA2;CASP14;LAMC1;LEFTY2;GANAB	0.25202789115755625	0.6916321940212243	cellular_component
GO:0043565	sequence-specific DNA binding	28	987	307	12391	0.028368794326241134	0.024776047130982165	1.145008894125257	22926;6667;57659;1747;57459;5087;5452;116113;9658;53335;3223;6095;91975;7257;4088;6474;1523;127343;64375;9575;503582;54815;5451;23440;55810;473;7003;7182	ATF6;SP1;ZBTB4;DLX3;GATAD2B;PBX1;POU2F2;FOXP4;ZNF516;BCL11A;HOXC6;RORA;ZNF300;TSNAX;SMAD3;SHOX2;CUX1;DMBX1;IKZF4;CLOCK;ARGFX;GATAD2A;POU2F1;OTP;FOXJ2;RERE;TEAD1;NR2C2	0.2525073879886609	0.7342297529430554	molecular_function
GO:0031175	neuron projection development	9	1035	89	13332	0.008695652173913044	0.006675667566756676	1.3025891548607718	55861;8846;7832;3925;2185;10277;2775;79789;2668	DBNDD2;ALKBH1;BTG2;STMN1;PTK2B;UBE4B;GNAO1;CLMN;GDNF	0.25279587964451466	0.713133400245056	biological_process
GO:0042593	glucose homeostasis	6	1035	55	13332	0.005797101449275362	0.004125412541254125	1.405217391304348	3745;51548;51092;4938;9501;143686	KCNB1;SIRT6;SIDT2;OAS1;RPH3AL;SESN3	0.25296763763065233	0.713133400245056	biological_process
GO:0060021	palate development	6	1035	55	13332	0.005797101449275362	0.004125412541254125	1.405217391304348	2048;4087;6497;54796;91461;93	EPHB2;SMAD2;SKI;BNC2;PKDCC;ACVR2B	0.25296763763065233	0.713133400245056	biological_process
GO:0043410	positive regulation of MAPK cascade	5	1035	44	13332	0.004830917874396135	0.0033003300330033004	1.4637681159420288	2861;283455;3340;50937;3570	GPR37;KSR2;NDST1;CDON;IL6R	0.25395258957526995	0.713133400245056	biological_process
GO:0008284	positive regulation of cell proliferation	25	1035	279	13332	0.024154589371980676	0.020927092709270928	1.1542257545062593	1435;2241;9391;26585;1271;2185;9337;1756;342897;6745;3570;9915;7422;7471;6472;284254;204851;2069;3479;2668;3084;143384;246175;7472;4680	CSF1;FER;CIAO1;GREM1;CNTFR;PTK2B;CNOT8;DMD;NCCRP1;SSR1;IL6R;ARNT2;VEGFA;WNT1;SHMT2;DYNAP;HIPK1;EREG;IGF1;GDNF;NRG1;CACUL1;CNOT6L;WNT2;CEACAM6	0.2545612314137178	0.713133400245056	biological_process
GO:0003712	transcription cofactor activity	5	987	43	12391	0.005065856129685917	0.003470260673069163	1.459791239603214	3084;29079;4084;57763;9404	NRG1;MED4;MXD1;ANKRA2;LPXN	0.25561435523853676	0.7342297529430554	molecular_function
GO:0031527	filopodium membrane	2	1119	13	14857	0.0017873100983020554	0.000875008413542438	2.042620471574895	382;1756	ARF6;DMD	0.25605106757381496	0.6916321940212243	cellular_component
GO:0031672	A band	2	1119	13	14857	0.0017873100983020554	0.000875008413542438	2.042620471574895	4660;6138	PPP1R12B;RPL15	0.25605106757381496	0.6916321940212243	cellular_component
GO:0044306	neuron projection terminus	2	1119	13	14857	0.0017873100983020554	0.000875008413542438	2.042620471574895	1756;143187	DMD;VTI1A	0.25605106757381496	0.6916321940212243	cellular_component
GO:0000792	heterochromatin	2	1119	13	14857	0.0017873100983020554	0.000875008413542438	2.042620471574895	1656;23466	DDX6;CBX6	0.25605106757381496	0.6916321940212243	cellular_component
GO:0030014	CCR4-NOT complex	2	1119	13	14857	0.0017873100983020554	0.000875008413542438	2.042620471574895	246175;9337	CNOT6L;CNOT8	0.25605106757381496	0.6916321940212243	cellular_component
GO:0035267	NuA4 histone acetyltransferase complex	2	1119	13	14857	0.0017873100983020554	0.000875008413542438	2.042620471574895	64769;8089	MEAF6;YEATS4	0.25605106757381496	0.6916321940212243	cellular_component
GO:0042613	MHC class II protein complex	2	1119	13	14857	0.0017873100983020554	0.000875008413542438	2.042620471574895	3117;3118	HLA-DQA1;HLA-DQA2	0.25605106757381496	0.6916321940212243	cellular_component
GO:0001649	osteoblast differentiation	7	1035	67	13332	0.00676328502415459	0.005025502550255026	1.3457927752541639	10492;50846;6474;90993;103;121340;4208	SYNCRIP;DHH;SHOX2;CREB3L1;ADAR;SP7;MEF2C	0.26239604990254495	0.713133400245056	biological_process
GO:0002576	platelet degranulation	7	1035	67	13332	0.00676328502415459	0.005025502550255026	1.3457927752541639	23052;27154;8407;6812;9948;10184;7044	ENDOD1;BRPF3;TAGLN2;STXBP1;WDR1;LHFPL2;LEFTY2	0.26239604990254495	0.713133400245056	biological_process
GO:1901796	regulation of signal transduction by p53 class mediator	7	1035	67	13332	0.00676328502415459	0.005025502550255026	1.3457927752541639	51422;51616;64769;25946;204851;1107;133383	PRKAG2;TAF9B;MEAF6;ZNF385A;HIPK1;CHD3;SETD9	0.26239604990254495	0.713133400245056	biological_process
GO:0007389	pattern specification process	3	1035	23	13332	0.002898550724637681	0.0017251725172517253	1.6801512287334592	4087;8831;7545	SMAD2;SYNGAP1;ZIC1	0.26291548538231985	0.713133400245056	biological_process
GO:0022604	regulation of cell morphogenesis	3	1035	23	13332	0.002898550724637681	0.0017251725172517253	1.6801512287334592	152503;54764;10117	SH3D19;ZRANB1;ENAM	0.26291548538231985	0.713133400245056	biological_process
GO:0000245	spliceosomal complex assembly	3	1035	23	13332	0.002898550724637681	0.0017251725172517253	1.6801512287334592	25804;7536;6634	LSM4;SF1;SNRPD3	0.26291548538231985	0.713133400245056	biological_process
GO:0086010	membrane depolarization during action potential	3	1035	23	13332	0.002898550724637681	0.0017251725172517253	1.6801512287334592	777;53373;7533	CACNA1E;TPCN1;YWHAH	0.26291548538231985	0.713133400245056	biological_process
GO:0032456	endocytic recycling	3	1035	23	13332	0.002898550724637681	0.0017251725172517253	1.6801512287334592	57724;57706;163486	EPG5;DENND1A;DENND1B	0.26291548538231985	0.713133400245056	biological_process
GO:0043588	skin development	3	1035	23	13332	0.002898550724637681	0.0017251725172517253	1.6801512287334592	51761;51684;57599	ATP8A2;SUFU;WDR48	0.26291548538231985	0.713133400245056	biological_process
GO:0034332	adherens junction organization	3	1035	23	13332	0.002898550724637681	0.0017251725172517253	1.6801512287334592	1010;253559;23705	CDH12;CADM2;CADM1	0.26291548538231985	0.713133400245056	biological_process
GO:0045335	phagocytic vesicle	5	1119	46	14857	0.004468275245755138	0.003096183617150165	1.4431557679605236	51715;5906;6812;23673;4641	RAB23;RAP1A;STXBP1;STX12;MYO1C	0.2635867730467437	0.7079187618969689	cellular_component
GO:0005911	cell-cell junction	9	1119	93	14857	0.00804289544235925	0.006259675573803594	1.284874167603563	4643;5411;1825;23705;9948;5318;10163;23284;8322	MYO1E;PNN;DSC3;CADM1;WDR1;PKP2;WASF2;ADGRL3;FZD4	0.2658019956465242	0.7083082221138531	cellular_component
GO:0006898	receptor-mediated endocytosis	6	1035	56	13332	0.005797101449275362	0.0042004200420042	1.3801242236024844	5298;5648;143458;1174;26119;10525	PI4KB;MASP1;LDLRAD3;AP1S1;LDLRAP1;HYOU1	0.26637974816013804	0.713133400245056	biological_process
GO:0071456	cellular response to hypoxia	6	1035	56	13332	0.005797101449275362	0.0042004200420042	1.3801242236024844	22933;10525;57103;7422;3751;6095	SIRT2;HYOU1;TIGAR;VEGFA;KCND2;RORA	0.26637974816013804	0.713133400245056	biological_process
GO:0000976	transcription regulatory region sequence-specific DNA binding	4	987	33	12391	0.004052684903748734	0.0026632233072391254	1.521721777040926	22926;7067;25942;8864	ATF6;THRA;SIN3A;PER2	0.26651636418961994	0.7342297529430554	molecular_function
GO:0015459	potassium channel regulator activity	4	987	33	12391	0.004052684903748734	0.0026632233072391254	1.521721777040926	11261;23678;100533105;23327	CHP1;SGK3;C8orf44-SGK3;NEDD4L	0.26651636418961994	0.7342297529430554	molecular_function
GO:1900273	positive regulation of long-term synaptic potentiation	2	1035	13	13332	0.001932367149758454	0.0009750975097509751	1.981716833890747	2048;2903	EPHB2;GRIN2A	0.26756402168825266	0.713133400245056	biological_process
GO:0045664	regulation of neuron differentiation	2	1035	13	13332	0.001932367149758454	0.0009750975097509751	1.981716833890747	7532;7533	YWHAG;YWHAH	0.26756402168825266	0.713133400245056	biological_process
GO:0040014	regulation of multicellular organism growth	2	1035	13	13332	0.001932367149758454	0.0009750975097509751	1.981716833890747	80351;9254	TNKS2;CACNA2D2	0.26756402168825266	0.713133400245056	biological_process
GO:0080182	histone H3-K4 trimethylation	2	1035	13	13332	0.001932367149758454	0.0009750975097509751	1.981716833890747	200424;54790	TET3;TET2	0.26756402168825266	0.713133400245056	biological_process
GO:1901224	positive regulation of NIK/NF-kappaB signaling	2	1035	13	13332	0.001932367149758454	0.0009750975097509751	1.981716833890747	149041;26523	RC3H1;AGO1	0.26756402168825266	0.713133400245056	biological_process
GO:0001782	B cell homeostasis	2	1035	13	13332	0.001932367149758454	0.0009750975097509751	1.981716833890747	4208;149041	MEF2C;RC3H1	0.26756402168825266	0.713133400245056	biological_process
GO:0098719	sodium ion import across plasma membrane	2	1035	13	13332	0.001932367149758454	0.0009750975097509751	1.981716833890747	84679;10479	SLC9A7;SLC9A6	0.26756402168825266	0.713133400245056	biological_process
GO:0007212	dopamine receptor signaling pathway	2	1035	13	13332	0.001932367149758454	0.0009750975097509751	1.981716833890747	2775;10681	GNAO1;GNB5	0.26756402168825266	0.713133400245056	biological_process
GO:0035108	limb morphogenesis	2	1035	13	13332	0.001932367149758454	0.0009750975097509751	1.981716833890747	5125;91461	PCSK5;PKDCC	0.26756402168825266	0.713133400245056	biological_process
GO:0034383	low-density lipoprotein particle clearance	2	1035	13	13332	0.001932367149758454	0.0009750975097509751	1.981716833890747	4864;26119	NPC1;LDLRAP1	0.26756402168825266	0.713133400245056	biological_process
GO:0042327	positive regulation of phosphorylation	2	1035	13	13332	0.001932367149758454	0.0009750975097509751	1.981716833890747	222658;2069	KCTD20;EREG	0.26756402168825266	0.713133400245056	biological_process
GO:0010613	positive regulation of cardiac muscle hypertrophy	2	1035	13	13332	0.001932367149758454	0.0009750975097509751	1.981716833890747	5578;817	PRKCA;CAMK2D	0.26756402168825266	0.713133400245056	biological_process
GO:0045648	positive regulation of erythrocyte differentiation	2	1035	13	13332	0.001932367149758454	0.0009750975097509751	1.981716833890747	3398;1432	ID2;MAPK14	0.26756402168825266	0.713133400245056	biological_process
GO:0006198	cAMP catabolic process	2	1035	13	13332	0.001932367149758454	0.0009750975097509751	1.981716833890747	10846;5150	PDE10A;PDE7A	0.26756402168825266	0.713133400245056	biological_process
GO:0050909	sensory perception of taste	2	1035	13	13332	0.001932367149758454	0.0009750975097509751	1.981716833890747	6337;51764	SCNN1A;GNG13	0.26756402168825266	0.713133400245056	biological_process
GO:0060349	bone morphogenesis	2	1035	13	13332	0.001932367149758454	0.0009750975097509751	1.981716833890747	2734;6497	GLG1;SKI	0.26756402168825266	0.713133400245056	biological_process
GO:0031954	positive regulation of protein autophosphorylation	2	1035	13	13332	0.001932367149758454	0.0009750975097509751	1.981716833890747	5912;7422	RAP2B;VEGFA	0.26756402168825266	0.713133400245056	biological_process
GO:0045736	negative regulation of cyclin-dependent protein serine/threonine kinase activity	2	1035	13	13332	0.001932367149758454	0.0009750975097509751	1.981716833890747	10527;3843	IPO7;IPO5	0.26756402168825266	0.713133400245056	biological_process
GO:0021542	dentate gyrus development	2	1035	13	13332	0.001932367149758454	0.0009750975097509751	1.981716833890747	7832;79969	BTG2;ATAT1	0.26756402168825266	0.713133400245056	biological_process
GO:0016254	preassembly of GPI anchor in ER membrane	2	1035	13	13332	0.001932367149758454	0.0009750975097509751	1.981716833890747	54872;80235	PIGG;PIGZ	0.26756402168825266	0.713133400245056	biological_process
GO:2000379	positive regulation of reactive oxygen species metabolic process	2	1035	13	13332	0.001932367149758454	0.0009750975097509751	1.981716833890747	50507;1432	NOX4;MAPK14	0.26756402168825266	0.713133400245056	biological_process
GO:1901214	regulation of neuron death	2	1035	13	13332	0.001932367149758454	0.0009750975097509751	1.981716833890747	11261;8934	CHP1;RAB29	0.26756402168825266	0.713133400245056	biological_process
GO:0090398	cellular senescence	2	1035	13	13332	0.001932367149758454	0.0009750975097509751	1.981716833890747	3398;55170	ID2;PRMT6	0.26756402168825266	0.713133400245056	biological_process
GO:0007032	endosome organization	4	1035	34	13332	0.003864734299516908	0.00255025502550255	1.5154305200341007	55654;84376;257364;5869	TMEM127;HOOK3;SNX33;RAB5B	0.26910576814349263	0.713133400245056	biological_process
GO:0042060	wound healing	4	1035	34	13332	0.003864734299516908	0.00255025502550255	1.5154305200341007	4088;3084;4087;2069	SMAD3;NRG1;SMAD2;EREG	0.26910576814349263	0.713133400245056	biological_process
GO:0005544	calcium-dependent phospholipid binding	5	987	44	12391	0.005065856129685917	0.003550964409652167	1.4266141659758682	22895;9501;57488;9066;127833	RPH3A;RPH3AL;ESYT2;SYT7;SYT2	0.27117490892327906	0.7342297529430554	molecular_function
GO:0019903	protein phosphatase binding	5	987	44	12391	0.005065856129685917	0.003550964409652167	1.4266141659758682	8897;9110;51231;1432;387837	MTMR3;MTMR4;VRK3;MAPK14;CLEC12B	0.27117490892327906	0.7342297529430554	molecular_function
GO:0001726	ruffle	7	1119	70	14857	0.006255585344057194	0.004711583765228512	1.327703306523682	382;4289;23242;10163;5962;121512;55785	ARF6;MKLN1;COBL;WASF2;RDX;FGD4;FGD6	0.2737796498619091	0.7083082221138531	cellular_component
GO:0060071	Wnt signaling pathway, planar cell polarity pathway	7	1035	68	13332	0.00676328502415459	0.0051005100510051	1.326001705029838	7976;23002;5717;9491;144165;7471;8322	FZD3;DAAM1;PSMD11;PSMF1;PRICKLE1;WNT1;FZD4	0.27467972795253237	0.713133400245056	biological_process
GO:0005246	calcium channel regulator activity	3	987	23	12391	0.00303951367781155	0.0018561859414090872	1.6375049557288226	6786;100533105;23678	STIM1;C8orf44-SGK3;SGK3	0.2758314931835422	0.7342297529430554	molecular_function
GO:0017147	Wnt-protein binding	3	987	23	12391	0.00303951367781155	0.0018561859414090872	1.6375049557288226	7976;4038;8322	FZD3;LRP4;FZD4	0.2758314931835422	0.7342297529430554	molecular_function
GO:0001102	RNA polymerase II activating transcription factor binding	3	987	23	12391	0.00303951367781155	0.0018561859414090872	1.6375049557288226	4088;25942;8861	SMAD3;SIN3A;LDB1	0.2758314931835422	0.7342297529430554	molecular_function
GO:0006366	transcription from RNA polymerase II promoter	18	1035	198	13332	0.017391304347826087	0.01485148514851485	1.1710144927536232	659;10302;2115;29079;55870;2957;51616;7936;7067;5435;5452;9658;5433;4782;53335;10725;8861;4784	BMPR2;SNAPC5;ETV1;MED4;ASH1L;GTF2A1;TAF9B;NELFE;THRA;POLR2F;POU2F2;ZNF516;POLR2D;NFIC;BCL11A;NFAT5;LDB1;NFIX	0.27618444015420573	0.713133400245056	biological_process
GO:0015385	sodium:proton antiporter activity	2	987	13	12391	0.002026342451874367	0.0010491485755790492	1.9314161016288678	84679;10479	SLC9A7;SLC9A6	0.27764239628411264	0.7342297529430554	molecular_function
GO:0031489	myosin V binding	2	987	13	12391	0.002026342451874367	0.0010491485755790492	1.9314161016288678	5865;51560	RAB3B;RAB6B	0.27764239628411264	0.7342297529430554	molecular_function
GO:0005523	tropomyosin binding	2	987	13	12391	0.002026342451874367	0.0010491485755790492	1.9314161016288678	29767;25802	TMOD2;LMOD1	0.27764239628411264	0.7342297529430554	molecular_function
GO:0017160	Ral GTPase binding	2	987	13	12391	0.002026342451874367	0.0010491485755790492	1.9314161016288678	4641;55770	MYO1C;EXOC2	0.27764239628411264	0.7342297529430554	molecular_function
GO:0004115	3',5'-cyclic-AMP phosphodiesterase activity	2	987	13	12391	0.002026342451874367	0.0010491485755790492	1.9314161016288678	10846;5150	PDE10A;PDE7A	0.27764239628411264	0.7342297529430554	molecular_function
GO:0016706	oxidoreductase activity, acting on paired donors, with incorporation or reduction of molecular oxygen, 2-oxoglutarate as one donor, and incorporation of one atom each of oxygen into both donors	2	987	13	12391	0.002026342451874367	0.0010491485755790492	1.9314161016288678	55662;8846	HIF1AN;ALKBH1	0.27764239628411264	0.7342297529430554	molecular_function
GO:0005496	steroid binding	2	987	13	12391	0.002026342451874367	0.0010491485755790492	1.9314161016288678	2104;10424	ESRRG;PGRMC2	0.27764239628411264	0.7342297529430554	molecular_function
GO:0003676	nucleic acid binding	16	987	170	12391	0.016210739614994935	0.013719635219110645	1.181572203349425	23052;730051;170261;8110;253635;9941;201501;7918;8315;6036;58525;57523;22985;23060;9924;55432	ENDOD1;ZNF814;ZCCHC12;DPF3;GPATCH11;EXOG;ZBTB7C;GPANK1;BRAP;RNASE2;WIZ;NYNRIN;ACIN1;ZNF609;PAN2;YOD1	0.279159412429332	0.7342297529430554	molecular_function
GO:0048208	COPII vesicle coating	6	1035	57	13332	0.005797101449275362	0.004275427542754276	1.3559115179252479	10972;9570;1453;5861;81876;6811	TMED10;GOSR2;CSNK1D;RAB1A;RAB1B;STX5	0.2799653051585119	0.713133400245056	biological_process
GO:0042391	regulation of membrane potential	6	1035	57	13332	0.005797101449275362	0.004275427542754276	1.3559115179252479	9783;41;2899;23327;3736;1756	RIMS3;ASIC1;GRIK3;NEDD4L;KCNA1;DMD	0.2799653051585119	0.713133400245056	biological_process
GO:0000776	kinetochore	6	1119	59	14857	0.005361930294906166	0.003971192030692603	1.3502067523969645	23468;64769;253635;25942;5048;1060	CBX5;MEAF6;GPATCH11;SIN3A;PAFAH1B1;CENPC	0.2834090391137004	0.7083082221138531	cellular_component
GO:0006874	cellular calcium ion homeostasis	5	1035	46	13332	0.004830917874396135	0.0034503450345034505	1.4001260239445494	284612;10345;123041;6786;493	SYPL2;TRDN;SLC24A4;STIM1;ATP2B4	0.2843867096658738	0.713133400245056	biological_process
GO:0006325	chromatin organization	5	1035	46	13332	0.004830917874396135	0.0034503450345034505	1.4001260239445494	80854;54014;10014;79885;11240	SETD7;BRWD1;HDAC5;HDAC11;PADI2	0.2843867096658738	0.713133400245056	biological_process
GO:0009790	embryo development	3	1035	24	13332	0.002898550724637681	0.0018001800180018	1.610144927536232	130507;3084;83552	UBR3;NRG1;MFRP	0.2846201165316794	0.713133400245056	biological_process
GO:0043627	response to estrogen	3	1035	24	13332	0.002898550724637681	0.0018001800180018	1.610144927536232	50846;5798;23558	DHH;PTPRN;WBP2	0.2846201165316794	0.713133400245056	biological_process
GO:0001568	blood vessel development	3	1035	24	13332	0.002898550724637681	0.0018001800180018	1.610144927536232	4208;4215;1747	MEF2C;MAP3K3;DLX3	0.2846201165316794	0.713133400245056	biological_process
GO:0070527	platelet aggregation	3	1035	24	13332	0.002898550724637681	0.0018001800180018	1.610144927536232	5912;23657;6812	RAP2B;SLC7A11;STXBP1	0.2846201165316794	0.713133400245056	biological_process
GO:0005977	glycogen metabolic process	3	1035	24	13332	0.002898550724637681	0.0018001800180018	1.610144927536232	51422;5502;83931	PRKAG2;PPP1R1A;STK40	0.2846201165316794	0.713133400245056	biological_process
GO:0010107	potassium ion import	3	1035	24	13332	0.002898550724637681	0.0018001800180018	1.610144927536232	3769;9990;482	KCNJ13;SLC12A6;ATP1B2	0.2846201165316794	0.713133400245056	biological_process
GO:0031648	protein destabilization	3	1035	24	13332	0.002898550724637681	0.0018001800180018	1.610144927536232	6477;51548;29116	SIAH1;SIRT6;MYLIP	0.2846201165316794	0.713133400245056	biological_process
GO:0007017	microtubule-based process	3	1035	24	13332	0.002898550724637681	0.0018001800180018	1.610144927536232	4296;5048;203068	MAP3K11;PAFAH1B1;TUBB	0.2846201165316794	0.713133400245056	biological_process
GO:0015293	symporter activity	4	987	34	12391	0.004052684903748734	0.002743927043822129	1.4769652541867813	123041;9120;84068;120103	SLC24A4;SLC16A6;SLC10A7;SLC36A4	0.28474272505523074	0.7342297529430554	molecular_function
GO:0032433	filopodium tip	2	1119	14	14857	0.0017873100983020554	0.0009423167530457024	1.8967190093195454	7976;26031	FZD3;OSBPL3	0.28488046255716515	0.7083082221138531	cellular_component
GO:0005665	DNA-directed RNA polymerase II, core complex	2	1119	14	14857	0.0017873100983020554	0.0009423167530457024	1.8967190093195454	5435;5433	POLR2F;POLR2D	0.28488046255716515	0.7083082221138531	cellular_component
GO:0008074	guanylate cyclase complex, soluble	2	1119	14	14857	0.0017873100983020554	0.0009423167530457024	1.8967190093195454	115;2977	ADCY9;GUCY1A2	0.28488046255716515	0.7083082221138531	cellular_component
GO:0016234	inclusion body	2	1119	14	14857	0.0017873100983020554	0.0009423167530457024	1.8967190093195454	3300;9529	DNAJB2;BAG5	0.28488046255716515	0.7083082221138531	cellular_component
GO:0030667	secretory granule membrane	7	1119	71	14857	0.006255585344057194	0.004778892104731776	1.309003259952926	10972;5724;6515;5869;94103;9501;54509	TMED10;PTAFR;SLC2A3;RAB5B;ORMDL3;RPH3AL;RHOF	0.28580842553423347	0.7083082221138531	cellular_component
GO:0006355	regulation of transcription, DNA-templated	84	1035	1017	13332	0.08115942028985507	0.07628262826282628	1.0639305715873626	10838;6667;80818;79027;79175;84878;11176;51028;9575;25925;22992;50862;51684;56254;403341;4293;7182;7536;147808;64769;2957;83714;9337;84146;9404;22847;91975;29068;56987;503582;2104;23440;7170;55893;54816;56938;246175;22936;54799;7690;166968;84458;1756;25946;10432;286205;360023;54796;6095;256380;390927;9668;23439;7621;323;79088;23361;57157;10336;58158;57474;132660;63035;4150;571;390245;9915;7543;76…	ZNF275;SP1;ZNF436;ZNF655;ZNF343;ZBTB45;BAZ2A;VPS36;CLOCK;ZNF521;KDM2A;RNF141;SUFU;RNF20;ZBTB34;MAP3K9;NR2C2;SF1;ZNF784;MEAF6;GTF2A1;NRIP2;CNOT8;ZNF644;LPXN;ZNF507;ZNF300;ZBTB44;BBX;ARGFX;ESRRG;OTP;TPM3;ZNF395;ZNF280D;ARNTL2;CNOT6L;ELL2;MBTD1;ZNF131;MIER3;LCOR;DMD;ZNF385A;RBM14;SCAI;ZBTB41;BNC2;RORA;SCML4;ZNF793;ZNF432;ATP1B4;ZNF70;APBB2;ZNF426;ZNF629;PHTF2;PCGF3;NEUROD4;ZNF490;LIN54;BCORL1;MAZ;BA…	0.2862151723667981	0.713133400245056	biological_process
GO:0071277	cellular response to calcium ion	4	1035	35	13332	0.003864734299516908	0.0026252625262526254	1.4721325051759833	29904;4208;79085;2039	EEF2K;MEF2C;SLC25A23;DMTN	0.2868735904468842	0.713133400245056	biological_process
GO:0009611	response to wounding	4	1035	35	13332	0.003864734299516908	0.0026252625262526254	1.4721325051759833	11057;6506;2903;7471	ABHD2;SLC1A2;GRIN2A;WNT1	0.2868735904468842	0.713133400245056	biological_process
GO:0006006	glucose metabolic process	4	1035	35	13332	0.003864734299516908	0.0026252625262526254	1.4721325051759833	23038;7915;1432;4938	WDTC1;ALDH5A1;MAPK14;OAS1	0.2868735904468842	0.713133400245056	biological_process
GO:0045665	negative regulation of neuron differentiation	4	1035	35	13332	0.003864734299516908	0.0026252625262526254	1.4721325051759833	6900;3398;1756;1656	CNTN2;ID2;DMD;DDX6	0.2868735904468842	0.713133400245056	biological_process
GO:0030276	clathrin binding	5	987	45	12391	0.005065856129685917	0.003631668146235171	1.394911628954182	22895;146691;26119;9066;127833	RPH3A;TOM1L2;LDLRAP1;SYT7;SYT2	0.28693017433096313	0.7342297529430554	molecular_function
GO:0005096	GTPase activator activity	22	987	242	12391	0.022289766970618033	0.019530304253086918	1.1412913327806944	55633;23108;64786;79822;9910;10681;8831;9815;10125;29127;134957;83478;5998;9459;5902;116987;143872;51306;9779;51495;57522;54453	TBC1D22B;RAP1GAP2;TBC1D15;ARHGAP28;RABGAP1L;GNB5;SYNGAP1;GIT2;RASGRP1;RACGAP1;STXBP5;ARHGAP24;RGS3;ARHGEF6;RANBP1;AGAP1;ARHGAP42;FAM13B;TBC1D5;HACD3;SRGAP1;RIN2	0.28905858823634023	0.7342297529430554	molecular_function
GO:0006367	transcription initiation from RNA polymerase II promoter	9	1035	93	13332	0.008695652173913044	0.006975697569756975	1.2465638148667602	51616;29079;2957;7003;7067;5433;4150;7182;6095	TAF9B;MED4;GTF2A1;TEAD1;THRA;POLR2D;MAZ;NR2C2;RORA	0.2951842164214689	0.713133400245056	biological_process
GO:0005578	proteinaceous extracellular matrix	18	1119	207	14857	0.0160857908847185	0.013932826277175741	1.1545246143684191	255743;5549;1310;4239;6695;9806;1293;10117;2734;90187;7471;84894;7472;4052;170689;9507;7482;81577	NPNT;PRELP;COL19A1;MFAP4;SPOCK1;SPOCK2;COL6A3;ENAM;GLG1;EMILIN3;WNT1;LINGO1;WNT2;LTBP1;ADAMTS15;ADAMTS4;WNT2B;GFOD2	0.29689341830367777	0.7083082221138531	cellular_component
GO:0033539	fatty acid beta-oxidation using acyl-CoA dehydrogenase	2	1035	14	13332	0.001932367149758454	0.00105010501050105	1.8401656314699792	51;3712	ACOX1;IVD	0.2972870974628837	0.713133400245056	biological_process
GO:0050772	positive regulation of axonogenesis	2	1035	14	13332	0.001932367149758454	0.00105010501050105	1.8401656314699792	6474;22906	SHOX2;TRAK1	0.2972870974628837	0.713133400245056	biological_process
GO:0008306	associative learning	2	1035	14	13332	0.001932367149758454	0.00105010501050105	1.8401656314699792	41;7832	ASIC1;BTG2	0.2972870974628837	0.713133400245056	biological_process
GO:2000311	regulation of AMPA receptor activity	2	1035	14	13332	0.001932367149758454	0.00105010501050105	1.8401656314699792	50488;59284	MINK1;CACNG7	0.2972870974628837	0.713133400245056	biological_process
GO:0006491	N-glycan processing	2	1035	14	13332	0.001932367149758454	0.00105010501050105	1.8401656314699792	57134;80267	MAN1C1;EDEM3	0.2972870974628837	0.713133400245056	biological_process
GO:0033540	fatty acid beta-oxidation using acyl-CoA oxidase	2	1035	14	13332	0.001932367149758454	0.00105010501050105	1.8401656314699792	51;23600	ACOX1;AMACR	0.2972870974628837	0.713133400245056	biological_process
GO:0098586	cellular response to virus	2	1035	14	13332	0.001932367149758454	0.00105010501050105	1.8401656314699792	103;1432	ADAR;MAPK14	0.2972870974628837	0.713133400245056	biological_process
GO:0048568	embryonic organ development	2	1035	14	13332	0.001932367149758454	0.00105010501050105	1.8401656314699792	57599;7003	WDR48;TEAD1	0.2972870974628837	0.713133400245056	biological_process
GO:0061003	positive regulation of dendritic spine morphogenesis	2	1035	14	13332	0.001932367149758454	0.00105010501050105	1.8401656314699792	5048;29904	PAFAH1B1;EEF2K	0.2972870974628837	0.713133400245056	biological_process
GO:0010803	regulation of tumor necrosis factor-mediated signaling pathway	2	1035	14	13332	0.001932367149758454	0.00105010501050105	1.8401656314699792	90268;204851	OTULIN;HIPK1	0.2972870974628837	0.713133400245056	biological_process
GO:0045056	transcytosis	2	1035	14	13332	0.001932367149758454	0.00105010501050105	1.8401656314699792	4043;5724	LRPAP1;PTAFR	0.2972870974628837	0.713133400245056	biological_process
GO:0051085	chaperone cofactor-dependent protein refolding	2	1035	14	13332	0.001932367149758454	0.00105010501050105	1.8401656314699792	54788;27433	DNAJB12;TOR2A	0.2972870974628837	0.713133400245056	biological_process
GO:0006306	DNA methylation	2	1035	14	13332	0.001932367149758454	0.00105010501050105	1.8401656314699792	11176;54815	BAZ2A;GATAD2A	0.2972870974628837	0.713133400245056	biological_process
GO:0048709	oligodendrocyte differentiation	2	1035	14	13332	0.001932367149758454	0.00105010501050105	1.8401656314699792	745;3084	MYRF;NRG1	0.2972870974628837	0.713133400245056	biological_process
GO:0048593	camera-type eye morphogenesis	2	1035	14	13332	0.001932367149758454	0.00105010501050105	1.8401656314699792	2048;6497	EPHB2;SKI	0.2972870974628837	0.713133400245056	biological_process
GO:0007413	axonal fasciculation	2	1035	14	13332	0.001932367149758454	0.00105010501050105	1.8401656314699792	2048;6900	EPHB2;CNTN2	0.2972870974628837	0.713133400245056	biological_process
GO:1900087	positive regulation of G1/S transition of mitotic cell cycle	2	1035	14	13332	0.001932367149758454	0.00105010501050105	1.8401656314699792	26057;5962	ANKRD17;RDX	0.2972870974628837	0.713133400245056	biological_process
GO:0050770	regulation of axonogenesis	2	1035	14	13332	0.001932367149758454	0.00105010501050105	1.8401656314699792	2011;2043	MARK2;EPHA4	0.2972870974628837	0.713133400245056	biological_process
GO:0043393	regulation of protein binding	2	1035	14	13332	0.001932367149758454	0.00105010501050105	1.8401656314699792	10014;26119	HDAC5;LDLRAP1	0.2972870974628837	0.713133400245056	biological_process
GO:0023019	signal transduction involved in regulation of gene expression	2	1035	14	13332	0.001932367149758454	0.00105010501050105	1.8401656314699792	4088;4087	SMAD3;SMAD2	0.2972870974628837	0.713133400245056	biological_process
GO:2001244	positive regulation of intrinsic apoptotic signaling pathway	2	1035	14	13332	0.001932367149758454	0.00105010501050105	1.8401656314699792	6477;8575	SIAH1;PRKRA	0.2972870974628837	0.713133400245056	biological_process
GO:0050873	brown fat cell differentiation	2	1035	14	13332	0.001932367149758454	0.00105010501050105	1.8401656314699792	8800;9658	PEX11A;ZNF516	0.2972870974628837	0.713133400245056	biological_process
GO:0034199	activation of protein kinase A activity	2	1035	14	13332	0.001932367149758454	0.00105010501050105	1.8401656314699792	5576;115	PRKAR2A;ADCY9	0.2972870974628837	0.713133400245056	biological_process
GO:0007422	peripheral nervous system development	2	1035	14	13332	0.001932367149758454	0.00105010501050105	1.8401656314699792	3084;23114	NRG1;NFASC	0.2972870974628837	0.713133400245056	biological_process
GO:0035567	non-canonical Wnt signaling pathway	2	1035	14	13332	0.001932367149758454	0.00105010501050105	1.8401656314699792	7976;8322	FZD3;FZD4	0.2972870974628837	0.713133400245056	biological_process
GO:0034614	cellular response to reactive oxygen species	2	1035	14	13332	0.001932367149758454	0.00105010501050105	1.8401656314699792	2241;5599	FER;MAPK8	0.2972870974628837	0.713133400245056	biological_process
GO:0001105	RNA polymerase II transcription coactivator activity	3	987	24	12391	0.00303951367781155	0.001936889677992091	1.5692755825734548	23558;473;79960	WBP2;RERE;JADE1	0.29822268334430196	0.7342297529430554	molecular_function
GO:0000209	protein polyubiquitination	17	1035	189	13332	0.01642512077294686	0.014176417641764177	1.1586228049996166	6477;9354;84961;9491;56254;29116;10277;23327;80351;25820;7323;9604;23623;255488;84937;143279;5717	SIAH1;UBE4A;FBXL20;PSMF1;RNF20;MYLIP;UBE4B;NEDD4L;TNKS2;ARIH1;UBE2D3;RNF14;RUSC1;RNF144B;ZNRF1;HECTD2;PSMD11	0.2986727518442522	0.713133400245056	biological_process
GO:0005622	intracellular	36	1119	435	14857	0.032171581769437	0.029279127683920037	1.0987889433299436	23031;55633;2674;53344;64786;51195;5869;9337;29094;5899;122042;2259;10758;730051;23114;23327;57103;10163;54849;799;9201;79668;4833;2675;5870;285172;2069;10411;2668;146691;340156;347736;29116;83875;3747;2849	MAST3;TBC1D22B;GFRA1;CHIC1;TBC1D15;RAPGEFL1;RAB5B;CNOT8;LGALSL;RALB;RXFP2;FGF14;TRAF3IP2;ZNF814;NFASC;NEDD4L;TIGAR;WASF2;DEF8;CALCR;DCLK1;PARP8;NME4;GFRA2;RAB6A;FAM126B;EREG;RAPGEF3;GDNF;TOM1L2;MYLK4;NME9;MYLIP;BCO2;KCNC2;GPR26	0.300539768779039	0.7083082221138531	cellular_component
GO:0045121	membrane raft	11	1119	121	14857	0.009830205540661306	0.008144309079895	1.2070030059306198	23017;4641;6569;2185;23673;5912;6530;4864;8871;1756;10211	FAIM2;MYO1C;SLC34A1;PTK2B;STX12;RAP2B;SLC6A2;NPC1;SYNJ2;DMD;FLOT1	0.3027512207951835	0.7083082221138531	cellular_component
GO:0003774	motor activity	5	987	46	12391	0.005065856129685917	0.0037123718828181744	1.3645874631073522	4643;3798;3797;6990;4640	MYO1E;KIF5A;KIF3C;DYNLT3;MYO1A	0.3028471052991375	0.7342297529430554	molecular_function
GO:0061337	cardiac conduction	4	1035	36	13332	0.003864734299516908	0.0027002700270027003	1.4312399355877616	3751;3750;9254;57731	KCND2;KCND1;CACNA2D2;SPTBN4	0.3048003403502637	0.713133400245056	biological_process
GO:0048511	rhythmic process	4	1035	36	13332	0.003864734299516908	0.0027002700270027003	1.4312399355877616	5599;6667;25942;10765	MAPK8;SP1;SIN3A;KDM5B	0.3048003403502637	0.713133400245056	biological_process
GO:0007157	heterophilic cell-cell adhesion via plasma membrane cell adhesion molecules	4	1035	36	13332	0.003864734299516908	0.0027002700270027003	1.4312399355877616	2895;199731;253559;23705	GRID2;CADM4;CADM2;CADM1	0.3048003403502637	0.713133400245056	biological_process
GO:0022617	extracellular matrix disassembly	4	1035	36	13332	0.003864734299516908	0.0027002700270027003	1.4312399355877616	4811;3915;9507;10211	NID1;LAMC1;ADAMTS4;FLOT1	0.3048003403502637	0.713133400245056	biological_process
GO:0021549	cerebellum development	3	1035	25	13332	0.002898550724637681	0.0018751875187518752	1.5457391304347827	23017;6753;8861	FAIM2;SSTR3;LDB1	0.3064617471637175	0.713133400245056	biological_process
GO:0001654	eye development	3	1035	25	13332	0.002898550724637681	0.0018751875187518752	1.5457391304347827	22926;204851;91851	ATF6;HIPK1;CHRDL1	0.3064617471637175	0.713133400245056	biological_process
GO:0000289	nuclear-transcribed mRNA poly(A) tail shortening	3	1035	25	13332	0.002898550724637681	0.0018751875187518752	1.5457391304347827	246175;9924;9337	CNOT6L;PAN2;CNOT8	0.3064617471637175	0.713133400245056	biological_process
GO:0030326	embryonic limb morphogenesis	3	1035	25	13332	0.002898550724637681	0.0018751875187518752	1.5457391304347827	26585;5089;6497	GREM1;PBX2;SKI	0.3064617471637175	0.713133400245056	biological_process
GO:0008219	cell death	3	1035	25	13332	0.002898550724637681	0.0018751875187518752	1.5457391304347827	4296;1982;9766	MAP3K11;EIF4G2;SUSD6	0.3064617471637175	0.713133400245056	biological_process
GO:0019058	viral life cycle	3	1035	25	13332	0.002898550724637681	0.0018751875187518752	1.5457391304347827	5125;79720;23327	PCSK5;VPS37B;NEDD4L	0.3064617471637175	0.713133400245056	biological_process
GO:0007052	mitotic spindle organization	3	1035	25	13332	0.002898550724637681	0.0018751875187518752	1.5457391304347827	23122;3925;9371	CLASP2;STMN1;KIF3B	0.3064617471637175	0.713133400245056	biological_process
GO:0000993	RNA polymerase II core binding	2	987	14	12391	0.002026342451874367	0.0011298523121620531	1.7934578086553772	51322;26523	WAC;AGO1	0.30812213649206055	0.7342297529430554	molecular_function
GO:0004012	phospholipid-translocating ATPase activity	2	987	14	12391	0.002026342451874367	0.0011298523121620531	1.7934578086553772	10396;51761	ATP8A1;ATP8A2	0.30812213649206055	0.7342297529430554	molecular_function
GO:0004383	guanylate cyclase activity	2	987	14	12391	0.002026342451874367	0.0011298523121620531	1.7934578086553772	115;2977	ADCY9;GUCY1A2	0.30812213649206055	0.7342297529430554	molecular_function
GO:0034237	protein kinase A regulatory subunit binding	2	987	14	12391	0.002026342451874367	0.0011298523121620531	1.7934578086553772	9472;10270	AKAP6;AKAP8	0.30812213649206055	0.7342297529430554	molecular_function
GO:0008198	ferrous iron binding	2	987	14	12391	0.002026342451874367	0.0011298523121620531	1.7934578086553772	8846;54790	ALKBH1;TET2	0.30812213649206055	0.7342297529430554	molecular_function
GO:0004540	ribonuclease activity	2	987	14	12391	0.002026342451874367	0.0011298523121620531	1.7934578086553772	9887;6036	SMG7;RNASE2	0.30812213649206055	0.7342297529430554	molecular_function
GO:0030159	receptor signaling complex scaffold activity	2	987	14	12391	0.002026342451874367	0.0011298523121620531	1.7934578086553772	26119;9043	LDLRAP1;SPAG9	0.30812213649206055	0.7342297529430554	molecular_function
GO:0097718	disordered domain specific binding	2	987	14	12391	0.002026342451874367	0.0011298523121620531	1.7934578086553772	4087;3736	SMAD2;KCNA1	0.30812213649206055	0.7342297529430554	molecular_function
GO:0043539	protein serine/threonine kinase activator activity	2	987	14	12391	0.002026342451874367	0.0011298523121620531	1.7934578086553772	54757;51719	FAM20A;CAB39	0.30812213649206055	0.7342297529430554	molecular_function
GO:0034045	phagophore assembly site membrane	2	1119	15	14857	0.0017873100983020554	0.0010096250925489669	1.7702710753649091	22863;81876	ATG14;RAB1B	0.3135910791087503	0.7083082221138531	cellular_component
GO:0008180	COP9 signalosome	2	1119	15	14857	0.0017873100983020554	0.0010096250925489669	1.7702710753649091	9318;10211	COPS2;FLOT1	0.3135910791087503	0.7083082221138531	cellular_component
GO:0044291	cell-cell contact zone	2	1119	15	14857	0.0017873100983020554	0.0010096250925489669	1.7702710753649091	5912;10211	RAP2B;FLOT1	0.3135910791087503	0.7083082221138531	cellular_component
GO:0000159	protein phosphatase type 2A complex	2	1119	15	14857	0.0017873100983020554	0.0010096250925489669	1.7702710753649091	55844;5529	PPP2R2D;PPP2R5E	0.3135910791087503	0.7083082221138531	cellular_component
GO:0000145	exocyst	2	1119	15	14857	0.0017873100983020554	0.0010096250925489669	1.7702710753649091	23233;55770	EXOC6B;EXOC2	0.3135910791087503	0.7083082221138531	cellular_component
GO:0051087	chaperone binding	6	987	58	12391	0.0060790273556231	0.00468081672181422	1.298710826957342	9529;3300;10525;25822;10681;63929	BAG5;DNAJB2;HYOU1;DNAJB5;GNB5;XPNPEP3	0.31460371965903505	0.7342297529430554	molecular_function
GO:0003777	microtubule motor activity	6	987	58	12391	0.0060790273556231	0.00468081672181422	1.298710826957342	89953;3797;347240;3800;55083;9371	KLC4;KIF3C;KIF24;KIF5C;KIF26B;KIF3B	0.31460371965903505	0.7342297529430554	molecular_function
GO:0010923	negative regulation of phosphatase activity	5	1035	48	13332	0.004830917874396135	0.0036003600360036	1.3417874396135265	11261;27328;392617;1740;57221	CHP1;PCDH11X;ELFN1;DLG2;ARFGEF3	0.3154539495641324	0.713133400245056	biological_process
GO:0030335	positive regulation of cell migration	9	1035	95	13332	0.008695652173913044	0.007125712571257126	1.220320366132723	1435;2241;4088;2185;5962;5578;4641;4680;9043	CSF1;FER;SMAD3;PTK2B;RDX;PRKCA;MYO1C;CEACAM6;SPAG9	0.31702111332712435	0.713133400245056	biological_process
GO:0050699	WW domain binding	3	987	25	12391	0.00303951367781155	0.002017593414575095	1.5065045592705166	55740;6337;9802	ENAH;SCNN1A;DAZAP2	0.32070588285457086	0.7342297529430554	molecular_function
GO:0001046	core promoter sequence-specific DNA binding	3	987	25	12391	0.00303951367781155	0.002017593414575095	1.5065045592705166	9575;6667;6095	CLOCK;SP1;RORA	0.32070588285457086	0.7342297529430554	molecular_function
GO:0006887	exocytosis	6	1035	60	13332	0.005797101449275362	0.004500450045004501	1.2881159420289854	134957;6844;6812;8674;6843;9501	STXBP5;VAMP2;STXBP1;VAMP4;VAMP1;RPH3AL	0.32154848700183214	0.713133400245056	biological_process
GO:0004519	endonuclease activity	4	987	36	12391	0.004052684903748734	0.0029053345169881366	1.3949116289541823	23052;6036;340554;9941	ENDOD1;RNASE2;ZC3H12B;EXOG	0.32166661173988575	0.7342297529430554	molecular_function
GO:0001047	core promoter binding	4	987	36	12391	0.004052684903748734	0.0029053345169881366	1.3949116289541823	10014;4520;9575;26523	HDAC5;MTF1;CLOCK;AGO1	0.32166661173988575	0.7342297529430554	molecular_function
GO:0070552	BRISC complex	1	1119	5	14857	0.0008936550491510277	0.00033654169751632225	2.6554066130473637	6472	SHMT2	0.3240133356478264	0.7083082221138531	cellular_component
GO:0034706	sodium channel complex	1	1119	5	14857	0.0008936550491510277	0.00033654169751632225	2.6554066130473637	6337	SCNN1A	0.3240133356478264	0.7083082221138531	cellular_component
GO:0016460	myosin II complex	1	1119	5	14857	0.0008936550491510277	0.00033654169751632225	2.6554066130473637	57477	SHROOM4	0.3240133356478264	0.7083082221138531	cellular_component
GO:1990909	Wnt signalosome	1	1119	5	14857	0.0008936550491510277	0.00033654169751632225	2.6554066130473637	7472	WNT2	0.3240133356478264	0.7083082221138531	cellular_component
GO:0070695	FHF complex	1	1119	5	14857	0.0008936550491510277	0.00033654169751632225	2.6554066130473637	84376	HOOK3	0.3240133356478264	0.7083082221138531	cellular_component
GO:0071204	histone pre-mRNA 3'end processing complex	1	1119	5	14857	0.0008936550491510277	0.00033654169751632225	2.6554066130473637	10492	SYNCRIP	0.3240133356478264	0.7083082221138531	cellular_component
GO:0031228	intrinsic component of Golgi membrane	1	1119	5	14857	0.0008936550491510277	0.00033654169751632225	2.6554066130473637	51125	GOLGA7	0.3240133356478264	0.7083082221138531	cellular_component
GO:0031253	cell projection membrane	1	1119	5	14857	0.0008936550491510277	0.00033654169751632225	2.6554066130473637	2039	DMTN	0.3240133356478264	0.7083082221138531	cellular_component
GO:0033503	HULC complex	1	1119	5	14857	0.0008936550491510277	0.00033654169751632225	2.6554066130473637	56254	RNF20	0.3240133356478264	0.7083082221138531	cellular_component
GO:0070469	respiratory chain	1	1119	5	14857	0.0008936550491510277	0.00033654169751632225	2.6554066130473637	25994	HIGD1A	0.3240133356478264	0.7083082221138531	cellular_component
GO:0001739	sex chromatin	1	1119	5	14857	0.0008936550491510277	0.00033654169751632225	2.6554066130473637	6045	RNF2	0.3240133356478264	0.7083082221138531	cellular_component
GO:0016469	proton-transporting two-sector ATPase complex	1	1119	5	14857	0.0008936550491510277	0.00033654169751632225	2.6554066130473637	523	ATP6V1A	0.3240133356478264	0.7083082221138531	cellular_component
GO:0005849	mRNA cleavage factor complex	1	1119	5	14857	0.0008936550491510277	0.00033654169751632225	2.6554066130473637	79869	CPSF7	0.3240133356478264	0.7083082221138531	cellular_component
GO:0097449	astrocyte projection	1	1119	5	14857	0.0008936550491510277	0.00033654169751632225	2.6554066130473637	1756	DMD	0.3240133356478264	0.7083082221138531	cellular_component
GO:0044294	dendritic growth cone	1	1119	5	14857	0.0008936550491510277	0.00033654169751632225	2.6554066130473637	23242	COBL	0.3240133356478264	0.7083082221138531	cellular_component
GO:1990111	spermatoproteasome complex	1	1119	5	14857	0.0008936550491510277	0.00033654169751632225	2.6554066130473637	143471	PSMA8	0.3240133356478264	0.7083082221138531	cellular_component
GO:0097227	sperm annulus	1	1119	5	14857	0.0008936550491510277	0.00033654169751632225	2.6554066130473637	1656	DDX6	0.3240133356478264	0.7083082221138531	cellular_component
GO:0030121	AP-1 adaptor complex	1	1119	5	14857	0.0008936550491510277	0.00033654169751632225	2.6554066130473637	1174	AP1S1	0.3240133356478264	0.7083082221138531	cellular_component
GO:0072687	meiotic spindle	1	1119	5	14857	0.0008936550491510277	0.00033654169751632225	2.6554066130473637	22933	SIRT2	0.3240133356478264	0.7083082221138531	cellular_component
GO:0005952	cAMP-dependent protein kinase complex	1	1119	5	14857	0.0008936550491510277	0.00033654169751632225	2.6554066130473637	5576	PRKAR2A	0.3240133356478264	0.7083082221138531	cellular_component
GO:0043596	nuclear replication fork	1	1119	5	14857	0.0008936550491510277	0.00033654169751632225	2.6554066130473637	84083	ZRANB3	0.3240133356478264	0.7083082221138531	cellular_component
GO:1990904	ribonucleoprotein complex	1	1119	5	14857	0.0008936550491510277	0.00033654169751632225	2.6554066130473637	23468	CBX5	0.3240133356478264	0.7083082221138531	cellular_component
GO:0001520	outer dense fiber	1	1119	5	14857	0.0008936550491510277	0.00033654169751632225	2.6554066130473637	1656	DDX6	0.3240133356478264	0.7083082221138531	cellular_component
GO:0035032	phosphatidylinositol 3-kinase complex, class III	1	1119	5	14857	0.0008936550491510277	0.00033654169751632225	2.6554066130473637	22863	ATG14	0.3240133356478264	0.7083082221138531	cellular_component
GO:0051091	positive regulation of DNA binding transcription factor activity	7	1035	72	13332	0.00676328502415459	0.0054005400540054005	1.2523349436392914	7726;57506;7472;150372;10014;7471;8322	TRIM26;MAVS;WNT2;NFAM1;HDAC5;WNT1;FZD4	0.32510051475025703	0.713133400245056	biological_process
GO:0032438	melanosome organization	2	1035	15	13332	0.001932367149758454	0.0011251125112511251	1.717487922705314	8934;164	RAB29;AP1G1	0.32681377507718384	0.713133400245056	biological_process
GO:0033137	negative regulation of peptidyl-serine phosphorylation	2	1035	15	13332	0.001932367149758454	0.0011251125112511251	1.717487922705314	1756;2039	DMD;DMTN	0.32681377507718384	0.713133400245056	biological_process
GO:0016079	synaptic vesicle exocytosis	2	1035	15	13332	0.001932367149758454	0.0011251125112511251	1.717487922705314	10815;23025	CPLX1;UNC13A	0.32681377507718384	0.713133400245056	biological_process
GO:0051893	regulation of focal adhesion assembly	2	1035	15	13332	0.001932367149758454	0.0011251125112511251	1.717487922705314	26585;8861	GREM1;LDB1	0.32681377507718384	0.713133400245056	biological_process
GO:0006096	glycolytic process	2	1035	15	13332	0.001932367149758454	0.0011251125112511251	1.717487922705314	5208;669	PFKFB2;BPGM	0.32681377507718384	0.713133400245056	biological_process
GO:0035249	synaptic transmission, glutamatergic	2	1035	15	13332	0.001932367149758454	0.0011251125112511251	1.717487922705314	2895;23025	GRID2;UNC13A	0.32681377507718384	0.713133400245056	biological_process
GO:0000188	inactivation of MAPK activity	2	1035	15	13332	0.001932367149758454	0.0011251125112511251	1.717487922705314	5998;1846	RGS3;DUSP4	0.32681377507718384	0.713133400245056	biological_process
GO:0030163	protein catabolic process	2	1035	15	13332	0.001932367149758454	0.0011251125112511251	1.717487922705314	6477;10279	SIAH1;PRSS16	0.32681377507718384	0.713133400245056	biological_process
GO:0007020	microtubule nucleation	2	1035	15	13332	0.001932367149758454	0.0011251125112511251	1.717487922705314	23122;1453	CLASP2;CSNK1D	0.32681377507718384	0.713133400245056	biological_process
GO:0043113	receptor clustering	2	1035	15	13332	0.001932367149758454	0.0011251125112511251	1.717487922705314	1740;8831	DLG2;SYNGAP1	0.32681377507718384	0.713133400245056	biological_process
GO:2001240	negative regulation of extrinsic apoptotic signaling pathway in absence of ligand	2	1035	15	13332	0.001932367149758454	0.0011251125112511251	1.717487922705314	3084;2668	NRG1;GDNF	0.32681377507718384	0.713133400245056	biological_process
GO:0050766	positive regulation of phagocytosis	2	1035	15	13332	0.001932367149758454	0.0011251125112511251	1.717487922705314	7275;57118	TUB;CAMK1D	0.32681377507718384	0.713133400245056	biological_process
GO:0035335	peptidyl-tyrosine dephosphorylation	2	1035	15	13332	0.001932367149758454	0.0011251125112511251	1.717487922705314	150290;1846	DUSP18;DUSP4	0.32681377507718384	0.713133400245056	biological_process
GO:0042542	response to hydrogen peroxide	2	1035	15	13332	0.001932367149758454	0.0011251125112511251	1.717487922705314	2775;2185	GNAO1;PTK2B	0.32681377507718384	0.713133400245056	biological_process
GO:0033617	mitochondrial respiratory chain complex IV assembly	2	1035	15	13332	0.001932367149758454	0.0011251125112511251	1.717487922705314	116228;389203	COX20;SMIM20	0.32681377507718384	0.713133400245056	biological_process
GO:0000910	cytokinesis	3	1035	26	13332	0.002898550724637681	0.0019501950195019502	1.4862876254180601	55909;84440;9798	BIN3;RAB11FIP4;IST1	0.3283614678122607	0.713133400245056	biological_process
GO:0030218	erythrocyte differentiation	3	1035	26	13332	0.002898550724637681	0.0019501950195019502	1.4862876254180601	103;22985;7067	ADAR;ACIN1;THRA	0.3283614678122607	0.713133400245056	biological_process
GO:0060348	bone development	3	1035	26	13332	0.002898550724637681	0.0019501950195019502	1.4862876254180601	5358;56987;7471	PLS3;BBX;WNT1	0.3283614678122607	0.713133400245056	biological_process
GO:0048845	venous blood vessel morphogenesis	1	1035	5	13332	0.000966183574879227	0.000375037503750375	2.576231884057971	83605	CCM2	0.3324375249761768	0.713133400245056	biological_process
GO:0090527	actin filament reorganization	1	1035	5	13332	0.000966183574879227	0.000375037503750375	2.576231884057971	2039	DMTN	0.3324375249761768	0.713133400245056	biological_process
GO:0019800	peptide cross-linking via chondroitin 4-sulfate glycosaminoglycan	1	1035	5	13332	0.000966183574879227	0.000375037503750375	2.576231884057971	9806	SPOCK2	0.3324375249761768	0.713133400245056	biological_process
GO:2000643	positive regulation of early endosome to late endosome transport	1	1035	5	13332	0.000966183574879227	0.000375037503750375	2.576231884057971	5962	RDX	0.3324375249761768	0.713133400245056	biological_process
GO:0061564	axon development	1	1035	5	13332	0.000966183574879227	0.000375037503750375	2.576231884057971	23271	CAMSAP2	0.3324375249761768	0.713133400245056	biological_process
GO:0140059	dendrite arborization	1	1035	5	13332	0.000966183574879227	0.000375037503750375	2.576231884057971	22891	ZNF365	0.3324375249761768	0.713133400245056	biological_process
GO:0001825	blastocyst formation	1	1035	5	13332	0.000966183574879227	0.000375037503750375	2.576231884057971	27341	RRP7A	0.3324375249761768	0.713133400245056	biological_process
GO:0071577	zinc II ion transmembrane transport	1	1035	5	13332	0.000966183574879227	0.000375037503750375	2.576231884057971	29985	SLC39A3	0.3324375249761768	0.713133400245056	biological_process
GO:0071467	cellular response to pH	1	1035	5	13332	0.000966183574879227	0.000375037503750375	2.576231884057971	41	ASIC1	0.3324375249761768	0.713133400245056	biological_process
GO:0050915	sensory perception of sour taste	1	1035	5	13332	0.000966183574879227	0.000375037503750375	2.576231884057971	41	ASIC1	0.3324375249761768	0.713133400245056	biological_process
GO:0030828	positive regulation of cGMP biosynthetic process	1	1035	5	13332	0.000966183574879227	0.000375037503750375	2.576231884057971	2977	GUCY1A2	0.3324375249761768	0.713133400245056	biological_process
GO:0046929	negative regulation of neurotransmitter secretion	1	1035	5	13332	0.000966183574879227	0.000375037503750375	2.576231884057971	41	ASIC1	0.3324375249761768	0.713133400245056	biological_process
GO:0030522	intracellular receptor signaling pathway	1	1035	5	13332	0.000966183574879227	0.000375037503750375	2.576231884057971	6095	RORA	0.3324375249761768	0.713133400245056	biological_process
GO:0036465	synaptic vesicle recycling	1	1035	5	13332	0.000966183574879227	0.000375037503750375	2.576231884057971	9066	SYT7	0.3324375249761768	0.713133400245056	biological_process
GO:1901018	positive regulation of potassium ion transmembrane transporter activity	1	1035	5	13332	0.000966183574879227	0.000375037503750375	2.576231884057971	482	ATP1B2	0.3324375249761768	0.713133400245056	biological_process
GO:0046599	regulation of centriole replication	1	1035	5	13332	0.000966183574879227	0.000375037503750375	2.576231884057971	152185	SPICE1	0.3324375249761768	0.713133400245056	biological_process
GO:0035881	amacrine cell differentiation	1	1035	5	13332	0.000966183574879227	0.000375037503750375	2.576231884057971	58158	NEUROD4	0.3324375249761768	0.713133400245056	biological_process
GO:0033148	positive regulation of intracellular estrogen receptor signaling pathway	1	1035	5	13332	0.000966183574879227	0.000375037503750375	2.576231884057971	23558	WBP2	0.3324375249761768	0.713133400245056	biological_process
GO:0042554	superoxide anion generation	1	1035	5	13332	0.000966183574879227	0.000375037503750375	2.576231884057971	50507	NOX4	0.3324375249761768	0.713133400245056	biological_process
GO:0061180	mammary gland epithelium development	1	1035	5	13332	0.000966183574879227	0.000375037503750375	2.576231884057971	7472	WNT2	0.3324375249761768	0.713133400245056	biological_process
GO:0001759	organ induction	1	1035	5	13332	0.000966183574879227	0.000375037503750375	2.576231884057971	2668	GDNF	0.3324375249761768	0.713133400245056	biological_process
GO:1902961	positive regulation of aspartic-type endopeptidase activity involved in amyloid precursor protein catabolic process	1	1035	5	13332	0.000966183574879227	0.000375037503750375	2.576231884057971	2043	EPHA4	0.3324375249761768	0.713133400245056	biological_process
GO:0010991	negative regulation of SMAD protein complex assembly	1	1035	5	13332	0.000966183574879227	0.000375037503750375	2.576231884057971	5494	PPM1A	0.3324375249761768	0.713133400245056	biological_process
GO:1904953	Wnt signaling pathway involved in midbrain dopaminergic neuron differentiation	1	1035	5	13332	0.000966183574879227	0.000375037503750375	2.576231884057971	7471	WNT1	0.3324375249761768	0.713133400245056	biological_process
GO:0098780	response to mitochondrial depolarisation	1	1035	5	13332	0.000966183574879227	0.000375037503750375	2.576231884057971	22863	ATG14	0.3324375249761768	0.713133400245056	biological_process
GO:0070365	hepatocyte differentiation	1	1035	5	13332	0.000966183574879227	0.000375037503750375	2.576231884057971	7471	WNT1	0.3324375249761768	0.713133400245056	biological_process
GO:0044351	macropinocytosis	1	1035	5	13332	0.000966183574879227	0.000375037503750375	2.576231884057971	257364	SNX33	0.3324375249761768	0.713133400245056	biological_process
GO:1903432	regulation of TORC1 signaling	1	1035	5	13332	0.000966183574879227	0.000375037503750375	2.576231884057971	140775	SMCR8	0.3324375249761768	0.713133400245056	biological_process
GO:0045617	negative regulation of keratinocyte differentiation	1	1035	5	13332	0.000966183574879227	0.000375037503750375	2.576231884057971	58495	OVOL2	0.3324375249761768	0.713133400245056	biological_process
GO:0075044	autophagy of host cells involved in interaction with symbiont	1	1035	5	13332	0.000966183574879227	0.000375037503750375	2.576231884057971	10533	ATG7	0.3324375249761768	0.713133400245056	biological_process
GO:1901799	negative regulation of proteasomal protein catabolic process	1	1035	5	13332	0.000966183574879227	0.000375037503750375	2.576231884057971	9491	PSMF1	0.3324375249761768	0.713133400245056	biological_process
GO:0003198	epithelial to mesenchymal transition involved in endocardial cushion formation	1	1035	5	13332	0.000966183574879227	0.000375037503750375	2.576231884057971	26508	HEYL	0.3324375249761768	0.713133400245056	biological_process
GO:0030262	apoptotic nuclear changes	1	1035	5	13332	0.000966183574879227	0.000375037503750375	2.576231884057971	10904	BLCAP	0.3324375249761768	0.713133400245056	biological_process
GO:0007100	mitotic centrosome separation	1	1035	5	13332	0.000966183574879227	0.000375037503750375	2.576231884057971	9371	KIF3B	0.3324375249761768	0.713133400245056	biological_process
GO:0003181	atrioventricular valve morphogenesis	1	1035	5	13332	0.000966183574879227	0.000375037503750375	2.576231884057971	26508	HEYL	0.3324375249761768	0.713133400245056	biological_process
GO:0048251	elastic fiber assembly	1	1035	5	13332	0.000966183574879227	0.000375037503750375	2.576231884057971	4239	MFAP4	0.3324375249761768	0.713133400245056	biological_process
GO:0035148	tube formation	1	1035	5	13332	0.000966183574879227	0.000375037503750375	2.576231884057971	7422	VEGFA	0.3324375249761768	0.713133400245056	biological_process
GO:0051683	establishment of Golgi localization	1	1035	5	13332	0.000966183574879227	0.000375037503750375	2.576231884057971	7534	YWHAZ	0.3324375249761768	0.713133400245056	biological_process
GO:0055009	atrial cardiac muscle tissue morphogenesis	1	1035	5	13332	0.000966183574879227	0.000375037503750375	2.576231884057971	7472	WNT2	0.3324375249761768	0.713133400245056	biological_process
GO:0021540	corpus callosum morphogenesis	1	1035	5	13332	0.000966183574879227	0.000375037503750375	2.576231884057971	5048	PAFAH1B1	0.3324375249761768	0.713133400245056	biological_process
GO:0006552	leucine catabolic process	1	1035	5	13332	0.000966183574879227	0.000375037503750375	2.576231884057971	3712	IVD	0.3324375249761768	0.713133400245056	biological_process
GO:0032725	positive regulation of granulocyte macrophage colony-stimulating factor production	1	1035	5	13332	0.000966183574879227	0.000375037503750375	2.576231884057971	10125	RASGRP1	0.3324375249761768	0.713133400245056	biological_process
GO:0033089	positive regulation of T cell differentiation in thymus	1	1035	5	13332	0.000966183574879227	0.000375037503750375	2.576231884057971	10125	RASGRP1	0.3324375249761768	0.713133400245056	biological_process
GO:0070613	regulation of protein processing	1	1035	5	13332	0.000966183574879227	0.000375037503750375	2.576231884057971	143458	LDLRAD3	0.3324375249761768	0.713133400245056	biological_process
GO:0045026	plasma membrane fusion	1	1035	5	13332	0.000966183574879227	0.000375037503750375	2.576231884057971	79805	VASH2	0.3324375249761768	0.713133400245056	biological_process
GO:0018027	peptidyl-lysine dimethylation	1	1035	5	13332	0.000966183574879227	0.000375037503750375	2.576231884057971	80854	SETD7	0.3324375249761768	0.713133400245056	biological_process
GO:0048513	animal organ development	1	1035	5	13332	0.000966183574879227	0.000375037503750375	2.576231884057971	3084	NRG1	0.3324375249761768	0.713133400245056	biological_process
GO:0034134	toll-like receptor 2 signaling pathway	1	1035	5	13332	0.000966183574879227	0.000375037503750375	2.576231884057971	118788	PIK3AP1	0.3324375249761768	0.713133400245056	biological_process
GO:0043616	keratinocyte proliferation	1	1035	5	13332	0.000966183574879227	0.000375037503750375	2.576231884057971	2069	EREG	0.3324375249761768	0.713133400245056	biological_process
GO:0015015	heparan sulfate proteoglycan biosynthetic process, enzymatic modification	1	1035	5	13332	0.000966183574879227	0.000375037503750375	2.576231884057971	222537	HS3ST5	0.3324375249761768	0.713133400245056	biological_process
GO:1904058	positive regulation of sensory perception of pain	1	1035	5	13332	0.000966183574879227	0.000375037503750375	2.576231884057971	5724	PTAFR	0.3324375249761768	0.713133400245056	biological_process
GO:0021853	cerebral cortex GABAergic interneuron migration	1	1035	5	13332	0.000966183574879227	0.000375037503750375	2.576231884057971	6900	CNTN2	0.3324375249761768	0.713133400245056	biological_process
GO:0051988	regulation of attachment of spindle microtubules to kinetochore	1	1035	5	13332	0.000966183574879227	0.000375037503750375	2.576231884057971	29127	RACGAP1	0.3324375249761768	0.713133400245056	biological_process
GO:0023041	neuronal signal transduction	1	1035	5	13332	0.000966183574879227	0.000375037503750375	2.576231884057971	3736	KCNA1	0.3324375249761768	0.713133400245056	biological_process
GO:0042428	serotonin metabolic process	1	1035	5	13332	0.000966183574879227	0.000375037503750375	2.576231884057971	2903	GRIN2A	0.3324375249761768	0.713133400245056	biological_process
GO:0042723	thiamine-containing compound metabolic process	1	1035	5	13332	0.000966183574879227	0.000375037503750375	2.576231884057971	80704	SLC19A3	0.3324375249761768	0.713133400245056	biological_process
GO:0071548	response to dexamethasone	1	1035	5	13332	0.000966183574879227	0.000375037503750375	2.576231884057971	5724	PTAFR	0.3324375249761768	0.713133400245056	biological_process
GO:1903546	protein localization to photoreceptor outer segment	1	1035	5	13332	0.000966183574879227	0.000375037503750375	2.576231884057971	7275	TUB	0.3324375249761768	0.713133400245056	biological_process
GO:0046007	negative regulation of activated T cell proliferation	1	1035	5	13332	0.000966183574879227	0.000375037503750375	2.576231884057971	149041	RC3H1	0.3324375249761768	0.713133400245056	biological_process
GO:0061002	negative regulation of dendritic spine morphogenesis	1	1035	5	13332	0.000966183574879227	0.000375037503750375	2.576231884057971	25791	NGEF	0.3324375249761768	0.713133400245056	biological_process
GO:0046626	regulation of insulin receptor signaling pathway	1	1035	5	13332	0.000966183574879227	0.000375037503750375	2.576231884057971	143686	SESN3	0.3324375249761768	0.713133400245056	biological_process
GO:0035729	cellular response to hepatocyte growth factor stimulus	1	1035	5	13332	0.000966183574879227	0.000375037503750375	2.576231884057971	22933	SIRT2	0.3324375249761768	0.713133400245056	biological_process
GO:2000052	positive regulation of non-canonical Wnt signaling pathway	1	1035	5	13332	0.000966183574879227	0.000375037503750375	2.576231884057971	1453	CSNK1D	0.3324375249761768	0.713133400245056	biological_process
GO:0010996	response to auditory stimulus	1	1035	5	13332	0.000966183574879227	0.000375037503750375	2.576231884057971	51761	ATP8A2	0.3324375249761768	0.713133400245056	biological_process
GO:0032926	negative regulation of activin receptor signaling pathway	1	1035	5	13332	0.000966183574879227	0.000375037503750375	2.576231884057971	6497	SKI	0.3324375249761768	0.713133400245056	biological_process
GO:0030431	sleep	1	1035	5	13332	0.000966183574879227	0.000375037503750375	2.576231884057971	2903	GRIN2A	0.3324375249761768	0.713133400245056	biological_process
GO:0030497	fatty acid elongation	1	1035	5	13332	0.000966183574879227	0.000375037503750375	2.576231884057971	51495	HACD3	0.3324375249761768	0.713133400245056	biological_process
GO:0045647	negative regulation of erythrocyte differentiation	1	1035	5	13332	0.000966183574879227	0.000375037503750375	2.576231884057971	8861	LDB1	0.3324375249761768	0.713133400245056	biological_process
GO:0010941	regulation of cell death	1	1035	5	13332	0.000966183574879227	0.000375037503750375	2.576231884057971	7534	YWHAZ	0.3324375249761768	0.713133400245056	biological_process
GO:0097647	amylin receptor signaling pathway	1	1035	5	13332	0.000966183574879227	0.000375037503750375	2.576231884057971	799	CALCR	0.3324375249761768	0.713133400245056	biological_process
GO:0042118	endothelial cell activation	1	1035	5	13332	0.000966183574879227	0.000375037503750375	2.576231884057971	27086	FOXP1	0.3324375249761768	0.713133400245056	biological_process
GO:0071276	cellular response to cadmium ion	1	1035	5	13332	0.000966183574879227	0.000375037503750375	2.576231884057971	5599	MAPK8	0.3324375249761768	0.713133400245056	biological_process
GO:0061591	calcium activated galactosylceramide scrambling	1	1035	5	13332	0.000966183574879227	0.000375037503750375	2.576231884057971	63982	ANO3	0.3324375249761768	0.713133400245056	biological_process
GO:0085020	protein K6-linked ubiquitination	1	1035	5	13332	0.000966183574879227	0.000375037503750375	2.576231884057971	6047	RNF4	0.3324375249761768	0.713133400245056	biological_process
GO:0051896	regulation of protein kinase B signaling	1	1035	5	13332	0.000966183574879227	0.000375037503750375	2.576231884057971	143686	SESN3	0.3324375249761768	0.713133400245056	biological_process
GO:0045792	negative regulation of cell size	1	1035	5	13332	0.000966183574879227	0.000375037503750375	2.576231884057971	5962	RDX	0.3324375249761768	0.713133400245056	biological_process
GO:0098535	de novo centriole assembly involved in multi-ciliated epithelial cell differentiation	1	1035	5	13332	0.000966183574879227	0.000375037503750375	2.576231884057971	80254	CEP63	0.3324375249761768	0.713133400245056	biological_process
GO:0070940	dephosphorylation of RNA polymerase II C-terminal domain	1	1035	5	13332	0.000966183574879227	0.000375037503750375	2.576231884057971	55197	RPRD1A	0.3324375249761768	0.713133400245056	biological_process
GO:0043568	positive regulation of insulin-like growth factor receptor signaling pathway	1	1035	5	13332	0.000966183574879227	0.000375037503750375	2.576231884057971	7471	WNT1	0.3324375249761768	0.713133400245056	biological_process
GO:0030388	fructose 1,6-bisphosphate metabolic process	1	1035	5	13332	0.000966183574879227	0.000375037503750375	2.576231884057971	57103	TIGAR	0.3324375249761768	0.713133400245056	biological_process
GO:0048496	maintenance of animal organ identity	1	1035	5	13332	0.000966183574879227	0.000375037503750375	2.576231884057971	5318	PKP2	0.3324375249761768	0.713133400245056	biological_process
GO:0061590	calcium activated phosphatidylcholine scrambling	1	1035	5	13332	0.000966183574879227	0.000375037503750375	2.576231884057971	63982	ANO3	0.3324375249761768	0.713133400245056	biological_process
GO:0007548	sex differentiation	1	1035	5	13332	0.000966183574879227	0.000375037503750375	2.576231884057971	1271	CNTFR	0.3324375249761768	0.713133400245056	biological_process
GO:0051224	negative regulation of protein transport	1	1035	5	13332	0.000966183574879227	0.000375037503750375	2.576231884057971	29934	SNX12	0.3324375249761768	0.713133400245056	biological_process
GO:0032206	positive regulation of telomere maintenance	1	1035	5	13332	0.000966183574879227	0.000375037503750375	2.576231884057971	51548	SIRT6	0.3324375249761768	0.713133400245056	biological_process
GO:0002064	epithelial cell development	1	1035	5	13332	0.000966183574879227	0.000375037503750375	2.576231884057971	54768	HYDIN	0.3324375249761768	0.713133400245056	biological_process
GO:0003197	endocardial cushion development	1	1035	5	13332	0.000966183574879227	0.000375037503750375	2.576231884057971	659	BMPR2	0.3324375249761768	0.713133400245056	biological_process
GO:0071800	podosome assembly	1	1035	5	13332	0.000966183574879227	0.000375037503750375	2.576231884057971	9644	SH3PXD2A	0.3324375249761768	0.713133400245056	biological_process
GO:0071803	positive regulation of podosome assembly	1	1035	5	13332	0.000966183574879227	0.000375037503750375	2.576231884057971	5599	MAPK8	0.3324375249761768	0.713133400245056	biological_process
GO:0016331	morphogenesis of embryonic epithelium	1	1035	5	13332	0.000966183574879227	0.000375037503750375	2.576231884057971	2926	GRSF1	0.3324375249761768	0.713133400245056	biological_process
GO:0060754	positive regulation of mast cell chemotaxis	1	1035	5	13332	0.000966183574879227	0.000375037503750375	2.576231884057971	7422	VEGFA	0.3324375249761768	0.713133400245056	biological_process
GO:0060272	embryonic skeletal joint morphogenesis	1	1035	5	13332	0.000966183574879227	0.000375037503750375	2.576231884057971	6474	SHOX2	0.3324375249761768	0.713133400245056	biological_process
GO:0035459	cargo loading into vesicle	1	1035	5	13332	0.000966183574879227	0.000375037503750375	2.576231884057971	10972	TMED10	0.3324375249761768	0.713133400245056	biological_process
GO:0031666	positive regulation of lipopolysaccharide-mediated signaling pathway	1	1035	5	13332	0.000966183574879227	0.000375037503750375	2.576231884057971	5578	PRKCA	0.3324375249761768	0.713133400245056	biological_process
GO:0050764	regulation of phagocytosis	1	1035	5	13332	0.000966183574879227	0.000375037503750375	2.576231884057971	9066	SYT7	0.3324375249761768	0.713133400245056	biological_process
GO:0043279	response to alkaloid	1	1035	5	13332	0.000966183574879227	0.000375037503750375	2.576231884057971	10972	TMED10	0.3324375249761768	0.713133400245056	biological_process
GO:0097237	cellular response to toxic substance	1	1035	5	13332	0.000966183574879227	0.000375037503750375	2.576231884057971	3747	KCNC2	0.3324375249761768	0.713133400245056	biological_process
GO:0000042	protein targeting to Golgi	1	1035	5	13332	0.000966183574879227	0.000375037503750375	2.576231884057971	55690	PACS1	0.3324375249761768	0.713133400245056	biological_process
GO:0030252	growth hormone secretion	1	1035	5	13332	0.000966183574879227	0.000375037503750375	2.576231884057971	5861	RAB1A	0.3324375249761768	0.713133400245056	biological_process
GO:0033044	regulation of chromosome organization	1	1035	5	13332	0.000966183574879227	0.000375037503750375	2.576231884057971	11169	WDHD1	0.3324375249761768	0.713133400245056	biological_process
GO:0003360	brainstem development	1	1035	5	13332	0.000966183574879227	0.000375037503750375	2.576231884057971	1271	CNTFR	0.3324375249761768	0.713133400245056	biological_process
GO:0001757	somite specification	1	1035	5	13332	0.000966183574879227	0.000375037503750375	2.576231884057971	23242	COBL	0.3324375249761768	0.713133400245056	biological_process
GO:0032886	regulation of microtubule-based process	1	1035	5	13332	0.000966183574879227	0.000375037503750375	2.576231884057971	23122	CLASP2	0.3324375249761768	0.713133400245056	biological_process
GO:0006029	proteoglycan metabolic process	1	1035	5	13332	0.000966183574879227	0.000375037503750375	2.576231884057971	1301	COL11A1	0.3324375249761768	0.713133400245056	biological_process
GO:0090385	phagosome-lysosome fusion	1	1035	5	13332	0.000966183574879227	0.000375037503750375	2.576231884057971	9066	SYT7	0.3324375249761768	0.713133400245056	biological_process
GO:0048715	negative regulation of oligodendrocyte differentiation	1	1035	5	13332	0.000966183574879227	0.000375037503750375	2.576231884057971	3398	ID2	0.3324375249761768	0.713133400245056	biological_process
GO:0060385	axonogenesis involved in innervation	1	1035	5	13332	0.000966183574879227	0.000375037503750375	2.576231884057971	84570	COL25A1	0.3324375249761768	0.713133400245056	biological_process
GO:0032927	positive regulation of activin receptor signaling pathway	1	1035	5	13332	0.000966183574879227	0.000375037503750375	2.576231884057971	93	ACVR2B	0.3324375249761768	0.713133400245056	biological_process
GO:2000147	positive regulation of cell motility	1	1035	5	13332	0.000966183574879227	0.000375037503750375	2.576231884057971	9806	SPOCK2	0.3324375249761768	0.713133400245056	biological_process
GO:0050891	multicellular organismal water homeostasis	1	1035	5	13332	0.000966183574879227	0.000375037503750375	2.576231884057971	6337	SCNN1A	0.3324375249761768	0.713133400245056	biological_process
GO:1904382	mannose trimming involved in glycoprotein ERAD pathway	1	1035	5	13332	0.000966183574879227	0.000375037503750375	2.576231884057971	80267	EDEM3	0.3324375249761768	0.713133400245056	biological_process
GO:0051001	negative regulation of nitric-oxide synthase activity	1	1035	5	13332	0.000966183574879227	0.000375037503750375	2.576231884057971	493	ATP2B4	0.3324375249761768	0.713133400245056	biological_process
GO:0060214	endocardium formation	1	1035	5	13332	0.000966183574879227	0.000375037503750375	2.576231884057971	58495	OVOL2	0.3324375249761768	0.713133400245056	biological_process
GO:0000423	mitophagy	1	1035	5	13332	0.000966183574879227	0.000375037503750375	2.576231884057971	22863	ATG14	0.3324375249761768	0.713133400245056	biological_process
GO:0003323	type B pancreatic cell development	1	1035	5	13332	0.000966183574879227	0.000375037503750375	2.576231884057971	51092	SIDT2	0.3324375249761768	0.713133400245056	biological_process
GO:0006105	succinate metabolic process	1	1035	5	13332	0.000966183574879227	0.000375037503750375	2.576231884057971	7915	ALDH5A1	0.3324375249761768	0.713133400245056	biological_process
GO:0045839	negative regulation of mitotic nuclear division	1	1035	5	13332	0.000966183574879227	0.000375037503750375	2.576231884057971	146691	TOM1L2	0.3324375249761768	0.713133400245056	biological_process
GO:0048671	negative regulation of collateral sprouting	1	1035	5	13332	0.000966183574879227	0.000375037503750375	2.576231884057971	53335	BCL11A	0.3324375249761768	0.713133400245056	biological_process
GO:0002315	marginal zone B cell differentiation	1	1035	5	13332	0.000966183574879227	0.000375037503750375	2.576231884057971	2185	PTK2B	0.3324375249761768	0.713133400245056	biological_process
GO:0071285	cellular response to lithium ion	1	1035	5	13332	0.000966183574879227	0.000375037503750375	2.576231884057971	3398	ID2	0.3324375249761768	0.713133400245056	biological_process
GO:0007172	signal complex assembly	1	1035	5	13332	0.000966183574879227	0.000375037503750375	2.576231884057971	2185	PTK2B	0.3324375249761768	0.713133400245056	biological_process
GO:0048699	generation of neurons	1	1035	5	13332	0.000966183574879227	0.000375037503750375	2.576231884057971	57187	THOC2	0.3324375249761768	0.713133400245056	biological_process
GO:0033601	positive regulation of mammary gland epithelial cell proliferation	1	1035	5	13332	0.000966183574879227	0.000375037503750375	2.576231884057971	10765	KDM5B	0.3324375249761768	0.713133400245056	biological_process
GO:0001553	luteinization	1	1035	5	13332	0.000966183574879227	0.000375037503750375	2.576231884057971	5798	PTPRN	0.3324375249761768	0.713133400245056	biological_process
GO:0003183	mitral valve morphogenesis	1	1035	5	13332	0.000966183574879227	0.000375037503750375	2.576231884057971	659	BMPR2	0.3324375249761768	0.713133400245056	biological_process
GO:0048842	positive regulation of axon extension involved in axon guidance	1	1035	5	13332	0.000966183574879227	0.000375037503750375	2.576231884057971	659	BMPR2	0.3324375249761768	0.713133400245056	biological_process
GO:0031953	negative regulation of protein autophosphorylation	1	1035	5	13332	0.000966183574879227	0.000375037503750375	2.576231884057971	11261	CHP1	0.3324375249761768	0.713133400245056	biological_process
GO:0090188	negative regulation of pancreatic juice secretion	1	1035	5	13332	0.000966183574879227	0.000375037503750375	2.576231884057971	65267	WNK3	0.3324375249761768	0.713133400245056	biological_process
GO:0043551	regulation of phosphatidylinositol 3-kinase activity	1	1035	5	13332	0.000966183574879227	0.000375037503750375	2.576231884057971	8503	PIK3R3	0.3324375249761768	0.713133400245056	biological_process
GO:0014037	Schwann cell differentiation	1	1035	5	13332	0.000966183574879227	0.000375037503750375	2.576231884057971	3908	LAMA2	0.3324375249761768	0.713133400245056	biological_process
GO:0009416	response to light stimulus	1	1035	5	13332	0.000966183574879227	0.000375037503750375	2.576231884057971	2002	ELK1	0.3324375249761768	0.713133400245056	biological_process
GO:0090315	negative regulation of protein targeting to membrane	1	1035	5	13332	0.000966183574879227	0.000375037503750375	2.576231884057971	2039	DMTN	0.3324375249761768	0.713133400245056	biological_process
GO:0032414	positive regulation of ion transmembrane transporter activity	1	1035	5	13332	0.000966183574879227	0.000375037503750375	2.576231884057971	65267	WNK3	0.3324375249761768	0.713133400245056	biological_process
GO:0007196	adenylate cyclase-inhibiting G-protein coupled glutamate receptor signaling pathway	1	1035	5	13332	0.000966183574879227	0.000375037503750375	2.576231884057971	2915	GRM5	0.3324375249761768	0.713133400245056	biological_process
GO:2001046	positive regulation of integrin-mediated signaling pathway	1	1035	5	13332	0.000966183574879227	0.000375037503750375	2.576231884057971	2039	DMTN	0.3324375249761768	0.713133400245056	biological_process
GO:0009247	glycolipid biosynthetic process	1	1035	5	13332	0.000966183574879227	0.000375037503750375	2.576231884057971	360203	GLT6D1	0.3324375249761768	0.713133400245056	biological_process
GO:0042473	outer ear morphogenesis	1	1035	5	13332	0.000966183574879227	0.000375037503750375	2.576231884057971	8575	PRKRA	0.3324375249761768	0.713133400245056	biological_process
GO:0008065	establishment of blood-nerve barrier	1	1035	5	13332	0.000966183574879227	0.000375037503750375	2.576231884057971	1756	DMD	0.3324375249761768	0.713133400245056	biological_process
GO:0006511	ubiquitin-dependent protein catabolic process	13	1035	145	13332	0.012560386473429951	0.010876087608760876	1.1548625687156422	6477;55236;165918;117584;57602;9354;9491;56254;143471;5902;25820;130507;5717	SIAH1;UBA6;RNF168;RFFL;USP36;UBE4A;PSMF1;RNF20;PSMA8;RANBP1;ARIH1;UBR3;PSMD11	0.33569283299240554	0.713133400245056	biological_process
GO:0032587	ruffle membrane	6	1119	63	14857	0.005361930294906166	0.0042404253887056605	1.2644793395463638	23362;8394;81848;23122;4641;84249	PSD3;PIP5K1A;SPRY4;CLASP2;MYO1C;PSD2	0.33740502989052007	0.719281211378923	cellular_component
GO:0008514	organic anion transmembrane transporter activity	2	987	15	12391	0.002026342451874367	0.0012105560487450568	1.673893954745019	11309;63027	SLCO2B1;SLC22A23	0.33833420979263534	0.7342297529430554	molecular_function
GO:0016594	glycine binding	2	987	15	12391	0.002026342451874367	0.0012105560487450568	1.673893954745019	63826;116443	SRR;GRIN3A	0.33833420979263534	0.7342297529430554	molecular_function
GO:0044267	cellular protein metabolic process	10	1035	109	13332	0.00966183574879227	0.008175817581758177	1.1817577449807204	6477;6569;91851;1435;10117;64856;4052;3915;5069;11167	SIAH1;SLC34A1;CHRDL1;CSF1;ENAM;VWA1;LTBP1;LAMC1;PAPPA;FSTL1	0.3388036597209188	0.713133400245056	biological_process
GO:0006811	ion transport	8	1035	85	13332	0.007729468599033816	0.006375637563756376	1.2123444160272805	6506;26505;26507;123041;55362;84679;9990;10479	SLC1A2;CNNM3;CNNM1;SLC24A4;TMEM63B;SLC9A7;SLC12A6;SLC9A6	0.3389836807740459	0.713133400245056	biological_process
GO:0005694	chromosome	9	1119	100	14857	0.00804289544235925	0.0067308339503264454	1.1949329758713136	55870;80854;22933;200424;5510;3146;57659;9575;9904	ASH1L;SETD7;SIRT2;TET3;PPP1R7;HMGB1;ZBTB4;CLOCK;RBM19	0.3394953538396418	0.719281211378923	cellular_component
GO:0003747	translation release factor activity	1	987	5	12391	0.0010131712259371835	0.000403518682915019	2.510840932117528	2935	GSPT1	0.33972642581709867	0.7342297529430554	molecular_function
GO:0034713	type I transforming growth factor beta receptor binding	1	987	5	12391	0.0010131712259371835	0.000403518682915019	2.510840932117528	4087	SMAD2	0.33972642581709867	0.7342297529430554	molecular_function
GO:0120013	intermembrane lipid transfer activity	1	987	5	12391	0.0010131712259371835	0.000403518682915019	2.510840932117528	84725	PLEKHA8	0.33972642581709867	0.7342297529430554	molecular_function
GO:0042562	hormone binding	1	987	5	12391	0.0010131712259371835	0.000403518682915019	2.510840932117528	11057	ABHD2	0.33972642581709867	0.7342297529430554	molecular_function
GO:0031996	thioesterase binding	1	987	5	12391	0.0010131712259371835	0.000403518682915019	2.510840932117528	382	ARF6	0.33972642581709867	0.7342297529430554	molecular_function
GO:0035473	lipase binding	1	987	5	12391	0.0010131712259371835	0.000403518682915019	2.510840932117528	4043	LRPAP1	0.33972642581709867	0.7342297529430554	molecular_function
GO:0004969	histamine receptor activity	1	987	5	12391	0.0010131712259371835	0.000403518682915019	2.510840932117528	59340	HRH4	0.33972642581709867	0.7342297529430554	molecular_function
GO:0030345	structural constituent of tooth enamel	1	987	5	12391	0.0010131712259371835	0.000403518682915019	2.510840932117528	10117	ENAM	0.33972642581709867	0.7342297529430554	molecular_function
GO:0015081	sodium ion transmembrane transporter activity	1	987	5	12391	0.0010131712259371835	0.000403518682915019	2.510840932117528	26504	CNNM4	0.33972642581709867	0.7342297529430554	molecular_function
GO:0030297	transmembrane receptor protein tyrosine kinase activator activity	1	987	5	12391	0.0010131712259371835	0.000403518682915019	2.510840932117528	26585	GREM1	0.33972642581709867	0.7342297529430554	molecular_function
GO:0030346	protein phosphatase 2B binding	1	987	5	12391	0.0010131712259371835	0.000403518682915019	2.510840932117528	493	ATP2B4	0.33972642581709867	0.7342297529430554	molecular_function
GO:0032453	histone demethylase activity (H3-K4 specific)	1	987	5	12391	0.0010131712259371835	0.000403518682915019	2.510840932117528	10765	KDM5B	0.33972642581709867	0.7342297529430554	molecular_function
GO:0097322	7SK snRNA binding	1	987	5	12391	0.0010131712259371835	0.000403518682915019	2.510840932117528	904	CCNT1	0.33972642581709867	0.7342297529430554	molecular_function
GO:0015186	L-glutamine transmembrane transporter activity	1	987	5	12391	0.0010131712259371835	0.000403518682915019	2.510840932117528	55238	SLC38A7	0.33972642581709867	0.7342297529430554	molecular_function
GO:0008432	JUN kinase binding	1	987	5	12391	0.0010131712259371835	0.000403518682915019	2.510840932117528	9043	SPAG9	0.33972642581709867	0.7342297529430554	molecular_function
GO:0008375	acetylglucosaminyltransferase activity	1	987	5	12391	0.0010131712259371835	0.000403518682915019	2.510840932117528	64131	XYLT1	0.33972642581709867	0.7342297529430554	molecular_function
GO:0016702	oxidoreductase activity, acting on single donors with incorporation of molecular oxygen, incorporation of two atoms of oxygen	1	987	5	12391	0.0010131712259371835	0.000403518682915019	2.510840932117528	83875	BCO2	0.33972642581709867	0.7342297529430554	molecular_function
GO:0030620	U2 snRNA binding	1	987	5	12391	0.0010131712259371835	0.000403518682915019	2.510840932117528	6634	SNRPD3	0.33972642581709867	0.7342297529430554	molecular_function
GO:0015278	calcium-release channel activity	1	987	5	12391	0.0010131712259371835	0.000403518682915019	2.510840932117528	57338	JPH3	0.33972642581709867	0.7342297529430554	molecular_function
GO:0008429	phosphatidylethanolamine binding	1	987	5	12391	0.0010131712259371835	0.000403518682915019	2.510840932117528	57488	ESYT2	0.33972642581709867	0.7342297529430554	molecular_function
GO:0016176	superoxide-generating NADPH oxidase activator activity	1	987	5	12391	0.0010131712259371835	0.000403518682915019	2.510840932117528	9644	SH3PXD2A	0.33972642581709867	0.7342297529430554	molecular_function
GO:0004994	somatostatin receptor activity	1	987	5	12391	0.0010131712259371835	0.000403518682915019	2.510840932117528	6753	SSTR3	0.33972642581709867	0.7342297529430554	molecular_function
GO:0030368	interleukin-17 receptor activity	1	987	5	12391	0.0010131712259371835	0.000403518682915019	2.510840932117528	54756	IL17RD	0.33972642581709867	0.7342297529430554	molecular_function
GO:0005049	nuclear export signal receptor activity	1	987	5	12391	0.0010131712259371835	0.000403518682915019	2.510840932117528	64328	XPO4	0.33972642581709867	0.7342297529430554	molecular_function
GO:0034185	apolipoprotein binding	1	987	5	12391	0.0010131712259371835	0.000403518682915019	2.510840932117528	4038	LRP4	0.33972642581709867	0.7342297529430554	molecular_function
GO:0045182	translation regulator activity	1	987	5	12391	0.0010131712259371835	0.000403518682915019	2.510840932117528	10643	IGF2BP3	0.33972642581709867	0.7342297529430554	molecular_function
GO:0070097	delta-catenin binding	1	987	5	12391	0.0010131712259371835	0.000403518682915019	2.510840932117528	11122	PTPRT	0.33972642581709867	0.7342297529430554	molecular_function
GO:0032184	SUMO polymer binding	1	987	5	12391	0.0010131712259371835	0.000403518682915019	2.510840932117528	6047	RNF4	0.33972642581709867	0.7342297529430554	molecular_function
GO:0046935	1-phosphatidylinositol-3-kinase regulator activity	1	987	5	12391	0.0010131712259371835	0.000403518682915019	2.510840932117528	8503	PIK3R3	0.33972642581709867	0.7342297529430554	molecular_function
GO:0017040	ceramidase activity	1	987	5	12391	0.0010131712259371835	0.000403518682915019	2.510840932117528	653308	ASAH2B	0.33972642581709867	0.7342297529430554	molecular_function
GO:0036312	phosphatidylinositol 3-kinase regulatory subunit binding	1	987	5	12391	0.0010131712259371835	0.000403518682915019	2.510840932117528	118788	PIK3AP1	0.33972642581709867	0.7342297529430554	molecular_function
GO:0003688	DNA replication origin binding	1	987	5	12391	0.0010131712259371835	0.000403518682915019	2.510840932117528	11143	KAT7	0.33972642581709867	0.7342297529430554	molecular_function
GO:0004675	transmembrane receptor protein serine/threonine kinase activity	1	987	5	12391	0.0010131712259371835	0.000403518682915019	2.510840932117528	93	ACVR2B	0.33972642581709867	0.7342297529430554	molecular_function
GO:0004668	protein-arginine deiminase activity	1	987	5	12391	0.0010131712259371835	0.000403518682915019	2.510840932117528	11240	PADI2	0.33972642581709867	0.7342297529430554	molecular_function
GO:0008046	axon guidance receptor activity	1	987	5	12391	0.0010131712259371835	0.000403518682915019	2.510840932117528	2048	EPHB2	0.33972642581709867	0.7342297529430554	molecular_function
GO:0043533	inositol 1,3,4,5 tetrakisphosphate binding	1	987	5	12391	0.0010131712259371835	0.000403518682915019	2.510840932117528	127833	SYT2	0.33972642581709867	0.7342297529430554	molecular_function
GO:0030145	manganese ion binding	4	987	37	12391	0.004052684903748734	0.0029860382535711405	1.3572113146581233	5495;5494;132160;3612	PPM1B;PPM1A;PPM1M;IMPA1	0.3402667097550997	0.7342297529430554	molecular_function
GO:0003727	single-stranded RNA binding	4	987	37	12391	0.004052684903748734	0.0029860382535711405	1.3572113146581233	29974;55342;23466;26523	A1CF;STRBP;CBX6;AGO1	0.3402667097550997	0.7342297529430554	molecular_function
GO:0045727	positive regulation of translation	4	1035	38	13332	0.003864734299516908	0.0028502850285028504	1.3559115179252479	54915;84271;2185;5724	YTHDF1;POLDIP3;PTK2B;PTAFR	0.3409497130572268	0.713133400245056	biological_process
GO:0038096	Fc-gamma receptor signaling pathway involved in phagocytosis	4	1035	38	13332	0.003864734299516908	0.0028502850285028504	1.3559115179252479	4641;147179;7410;10163	MYO1C;WIPF2;VAV2;WASF2	0.3409497130572268	0.713133400245056	biological_process
GO:0001889	liver development	4	1035	38	13332	0.003864734299516908	0.0028502850285028504	1.3559115179252479	64841;382;23242;4088	GNPNAT1;ARF6;COBL;SMAD3	0.3409497130572268	0.713133400245056	biological_process
GO:0030574	collagen catabolic process	4	1035	38	13332	0.003864734299516908	0.0028502850285028504	1.3559115179252479	84570;1301;1310;1293	COL25A1;COL11A1;COL19A1;COL6A3	0.3409497130572268	0.713133400245056	biological_process
GO:0042475	odontogenesis of dentin-containing tooth	4	1035	38	13332	0.003864734299516908	0.0028502850285028504	1.3559115179252479	4782;1747;4038;93	NFIC;DLX3;LRP4;ACVR2B	0.3409497130572268	0.713133400245056	biological_process
GO:0005892	acetylcholine-gated channel complex	2	1119	16	14857	0.0017873100983020554	0.0010769334320522312	1.6596291331546025	134957;1145	STXBP5;CHRNE	0.342037371402541	0.719281211378923	cellular_component
GO:0005720	nuclear heterochromatin	2	1119	16	14857	0.0017873100983020554	0.0010769334320522312	1.6596291331546025	23468;22933	CBX5;SIRT2	0.342037371402541	0.719281211378923	cellular_component
GO:0008023	transcription elongation factor complex	2	1119	16	14857	0.0017873100983020554	0.0010769334320522312	1.6596291331546025	22936;6919	ELL2;TCEA2	0.342037371402541	0.719281211378923	cellular_component
GO:0031941	filamentous actin	2	1119	16	14857	0.0017873100983020554	0.0010769334320522312	1.6596291331546025	4641;4640	MYO1C;MYO1A	0.342037371402541	0.719281211378923	cellular_component
GO:0030544	Hsp70 protein binding	3	987	26	12391	0.00303951367781155	0.0020982971511580985	1.448562076221651	3300;54788;2861	DNAJB2;DNAJB12;GPR37	0.3431995169465368	0.7342297529430554	molecular_function
GO:0061631	ubiquitin conjugating enzyme activity	3	987	26	12391	0.00303951367781155	0.0020982971511580985	1.448562076221651	7323;65264;134111	UBE2D3;UBE2Z;UBE2QL1	0.3431995169465368	0.7342297529430554	molecular_function
GO:0005543	phospholipid binding	6	987	60	12391	0.0060790273556231	0.004842224194980227	1.255420466058764	114876;5724;23025;116987;84249;57731	OSBPL1A;PTAFR;UNC13A;AGAP1;PSD2;SPTBN4	0.34350251909209883	0.7342297529430554	molecular_function
GO:0030176	integral component of endoplasmic reticulum membrane	8	1119	88	14857	0.0071492403932082215	0.005923133876287272	1.2070030059306198	22926;22908;51495;54788;54872;54499;83401;6786	ATF6;SACM1L;HACD3;DNAJB12;PIGG;TMCO1;ELOVL3;STIM1	0.34356803440617273	0.719281211378923	cellular_component
GO:0008201	heparin binding	9	987	95	12391	0.00911854103343465	0.00766685497538536	1.18934570468725	5549;84570;343637;4043;5048;7422;11167;2259;170689	PRELP;COL25A1;RSPO4;LRPAP1;PAFAH1B1;VEGFA;FSTL1;FGF14;ADAMTS15	0.34438271270178844	0.7342297529430554	molecular_function
GO:0004725	protein tyrosine phosphatase activity	7	987	72	12391	0.0070921985815602835	0.005810669033976273	1.2205476753349094	8897;11122;374462;9110;51207;1846;150290	MTMR3;PTPRT;PTPRQ;MTMR4;DUSP13;DUSP4;DUSP18	0.34918213972069845	0.7342297529430554	molecular_function
GO:0071805	potassium ion transmembrane transport	6	1035	62	13332	0.005797101449275362	0.00465046504650465	1.2465638148667602	3745;3786;3747;3736;3751;10479	KCNB1;KCNQ3;KCNC2;KCNA1;KCND2;SLC9A6	0.3497483385795864	0.713133400245056	biological_process
GO:0001932	regulation of protein phosphorylation	3	1035	27	13332	0.002898550724637681	0.0020252025202520253	1.4312399355877616	2241;2915;22863	FER;GRM5;ATG14	0.3502461014596413	0.713133400245056	biological_process
GO:0031122	cytoplasmic microtubule organization	3	1035	27	13332	0.002898550724637681	0.0020252025202520253	1.4312399355877616	11261;10345;84376	CHP1;TRDN;HOOK3	0.3502461014596413	0.713133400245056	biological_process
GO:0042552	myelination	3	1035	27	13332	0.002898550724637681	0.0020252025202520253	1.4312399355877616	50846;9444;23114	DHH;QKI;NFASC	0.3502461014596413	0.713133400245056	biological_process
GO:0014070	response to organic cyclic compound	3	1035	27	13332	0.002898550724637681	0.0020252025202520253	1.4312399355877616	3747;54790;7832	KCNC2;TET2;BTG2	0.3502461014596413	0.713133400245056	biological_process
GO:0016192	vesicle-mediated transport	8	1035	86	13332	0.007729468599033816	0.006450645064506451	1.19824738793394	114876;382;51326;56907;3798;6843;5861;57731	OSBPL1A;ARF6;ARL17A;SPIRE1;KIF5A;VAMP1;RAB1A;SPTBN4	0.3509368676790414	0.713133400245056	biological_process
GO:0003714	transcription corepressor activity	14	987	155	12391	0.014184397163120567	0.012509079170365587	1.1339281628917868	53335;51548;51616;51427;23186;286205;23051;51684;6497;4084;7536;26508;9318;10765	BCL11A;SIRT6;TAF9B;ZNF107;RCOR1;SCAI;ZHX3;SUFU;SKI;MXD1;SF1;HEYL;COPS2;KDM5B	0.3519285099479577	0.7342297529430554	molecular_function
GO:0019899	enzyme binding	18	987	203	12391	0.0182370820668693	0.01638285852634977	1.1131807088205787	7011;51631;29934;6634;5599;8575;10277;51495;23567;80351;23305;3141;7533;5578;5534;22985;8861;3570	TEP1;LUC7L2;SNX12;SNRPD3;MAPK8;PRKRA;UBE4B;HACD3;ZNF346;TNKS2;ACSL6;HLCS;YWHAH;PRKCA;PPP3R1;ACIN1;LDB1;IL6R	0.3524872026634006	0.7342297529430554	molecular_function
GO:0033017	sarcoplasmic reticulum membrane	3	1119	28	14857	0.002680965147453083	0.0018846335060914048	1.422539256989659	10345;6786;817	TRDN;STIM1;CAMK2D	0.35382403951466435	0.719281211378923	cellular_component
GO:0000060	protein import into nucleus, translocation	2	1035	16	13332	0.001932367149758454	0.0012001200120012002	1.6101449275362316	3842;3843	TNPO1;IPO5	0.35599551709664223	0.713133400245056	biological_process
GO:0000183	chromatin silencing at rDNA	2	1035	16	13332	0.001932367149758454	0.0012001200120012002	1.6101449275362316	11176;22933	BAZ2A;SIRT2	0.35599551709664223	0.713133400245056	biological_process
GO:0007340	acrosome reaction	2	1035	16	13332	0.001932367149758454	0.0012001200120012002	1.6101449275362316	11057;2054	ABHD2;STX2	0.35599551709664223	0.713133400245056	biological_process
GO:0048873	homeostasis of number of cells within a tissue	2	1035	16	13332	0.001932367149758454	0.0012001200120012002	1.6101449275362316	387597;1435	ILDR2;CSF1	0.35599551709664223	0.713133400245056	biological_process
GO:0043029	T cell homeostasis	2	1035	16	13332	0.001932367149758454	0.0012001200120012002	1.6101449275362316	149041;29985	RC3H1;SLC39A3	0.35599551709664223	0.713133400245056	biological_process
GO:0046847	filopodium assembly	2	1035	16	13332	0.001932367149758454	0.0012001200120012002	1.6101449275362316	121512;55785	FGD4;FGD6	0.35599551709664223	0.713133400245056	biological_process
GO:0016338	calcium-independent cell-cell adhesion via plasma membrane cell-adhesion molecules	2	1035	16	13332	0.001932367149758454	0.0012001200120012002	1.6101449275362316	10686;137075	CLDN16;CLDN23	0.35599551709664223	0.713133400245056	biological_process
GO:0001819	positive regulation of cytokine production	2	1035	16	13332	0.001932367149758454	0.0012001200120012002	1.6101449275362316	150372;2069	NFAM1;EREG	0.35599551709664223	0.713133400245056	biological_process
GO:0045429	positive regulation of nitric oxide biosynthetic process	2	1035	16	13332	0.001932367149758454	0.0012001200120012002	1.6101449275362316	4088;2185	SMAD3;PTK2B	0.35599551709664223	0.713133400245056	biological_process
GO:0006362	transcription elongation from RNA polymerase I promoter	2	1035	16	13332	0.001932367149758454	0.0012001200120012002	1.6101449275362316	84172;7343	POLR1B;UBTF	0.35599551709664223	0.713133400245056	biological_process
GO:0071108	protein K48-linked deubiquitination	2	1035	16	13332	0.001932367149758454	0.0012001200120012002	1.6101449275362316	56957;55432	OTUD7B;YOD1	0.35599551709664223	0.713133400245056	biological_process
GO:0034504	protein localization to nucleus	2	1035	16	13332	0.001932367149758454	0.0012001200120012002	1.6101449275362316	5534;26108	PPP3R1;PYGO1	0.35599551709664223	0.713133400245056	biological_process
GO:0007051	spindle organization	2	1035	16	13332	0.001932367149758454	0.0012001200120012002	1.6101449275362316	5902;1107	RANBP1;CHD3	0.35599551709664223	0.713133400245056	biological_process
GO:0019894	kinesin binding	4	987	38	12391	0.004052684903748734	0.003066741990154144	1.321495227430278	8934;9043;164;3798	RAB29;SPAG9;AP1G1;KIF5A	0.35889740673909215	0.7342297529430554	molecular_function
GO:0070588	calcium ion transmembrane transport	4	1035	39	13332	0.003864734299516908	0.0029252925292529252	1.3211445559271646	54499;41;59284;493	TMCO1;ASIC1;CACNG7;ATP2B4	0.35908648031995705	0.713133400245056	biological_process
GO:1903779	regulation of cardiac conduction	4	1035	39	13332	0.003864734299516908	0.0029252925292529252	1.3211445559271646	482;6786;10345;493	ATP1B2;STIM1;TRDN;ATP2B4	0.35908648031995705	0.713133400245056	biological_process
GO:0008152	metabolic process	4	1035	39	13332	0.003864734299516908	0.0029252925292529252	1.3211445559271646	2938;22982;57609;124359	GSTA1;DIP2C;DIP2B;CDYL2	0.35908648031995705	0.713133400245056	biological_process
GO:0007269	neurotransmitter secretion	4	1035	39	13332	0.003864734299516908	0.0029252925292529252	1.3211445559271646	6854;9162;23025;6812	SYN2;DGKI;UNC13A;STXBP1	0.35908648031995705	0.713133400245056	biological_process
GO:0032880	regulation of protein localization	4	1035	39	13332	0.003864734299516908	0.0029252925292529252	1.3211445559271646	3300;5599;22848;9910	DNAJB2;MAPK8;AAK1;RABGAP1L	0.35908648031995705	0.713133400245056	biological_process
GO:0006397	mRNA processing	14	1035	160	13332	0.01352657004830918	0.012001200120012	1.1271014492753624	54845;9444;54439;10658;10236;246175;103;55796;29974;22985;2334;60680;9924;104	ESRP1;QKI;RBM27;CELF1;HNRNPR;CNOT6L;ADAR;MBNL3;A1CF;ACIN1;AFF2;CELF5;PAN2;ADARB1	0.3605062953280751	0.713133400245056	biological_process
GO:0061418	regulation of transcription from RNA polymerase II promoter in response to hypoxia	5	1035	51	13332	0.004830917874396135	0.003825382538253825	1.262858766695084	25994;9491;55662;571;5717	HIGD1A;PSMF1;HIF1AN;BACH1;PSMD11	0.362724649493385	0.713133400245056	biological_process
GO:0060964	regulation of gene silencing by miRNA	5	1035	51	13332	0.004830917874396135	0.003825382538253825	1.262858766695084	23369;9883;5433;26523;131405	PUM2;POM121;POLR2D;AGO1;TRIM71	0.362724649493385	0.713133400245056	biological_process
GO:0001503	ossification	5	1035	51	13332	0.004830917874396135	0.003825382538253825	1.262858766695084	6569;1301;91851;5599;7067	SLC34A1;COL11A1;CHRDL1;MAPK8;THRA	0.362724649493385	0.713133400245056	biological_process
GO:0045732	positive regulation of protein catabolic process	5	1035	51	13332	0.004830917874396135	0.003825382538253825	1.262858766695084	10533;29116;23327;6811;153222	ATG7;MYLIP;NEDD4L;STX5;CREBRF	0.362724649493385	0.713133400245056	biological_process
GO:0007626	locomotory behavior	5	1035	51	13332	0.004830917874396135	0.003825382538253825	1.262858766695084	55236;3084;25946;2775;2915	UBA6;NRG1;ZNF385A;GNAO1;GRM5	0.362724649493385	0.713133400245056	biological_process
GO:0031338	regulation of vesicle fusion	5	1035	51	13332	0.004830917874396135	0.003825382538253825	1.262858766695084	9779;55633;6812;64786;9910	TBC1D5;TBC1D22B;STXBP1;TBC1D15;RABGAP1L	0.362724649493385	0.713133400245056	biological_process
GO:0009653	anatomical structure morphogenesis	8	1035	87	13332	0.007729468599033816	0.0065256525652565255	1.1844744294519407	6477;9095;10643;55810;2145;116113;2069;221937	SIAH1;TBX19;IGF2BP3;FOXJ2;EZH1;FOXP4;EREG;FOXK1	0.3629403148026241	0.713133400245056	biological_process
GO:0007568	aging	6	1035	63	13332	0.005797101449275362	0.004725472547254726	1.2267770876466528	10533;2775;51761;25942;63826;1756	ATG7;GNAO1;ATP8A2;SIN3A;SRR;DMD	0.36392988677168714	0.713133400245056	biological_process
GO:0001104	RNA polymerase II transcription cofactor activity	3	987	27	12391	0.00303951367781155	0.0021790008877411024	1.394911628954182	23389;29079;55809	MED13L;MED4;TRERF1	0.3656284200701026	0.7342297529430554	molecular_function
GO:0001228	transcriptional activator activity, RNA polymerase II transcription regulatory region sequence-specific DNA binding	9	987	97	12391	0.00911854103343465	0.007828262448551369	1.1648231128380282	91975;22926;5089;58495;6095;346389;7182;2104;153222	ZNF300;ATF6;PBX2;OVOL2;RORA;MACC1;NR2C2;ESRRG;CREBRF	0.36744103321677996	0.7342297529430554	molecular_function
GO:0071949	FAD binding	2	987	16	12391	0.002026342451874367	0.0012912597853280607	1.569275582573455	51;8540	ACOX1;AGPS	0.3681279690540404	0.7342297529430554	molecular_function
GO:0000146	microfilament motor activity	2	987	16	12391	0.002026342451874367	0.0012912597853280607	1.569275582573455	4641;4643	MYO1C;MYO1E	0.3681279690540404	0.7342297529430554	molecular_function
GO:0019838	growth factor binding	2	987	16	12391	0.002026342451874367	0.0012912597853280607	1.569275582573455	659;93	BMPR2;ACVR2B	0.3681279690540404	0.7342297529430554	molecular_function
GO:0005112	Notch binding	2	987	16	12391	0.002026342451874367	0.0012912597853280607	1.569275582573455	55662;22848	HIF1AN;AAK1	0.3681279690540404	0.7342297529430554	molecular_function
GO:0042923	neuropeptide binding	2	987	16	12391	0.002026342451874367	0.0012912597853280607	1.569275582573455	6753;117	SSTR3;ADCYAP1R1	0.3681279690540404	0.7342297529430554	molecular_function
GO:0051059	NF-kappaB binding	2	987	16	12391	0.002026342451874367	0.0012912597853280607	1.569275582573455	55662;10270	HIF1AN;AKAP8	0.3681279690540404	0.7342297529430554	molecular_function
GO:0043161	proteasome-mediated ubiquitin-dependent protein catabolic process	14	1035	161	13332	0.01352657004830918	0.012076207620762076	1.1201008191556396	6477;200933;117584;9491;10277;23327;3300;6047;22933;7323;84937;9575;26994;5717	SIAH1;FBXO45;RFFL;PSMF1;UBE4B;NEDD4L;DNAJB2;RNF4;SIRT2;UBE2D3;ZNRF1;CLOCK;RNF11;PSMD11	0.3693316449857933	0.713133400245056	biological_process
GO:0000123	histone acetyltransferase complex	2	1119	17	14857	0.0017873100983020554	0.0011442417715554958	1.562003890027861	11143;79960	KAT7;JADE1	0.37009635505399235	0.719281211378923	cellular_component
GO:0032839	dendrite cytoplasm	2	1119	17	14857	0.0017873100983020554	0.0011442417715554958	1.562003890027861	2899;3798	GRIK3;KIF5A	0.37009635505399235	0.719281211378923	cellular_component
GO:0006730	one-carbon metabolic process	3	1035	28	13332	0.002898550724637681	0.0021002100210021	1.3801242236024844	6472;10797;10768	SHMT2;MTHFD2;AHCYL1	0.37204822979485613	0.713133400245056	biological_process
GO:0070979	protein K11-linked ubiquitination	3	1035	28	13332	0.002898550724637681	0.0021002100210021	1.3801242236024844	7323;25847;6047	UBE2D3;ANAPC13;RNF4	0.37204822979485613	0.713133400245056	biological_process
GO:1904115	axon cytoplasm	3	1119	29	14857	0.002680965147453083	0.0019519418455946692	1.3734861791624295	9371;5048;22906	KIF3B;PAFAH1B1;TRAK1	0.3749307605130227	0.719281211378923	cellular_component
GO:0001931	uropod	1	1119	6	14857	0.0008936550491510277	0.0004038500370195867	2.2128388442061366	10211	FLOT1	0.3749444612507152	0.719281211378923	cellular_component
GO:0000138	Golgi trans cisterna	1	1119	6	14857	0.0008936550491510277	0.0004038500370195867	2.2128388442061366	286451	YIPF6	0.3749444612507152	0.719281211378923	cellular_component
GO:0070765	gamma-secretase complex	1	1119	6	14857	0.0008936550491510277	0.0004038500370195867	2.2128388442061366	10972	TMED10	0.3749444612507152	0.719281211378923	cellular_component
GO:0001939	female pronucleus	1	1119	6	14857	0.0008936550491510277	0.0004038500370195867	2.2128388442061366	10270	AKAP8	0.3749444612507152	0.719281211378923	cellular_component
GO:0005683	U7 snRNP	1	1119	6	14857	0.0008936550491510277	0.0004038500370195867	2.2128388442061366	6634	SNRPD3	0.3749444612507152	0.719281211378923	cellular_component
GO:0000172	ribonuclease MRP complex	1	1119	6	14857	0.0008936550491510277	0.0004038500370195867	2.2128388442061366	10556	RPP30	0.3749444612507152	0.719281211378923	cellular_component
GO:0033180	proton-transporting V-type ATPase, V1 domain	1	1119	6	14857	0.0008936550491510277	0.0004038500370195867	2.2128388442061366	523	ATP6V1A	0.3749444612507152	0.719281211378923	cellular_component
GO:0070847	core mediator complex	1	1119	6	14857	0.0008936550491510277	0.0004038500370195867	2.2128388442061366	29079	MED4	0.3749444612507152	0.719281211378923	cellular_component
GO:0071682	endocytic vesicle lumen	1	1119	6	14857	0.0008936550491510277	0.0004038500370195867	2.2128388442061366	10525	HYOU1	0.3749444612507152	0.719281211378923	cellular_component
GO:0097197	tetraspanin-enriched microdomain	1	1119	6	14857	0.0008936550491510277	0.0004038500370195867	2.2128388442061366	10867	TSPAN9	0.3749444612507152	0.719281211378923	cellular_component
GO:0030015	CCR4-NOT core complex	1	1119	6	14857	0.0008936550491510277	0.0004038500370195867	2.2128388442061366	9337	CNOT8	0.3749444612507152	0.719281211378923	cellular_component
GO:0032009	early phagosome	1	1119	6	14857	0.0008936550491510277	0.0004038500370195867	2.2128388442061366	9066	SYT7	0.3749444612507152	0.719281211378923	cellular_component
GO:0031091	platelet alpha granule	1	1119	6	14857	0.0008936550491510277	0.0004038500370195867	2.2128388442061366	6812	STXBP1	0.3749444612507152	0.719281211378923	cellular_component
GO:0000445	THO complex part of transcription export complex	1	1119	6	14857	0.0008936550491510277	0.0004038500370195867	2.2128388442061366	57187	THOC2	0.3749444612507152	0.719281211378923	cellular_component
GO:0043220	Schmidt-Lanterman incisure	1	1119	6	14857	0.0008936550491510277	0.0004038500370195867	2.2128388442061366	22933	SIRT2	0.3749444612507152	0.719281211378923	cellular_component
GO:0005797	Golgi medial cisterna	1	1119	6	14857	0.0008936550491510277	0.0004038500370195867	2.2128388442061366	286451	YIPF6	0.3749444612507152	0.719281211378923	cellular_component
GO:0005828	kinetochore microtubule	1	1119	6	14857	0.0008936550491510277	0.0004038500370195867	2.2128388442061366	23122	CLASP2	0.3749444612507152	0.719281211378923	cellular_component
GO:0043020	NADPH oxidase complex	1	1119	6	14857	0.0008936550491510277	0.0004038500370195867	2.2128388442061366	50507	NOX4	0.3749444612507152	0.719281211378923	cellular_component
GO:0034715	pICln-Sm protein complex	1	1119	6	14857	0.0008936550491510277	0.0004038500370195867	2.2128388442061366	6634	SNRPD3	0.3749444612507152	0.719281211378923	cellular_component
GO:0006461	protein complex assembly	8	1035	88	13332	0.007729468599033816	0.006600660066006601	1.1710144927536232	9057;2039;4286;3839;2185;3915;7003;9404	SLC7A6;DMTN;MITF;KPNA3;PTK2B;LAMC1;TEAD1;LPXN	0.3749818929373415	0.713133400245056	biological_process
GO:0000278	mitotic cell cycle	7	1035	76	13332	0.00676328502415459	0.005700570057005701	1.1864225781845918	2241;55844;6045;5870;1060;10270;8089	FER;PPP2R2D;RNF2;RAB6A;CENPC;AKAP8;YEATS4	0.3768185130311581	0.713133400245056	biological_process
GO:0010506	regulation of autophagy	4	1035	40	13332	0.003864734299516908	0.003000300030003	1.2881159420289856	140710;140775;8396;23255	SOGA1;SMCR8;PIP4K2B;MTCL1	0.37721074072485816	0.713133400245056	biological_process
GO:0048306	calcium-dependent protein binding	4	987	39	12391	0.004052684903748734	0.003147445726737148	1.2876107344192451	11261;5648;79720;2054	CHP1;MASP1;VPS37B;STX2	0.3775153918253503	0.7342297529430554	molecular_function
GO:0097110	scaffold protein binding	4	987	39	12391	0.004052684903748734	0.003147445726737148	1.2876107344192451	2895;4038;493;7343	GRID2;LRP4;ATP2B4;UBTF	0.3775153918253503	0.7342297529430554	molecular_function
GO:0007018	microtubule-based movement	6	1035	64	13332	0.005797101449275362	0.004800480048004801	1.2076086956521739	3798;3797;347240;3800;29127;9371	KIF5A;KIF3C;KIF24;KIF5C;RACGAP1;KIF3B	0.378139407328398	0.713133400245056	biological_process
GO:0016477	cell migration	11	1035	125	13332	0.010628019323671498	0.009375937593759376	1.1335420289855074	91010;9672;3084;79834;9844;54764;9402;7410;8394;3915;5861	FMNL3;SDC3;NRG1;PEAK1;ELMO1;ZRANB1;GRAP2;VAV2;PIP5K1A;LAMC1;RAB1A	0.378175591354472	0.713133400245056	biological_process
GO:0045666	positive regulation of neuron differentiation	5	1035	52	13332	0.004830917874396135	0.0039003900390039005	1.2385730211817167	26508;4208;1756;50937;9043	HEYL;MEF2C;DMD;CDON;SPAG9	0.3785479008512711	0.713133400245056	biological_process
GO:0043687	post-translational protein modification	23	1035	274	13332	0.022222222222222223	0.02055205520552055	1.081265206812652	1435;91851;8816;50717;84541;64856;92591;10116;79016;26043;10117;84961;23038;5861;11167;55884;5717;9491;4052;9306;3915;285362;81876	CSF1;CHRDL1;DCAF5;DCAF8;KBTBD8;VWA1;ASB16;FEM1B;DDA1;UBXN7;ENAM;FBXL20;WDTC1;RAB1A;FSTL1;WSB2;PSMD11;PSMF1;LTBP1;SOCS6;LAMC1;SUMF1;RAB1B	0.37884277381327686	0.713133400245056	biological_process
GO:0072089	stem cell proliferation	1	1035	6	13332	0.000966183574879227	0.00045004500450045	2.1468599033816425	131405	TRIM71	0.3842816880757559	0.713133400245056	biological_process
GO:0019367	fatty acid elongation, saturated fatty acid	1	1035	6	13332	0.000966183574879227	0.00045004500450045	2.1468599033816425	83401	ELOVL3	0.3842816880757559	0.713133400245056	biological_process
GO:0006348	chromatin silencing at telomere	1	1035	6	13332	0.000966183574879227	0.00045004500450045	2.1468599033816425	22933	SIRT2	0.3842816880757559	0.713133400245056	biological_process
GO:0009410	response to xenobiotic stimulus	1	1035	6	13332	0.000966183574879227	0.00045004500450045	2.1468599033816425	57103	TIGAR	0.3842816880757559	0.713133400245056	biological_process
GO:0010332	response to gamma radiation	1	1035	6	13332	0.000966183574879227	0.00045004500450045	2.1468599033816425	57103	TIGAR	0.3842816880757559	0.713133400245056	biological_process
GO:0051247	positive regulation of protein metabolic process	1	1035	6	13332	0.000966183574879227	0.00045004500450045	2.1468599033816425	5599	MAPK8	0.3842816880757559	0.713133400245056	biological_process
GO:0038203	TORC2 signaling	1	1035	6	13332	0.000966183574879227	0.00045004500450045	2.1468599033816425	143686	SESN3	0.3842816880757559	0.713133400245056	biological_process
GO:0090084	negative regulation of inclusion body assembly	1	1035	6	13332	0.000966183574879227	0.00045004500450045	2.1468599033816425	3300	DNAJB2	0.3842816880757559	0.713133400245056	biological_process
GO:0050847	progesterone receptor signaling pathway	1	1035	6	13332	0.000966183574879227	0.00045004500450045	2.1468599033816425	23558	WBP2	0.3842816880757559	0.713133400245056	biological_process
GO:0003149	membranous septum morphogenesis	1	1035	6	13332	0.000966183574879227	0.00045004500450045	2.1468599033816425	3398	ID2	0.3842816880757559	0.713133400245056	biological_process
GO:0006020	inositol metabolic process	1	1035	6	13332	0.000966183574879227	0.00045004500450045	2.1468599033816425	3612	IMPA1	0.3842816880757559	0.713133400245056	biological_process
GO:0044070	regulation of anion transport	1	1035	6	13332	0.000966183574879227	0.00045004500450045	2.1468599033816425	10768	AHCYL1	0.3842816880757559	0.713133400245056	biological_process
GO:0097094	craniofacial suture morphogenesis	1	1035	6	13332	0.000966183574879227	0.00045004500450045	2.1468599033816425	51715	RAB23	0.3842816880757559	0.713133400245056	biological_process
GO:0042416	dopamine biosynthetic process	1	1035	6	13332	0.000966183574879227	0.00045004500450045	2.1468599033816425	2861	GPR37	0.3842816880757559	0.713133400245056	biological_process
GO:0050650	chondroitin sulfate proteoglycan biosynthetic process	1	1035	6	13332	0.000966183574879227	0.00045004500450045	2.1468599033816425	92370	PXYLP1	0.3842816880757559	0.713133400245056	biological_process
GO:0014029	neural crest formation	1	1035	6	13332	0.000966183574879227	0.00045004500450045	2.1468599033816425	84541	KBTBD8	0.3842816880757559	0.713133400245056	biological_process
GO:0034626	fatty acid elongation, polyunsaturated fatty acid	1	1035	6	13332	0.000966183574879227	0.00045004500450045	2.1468599033816425	83401	ELOVL3	0.3842816880757559	0.713133400245056	biological_process
GO:1990416	cellular response to brain-derived neurotrophic factor stimulus	1	1035	6	13332	0.000966183574879227	0.00045004500450045	2.1468599033816425	29904	EEF2K	0.3842816880757559	0.713133400245056	biological_process
GO:0055001	muscle cell development	1	1035	6	13332	0.000966183574879227	0.00045004500450045	2.1468599033816425	137868	SGCZ	0.3842816880757559	0.713133400245056	biological_process
GO:0000722	telomere maintenance via recombination	1	1035	6	13332	0.000966183574879227	0.00045004500450045	2.1468599033816425	7011	TEP1	0.3842816880757559	0.713133400245056	biological_process
GO:0003208	cardiac ventricle morphogenesis	1	1035	6	13332	0.000966183574879227	0.00045004500450045	2.1468599033816425	26508	HEYL	0.3842816880757559	0.713133400245056	biological_process
GO:0042304	regulation of fatty acid biosynthetic process	1	1035	6	13332	0.000966183574879227	0.00045004500450045	2.1468599033816425	51422	PRKAG2	0.3842816880757559	0.713133400245056	biological_process
GO:0000083	regulation of transcription involved in G1/S transition of mitotic cell cycle	1	1035	6	13332	0.000966183574879227	0.00045004500450045	2.1468599033816425	571	BACH1	0.3842816880757559	0.713133400245056	biological_process
GO:0010950	positive regulation of endopeptidase activity	1	1035	6	13332	0.000966183574879227	0.00045004500450045	2.1468599033816425	10197	PSME3	0.3842816880757559	0.713133400245056	biological_process
GO:0006777	Mo-molybdopterin cofactor biosynthetic process	1	1035	6	13332	0.000966183574879227	0.00045004500450045	2.1468599033816425	4337	MOCS1	0.3842816880757559	0.713133400245056	biological_process
GO:0042711	maternal behavior	1	1035	6	13332	0.000966183574879227	0.00045004500450045	2.1468599033816425	153222	CREBRF	0.3842816880757559	0.713133400245056	biological_process
GO:0006384	transcription initiation from RNA polymerase III promoter	1	1035	6	13332	0.000966183574879227	0.00045004500450045	2.1468599033816425	10302	SNAPC5	0.3842816880757559	0.713133400245056	biological_process
GO:1902041	regulation of extrinsic apoptotic signaling pathway via death domain receptors	1	1035	6	13332	0.000966183574879227	0.00045004500450045	2.1468599033816425	10116	FEM1B	0.3842816880757559	0.713133400245056	biological_process
GO:0046324	regulation of glucose import	1	1035	6	13332	0.000966183574879227	0.00045004500450045	2.1468599033816425	51422	PRKAG2	0.3842816880757559	0.713133400245056	biological_process
GO:2000008	regulation of protein localization to cell surface	1	1035	6	13332	0.000966183574879227	0.00045004500450045	2.1468599033816425	26056	RAB11FIP5	0.3842816880757559	0.713133400245056	biological_process
GO:0006809	nitric oxide biosynthetic process	1	1035	6	13332	0.000966183574879227	0.00045004500450045	2.1468599033816425	6095	RORA	0.3842816880757559	0.713133400245056	biological_process
GO:0000055	ribosomal large subunit export from nucleus	1	1035	6	13332	0.000966183574879227	0.00045004500450045	2.1468599033816425	51068	NMD3	0.3842816880757559	0.713133400245056	biological_process
GO:0033523	histone H2B ubiquitination	1	1035	6	13332	0.000966183574879227	0.00045004500450045	2.1468599033816425	56254	RNF20	0.3842816880757559	0.713133400245056	biological_process
GO:0060315	negative regulation of ryanodine-sensitive calcium-release channel activity	1	1035	6	13332	0.000966183574879227	0.00045004500450045	2.1468599033816425	10345	TRDN	0.3842816880757559	0.713133400245056	biological_process
GO:0071340	skeletal muscle acetylcholine-gated channel clustering	1	1035	6	13332	0.000966183574879227	0.00045004500450045	2.1468599033816425	4038	LRP4	0.3842816880757559	0.713133400245056	biological_process
GO:0070129	regulation of mitochondrial translation	1	1035	6	13332	0.000966183574879227	0.00045004500450045	2.1468599033816425	8846	ALKBH1	0.3842816880757559	0.713133400245056	biological_process
GO:0003184	pulmonary valve morphogenesis	1	1035	6	13332	0.000966183574879227	0.00045004500450045	2.1468599033816425	26508	HEYL	0.3842816880757559	0.713133400245056	biological_process
GO:1990266	neutrophil migration	1	1035	6	13332	0.000966183574879227	0.00045004500450045	2.1468599033816425	9948	WDR1	0.3842816880757559	0.713133400245056	biological_process
GO:0030836	positive regulation of actin filament depolymerization	1	1035	6	13332	0.000966183574879227	0.00045004500450045	2.1468599033816425	9948	WDR1	0.3842816880757559	0.713133400245056	biological_process
GO:0048711	positive regulation of astrocyte differentiation	1	1035	6	13332	0.000966183574879227	0.00045004500450045	2.1468599033816425	3398	ID2	0.3842816880757559	0.713133400245056	biological_process
GO:0030903	notochord development	1	1035	6	13332	0.000966183574879227	0.00045004500450045	2.1468599033816425	23242	COBL	0.3842816880757559	0.713133400245056	biological_process
GO:0010830	regulation of myotube differentiation	1	1035	6	13332	0.000966183574879227	0.00045004500450045	2.1468599033816425	10014	HDAC5	0.3842816880757559	0.713133400245056	biological_process
GO:0017145	stem cell division	1	1035	6	13332	0.000966183574879227	0.00045004500450045	2.1468599033816425	5048	PAFAH1B1	0.3842816880757559	0.713133400245056	biological_process
GO:0031062	positive regulation of histone methylation	1	1035	6	13332	0.000966183574879227	0.00045004500450045	2.1468599033816425	56254	RNF20	0.3842816880757559	0.713133400245056	biological_process
GO:0010467	gene expression	1	1035	6	13332	0.000966183574879227	0.00045004500450045	2.1468599033816425	50507	NOX4	0.3842816880757559	0.713133400245056	biological_process
GO:1901409	positive regulation of phosphorylation of RNA polymerase II C-terminal domain	1	1035	6	13332	0.000966183574879227	0.00045004500450045	2.1468599033816425	904	CCNT1	0.3842816880757559	0.713133400245056	biological_process
GO:0045741	positive regulation of epidermal growth factor-activated receptor activity	1	1035	6	13332	0.000966183574879227	0.00045004500450045	2.1468599033816425	2069	EREG	0.3842816880757559	0.713133400245056	biological_process
GO:0019227	neuronal action potential propagation	1	1035	6	13332	0.000966183574879227	0.00045004500450045	2.1468599033816425	8506	CNTNAP1	0.3842816880757559	0.713133400245056	biological_process
GO:0071375	cellular response to peptide hormone stimulus	1	1035	6	13332	0.000966183574879227	0.00045004500450045	2.1468599033816425	7471	WNT1	0.3842816880757559	0.713133400245056	biological_process
GO:0034625	fatty acid elongation, monounsaturated fatty acid	1	1035	6	13332	0.000966183574879227	0.00045004500450045	2.1468599033816425	83401	ELOVL3	0.3842816880757559	0.713133400245056	biological_process
GO:0032933	SREBP signaling pathway	1	1035	6	13332	0.000966183574879227	0.00045004500450045	2.1468599033816425	83939	EIF2A	0.3842816880757559	0.713133400245056	biological_process
GO:0050966	detection of mechanical stimulus involved in sensory perception of pain	1	1035	6	13332	0.000966183574879227	0.00045004500450045	2.1468599033816425	3736	KCNA1	0.3842816880757559	0.713133400245056	biological_process
GO:0072015	glomerular visceral epithelial cell development	1	1035	6	13332	0.000966183574879227	0.00045004500450045	2.1468599033816425	4643	MYO1E	0.3842816880757559	0.713133400245056	biological_process
GO:0098976	excitatory chemical synaptic transmission	1	1035	6	13332	0.000966183574879227	0.00045004500450045	2.1468599033816425	2903	GRIN2A	0.3842816880757559	0.713133400245056	biological_process
GO:0009967	positive regulation of signal transduction	1	1035	6	13332	0.000966183574879227	0.00045004500450045	2.1468599033816425	83939	EIF2A	0.3842816880757559	0.713133400245056	biological_process
GO:0051983	regulation of chromosome segregation	1	1035	6	13332	0.000966183574879227	0.00045004500450045	2.1468599033816425	23369	PUM2	0.3842816880757559	0.713133400245056	biological_process
GO:0050861	positive regulation of B cell receptor signaling pathway	1	1035	6	13332	0.000966183574879227	0.00045004500450045	2.1468599033816425	150372	NFAM1	0.3842816880757559	0.713133400245056	biological_process
GO:0042048	olfactory behavior	1	1035	6	13332	0.000966183574879227	0.00045004500450045	2.1468599033816425	130507	UBR3	0.3842816880757559	0.713133400245056	biological_process
GO:0045577	regulation of B cell differentiation	1	1035	6	13332	0.000966183574879227	0.00045004500450045	2.1468599033816425	150372	NFAM1	0.3842816880757559	0.713133400245056	biological_process
GO:0021520	spinal cord motor neuron cell fate specification	1	1035	6	13332	0.000966183574879227	0.00045004500450045	2.1468599033816425	167826	OLIG3	0.3842816880757559	0.713133400245056	biological_process
GO:0033135	regulation of peptidyl-serine phosphorylation	1	1035	6	13332	0.000966183574879227	0.00045004500450045	2.1468599033816425	57731	SPTBN4	0.3842816880757559	0.713133400245056	biological_process
GO:0007096	regulation of exit from mitosis	1	1035	6	13332	0.000966183574879227	0.00045004500450045	2.1468599033816425	22933	SIRT2	0.3842816880757559	0.713133400245056	biological_process
GO:0034983	peptidyl-lysine deacetylation	1	1035	6	13332	0.000966183574879227	0.00045004500450045	2.1468599033816425	22933	SIRT2	0.3842816880757559	0.713133400245056	biological_process
GO:0046685	response to arsenic-containing substance	1	1035	6	13332	0.000966183574879227	0.00045004500450045	2.1468599033816425	6047	RNF4	0.3842816880757559	0.713133400245056	biological_process
GO:0014883	transition between fast and slow fiber	1	1035	6	13332	0.000966183574879227	0.00045004500450045	2.1468599033816425	7135	TNNI1	0.3842816880757559	0.713133400245056	biological_process
GO:1904659	glucose transmembrane transport	1	1035	6	13332	0.000966183574879227	0.00045004500450045	2.1468599033816425	6515	SLC2A3	0.3842816880757559	0.713133400245056	biological_process
GO:0038180	nerve growth factor signaling pathway	1	1035	6	13332	0.000966183574879227	0.00045004500450045	2.1468599033816425	5906	RAP1A	0.3842816880757559	0.713133400245056	biological_process
GO:0015824	proline transport	1	1035	6	13332	0.000966183574879227	0.00045004500450045	2.1468599033816425	120103	SLC36A4	0.3842816880757559	0.713133400245056	biological_process
GO:0019852	L-ascorbic acid metabolic process	1	1035	6	13332	0.000966183574879227	0.00045004500450045	2.1468599033816425	6515	SLC2A3	0.3842816880757559	0.713133400245056	biological_process
GO:0050687	negative regulation of defense response to virus	1	1035	6	13332	0.000966183574879227	0.00045004500450045	2.1468599033816425	5495	PPM1B	0.3842816880757559	0.713133400245056	biological_process
GO:0061549	sympathetic ganglion development	1	1035	6	13332	0.000966183574879227	0.00045004500450045	2.1468599033816425	7976	FZD3	0.3842816880757559	0.713133400245056	biological_process
GO:0010324	membrane invagination	1	1035	6	13332	0.000966183574879227	0.00045004500450045	2.1468599033816425	115548	FCHO2	0.3842816880757559	0.713133400245056	biological_process
GO:1903206	negative regulation of hydrogen peroxide-induced cell death	1	1035	6	13332	0.000966183574879227	0.00045004500450045	2.1468599033816425	2861	GPR37	0.3842816880757559	0.713133400245056	biological_process
GO:1900271	regulation of long-term synaptic potentiation	1	1035	6	13332	0.000966183574879227	0.00045004500450045	2.1468599033816425	51247	PAIP2	0.3842816880757559	0.713133400245056	biological_process
GO:0007143	female meiotic nuclear division	1	1035	6	13332	0.000966183574879227	0.00045004500450045	2.1468599033816425	2069	EREG	0.3842816880757559	0.713133400245056	biological_process
GO:0032270	positive regulation of cellular protein metabolic process	1	1035	6	13332	0.000966183574879227	0.00045004500450045	2.1468599033816425	1435	CSF1	0.3842816880757559	0.713133400245056	biological_process
GO:0006564	L-serine biosynthetic process	1	1035	6	13332	0.000966183574879227	0.00045004500450045	2.1468599033816425	6472	SHMT2	0.3842816880757559	0.713133400245056	biological_process
GO:0032229	negative regulation of synaptic transmission, GABAergic	1	1035	6	13332	0.000966183574879227	0.00045004500450045	2.1468599033816425	6812	STXBP1	0.3842816880757559	0.713133400245056	biological_process
GO:0002639	positive regulation of immunoglobulin production	1	1035	6	13332	0.000966183574879227	0.00045004500450045	2.1468599033816425	27086	FOXP1	0.3842816880757559	0.713133400245056	biological_process
GO:0030240	skeletal muscle thin filament assembly	1	1035	6	13332	0.000966183574879227	0.00045004500450045	2.1468599033816425	58	ACTA1	0.3842816880757559	0.713133400245056	biological_process
GO:0010172	embryonic body morphogenesis	1	1035	6	13332	0.000966183574879227	0.00045004500450045	2.1468599033816425	50937	CDON	0.3842816880757559	0.713133400245056	biological_process
GO:0002903	negative regulation of B cell apoptotic process	1	1035	6	13332	0.000966183574879227	0.00045004500450045	2.1468599033816425	27086	FOXP1	0.3842816880757559	0.713133400245056	biological_process
GO:0061626	pharyngeal arch artery morphogenesis	1	1035	6	13332	0.000966183574879227	0.00045004500450045	2.1468599033816425	659	BMPR2	0.3842816880757559	0.713133400245056	biological_process
GO:0036500	ATF6-mediated unfolded protein response	1	1035	6	13332	0.000966183574879227	0.00045004500450045	2.1468599033816425	22926	ATF6	0.3842816880757559	0.713133400245056	biological_process
GO:0042116	macrophage activation	1	1035	6	13332	0.000966183574879227	0.00045004500450045	2.1468599033816425	27086	FOXP1	0.3842816880757559	0.713133400245056	biological_process
GO:1904357	negative regulation of telomere maintenance via telomere lengthening	1	1035	6	13332	0.000966183574879227	0.00045004500450045	2.1468599033816425	80351	TNKS2	0.3842816880757559	0.713133400245056	biological_process
GO:0043949	regulation of cAMP-mediated signaling	1	1035	6	13332	0.000966183574879227	0.00045004500450045	2.1468599033816425	10846	PDE10A	0.3842816880757559	0.713133400245056	biological_process
GO:0060074	synapse maturation	1	1035	6	13332	0.000966183574879227	0.00045004500450045	2.1468599033816425	124925	SEZ6	0.3842816880757559	0.713133400245056	biological_process
GO:0098911	regulation of ventricular cardiac muscle cell action potential	1	1035	6	13332	0.000966183574879227	0.00045004500450045	2.1468599033816425	5318	PKP2	0.3842816880757559	0.713133400245056	biological_process
GO:0006544	glycine metabolic process	1	1035	6	13332	0.000966183574879227	0.00045004500450045	2.1468599033816425	6472	SHMT2	0.3842816880757559	0.713133400245056	biological_process
GO:0033160	positive regulation of protein import into nucleus, translocation	1	1035	6	13332	0.000966183574879227	0.00045004500450045	2.1468599033816425	57506	MAVS	0.3842816880757559	0.713133400245056	biological_process
GO:0051004	regulation of lipoprotein lipase activity	1	1035	6	13332	0.000966183574879227	0.00045004500450045	2.1468599033816425	5125	PCSK5	0.3842816880757559	0.713133400245056	biological_process
GO:0010763	positive regulation of fibroblast migration	1	1035	6	13332	0.000966183574879227	0.00045004500450045	2.1468599033816425	2039	DMTN	0.3842816880757559	0.713133400245056	biological_process
GO:0090303	positive regulation of wound healing	1	1035	6	13332	0.000966183574879227	0.00045004500450045	2.1468599033816425	2039	DMTN	0.3842816880757559	0.713133400245056	biological_process
[truncated: 1,614 more rows]
