# Supplementary material for: Comprehensive analysis of M2 macrophage-derived exosomes facilitating osteogenic differentiation of human periodontal ligament stem cells
Source: BMC Oral Health. 2022 Dec 27;22:647. doi: 10.1186/s12903-022-02682-5 (PMC9795719; doi:10.1186/s12903-022-02682-5)
Supplement: Supplementary file 2 — Additional file 2. GO enrichment results for down-regulated DE-miRNA targets. [file 12903_2022_2682_MOESM2_ESM.csv]

Term_ID	Term_description	ListHit	ListTotal	PopHit	PopTotal	GeneRatio	BgRatio	Enrichment_score	GeneIds	GeneSymbols	p-value	FDR_bh	Category
GO:0005737	cytoplasm	89	269	3289	14857	0.3308550185873606	0.2213771286262368	1.4945311678785091	81848;10659;83605;116987;117584;23327;3398;140775;1974;79960;3842;65267;164;10116;814;64786;9802;4215;51548;55796;5358;9043;55137;143279;130271;84271;2185;57731;5578;153222;9448;57532;347731;80319;6695;9887;5049;23255;60680;143686;3800;23122;22906;57609;4293;7472;54439;57522;22848;9501;4214;200424;23428;7763;6753;54915;345557;57724;55771;5569;51684;25941;89796;7145;130507;9306;2043;6477;57477;204…	SPRY4;CELF2;CCM2;AGAP1;RFFL;NEDD4L;ID2;SMCR8;EIF4A2;JADE1;TNPO1;WNK3;AP1G1;FEM1B;CAMK4;TBC1D15;DAZAP2;MAP3K3;SIRT6;MBNL3;PLS3;SPAG9;FIGN;HECTD2;PLEKHH2;POLDIP3;PTK2B;SPTBN4;PRKCA;CREBRF;MAP4K4;NUFIP2;LRRTM3;CXXC4;SPOCK1;SMG7;PAFAH1B2;MTCL1;CELF5;SESN3;KIF5C;CLASP2;TRAK1;DIP2B;MAP3K9;WNT2;RBM27;SRGAP1;AAK1;RPH3AL;MAP3K1;TET3;SLC7A8;ZFAND5;SSTR3;YTHDF1;PLCXD3;EPG5;PRR11;PKIA;SUFU;TPGS2;NAV1;TNS1;UB…	2.020221962632728e-05	0.0050303526869554934	cellular_component
GO:0035970	peptidyl-threonine dephosphorylation	4	248	10	13332	0.016129032258064516	0.00075007500750075	21.503225806451614	22843;5495;5494;1846	PPM1E;PPM1B;PPM1A;DUSP4	2.2474583901969075e-05	0.022542007653674985	biological_process
GO:0071679	commissural neuron axon guidance	3	248	5	13332	0.012096774193548387	0.000375037503750375	32.25483870967742	7976;4781;2048	FZD3;NFIB;EPHB2	6.18647720632222e-05	0.031025183189705933	biological_process
GO:0045651	positive regulation of macrophage differentiation	3	248	7	13332	0.012096774193548387	0.000525052505250525	23.03917050691244	3398;5578;10221	ID2;PRKCA;TRIB1	0.0002106107694100067	0.05430429140161469	biological_process
GO:0006469	negative regulation of protein kinase activity	7	248	66	13332	0.028225806451612902	0.0049504950495049506	5.701612903225806	140775;51422;9306;347731;22843;10221;55861	SMCR8;PRKAG2;SOCS6;LRRTM3;PPM1E;TRIB1;DBNDD2	0.0002165674632168083	0.05430429140161469	biological_process
GO:1990782	protein tyrosine kinase binding	3	233	8	12391	0.012875536480686695	0.0006456298926640304	19.942596566523605	23122;2043;2915	CLASP2;EPHA4;GRM5	0.00034279481503300614	0.10832316155042994	molecular_function
GO:0045860	positive regulation of protein kinase activity	5	248	34	13332	0.020161290322580645	0.00255025502550255	7.905597722960152	51422;2069;5906;2185;23118	PRKAG2;EREG;RAP1A;PTK2B;TAB2	0.0003829625276759556	0.0768222830517967	biological_process
GO:0090161	Golgi ribbon formation	3	248	12	13332	0.012096774193548387	0.0009000900090009	13.439516129032258	143187;50999;8674	VTI1A;TMED5;VAMP4	0.0012355262666186072	0.184142303508428	biological_process
GO:0050796	regulation of insulin secretion	5	248	44	13332	0.020161290322580645	0.0033003300330033004	6.108870967741935	2696;9254;777;5578;3745	GIPR;CACNA2D2;CACNA1E;PRKCA;KCNB1	0.001285140702451641	0.184142303508428	biological_process
GO:0046777	protein autophosphorylation	8	248	117	13332	0.03225806451612903	0.008775877587758775	3.675765095119934	65267;4293;79834;22848;2043;814;4215;2185	WNK3;MAP3K9;PEAK1;AAK1;EPHA4;CAMK4;MAP3K3;PTK2B	0.001527935445473606	0.19156490647625335	biological_process
GO:0030665	clathrin-coated vesicle membrane	4	269	30	14857	0.01486988847583643	0.0020192501850979337	7.364064436183394	164;8322;127833;8674	AP1G1;FZD4;SYT2;VAMP4	0.001987849826320851	0.17182148519330456	cellular_component
GO:0005829	cytosol	89	269	3743	14857	0.3308550185873606	0.25193511476071884	1.3132548787476401	55884;1740;117584;23327;5494;3398;9797;79960;3842;10765;65267;164;10116;5534;814;1982;8503;1795;165918;54585;4660;8396;4215;5150;283455;5358;63939;9043;523;8672;143279;130271;84271;22979;2185;57731;5578;57532;51560;5048;9887;284434;5049;25804;23112;114882;118788;23122;55740;286006;150468;84541;51719;7257;57522;22848;4214;55500;2048;65244;5924;5912;147179;84172;59345;51684;9701;9371;143187;51422;5…	WSB2;DLG2;RFFL;NEDD4L;PPM1A;ID2;TATDN2;JADE1;TNPO1;KDM5B;WNK3;AP1G1;FEM1B;PPP3R1;CAMK4;EIF4G2;PIK3R3;DOCK3;RNF168;LZTFL1;PPP1R12B;PIP4K2B;MAP3K3;PDE7A;KSR2;PLS3;FAM217B;SPAG9;ATP6V1A;EIF4G3;HECTD2;PLEKHH2;POLDIP3;EFR3B;PTK2B;SPTBN4;PRKCA;NUFIP2;RAB6B;PAFAH1B1;SMG7;NWD1;PAFAH1B2;LSM4;TNRC6B;OSBPL8;PIK3AP1;CLASP2;ENAH;LSMEM1;CKAP2L;KBTBD8;CAB39;TSNAX;SRGAP1;AAK1;MAP3K1;ETNK1;EPHB2;SPATS2;RASGRF2;RA…	0.0020884647743903183	0.17182148519330456	cellular_component
GO:0007611	learning or memory	4	248	30	13332	0.016129032258064516	0.0022502250225022503	7.16774193548387	5048;2915;2334;2048	PAFAH1B1;GRM5;AFF2;EPHB2	0.0021892733500910176	0.22536378367390084	biological_process
GO:0001764	neuron migration	6	248	73	13332	0.024193548387096774	0.005475547554755476	4.418471056120194	89796;23284;6695;5048;7976;85451	NAV1;ADGRL3;SPOCK1;PAFAH1B1;FZD3;UNK	0.002345781449848335	0.22536378367390084	biological_process
GO:0044295	axonal growth cone	3	269	16	14857	0.011152416356877323	0.0010769334320522312	10.3557156133829	23122;2043;22906	CLASP2;EPHA4;TRAK1	0.002760184501097262	0.17182148519330456	cellular_component
GO:2000766	negative regulation of cytoplasmic translation	2	248	5	13332	0.008064516129032258	0.000375037503750375	21.503225806451614	85451;80315	UNK;CPEB4	0.003321131632735461	0.22536378367390084	biological_process
GO:0043983	histone H4-K12 acetylation	2	248	5	13332	0.008064516129032258	0.000375037503750375	21.503225806451614	64769;79960	MEAF6;JADE1	0.003321131632735461	0.22536378367390084	biological_process
GO:0031023	microtubule organizing center organization	2	248	5	13332	0.008064516129032258	0.000375037503750375	21.503225806451614	23122;5048	CLASP2;PAFAH1B1	0.003321131632735461	0.22536378367390084	biological_process
GO:0010800	positive regulation of peptidyl-threonine phosphorylation	3	248	17	13332	0.012096774193548387	0.001275127512751275	9.486717267552182	65267;51719;51422	WNK3;CAB39;PRKAG2	0.0035652596503574566	0.22536378367390084	biological_process
GO:0007628	adult walking behavior	3	248	18	13332	0.012096774193548387	0.0013501350135013501	8.959677419354838	57731;2043;7545	SPTBN4;EPHA4;ZIC1	0.0042200689972302355	0.22536378367390084	biological_process
GO:0006468	protein phosphorylation	11	248	235	13332	0.04435483870967742	0.017626762676267626	2.5163349347975292	65267;4293;9448;22848;11011;904;814;4214;2185;283455;5578	WNK3;MAP3K9;MAP4K4;AAK1;TLK2;CCNT1;CAMK4;MAP3K1;PTK2B;KSR2;PRKCA	0.004569668163870934	0.22536378367390084	biological_process
GO:0008344	adult locomotory behavior	4	248	37	13332	0.016129032258064516	0.002775277527752775	5.811682650392328	3398;127343;2668;5048	ID2;DMBX1;GDNF;PAFAH1B1	0.004766799305152519	0.22536378367390084	biological_process
GO:0048667	cell morphogenesis involved in neuron differentiation	2	248	6	13332	0.008064516129032258	0.00045004500450045	17.919354838709676	3398;85451	ID2;UNK	0.004920684037760058	0.22536378367390084	biological_process
GO:0033278	cell proliferation in midbrain	2	248	6	13332	0.008064516129032258	0.00045004500450045	17.919354838709676	7976;7472	FZD3;WNT2	0.004920684037760058	0.22536378367390084	biological_process
GO:0035235	ionotropic glutamate receptor signaling pathway	2	248	6	13332	0.008064516129032258	0.00045004500450045	17.919354838709676	80315;2185	CPEB4;PTK2B	0.004920684037760058	0.22536378367390084	biological_process
GO:0061072	iris morphogenesis	2	248	6	13332	0.008064516129032258	0.00045004500450045	17.919354838709676	204851;7472	HIPK1;WNT2	0.004920684037760058	0.22536378367390084	biological_process
GO:0043392	negative regulation of DNA binding	3	248	19	13332	0.012096774193548387	0.0014251425142514252	8.48811544991511	3398;146198;4781	ID2;ZFP90;NFIB	0.004943173719666818	0.22536378367390084	biological_process
GO:0048661	positive regulation of smooth muscle cell proliferation	3	248	20	13332	0.012096774193548387	0.0015001500150015	8.063709677419356	3398;3570;2069	ID2;IL6R;EREG	0.005736476673221083	0.2306459554669253	biological_process
GO:0048146	positive regulation of fibroblast proliferation	3	248	20	13332	0.012096774193548387	0.0015001500150015	8.063709677419356	2069;7472;51548	EREG;WNT2;SIRT6	0.005736476673221083	0.2306459554669253	biological_process
GO:0010977	negative regulation of neuron projection development	4	248	39	13332	0.016129032258064516	0.0029252925292529252	5.513647642679901	5048;2043;8934;6695	PAFAH1B1;EPHA4;RAB29;SPOCK1	0.005767255055227681	0.2306459554669253	biological_process
GO:0016281	eukaryotic translation initiation factor 4F complex	2	269	7	14857	0.007434944237918215	0.0004711583765228512	15.780138077535845	1982;8672	EIF4G2;EIF4G3	0.006459128973061051	0.32166462285844033	cellular_component
GO:0007223	Wnt signaling pathway, calcium modulating pathway	3	248	21	13332	0.012096774193548387	0.0015751575157515751	7.679723502304148	7976;23112;8322	FZD3;TNRC6B;FZD4	0.006601701841316556	0.2306459554669253	biological_process
GO:1902004	positive regulation of amyloid-beta formation	2	248	7	13332	0.008064516129032258	0.000525052505250525	15.359447004608295	2043;347731	EPHA4;LRRTM3	0.006804713345182095	0.2306459554669253	biological_process
GO:0021952	central nervous system projection neuron axonogenesis	2	248	7	13332	0.008064516129032258	0.000525052505250525	15.359447004608295	57731;2048	SPTBN4;EPHB2	0.006804713345182095	0.2306459554669253	biological_process
GO:2000178	negative regulation of neural precursor cell proliferation	2	248	7	13332	0.008064516129032258	0.000525052505250525	15.359447004608295	3398;7832	ID2;BTG2	0.006804713345182095	0.2306459554669253	biological_process
GO:0042472	inner ear morphogenesis	4	248	41	13332	0.016129032258064516	0.0030753075307530754	5.244689221085759	7976;7545;51761;2048	FZD3;ZIC1;ATP8A2;EPHB2	0.0068986826161592804	0.2306459554669253	biological_process
GO:0004674	protein serine/threonine kinase activity	12	233	281	12391	0.05150214592274678	0.022677749979824066	2.271043025369236	65267;283455;4293;23031;9448;51719;11011;22848;4214;4215;204851;5578	WNK3;KSR2;MAP3K9;MAST3;MAP4K4;CAB39;TLK2;AAK1;MAP3K1;MAP3K3;HIPK1;PRKCA	0.006933322262684584	0.4035975655632543	molecular_function
GO:0004862	cAMP-dependent protein kinase inhibitor activity	2	233	7	12391	0.008583690987124463	0.0005649261560810266	15.19435928877989	51422;5569	PRKAG2;PKIA	0.006947156670371983	0.4035975655632543	molecular_function
GO:0043433	negative regulation of DNA binding transcription factor activity	4	248	42	13332	0.016129032258064516	0.0031503150315031502	5.119815668202765	3398;6045;10221;51684	ID2;RNF2;TRIB1;SUFU	0.007515652874599355	0.23634446954872793	biological_process
GO:0018108	peptidyl-tyrosine phosphorylation	3	248	22	13332	0.012096774193548387	0.0016501650165016502	7.330645161290322	2043;2185;2048	EPHA4;PTK2B;EPHB2	0.007540401820098996	0.23634446954872793	biological_process
GO:0008135	translation factor activity, RNA binding	3	233	22	12391	0.012875536480686695	0.0017754822048260835	7.251853296917674	1982;80315;8672	EIF4G2;CPEB4;EIF4G3	0.007762340597134613	0.4035975655632543	molecular_function
GO:0030425	dendrite	11	269	261	14857	0.040892193308550186	0.01756747661035202	2.327721517184407	2899;8322;2048;10479;2043;26507;7976;2185;80315;22906;3745	GRIK3;FZD4;EPHB2;SLC9A6;EPHA4;CNNM1;FZD3;PTK2B;CPEB4;TRAK1;KCNB1	0.008134350513499389	0.33757554631022463	cellular_component
GO:0008565	protein transporter activity	5	233	67	12391	0.02145922746781116	0.005407150351061254	3.9686759336365385	164;5906;3842;10527;7257	AP1G1;RAP1A;TNPO1;IPO7;TSNAX	0.008446627232248004	0.4035975655632543	molecular_function
GO:0043507	positive regulation of JUN kinase activity	3	248	23	13332	0.012096774193548387	0.0017251725172517253	7.011921458625525	2043;8322;2185	EPHA4;FZD4;PTK2B	0.008553965061783965	0.25683014141817845	biological_process
GO:0010812	negative regulation of cell-substrate adhesion	2	248	8	13332	0.008064516129032258	0.0006000600060006001	13.439516129032256	8322;6695	FZD4;SPOCK1	0.008962168444303335	0.25683014141817845	biological_process
GO:0032486	Rap protein signal transduction	2	248	8	13332	0.008064516129032258	0.0006000600060006001	13.439516129032256	5912;5906	RAP2B;RAP1A	0.008962168444303335	0.25683014141817845	biological_process
GO:0005005	transmembrane-ephrin receptor activity	2	233	8	12391	0.008583690987124463	0.0006456298926640304	13.295064377682403	2043;2048	EPHA4;EPHB2	0.009148610622093038	0.4035975655632543	molecular_function
GO:0006513	protein monoubiquitination	3	248	25	13332	0.012096774193548387	0.0018751875187518752	6.450967741935484	84541;7323;23327	KBTBD8;UBE2D3;NEDD4L	0.01081045623650103	0.2764089654430424	biological_process
GO:0007411	axon guidance	7	248	131	13332	0.028225806451612902	0.009825982598259826	2.8725683329229255	2668;2048;55740;6477;3800;57731;5578	GDNF;EPHB2;ENAH;SIAH1;KIF5C;SPTBN4;PRKCA	0.011246258278134639	0.2764089654430424	biological_process
GO:0042347	negative regulation of NF-kappaB import into nucleus	2	248	9	13332	0.008064516129032258	0.0006750675067506751	11.946236559139784	5495;5494	PPM1B;PPM1A	0.011382308066686431	0.2764089654430424	biological_process
GO:0010761	fibroblast migration	2	248	9	13332	0.008064516129032258	0.0006750675067506751	11.946236559139784	7763;7145	ZFAND5;TNS1	0.011382308066686431	0.2764089654430424	biological_process
GO:0004860	protein kinase inhibitor activity	4	233	47	12391	0.017167381974248927	0.0037930756194011783	4.525979362615287	140775;9306;347731;10221	SMCR8;SOCS6;LRRTM3;TRIB1	0.011547601861129	0.4035975655632543	molecular_function
GO:0043124	negative regulation of I-kappaB kinase/NF-kappaB signaling	3	248	26	13332	0.012096774193548387	0.0019501950195019502	6.2028535980148884	5495;6095;5494	PPM1B;RORA;PPM1A	0.012055402283410815	0.2764089654430424	biological_process
GO:1990830	cellular response to leukemia inhibitory factor	5	248	74	13332	0.020161290322580645	0.00555055505550555	3.632301656495205	8322;1974;9145;55740;10765	FZD4;EIF4A2;SYNGR1;ENAH;KDM5B	0.012167397447310989	0.2764089654430424	biological_process
GO:0035556	intracellular signal transduction	12	248	308	13332	0.04838709677419355	0.0231023102310231	2.0944700460829493	65267;51422;23031;55884;2977;9448;51719;11011;814;90196;4215;5578	WNK3;PRKAG2;MAST3;WSB2;GUCY1A2;MAP4K4;CAB39;TLK2;CAMK4;SYS1;MAP3K3;PRKCA	0.012758910161209079	0.2764089654430424	biological_process
GO:0032045	guanyl-nucleotide exchange factor complex	2	269	10	14857	0.007434944237918215	0.0006730833950326445	11.046096654275093	140775;5906	SMCR8;RAP1A	0.013353681358294097	0.3902613089504186	cellular_component
GO:0043194	axon initial segment	2	269	10	14857	0.007434944237918215	0.0006730833950326445	11.046096654275093	89796;57731	NAV1;SPTBN4	0.013353681358294097	0.3902613089504186	cellular_component
GO:0043484	regulation of RNA splicing	3	248	27	13332	0.012096774193548387	0.0020252025202520253	5.973118279569892	55796;2334;54845	MBNL3;AFF2;ESRP1	0.01337926071924117	0.2764089654430424	biological_process
GO:0007257	activation of JUN kinase activity	3	248	27	13332	0.012096774193548387	0.0020252025202520253	5.973118279569892	51495;4293;9043	HACD3;MAP3K9;SPAG9	0.01337926071924117	0.2764089654430424	biological_process
GO:0034765	regulation of ion transmembrane transport	6	248	105	13332	0.024193548387096774	0.007875787578757875	3.071889400921659	3769;23704;9254;777;3745;23327	KCNJ13;KCNE4;CACNA2D2;CACNA1E;KCNB1;NEDD4L	0.013599673167873806	0.2764089654430424	biological_process
GO:0061630	ubiquitin protein ligase activity	8	233	167	12391	0.034334763948497854	0.013477524009361634	2.547557246022975	6045;130507;143279;6477;131405;26994;117584;23327	RNF2;UBR3;HECTD2;SIAH1;TRIM71;RNF11;RFFL;NEDD4L	0.013652762339973581	0.4035975655632543	molecular_function
GO:0060213	positive regulation of nuclear-transcribed mRNA poly(A) tail shortening	2	248	10	13332	0.008064516129032258	0.00075007500750075	10.751612903225807	23112;7832	TNRC6B;BTG2	0.014054693158120801	0.2764089654430424	biological_process
GO:0006636	unsaturated fatty acid biosynthetic process	2	248	10	13332	0.008064516129032258	0.00075007500750075	10.751612903225807	83401;79966	ELOVL3;SCD5	0.014054693158120801	0.2764089654430424	biological_process
GO:2001275	positive regulation of glucose import in response to insulin stimulus	2	248	10	13332	0.008064516129032258	0.00075007500750075	10.751612903225807	8503;114882	PIK3R3;OSBPL8	0.014054693158120801	0.2764089654430424	biological_process
GO:1904646	cellular response to amyloid-beta	2	248	10	13332	0.008064516129032258	0.00075007500750075	10.751612903225807	2043;2915	EPHA4;GRM5	0.014054693158120801	0.2764089654430424	biological_process
GO:0035518	histone H2A monoubiquitination	2	248	10	13332	0.008064516129032258	0.00075007500750075	10.751612903225807	165918;6045	RNF168;RNF2	0.014054693158120801	0.2764089654430424	biological_process
GO:0048169	regulation of long-term neuronal synaptic plasticity	2	248	10	13332	0.008064516129032258	0.00075007500750075	10.751612903225807	9145;2915	SYNGR1;GRM5	0.014054693158120801	0.2764089654430424	biological_process
GO:0008066	glutamate receptor activity	2	233	10	12391	0.008583690987124463	0.000807037365830038	10.636051502145923	2899;2915	GRIK3;GRM5	0.014343444051635354	0.4035975655632543	molecular_function
GO:1904115	axon cytoplasm	3	269	29	14857	0.011152416356877323	0.0019519418455946692	5.713498269452634	5048;9371;22906	PAFAH1B1;KIF3B;TRAK1	0.015151820438266819	0.3902613089504186	cellular_component
GO:0031252	cell leading edge	3	269	30	14857	0.011152416356877323	0.0020192501850979337	5.523048327137546	23122;22848;5048	CLASP2;AAK1;PAFAH1B1	0.016614483839277452	0.3902613089504186	cellular_component
GO:0060996	dendritic spine development	2	248	11	13332	0.008064516129032258	0.0008250825082508251	9.774193548387096	10479;2048	SLC9A6;EPHB2	0.016969179425463943	0.2882322541086163	biological_process
GO:0034142	toll-like receptor 4 signaling pathway	2	248	11	13332	0.008064516129032258	0.0008250825082508251	9.774193548387096	9865;118788	TRIL;PIK3AP1	0.016969179425463943	0.2882322541086163	biological_process
GO:0051602	response to electrical stimulus	2	248	11	13332	0.008064516129032258	0.0008250825082508251	9.774193548387096	7976;7832	FZD3;BTG2	0.016969179425463943	0.2882322541086163	biological_process
GO:0007216	G-protein coupled glutamate receptor signaling pathway	2	248	11	13332	0.008064516129032258	0.0008250825082508251	9.774193548387096	2899;2915	GRIK3;GRM5	0.016969179425463943	0.2882322541086163	biological_process
GO:0061098	positive regulation of protein tyrosine kinase activity	2	248	11	13332	0.008064516129032258	0.0008250825082508251	9.774193548387096	2043;2915	EPHA4;GRM5	0.016969179425463943	0.2882322541086163	biological_process
GO:0035904	aorta development	2	248	11	13332	0.008064516129032258	0.0008250825082508251	9.774193548387096	3340;51684	NDST1;SUFU	0.016969179425463943	0.2882322541086163	biological_process
GO:0007050	cell cycle arrest	5	248	81	13332	0.020161290322580645	0.0060756075607560755	3.3183990442054956	51422;51719;55771;1982;5494	PRKAG2;CAB39;PRR11;EIF4G2;PPM1A	0.017444461116212534	0.2882322541086163	biological_process
GO:0004842	ubiquitin-protein transferase activity	9	233	210	12391	0.03862660944206009	0.016947784682430796	2.2791538933169835	165918;130507;143279;10116;6477;131405;26994;7323;23327	RNF168;UBR3;HECTD2;FEM1B;SIAH1;TRIM71;RNF11;UBE2D3;NEDD4L	0.01787135983362338	0.4035975655632543	molecular_function
GO:0042593	glucose homeostasis	4	248	55	13332	0.016129032258064516	0.004125412541254125	3.909677419354839	9501;143686;3745;51548	RPH3AL;SESN3;KCNB1;SIRT6	0.019001104191380756	0.2882322541086163	biological_process
GO:0033268	node of Ranvier	2	269	12	14857	0.007434944237918215	0.0008077000740391734	9.205080545229244	57731;6695	SPTBN4;SPOCK1	0.019124684287709384	0.3902613089504186	cellular_component
GO:0010507	negative regulation of autophagy	3	248	31	13332	0.012096774193548387	0.002325232523252325	5.202393340270552	1982;11011;23118	EIF4G2;TLK2;TAB2	0.019475338905397606	0.2882322541086163	biological_process
GO:0030900	forebrain development	3	248	31	13332	0.012096774193548387	0.002325232523252325	5.202393340270552	3340;4781;6753	NDST1;NFIB;SSTR3	0.019475338905397606	0.2882322541086163	biological_process
GO:0070373	negative regulation of ERK1 and ERK2 cascade	3	248	31	13332	0.012096774193548387	0.002325232523252325	5.202393340270552	1846;81848;2048	DUSP4;SPRY4;EPHB2	0.019475338905397606	0.2882322541086163	biological_process
GO:0030672	synaptic vesicle membrane	4	269	57	14857	0.01486988847583643	0.003836575351686074	3.8758233874649446	9145;9899;127833;55861	SYNGR1;SV2B;SYT2;DBNDD2	0.019610398947707046	0.3902613089504186	cellular_component
GO:0031018	endocrine pancreas development	2	248	12	13332	0.008064516129032258	0.0009000900090009	8.959677419354838	3570;2696	IL6R;GIPR	0.020115910057430846	0.2882322541086163	biological_process
GO:0008589	regulation of smoothened signaling pathway	2	248	12	13332	0.008064516129032258	0.0009000900090009	8.959677419354838	6095;7545	RORA;ZIC1	0.020115910057430846	0.2882322541086163	biological_process
GO:0043434	response to peptide hormone	2	248	12	13332	0.008064516129032258	0.0009000900090009	8.959677419354838	7832;2069	BTG2;EREG	0.020115910057430846	0.2882322541086163	biological_process
GO:0008045	motor neuron axon guidance	2	248	12	13332	0.008064516129032258	0.0009000900090009	8.959677419354838	3800;2043	KIF5C;EPHA4	0.020115910057430846	0.2882322541086163	biological_process
GO:0035278	miRNA mediated inhibition of translation	2	248	12	13332	0.008064516129032258	0.0009000900090009	8.959677419354838	131405;23112	TRIM71;TNRC6B	0.020115910057430846	0.2882322541086163	biological_process
GO:0042761	very long-chain fatty acid biosynthetic process	2	248	12	13332	0.008064516129032258	0.0009000900090009	8.959677419354838	51495;83401	HACD3;ELOVL3	0.020115910057430846	0.2882322541086163	biological_process
GO:0048172	regulation of short-term neuronal synaptic plasticity	2	248	12	13332	0.008064516129032258	0.0009000900090009	8.959677419354838	9145;388336	SYNGR1;SHISA6	0.020115910057430846	0.2882322541086163	biological_process
GO:0001556	oocyte maturation	2	248	12	13332	0.008064516129032258	0.0009000900090009	8.959677419354838	2185;2069	PTK2B;EREG	0.020115910057430846	0.2882322541086163	biological_process
GO:0036002	pre-mRNA binding	2	233	12	12391	0.008583690987124463	0.0009684448389960455	8.863376251788269	60680;10659	CELF5;CELF2	0.02052401966833288	0.4035975655632543	molecular_function
GO:0071333	cellular response to glucose stimulus	3	248	32	13332	0.012096774193548387	0.0024002400240024004	5.039818548387096	25942;3745;5906	SIN3A;KCNB1;RAP1A	0.021201361611397865	0.29566683010028333	biological_process
GO:0019221	cytokine-mediated signaling pathway	6	248	116	13332	0.024193548387096774	0.0087008700870087	2.7805895439377086	2069;9306;347731;3570;5451;6095	EREG;SOCS6;LRRTM3;IL6R;POU2F1;RORA	0.0212243387509675	0.29566683010028333	biological_process
GO:0006810	transport	6	248	118	13332	0.024193548387096774	0.00885088508850885	2.733460907599781	523;10479;6530;23428;777;1184	ATP6V1A;SLC9A6;SLC6A2;SLC7A8;CACNA1E;CLCN5	0.02286830801956117	0.29817423458712294	biological_process
GO:0005088	Ras guanyl-nucleotide exchange factor activity	4	233	58	12391	0.017167381974248927	0.00468081672181422	3.6676039662572144	57731;5924;2668;2069	SPTBN4;RASGRF2;GDNF;EREG	0.023428812103260064	0.4035975655632543	molecular_function
GO:0045453	bone resorption	2	248	13	13332	0.008064516129032258	0.0009750975097509751	8.27047146401985	2185;9290	PTK2B;GPR55	0.023485308606563022	0.29817423458712294	biological_process
GO:0043982	histone H4-K8 acetylation	2	248	13	13332	0.008064516129032258	0.0009750975097509751	8.27047146401985	64769;79960	MEAF6;JADE1	0.023485308606563022	0.29817423458712294	biological_process
GO:0045954	positive regulation of natural killer cell mediated cytotoxicity	2	248	13	13332	0.008064516129032258	0.0009750975097509751	8.27047146401985	164;23705	AP1G1;CADM1	0.023485308606563022	0.29817423458712294	biological_process
GO:0040014	regulation of multicellular organism growth	2	248	13	13332	0.008064516129032258	0.0009750975097509751	8.27047146401985	9254;80351	CACNA2D2;TNKS2	0.023485308606563022	0.29817423458712294	biological_process
GO:0042327	positive regulation of phosphorylation	2	248	13	13332	0.008064516129032258	0.0009750975097509751	8.27047146401985	222658;2069	KCTD20;EREG	0.023485308606563022	0.29817423458712294	biological_process
GO:0043981	histone H4-K5 acetylation	2	248	13	13332	0.008064516129032258	0.0009750975097509751	8.27047146401985	64769;79960	MEAF6;JADE1	0.023485308606563022	0.29817423458712294	biological_process
GO:0016607	nuclear speck	11	269	306	14857	0.040892193308550186	0.020596351887998923	1.9854095293631702	54439;9797;51631;84271;2334;9802;170261;54815;204851;51322;5411	RBM27;TATDN2;LUC7L2;POLDIP3;AFF2;DAZAP2;ZCCHC12;GATAD2A;HIPK1;WAC;PNN	0.02391821823039625	0.3902613089504186	cellular_component
GO:0001843	neural tube closure	4	248	59	13332	0.016129032258064516	0.004425442544254425	3.6446145434663753	131405;55740;7976;51684	TRIM71;ENAH;FZD3;SUFU	0.02394904498001334	0.30026115143691723	biological_process
GO:0055038	recycling endosome membrane	4	269	61	14857	0.01486988847583643	0.004105808709699132	3.6216710341885547	10479;5912;117584;23673	SLC9A6;RAP2B;RFFL;STX12	0.024506528752138938	0.3902613089504186	cellular_component
GO:0016328	lateral plasma membrane	3	269	35	14857	0.011152416356877323	0.002355791882614256	4.734041423260754	7976;23255;3745	FZD3;MTCL1;KCNB1	0.025077031900428502	0.3902613089504186	cellular_component
GO:0031594	neuromuscular junction	3	269	35	14857	0.011152416356877323	0.002355791882614256	4.734041423260754	9145;2043;6695	SYNGR1;EPHA4;SPOCK1	0.025077031900428502	0.3902613089504186	cellular_component
GO:0035567	non-canonical Wnt signaling pathway	2	248	14	13332	0.008064516129032258	0.00105010501050105	7.679723502304148	7976;8322	FZD3;FZD4	0.027068072038998994	0.3310887348184877	biological_process
GO:0007215	glutamate receptor signaling pathway	2	248	14	13332	0.008064516129032258	0.00105010501050105	7.679723502304148	2899;3745	GRIK3;KCNB1	0.027068072038998994	0.3310887348184877	biological_process
GO:0004672	protein kinase activity	6	233	122	12391	0.02575107296137339	0.009845855863126463	2.6154225005276857	65267;2043;4214;4215;283455;5578	WNK3;EPHA4;MAP3K1;MAP3K3;KSR2;PRKCA	0.027601350674367607	0.4035975655632543	molecular_function
GO:0008574	ATP-dependent microtubule motor activity, plus-end-directed	2	233	14	12391	0.008583690987124463	0.0011298523121620531	7.597179644389945	3800;9371	KIF5C;KIF3B	0.027610314744143334	0.4035975655632543	molecular_function
GO:0003707	steroid hormone receptor activity	3	233	36	12391	0.012875536480686695	0.0029053345169881366	4.4316881258941345	7182;6095;10424	NR2C2;RORA;PGRMC2	0.029711198919120885	0.4035975655632543	molecular_function
GO:0045931	positive regulation of mitotic cell cycle	2	248	15	13332	0.008064516129032258	0.0011251125112511251	7.16774193548387	5048;5578	PAFAH1B1;PRKCA	0.030855163946664984	0.3538693351388155	biological_process
GO:0010842	retina layer formation	2	248	15	13332	0.008064516129032258	0.0011251125112511251	7.16774193548387	204851;51761	HIPK1;ATP8A2	0.030855163946664984	0.3538693351388155	biological_process
GO:0032438	melanosome organization	2	248	15	13332	0.008064516129032258	0.0011251125112511251	7.16774193548387	164;8934	AP1G1;RAB29	0.030855163946664984	0.3538693351388155	biological_process
GO:0006376	mRNA splice site selection	2	248	15	13332	0.008064516129032258	0.0011251125112511251	7.16774193548387	10659;51631	CELF2;LUC7L2	0.030855163946664984	0.3538693351388155	biological_process
GO:0006605	protein targeting	3	248	37	13332	0.012096774193548387	0.002775277527752775	4.358761987794246	9145;22906;7532	SYNGR1;TRAK1;YWHAG	0.031047359413973845	0.3538693351388155	biological_process
GO:0009749	response to glucose	3	248	37	13332	0.012096774193548387	0.002775277527752775	4.358761987794246	387597;2696;2185	ILDR2;GIPR;PTK2B	0.031047359413973845	0.3538693351388155	biological_process
GO:0005801	cis-Golgi network	3	269	38	14857	0.011152416356877323	0.0025577169011240493	4.360301310898063	4043;50999;8934	LRPAP1;TMED5;RAB29	0.031075163093606348	0.4216552472277385	cellular_component
GO:0015297	antiporter activity	2	233	15	12391	0.008583690987124463	0.0012105560487450568	7.090701001430616	1184;23428	CLCN5;SLC7A8	0.03146935057931559	0.4035975655632543	molecular_function
GO:0030424	axon	8	269	203	14857	0.02973977695167286	0.013663592919162684	2.176570769315289	2899;2048;2043;23284;7976;2185;80315;3745	GRIK3;EPHB2;EPHA4;ADGRL3;FZD3;PTK2B;CPEB4;KCNB1	0.03172313211512369	0.4216552472277385	cellular_component
GO:0030145	manganese ion binding	3	233	37	12391	0.012875536480686695	0.0029860382535711405	4.311912771140238	132160;5495;5494	PPM1M;PPM1B;PPM1A	0.03189635177404891	0.4035975655632543	molecular_function
GO:0045727	positive regulation of translation	3	248	38	13332	0.012096774193548387	0.0028502850285028504	4.244057724957555	84271;54915;2185	POLDIP3;YTHDF1;PTK2B	0.033258467624268685	0.3678139087607033	biological_process
GO:0005484	SNAP receptor activity	3	233	38	12391	0.012875536480686695	0.003066741990154144	4.198441382426022	143187;8674;23673	VTI1A;VAMP4;STX12	0.03416336384308392	0.4035975655632543	molecular_function
GO:0019894	kinesin binding	3	233	38	12391	0.012875536480686695	0.003066741990154144	4.198441382426022	164;9043;8934	AP1G1;SPAG9;RAB29	0.03416336384308392	0.4035975655632543	molecular_function
GO:0042147	retrograde transport, endosome to Golgi	4	248	66	13332	0.016129032258064516	0.0049504950495049506	3.258064516129032	9043;51560;8934;143187	SPAG9;RAB6B;RAB29;VTI1A	0.034331773102359395	0.3678139087607033	biological_process
GO:0042220	response to cocaine	2	248	16	13332	0.008064516129032258	0.0012001200120012002	6.719758064516128	23284;2185	ADGRL3;PTK2B	0.03483780790854119	0.3678139087607033	biological_process
GO:0019226	transmission of nerve impulse	2	248	16	13332	0.008064516129032258	0.0012001200120012002	6.719758064516128	5048;57731	PAFAH1B1;SPTBN4	0.03483780790854119	0.3678139087607033	biological_process
GO:0032435	negative regulation of proteasomal ubiquitin-dependent protein catabolic process	2	248	16	13332	0.008064516129032258	0.0012001200120012002	6.719758064516128	11011;51322	TLK2;WAC	0.03483780790854119	0.3678139087607033	biological_process
GO:0060976	coronary vasculature development	2	248	16	13332	0.008064516129032258	0.0012001200120012002	6.719758064516128	3340;51684	NDST1;SUFU	0.03483780790854119	0.3678139087607033	biological_process
GO:0010569	regulation of double-strand break repair via homologous recombination	2	248	16	13332	0.008064516129032258	0.0012001200120012002	6.719758064516128	55137;51548	FIGN;SIRT6	0.03483780790854119	0.3678139087607033	biological_process
GO:0043195	terminal bouton	3	269	40	14857	0.011152416356877323	0.002692333580130578	4.14228624535316	9145;2899;22848	SYNGR1;GRIK3;AAK1	0.03545429827283321	0.4216552472277385	cellular_component
GO:1901796	regulation of signal transduction by p53 class mediator	4	248	67	13332	0.016129032258064516	0.005025502550255026	3.2094366875300913	64769;204851;51422;133383	MEAF6;HIPK1;PRKAG2;SETD9	0.035997559410675506	0.3760995009261201	biological_process
GO:0001540	amyloid-beta binding	3	233	39	12391	0.012875536480686695	0.003147445726737148	4.090789039286894	4043;8322;2048	LRPAP1;FZD4;EPHB2	0.03651176665740563	0.4035975655632543	molecular_function
GO:0005654	nucleoplasm	54	269	2356	14857	0.20074349442379183	0.15857844786969105	1.2658939289704054	51422;63939;56987;8816;54815;204851;6095;51322;9668;23327;140775;54845;117584;5494;23118;9797;7182;130271;84271;79960;54891;10556;254048;23186;5578;253430;10765;153222;64769;55500;10116;57532;51761;814;5451;147179;26137;27341;25804;80854;7543;84172;133383;256380;165918;6045;25942;4660;8396;29079;64207;51548;10527;1846	PRKAG2;FAM217B;BBX;DCAF5;GATAD2A;HIPK1;RORA;WAC;ZNF432;NEDD4L;SMCR8;ESRP1;RFFL;PPM1A;TAB2;TATDN2;NR2C2;PLEKHH2;POLDIP3;JADE1;INO80D;RPP30;UBN2;RCOR1;PRKCA;IPMK;KDM5B;CREBRF;MEAF6;ETNK1;FEM1B;NUFIP2;ATP8A2;CAMK4;POU2F1;WIPF2;ZBTB20;RRP7A;LSM4;SETD7;ZFX;POLR1B;SETD9;SCML4;RNF168;RNF2;SIN3A;PPP1R12B;PIP4K2B;MED4;IRF2BPL;SIRT6;IPO7;DUSP4	0.036852799682005194	0.4216552472277385	cellular_component
GO:0043005	neuron projection	7	269	172	14857	0.026022304832713755	0.011577034394561486	2.2477522261606295	80315;6753;5906;6530;3800;25804;2915	CPEB4;SSTR3;RAP1A;SLC6A2;KIF5C;LSM4;GRM5	0.037196397541543094	0.4216552472277385	cellular_component
GO:0048471	perinuclear region of cytoplasm	14	269	454	14857	0.05204460966542751	0.030557986134482063	1.703142655945499	143187;8934;51655;11011;5906;5048;1974;9043;2185;7257;5578;80315;22906;80351	VTI1A;RAB29;RASD1;TLK2;RAP1A;PAFAH1B1;EIF4A2;SPAG9;PTK2B;TSNAX;PRKCA;CPEB4;TRAK1;TNKS2	0.0372546804779528	0.4216552472277385	cellular_component
GO:0010506	regulation of autophagy	3	248	40	13332	0.012096774193548387	0.003000300030003	4.031854838709678	140775;23255;8396	SMCR8;MTCL1;PIP4K2B	0.03791966467261399	0.38234166383486645	biological_process
GO:0071300	cellular response to retinoic acid	3	248	40	13332	0.012096774193548387	0.003000300030003	4.031854838709678	2185;8322;7472	PTK2B;FZD4;WNT2	0.03791966467261399	0.38234166383486645	biological_process
GO:0003743	translation initiation factor activity	3	233	40	12391	0.012875536480686695	0.003228149463320152	3.988519313304721	1982;8672;1974	EIF4G2;EIF4G3;EIF4A2	0.03894101811186851	0.4035975655632543	molecular_function
GO:0006471	protein ADP-ribosylation	2	248	17	13332	0.008064516129032258	0.001275127512751275	6.324478178368121	80351;51548	TNKS2;SIRT6	0.039007481008766026	0.38234166383486645	biological_process
GO:0016239	positive regulation of macroautophagy	2	248	17	13332	0.008064516129032258	0.001275127512751275	6.324478178368121	5049;51322	PAFAH1B2;WAC	0.039007481008766026	0.38234166383486645	biological_process
GO:0001656	metanephros development	2	248	17	13332	0.008064516129032258	0.001275127512751275	6.324478178368121	3398;2668	ID2;GDNF	0.039007481008766026	0.38234166383486645	biological_process
GO:0042813	Wnt-activated receptor activity	2	233	17	12391	0.008583690987124463	0.0013719635219110644	6.256500883615249	7976;8322	FZD3;FZD4	0.03977407510536829	0.4035975655632543	molecular_function
GO:0051865	protein autoubiquitination	3	248	41	13332	0.012096774193548387	0.0030753075307530754	3.933516915814319	131405;26994;7323	TRIM71;RNF11;UBE2D3	0.04036868957057962	0.38234166383486645	biological_process
GO:0070936	protein K48-linked ubiquitination	3	248	41	13332	0.012096774193548387	0.0030753075307530754	3.933516915814319	117584;7323;23327	RFFL;UBE2D3;NEDD4L	0.04036868957057962	0.38234166383486645	biological_process
GO:0001078	transcriptional repressor activity, RNA polymerase II proximal promoter sequence-specific DNA binding	5	233	101	12391	0.02145922746781116	0.008151077394883383	2.6326860153826543	128553;23186;26137;146198;7832	TSHZ2;RCOR1;ZBTB20;ZFP90;BTG2	0.04171415338752043	0.4035975655632543	molecular_function
GO:0005524	ATP binding	30	233	1153	12391	0.12875536480686695	0.09305140828020338	1.3837014096460436	4293;51422;2043;259217;204851;523;55137;22848;11011;1974;4214;2185;5578;253430;65267;55500;9448;2048;51761;814;284434;7323;79834;23031;8396;4215;3800;283455;1184;9371	MAP3K9;PRKAG2;EPHA4;HSPA12A;HIPK1;ATP6V1A;FIGN;AAK1;TLK2;EIF4A2;MAP3K1;PTK2B;PRKCA;IPMK;WNK3;ETNK1;MAP4K4;EPHB2;ATP8A2;CAMK4;NWD1;UBE2D3;PEAK1;MAST3;PIP4K2B;MAP3K3;KIF5C;KSR2;CLCN5;KIF3B	0.04216790782523226	0.4035975655632543	molecular_function
GO:0018105	peptidyl-serine phosphorylation	5	248	103	13332	0.020161290322580645	0.007725772577257726	2.6096147823363607	23031;51719;11011;814;5578	MAST3;CAB39;TLK2;CAMK4;PRKCA	0.04311813602623562	0.38234166383486645	biological_process
GO:0006470	protein dephosphorylation	4	248	71	13332	0.016129032258064516	0.005325532553255325	3.028623353021354	5534;132160;5495;5494	PPP3R1;PPM1M;PPM1B;PPM1A	0.04312120373707706	0.38234166383486645	biological_process
GO:0038128	ERBB2 signaling pathway	2	248	18	13332	0.008064516129032258	0.0013501350135013501	5.973118279569892	5578;2069	PRKCA;EREG	0.04335590751096106	0.38234166383486645	biological_process
GO:0097191	extrinsic apoptotic signaling pathway	2	248	18	13332	0.008064516129032258	0.0013501350135013501	5.973118279569892	204851;3570	HIPK1;IL6R	0.04335590751096106	0.38234166383486645	biological_process
GO:0006493	protein O-linked glycosylation	2	248	18	13332	0.008064516129032258	0.0013501350135013501	5.973118279569892	22906;200424	TRAK1;TET3	0.04335590751096106	0.38234166383486645	biological_process
GO:1903861	positive regulation of dendrite extension	2	248	18	13332	0.008064516129032258	0.0013501350135013501	5.973118279569892	127833;23327	SYT2;NEDD4L	0.04335590751096106	0.38234166383486645	biological_process
GO:0030295	protein kinase activator activity	2	233	18	12391	0.008583690987124463	0.0014526672584940683	5.908917501192179	51719;51422	CAB39;PRKAG2	0.04420250067658235	0.4035975655632543	molecular_function
GO:0070840	dynein complex binding	2	233	18	12391	0.008583690987124463	0.0014526672584940683	5.908917501192179	5048;8934	PAFAH1B1;RAB29	0.04420250067658235	0.4035975655632543	molecular_function
GO:0004709	MAP kinase kinase kinase activity	2	233	18	12391	0.008583690987124463	0.0014526672584940683	5.908917501192179	4214;4215	MAP3K1;MAP3K3	0.04420250067658235	0.4035975655632543	molecular_function
GO:0043524	negative regulation of neuron apoptotic process	4	248	72	13332	0.016129032258064516	0.0054005400540054005	2.986559139784946	2668;80315;7832;2185	GDNF;CPEB4;BTG2;PTK2B	0.04501732796687548	0.38234166383486645	biological_process
GO:0043087	regulation of GTPase activity	3	248	43	13332	0.012096774193548387	0.0032253225322532255	3.750562640660165	5048;2043;64786	PAFAH1B1;EPHA4;TBC1D15	0.04550044343244395	0.38234166383486645	biological_process
GO:0004722	protein serine/threonine phosphatase activity	3	233	43	12391	0.012875536480686695	0.003470260673069163	3.7102505240043917	22843;5495;5494	PPM1E;PPM1B;PPM1A	0.04670742295656627	0.4035975655632543	molecular_function
GO:0030136	clathrin-coated vesicle	3	269	45	14857	0.011152416356877323	0.0030288752776469006	3.682032218091697	164;143187;22848	AP1G1;VTI1A;AAK1	0.047706966592206225	0.49495977839413957	cellular_component
GO:0031201	SNARE complex	3	269	45	14857	0.011152416356877323	0.0030288752776469006	3.682032218091697	143187;8674;23673	VTI1A;VAMP4;STX12	0.047706966592206225	0.49495977839413957	cellular_component
GO:0043410	positive regulation of MAPK cascade	3	248	44	13332	0.012096774193548387	0.0033003300330033004	3.665322580645161	283455;3570;3340	KSR2;IL6R;NDST1	0.048181732611602746	0.38234166383486645	biological_process
GO:0030234	enzyme regulator activity	2	233	19	12391	0.008583690987124463	0.001533370995077072	5.597921843234697	5510;7532	PPP1R7;YWHAG	0.048803881192230995	0.4035975655632543	molecular_function
GO:0070530	K63-linked polyubiquitin modification-dependent protein binding	2	233	19	12391	0.008583690987124463	0.001533370995077072	5.597921843234697	165918;23118	RNF168;TAB2	0.048803881192230995	0.4035975655632543	molecular_function
GO:0005544	calcium-dependent phospholipid binding	3	233	44	12391	0.012875536480686695	0.003550964409652167	3.625926648458837	57488;127833;9501	ESYT2;SYT2;RPH3AL	0.049453314172479425	0.4035975655632543	molecular_function
GO:0008270	zinc ion binding	18	233	629	12391	0.07725321888412018	0.05076265031070939	1.5218515662847902	6045;130507;60685;5069;7763;7182;80319;4214;6095;153527;131405;26994;170261;54815;51548;6477;5578;10765	RNF2;UBR3;ZFAND3;PAPPA;ZFAND5;NR2C2;CXXC4;MAP3K1;RORA;ZMAT2;TRIM71;RNF11;ZCCHC12;GATAD2A;SIRT6;SIAH1;PRKCA;KDM5B	0.050186180609343115	0.4035975655632543	molecular_function
GO:0007268	chemical synaptic transmission	7	248	180	13332	0.028225806451612902	0.013501350135013501	2.0905913978494626	1740;6753;5048;6530;9899;777;2915	DLG2;SSTR3;PAFAH1B1;SLC6A2;SV2B;CACNA1E;GRM5	0.0512938880566258	0.38234166383486645	biological_process
GO:0000149	SNARE binding	3	233	45	12391	0.012875536480686695	0.003631668146235171	3.5453505007153074	143187;8674;23673	VTI1A;VAMP4;STX12	0.05227637589685988	0.4035975655632543	molecular_function
GO:0045893	positive regulation of transcription, DNA-templated	11	248	339	13332	0.04435483870967742	0.025427542754275428	1.7443619754496147	3398;5494;8322;57336;814;7545;29079;80854;146198;6095;51322	ID2;PPM1A;FZD4;ZNF287;CAMK4;ZIC1;MED4;SETD7;ZFP90;RORA;WAC	0.05251198462942988	0.38234166383486645	biological_process
GO:0002755	MyD88-dependent toll-like receptor signaling pathway	2	248	20	13332	0.008064516129032258	0.0015001500150015	5.375806451612903	4214;23118	MAP3K1;TAB2	0.052557116661792254	0.38234166383486645	biological_process
GO:0040018	positive regulation of multicellular organism growth	2	248	20	13332	0.008064516129032258	0.0015001500150015	5.375806451612903	57731;51761	SPTBN4;ATP8A2	0.052557116661792254	0.38234166383486645	biological_process
GO:0072659	protein localization to plasma membrane	5	248	109	13332	0.020161290322580645	0.008175817581758177	2.4659662622077536	65267;22979;23122;57731;3745	WNK3;EFR3B;CLASP2;SPTBN4;KCNB1	0.052716591175102114	0.38234166383486645	biological_process
GO:0005886	plasma membrane	63	269	2870	14857	0.2342007434944238	0.19317493437436897	1.2123764620545834	25798;29933;8322;1740;2043;51478;27112;6477;171586;9145;777;653308;117584;3745;5494;523;51655;23118;8674;9501;10479;130271;9290;26507;6530;4043;9899;7976;22979;79960;23428;57731;5578;5411;2915;55500;63982;2048;51761;6753;5906;2696;5924;23600;5912;1184;94015;7323;147179;9254;23705;5049;118788;2899;2977;8934;3570;8396;23122;283455;55740;5358;127833	BRI3;GPR132;FZD4;DLG2;EPHA4;HSD17B7;FAM155B;SIAH1;ABHD3;SYNGR1;CACNA1E;ASAH2B;RFFL;KCNB1;PPM1A;ATP6V1A;RASD1;TAB2;VAMP4;RPH3AL;SLC9A6;PLEKHH2;GPR55;CNNM1;SLC6A2;LRPAP1;SV2B;FZD3;EFR3B;JADE1;SLC7A8;SPTBN4;PRKCA;PNN;GRM5;ETNK1;ANO3;EPHB2;ATP8A2;SSTR3;RAP1A;GIPR;RASGRF2;AMACR;RAP2B;CLCN5;TTYH2;UBE2D3;WIPF2;CACNA2D2;CADM1;PAFAH1B2;PIK3AP1;GRIK3;GUCY1A2;RAB29;IL6R;PIP4K2B;CLASP2;KSR2;ENAH;PLS3;SYT2	0.05274119316979188	0.4967652535928939	cellular_component
GO:0004683	calmodulin-dependent protein kinase activity	2	233	20	12391	0.008583690987124463	0.001614074731660076	5.318025751072962	814;2185	CAMK4;PTK2B	0.05357020773836752	0.4035975655632543	molecular_function
GO:0061024	membrane organization	4	248	77	13332	0.016129032258064516	0.005775577557755775	2.792626728110599	22848;8322;127833;8674	AAK1;FZD4;SYT2;VAMP4	0.05518669161285589	0.38234166383486645	biological_process
GO:0000165	MAPK cascade	6	248	146	13332	0.024193548387096774	0.010951095109510952	2.209235528060097	2668;2069;5924;4215;2185;57731	GDNF;EREG;RASGRF2;MAP3K3;PTK2B;SPTBN4	0.05525550695017249	0.38234166383486645	biological_process
GO:0008543	fibroblast growth factor receptor signaling pathway	3	248	47	13332	0.012096774193548387	0.0035253525352535254	3.4313658201784487	3340;131405;54845	NDST1;TRIM71;ESRP1	0.05667747726510021	0.38234166383486645	biological_process
GO:0030165	PDZ domain binding	4	233	77	12391	0.017167381974248927	0.006214187716891292	2.7626107797781616	23705;8322;7976;80319	CADM1;FZD4;FZD3;CXXC4	0.05694586888895723	0.4035975655632543	molecular_function
GO:0016311	dephosphorylation	2	248	21	13332	0.008064516129032258	0.0015751575157515751	5.119815668202765	5494;1846	PPM1A;DUSP4	0.0573945287482474	0.38234166383486645	biological_process
GO:0006446	regulation of translational initiation	2	248	21	13332	0.008064516129032258	0.0015751575157515751	5.119815668202765	1982;8672	EIF4G2;EIF4G3	0.0573945287482474	0.38234166383486645	biological_process
GO:0003950	NAD+ ADP-ribosyltransferase activity	2	233	21	12391	0.008583690987124463	0.0016947784682430796	5.064786429593297	80351;51548	TNKS2;SIRT6	0.058493709155100576	0.4035975655632543	molecular_function
GO:0004871	signal transducer activity	6	233	147	12391	0.02575107296137339	0.011863449277701558	2.170622755539984	59345;51684;345557;2185;283455;5494	GNB4;SUFU;PLCXD3;PTK2B;KSR2;PPM1A	0.05910995182371846	0.4035975655632543	molecular_function
GO:0005891	voltage-gated calcium channel complex	2	269	22	14857	0.007434944237918215	0.001480783469071818	5.020953024670497	777;9254	CACNA1E;CACNA2D2	0.05949068775320488	0.4967652535928939	cellular_component
GO:0042787	protein ubiquitination involved in ubiquitin-dependent protein catabolic process	5	248	113	13332	0.020161290322580645	0.008475847584758476	2.378675421067656	23327;6477;26994;117584;84541	NEDD4L;SIAH1;RNF11;RFFL;KBTBD8	0.05975376320463889	0.38234166383486645	biological_process
GO:0017158	regulation of calcium ion-dependent exocytosis	2	248	22	13332	0.008064516129032258	0.0016501650165016502	4.887096774193548	9501;127833	RPH3AL;SYT2	0.062379941439409156	0.38234166383486645	biological_process
GO:0007281	germ cell development	2	248	22	13332	0.008064516129032258	0.0016501650165016502	4.887096774193548	5048;6045	PAFAH1B1;RNF2	0.062379941439409156	0.38234166383486645	biological_process
GO:0001578	microtubule bundle formation	2	248	22	13332	0.008064516129032258	0.0016501650165016502	4.887096774193548	89796;23255	NAV1;MTCL1	0.062379941439409156	0.38234166383486645	biological_process
GO:0050808	synapse organization	2	248	22	13332	0.008064516129032258	0.0016501650165016502	4.887096774193548	10479;2915	SLC9A6;GRM5	0.062379941439409156	0.38234166383486645	biological_process
GO:0030864	cortical actin cytoskeleton	2	269	23	14857	0.007434944237918215	0.0015480918085750825	4.80265071925004	57477;130271	SHROOM4;PLEKHH2	0.06439919386361001	0.4967652535928939	cellular_component
GO:0023014	signal transduction by protein phosphorylation	2	248	23	13332	0.008064516129032258	0.0017251725172517253	4.67461430575035	4214;51719	MAP3K1;CAB39	0.06750622490644222	0.38234166383486645	biological_process
GO:0043588	skin development	2	248	23	13332	0.008064516129032258	0.0017251725172517253	4.67461430575035	51761;51684	ATP8A2;SUFU	0.06750622490644222	0.38234166383486645	biological_process
GO:0090314	positive regulation of protein targeting to membrane	2	248	23	13332	0.008064516129032258	0.0017251725172517253	4.67461430575035	23255;3745	MTCL1;KCNB1	0.06750622490644222	0.38234166383486645	biological_process
GO:0004623	phospholipase A2 activity	2	233	23	12391	0.008583690987124463	0.0018561859414090872	4.624370218324314	5048;171586	PAFAH1B1;ABHD3	0.0687823046801583	0.4035975655632543	molecular_function
GO:0017147	Wnt-protein binding	2	233	23	12391	0.008583690987124463	0.0018561859414090872	4.624370218324314	7976;8322	FZD3;FZD4	0.0687823046801583	0.4035975655632543	molecular_function
GO:0001106	RNA polymerase II transcription corepressor activity	2	233	23	12391	0.008583690987124463	0.0018561859414090872	4.624370218324314	4781;25942	NFIB;SIN3A	0.0687823046801583	0.4035975655632543	molecular_function
GO:0048786	presynaptic active zone	2	269	24	14857	0.007434944237918215	0.0016154001480783468	4.602540272614622	7976;26059	FZD3;ERC2	0.06943844887979692	0.4967652535928939	cellular_component
GO:0051965	positive regulation of synapse assembly	3	248	52	13332	0.012096774193548387	0.0039003900390039005	3.1014267990074442	347731;23284;2048	LRRTM3;ADGRL3;EPHB2	0.07228678508413153	0.38234166383486645	biological_process
GO:0031648	protein destabilization	2	248	24	13332	0.008064516129032258	0.0018001800180018	4.479838709677419	6477;51548	SIAH1;SIRT6	0.07276646145181768	0.38234166383486645	biological_process
GO:0010595	positive regulation of endothelial cell migration	2	248	24	13332	0.008064516129032258	0.0018001800180018	4.479838709677419	5578;2185	PRKCA;PTK2B	0.07276646145181768	0.38234166383486645	biological_process
GO:0000151	ubiquitin ligase complex	4	269	87	14857	0.01486988847583643	0.005855825536784007	2.5393325642011706	165918;26994;130507;6045	RNF168;RNF11;UBR3;RNF2	0.07310726534007524	0.4967652535928939	cellular_component
GO:0014069	postsynaptic density	6	269	162	14857	0.022304832713754646	0.010903950999528842	2.045573454495387	1740;2043;6695;2185;80315;2915	DLG2;EPHA4;SPOCK1;PTK2B;CPEB4;GRM5	0.07441961460333579	0.4967652535928939	cellular_component
GO:0060070	canonical Wnt signaling pathway	3	248	53	13332	0.012096774193548387	0.003975397539753975	3.0429093122337187	7976;8322;7472	FZD3;FZD4;WNT2	0.07561673876272233	0.38234166383486645	biological_process
GO:0055037	recycling endosome	4	269	89	14857	0.01486988847583643	0.005990442215790537	2.4822689110730543	164;26994;5912;8934	AP1G1;RNF11;RAP2B;RAB29	0.0780396274207482	0.4967652535928939	cellular_component
GO:0048167	regulation of synaptic plasticity	2	248	25	13332	0.008064516129032258	0.0018751875187518752	4.300645161290323	2185;7532	PTK2B;YWHAG	0.07815394016682793	0.38234166383486645	biological_process
GO:0007052	mitotic spindle organization	2	248	25	13332	0.008064516129032258	0.0018751875187518752	4.300645161290323	23122;9371	CLASP2;KIF3B	0.07815394016682793	0.38234166383486645	biological_process
GO:0030182	neuron differentiation	4	248	87	13332	0.016129032258064516	0.0065256525652565255	2.471635150166852	204851;7976;8322;7472	HIPK1;FZD3;FZD4;WNT2	0.0789032767255671	0.38234166383486645	biological_process
GO:0050699	WW domain binding	2	233	25	12391	0.008583690987124463	0.002017593414575095	4.254420600858369	55740;9802	ENAH;DAZAP2	0.0796120275427717	0.4035975655632543	molecular_function
GO:0032281	AMPA glutamate receptor complex	2	269	26	14857	0.007434944237918215	0.001750016827084876	4.248498713182728	388336;22908	SHISA6;SACM1L	0.07988417613135772	0.4967652535928939	cellular_component
GO:0045668	negative regulation of osteoblast differentiation	2	248	26	13332	0.008064516129032258	0.0019501950195019502	4.135235732009925	3398;51684	ID2;SUFU	0.08366215165879509	0.38234166383486645	biological_process
GO:0006891	intra-Golgi vesicle-mediated transport	2	248	26	13332	0.008064516129032258	0.0019501950195019502	4.135235732009925	143187;51560	VTI1A;RAB6B	0.08366215165879509	0.38234166383486645	biological_process
GO:0060348	bone development	2	248	26	13332	0.008064516129032258	0.0019501950195019502	4.135235732009925	56987;5358	BBX;PLS3	0.08366215165879509	0.38234166383486645	biological_process
GO:0034446	substrate adhesion-dependent cell spreading	2	248	26	13332	0.008064516129032258	0.0019501950195019502	4.135235732009925	79834;8322	PEAK1;FZD4	0.08366215165879509	0.38234166383486645	biological_process
GO:0031175	neuron projection development	4	248	89	13332	0.016129032258064516	0.006675667566756676	2.416092787241754	2668;7832;2185;55861	GDNF;BTG2;PTK2B;DBNDD2	0.08416958733244463	0.38234166383486645	biological_process
GO:0008285	negative regulation of cell proliferation	8	248	243	13332	0.03225806451612903	0.018226822682268228	1.7698128235762642	201501;4781;2069;51761;6753;2185;51548;7832	ZBTB7C;NFIB;EREG;ATP8A2;SSTR3;PTK2B;SIRT6;BTG2	0.0844242795337966	0.38234166383486645	biological_process
GO:0046934	phosphatidylinositol-4,5-bisphosphate 3-kinase activity	2	233	26	12391	0.008583690987124463	0.0020982971511580985	4.090789039286894	118788;2069	PIK3AP1;EREG	0.08521274232504683	0.4035975655632543	molecular_function
GO:0016791	phosphatase activity	2	233	26	12391	0.008583690987124463	0.0020982971511580985	4.090789039286894	22908;1846	SACM1L;DUSP4	0.08521274232504683	0.4035975655632543	molecular_function
GO:0008536	Ran GTPase binding	2	233	26	12391	0.008583690987124463	0.0020982971511580985	4.090789039286894	10527;3842	IPO7;TNPO1	0.08521274232504683	0.4035975655632543	molecular_function
GO:0001739	sex chromatin	1	269	5	14857	0.0037174721189591076	0.00033654169751632225	11.046096654275093	6045	RNF2	0.08732161534833349	0.4967652535928939	cellular_component
GO:0031228	intrinsic component of Golgi membrane	1	269	5	14857	0.0037174721189591076	0.00033654169751632225	11.046096654275093	51125	GOLGA7	0.08732161534833349	0.4967652535928939	cellular_component
GO:1990909	Wnt signalosome	1	269	5	14857	0.0037174721189591076	0.00033654169751632225	11.046096654275093	7472	WNT2	0.08732161534833349	0.4967652535928939	cellular_component
GO:0016469	proton-transporting two-sector ATPase complex	1	269	5	14857	0.0037174721189591076	0.00033654169751632225	11.046096654275093	523	ATP6V1A	0.08732161534833349	0.4967652535928939	cellular_component
GO:0097526	spliceosomal tri-snRNP complex	1	269	5	14857	0.0037174721189591076	0.00033654169751632225	11.046096654275093	25804	LSM4	0.08732161534833349	0.4967652535928939	cellular_component
GO:0016460	myosin II complex	1	269	5	14857	0.0037174721189591076	0.00033654169751632225	11.046096654275093	57477	SHROOM4	0.08732161534833349	0.4967652535928939	cellular_component
GO:0005911	cell-cell junction	4	269	93	14857	0.01486988847583643	0.006259675573803594	2.3755046568333533	23705;23284;8322;5411	CADM1;ADGRL3;FZD4;PNN	0.08838834712533046	0.4967652535928939	cellular_component
GO:0051592	response to calcium ion	2	248	27	13332	0.008064516129032258	0.0020252025202520253	3.9820788530465947	2696;2185	GIPR;PTK2B	0.08928478293230631	0.38234166383486645	biological_process
GO:0016042	lipid catabolic process	3	248	57	13332	0.012096774193548387	0.004275427542754276	2.82937181663837	5048;345557;5049	PAFAH1B1;PLCXD3;PAFAH1B2	0.08959200599690502	0.38234166383486645	biological_process
GO:0030422	production of siRNA involved in RNA interference	1	248	5	13332	0.004032258064516129	0.000375037503750375	10.751612903225807	7257	TSNAX	0.08962572637915817	0.38234166383486645	biological_process
GO:0031666	positive regulation of lipopolysaccharide-mediated signaling pathway	1	248	5	13332	0.004032258064516129	0.000375037503750375	10.751612903225807	5578	PRKCA	0.08962572637915817	0.38234166383486645	biological_process
GO:0051896	regulation of protein kinase B signaling	1	248	5	13332	0.004032258064516129	0.000375037503750375	10.751612903225807	143686	SESN3	0.08962572637915817	0.38234166383486645	biological_process
GO:0046626	regulation of insulin receptor signaling pathway	1	248	5	13332	0.004032258064516129	0.000375037503750375	10.751612903225807	143686	SESN3	0.08962572637915817	0.38234166383486645	biological_process
GO:1902961	positive regulation of aspartic-type endopeptidase activity involved in amyloid precursor protein catabolic process	1	248	5	13332	0.004032258064516129	0.000375037503750375	10.751612903225807	2043	EPHA4	0.08962572637915817	0.38234166383486645	biological_process
GO:0070933	histone H4 deacetylation	1	248	5	13332	0.004032258064516129	0.000375037503750375	10.751612903225807	23186	RCOR1	0.08962572637915817	0.38234166383486645	biological_process
GO:0030828	positive regulation of cGMP biosynthetic process	1	248	5	13332	0.004032258064516129	0.000375037503750375	10.751612903225807	2977	GUCY1A2	0.08962572637915817	0.38234166383486645	biological_process
GO:0043551	regulation of phosphatidylinositol 3-kinase activity	1	248	5	13332	0.004032258064516129	0.000375037503750375	10.751612903225807	8503	PIK3R3	0.08962572637915817	0.38234166383486645	biological_process
GO:0001825	blastocyst formation	1	248	5	13332	0.004032258064516129	0.000375037503750375	10.751612903225807	27341	RRP7A	0.08962572637915817	0.38234166383486645	biological_process
GO:0001759	organ induction	1	248	5	13332	0.004032258064516129	0.000375037503750375	10.751612903225807	2668	GDNF	0.08962572637915817	0.38234166383486645	biological_process
GO:0034134	toll-like receptor 2 signaling pathway	1	248	5	13332	0.004032258064516129	0.000375037503750375	10.751612903225807	118788	PIK3AP1	0.08962572637915817	0.38234166383486645	biological_process
GO:0090188	negative regulation of pancreatic juice secretion	1	248	5	13332	0.004032258064516129	0.000375037503750375	10.751612903225807	65267	WNK3	0.08962572637915817	0.38234166383486645	biological_process
GO:0018027	peptidyl-lysine dimethylation	1	248	5	13332	0.004032258064516129	0.000375037503750375	10.751612903225807	80854	SETD7	0.08962572637915817	0.38234166383486645	biological_process
GO:0048845	venous blood vessel morphogenesis	1	248	5	13332	0.004032258064516129	0.000375037503750375	10.751612903225807	83605	CCM2	0.08962572637915817	0.38234166383486645	biological_process
GO:0071285	cellular response to lithium ion	1	248	5	13332	0.004032258064516129	0.000375037503750375	10.751612903225807	3398	ID2	0.08962572637915817	0.38234166383486645	biological_process
GO:0032206	positive regulation of telomere maintenance	1	248	5	13332	0.004032258064516129	0.000375037503750375	10.751612903225807	51548	SIRT6	0.08962572637915817	0.38234166383486645	biological_process
GO:0061590	calcium activated phosphatidylcholine scrambling	1	248	5	13332	0.004032258064516129	0.000375037503750375	10.751612903225807	63982	ANO3	0.08962572637915817	0.38234166383486645	biological_process
GO:0032414	positive regulation of ion transmembrane transporter activity	1	248	5	13332	0.004032258064516129	0.000375037503750375	10.751612903225807	65267	WNK3	0.08962572637915817	0.38234166383486645	biological_process
GO:0048715	negative regulation of oligodendrocyte differentiation	1	248	5	13332	0.004032258064516129	0.000375037503750375	10.751612903225807	3398	ID2	0.08962572637915817	0.38234166383486645	biological_process
GO:1905564	positive regulation of vascular endothelial cell proliferation	1	248	5	13332	0.004032258064516129	0.000375037503750375	10.751612903225807	51548	SIRT6	0.08962572637915817	0.38234166383486645	biological_process
GO:0061591	calcium activated galactosylceramide scrambling	1	248	5	13332	0.004032258064516129	0.000375037503750375	10.751612903225807	63982	ANO3	0.08962572637915817	0.38234166383486645	biological_process
GO:0055009	atrial cardiac muscle tissue morphogenesis	1	248	5	13332	0.004032258064516129	0.000375037503750375	10.751612903225807	7472	WNT2	0.08962572637915817	0.38234166383486645	biological_process
GO:0006623	protein targeting to vacuole	1	248	5	13332	0.004032258064516129	0.000375037503750375	10.751612903225807	143187	VTI1A	0.08962572637915817	0.38234166383486645	biological_process
GO:0002446	neutrophil mediated immunity	1	248	5	13332	0.004032258064516129	0.000375037503750375	10.751612903225807	3570	IL6R	0.08962572637915817	0.38234166383486645	biological_process
GO:0007196	adenylate cyclase-inhibiting G-protein coupled glutamate receptor signaling pathway	1	248	5	13332	0.004032258064516129	0.000375037503750375	10.751612903225807	2915	GRM5	0.08962572637915817	0.38234166383486645	biological_process
GO:0098535	de novo centriole assembly involved in multi-ciliated epithelial cell differentiation	1	248	5	13332	0.004032258064516129	0.000375037503750375	10.751612903225807	80254	CEP63	0.08962572637915817	0.38234166383486645	biological_process
GO:2000650	negative regulation of sodium ion transmembrane transporter activity	1	248	5	13332	0.004032258064516129	0.000375037503750375	10.751612903225807	23327	NEDD4L	0.08962572637915817	0.38234166383486645	biological_process
GO:0030522	intracellular receptor signaling pathway	1	248	5	13332	0.004032258064516129	0.000375037503750375	10.751612903225807	6095	RORA	0.08962572637915817	0.38234166383486645	biological_process
GO:0021960	anterior commissure morphogenesis	1	248	5	13332	0.004032258064516129	0.000375037503750375	10.751612903225807	4781	NFIB	0.08962572637915817	0.38234166383486645	biological_process
GO:0010991	negative regulation of SMAD protein complex assembly	1	248	5	13332	0.004032258064516129	0.000375037503750375	10.751612903225807	5494	PPM1A	0.08962572637915817	0.38234166383486645	biological_process
GO:0032886	regulation of microtubule-based process	1	248	5	13332	0.004032258064516129	0.000375037503750375	10.751612903225807	23122	CLASP2	0.08962572637915817	0.38234166383486645	biological_process
GO:1900454	positive regulation of long term synaptic depression	1	248	5	13332	0.004032258064516129	0.000375037503750375	10.751612903225807	3745	KCNB1	0.08962572637915817	0.38234166383486645	biological_process
GO:0007100	mitotic centrosome separation	1	248	5	13332	0.004032258064516129	0.000375037503750375	10.751612903225807	9371	KIF3B	0.08962572637915817	0.38234166383486645	biological_process
GO:0098703	calcium ion import across plasma membrane	1	248	5	13332	0.004032258064516129	0.000375037503750375	10.751612903225807	27112	FAM155B	0.08962572637915817	0.38234166383486645	biological_process
GO:0006477	protein sulfation	1	248	5	13332	0.004032258064516129	0.000375037503750375	10.751612903225807	3340	NDST1	0.08962572637915817	0.38234166383486645	biological_process
GO:0061180	mammary gland epithelium development	1	248	5	13332	0.004032258064516129	0.000375037503750375	10.751612903225807	7472	WNT2	0.08962572637915817	0.38234166383486645	biological_process
GO:0032717	negative regulation of interleukin-8 production	1	248	5	13332	0.004032258064516129	0.000375037503750375	10.751612903225807	3570	IL6R	0.08962572637915817	0.38234166383486645	biological_process
GO:0002315	marginal zone B cell differentiation	1	248	5	13332	0.004032258064516129	0.000375037503750375	10.751612903225807	2185	PTK2B	0.08962572637915817	0.38234166383486645	biological_process
GO:1903432	regulation of TORC1 signaling	1	248	5	13332	0.004032258064516129	0.000375037503750375	10.751612903225807	140775	SMCR8	0.08962572637915817	0.38234166383486645	biological_process
GO:0051146	striated muscle cell differentiation	1	248	5	13332	0.004032258064516129	0.000375037503750375	10.751612903225807	9043	SPAG9	0.08962572637915817	0.38234166383486645	biological_process
GO:0033601	positive regulation of mammary gland epithelial cell proliferation	1	248	5	13332	0.004032258064516129	0.000375037503750375	10.751612903225807	10765	KDM5B	0.08962572637915817	0.38234166383486645	biological_process
GO:0061038	uterus morphogenesis	1	248	5	13332	0.004032258064516129	0.000375037503750375	10.751612903225807	10765	KDM5B	0.08962572637915817	0.38234166383486645	biological_process
GO:0007172	signal complex assembly	1	248	5	13332	0.004032258064516129	0.000375037503750375	10.751612903225807	2185	PTK2B	0.08962572637915817	0.38234166383486645	biological_process
GO:0030262	apoptotic nuclear changes	1	248	5	13332	0.004032258064516129	0.000375037503750375	10.751612903225807	10904	BLCAP	0.08962572637915817	0.38234166383486645	biological_process
GO:0060059	embryonic retina morphogenesis in camera-type eye	1	248	5	13332	0.004032258064516129	0.000375037503750375	10.751612903225807	204851	HIPK1	0.08962572637915817	0.38234166383486645	biological_process
GO:0021540	corpus callosum morphogenesis	1	248	5	13332	0.004032258064516129	0.000375037503750375	10.751612903225807	5048	PAFAH1B1	0.08962572637915817	0.38234166383486645	biological_process
GO:0048745	smooth muscle tissue development	1	248	5	13332	0.004032258064516129	0.000375037503750375	10.751612903225807	7763	ZFAND5	0.08962572637915817	0.38234166383486645	biological_process
GO:0010996	response to auditory stimulus	1	248	5	13332	0.004032258064516129	0.000375037503750375	10.751612903225807	51761	ATP8A2	0.08962572637915817	0.38234166383486645	biological_process
GO:0006552	leucine catabolic process	1	248	5	13332	0.004032258064516129	0.000375037503750375	10.751612903225807	3712	IVD	0.08962572637915817	0.38234166383486645	biological_process
GO:0043616	keratinocyte proliferation	1	248	5	13332	0.004032258064516129	0.000375037503750375	10.751612903225807	2069	EREG	0.08962572637915817	0.38234166383486645	biological_process
GO:0042753	positive regulation of circadian rhythm	1	248	5	13332	0.004032258064516129	0.000375037503750375	10.751612903225807	6095	RORA	0.08962572637915817	0.38234166383486645	biological_process
GO:0006896	Golgi to vacuole transport	1	248	5	13332	0.004032258064516129	0.000375037503750375	10.751612903225807	143187	VTI1A	0.08962572637915817	0.38234166383486645	biological_process
GO:0030497	fatty acid elongation	1	248	5	13332	0.004032258064516129	0.000375037503750375	10.751612903225807	51495	HACD3	0.08962572637915817	0.38234166383486645	biological_process
GO:0043533	inositol 1,3,4,5 tetrakisphosphate binding	1	233	5	12391	0.004291845493562232	0.000403518682915019	10.636051502145923	127833	SYT2	0.09056389525348595	0.4035975655632543	molecular_function
GO:0046935	1-phosphatidylinositol-3-kinase regulator activity	1	233	5	12391	0.004291845493562232	0.000403518682915019	10.636051502145923	8503	PIK3R3	0.09056389525348595	0.4035975655632543	molecular_function
GO:0008603	cAMP-dependent protein kinase regulator activity	1	233	5	12391	0.004291845493562232	0.000403518682915019	10.636051502145923	51422	PRKAG2	0.09056389525348595	0.4035975655632543	molecular_function
GO:0008142	oxysterol binding	1	233	5	12391	0.004291845493562232	0.000403518682915019	10.636051502145923	6095	RORA	0.09056389525348595	0.4035975655632543	molecular_function
GO:0097322	7SK snRNA binding	1	233	5	12391	0.004291845493562232	0.000403518682915019	10.636051502145923	904	CCNT1	0.09056389525348595	0.4035975655632543	molecular_function
GO:0008429	phosphatidylethanolamine binding	1	233	5	12391	0.004291845493562232	0.000403518682915019	10.636051502145923	57488	ESYT2	0.09056389525348595	0.4035975655632543	molecular_function
GO:0008046	axon guidance receptor activity	1	233	5	12391	0.004291845493562232	0.000403518682915019	10.636051502145923	2048	EPHB2	0.09056389525348595	0.4035975655632543	molecular_function
GO:0048273	mitogen-activated protein kinase p38 binding	1	233	5	12391	0.004291845493562232	0.000403518682915019	10.636051502145923	9043	SPAG9	0.09056389525348595	0.4035975655632543	molecular_function
GO:0008432	JUN kinase binding	1	233	5	12391	0.004291845493562232	0.000403518682915019	10.636051502145923	9043	SPAG9	0.09056389525348595	0.4035975655632543	molecular_function
GO:0032453	histone demethylase activity (H3-K4 specific)	1	233	5	12391	0.004291845493562232	0.000403518682915019	10.636051502145923	10765	KDM5B	0.09056389525348595	0.4035975655632543	molecular_function
GO:0035473	lipase binding	1	233	5	12391	0.004291845493562232	0.000403518682915019	10.636051502145923	4043	LRPAP1	0.09056389525348595	0.4035975655632543	molecular_function
GO:0017040	ceramidase activity	1	233	5	12391	0.004291845493562232	0.000403518682915019	10.636051502145923	653308	ASAH2B	0.09056389525348595	0.4035975655632543	molecular_function
GO:0009931	calcium-dependent protein serine/threonine kinase activity	1	233	5	12391	0.004291845493562232	0.000403518682915019	10.636051502145923	814	CAMK4	0.09056389525348595	0.4035975655632543	molecular_function
GO:0036312	phosphatidylinositol 3-kinase regulatory subunit binding	1	233	5	12391	0.004291845493562232	0.000403518682915019	10.636051502145923	118788	PIK3AP1	0.09056389525348595	0.4035975655632543	molecular_function
GO:0052811	1-phosphatidylinositol-3-phosphate 4-kinase activity	1	233	5	12391	0.004291845493562232	0.000403518682915019	10.636051502145923	8396	PIP4K2B	0.09056389525348595	0.4035975655632543	molecular_function
GO:0004994	somatostatin receptor activity	1	233	5	12391	0.004291845493562232	0.000403518682915019	10.636051502145923	6753	SSTR3	0.09056389525348595	0.4035975655632543	molecular_function
GO:0030054	cell junction	12	269	429	14857	0.04460966542750929	0.02887527764690045	1.5449086229755373	2899;26059;1740;347731;2043;5906;9899;9145;55740;80315;127833;3745	GRIK3;ERC2;DLG2;LRRTM3;EPHA4;RAP1A;SV2B;SYNGR1;ENAH;CPEB4;SYT2;KCNB1	0.09081293013806088	0.4967652535928939	cellular_component
GO:0001104	RNA polymerase II transcription cofactor activity	2	233	27	12391	0.008583690987124463	0.0021790008877411024	3.9392783341281197	29079;23389	MED4;MED13L	0.09092866922588048	0.4035975655632543	molecular_function
GO:0000776	kinetochore	3	269	59	14857	0.011152416356877323	0.003971192030692603	2.808329657866549	5048;64769;25942	PAFAH1B1;MEAF6;SIN3A	0.09122245663975372	0.4967652535928939	cellular_component
GO:0017137	Rab GTPase binding	5	233	127	12391	0.02145922746781116	0.010249374546041481	2.093710925619276	164;8934;9501;64786;55633	AP1G1;RAB29;RPH3AL;TBC1D15;TBC1D22B	0.09143267431672288	0.4035975655632543	molecular_function
GO:0045211	postsynaptic membrane	6	269	172	14857	0.022304832713754646	0.011577034394561486	1.9266447652805394	2899;1740;2043;347731;80315;3745	GRIK3;DLG2;EPHA4;LRRTM3;CPEB4;KCNB1	0.09280085142925285	0.4967652535928939	cellular_component
GO:0010389	regulation of G2/M transition of mitotic cell cycle	3	248	58	13332	0.012096774193548387	0.00435043504350435	2.7805895439377086	5048;80254;5569	PAFAH1B1;CEP63;PKIA	0.09324360546421069	0.38234166383486645	biological_process
GO:0005793	endoplasmic reticulum-Golgi intermediate compartment	3	269	60	14857	0.011152416356877323	0.0040385003701958674	2.761524163568773	4043;50999;51560	LRPAP1;TMED5;RAB6B	0.09480154752529146	0.4967652535928939	cellular_component
GO:0004930	G-protein coupled receptor activity	7	233	207	12391	0.030042918454935622	0.016705673472681787	1.7983661960150108	29933;8322;23284;6753;9290;7976;2915	GPR132;FZD4;ADGRL3;SSTR3;GPR55;FZD3;GRM5	0.09603704782233212	0.4035975655632543	molecular_function
GO:0045766	positive regulation of angiogenesis	3	248	59	13332	0.012096774193548387	0.004425442544254425	2.733460907599781	204851;5578;2185	HIPK1;PRKCA;PTK2B	0.09695581406033543	0.38234166383486645	biological_process
GO:0000226	microtubule cytoskeleton organization	3	248	59	13332	0.012096774193548387	0.004425442544254425	2.733460907599781	23122;8674;5048	CLASP2;VAMP4;PAFAH1B1	0.09695581406033543	0.38234166383486645	biological_process
GO:0019216	regulation of lipid metabolic process	3	248	60	13332	0.012096774193548387	0.004500450045004501	2.6879032258064512	3398;8800;25942	ID2;PEX11A;SIN3A	0.10072734941849135	0.38234166383486645	biological_process
GO:0032755	positive regulation of interleukin-6 production	2	248	29	13332	0.008064516129032258	0.002175217521752175	3.7074527252502785	26137;3570	ZBTB20;IL6R	0.10084900495749372	0.38234166383486645	biological_process
GO:0007173	epidermal growth factor receptor signaling pathway	2	248	29	13332	0.008064516129032258	0.002175217521752175	3.7074527252502785	2185;2069	PTK2B;EREG	0.10084900495749372	0.38234166383486645	biological_process
GO:0070374	positive regulation of ERK1 and ERK2 cascade	4	248	95	13332	0.016129032258064516	0.007125712571257126	2.2634974533106957	5578;5906;2185;9290	PRKCA;RAP1A;PTK2B;GPR55	0.10096268999594565	0.38234166383486645	biological_process
GO:0004721	phosphoprotein phosphatase activity	2	233	29	12391	0.008583690987124463	0.00234040836090711	3.6676039662572144	5534;132160	PPP3R1;PPM1M	0.1026812789754912	0.4035975655632543	molecular_function
GO:0070776	MOZ/MORF histone acetyltransferase complex	1	269	6	14857	0.0037174721189591076	0.0004038500370195867	9.205080545229244	64769	MEAF6	0.10385208164889446	0.4967652535928939	cellular_component
GO:0005828	kinetochore microtubule	1	269	6	14857	0.0037174721189591076	0.0004038500370195867	9.205080545229244	23122	CLASP2	0.10385208164889446	0.4967652535928939	cellular_component
GO:0033180	proton-transporting V-type ATPase, V1 domain	1	269	6	14857	0.0037174721189591076	0.0004038500370195867	9.205080545229244	523	ATP6V1A	0.10385208164889446	0.4967652535928939	cellular_component
GO:0070847	core mediator complex	1	269	6	14857	0.0037174721189591076	0.0004038500370195867	9.205080545229244	29079	MED4	0.10385208164889446	0.4967652535928939	cellular_component
GO:0000172	ribonuclease MRP complex	1	269	6	14857	0.0037174721189591076	0.0004038500370195867	9.205080545229244	10556	RPP30	0.10385208164889446	0.4967652535928939	cellular_component
GO:0044325	ion channel binding	4	233	95	12391	0.017167381974248927	0.00766685497538536	2.2391687372938787	3398;23704;23327;3745	ID2;KCNE4;NEDD4L;KCNB1	0.1039311891797076	0.4035975655632543	molecular_function
GO:2000574	regulation of microtubule motor activity	1	248	6	13332	0.004032258064516129	0.00045004500450045	8.959677419354838	5048	PAFAH1B1	0.10656673484638526	0.38234166383486645	biological_process
GO:0017145	stem cell division	1	248	6	13332	0.004032258064516129	0.00045004500450045	8.959677419354838	5048	PAFAH1B1	0.10656673484638526	0.38234166383486645	biological_process
GO:0003149	membranous septum morphogenesis	1	248	6	13332	0.004032258064516129	0.00045004500450045	8.959677419354838	3398	ID2	0.10656673484638526	0.38234166383486645	biological_process
GO:0033135	regulation of peptidyl-serine phosphorylation	1	248	6	13332	0.004032258064516129	0.00045004500450045	8.959677419354838	57731	SPTBN4	0.10656673484638526	0.38234166383486645	biological_process
GO:0045162	clustering of voltage-gated sodium channels	1	248	6	13332	0.004032258064516129	0.00045004500450045	8.959677419354838	57731	SPTBN4	0.10656673484638526	0.38234166383486645	biological_process
GO:0071786	endoplasmic reticulum tubular network organization	1	248	6	13332	0.004032258064516129	0.00045004500450045	8.959677419354838	124491	TMEM170A	0.10656673484638526	0.38234166383486645	biological_process
GO:0070098	chemokine-mediated signaling pathway	1	248	6	13332	0.004032258064516129	0.00045004500450045	8.959677419354838	2185	PTK2B	0.10656673484638526	0.38234166383486645	biological_process
GO:0048265	response to pain	1	248	6	13332	0.004032258064516129	0.00045004500450045	8.959677419354838	6530	SLC6A2	0.10656673484638526	0.38234166383486645	biological_process
GO:0072383	plus-end-directed vesicle transport along microtubule	1	248	6	13332	0.004032258064516129	0.00045004500450045	8.959677419354838	9371	KIF3B	0.10656673484638526	0.38234166383486645	biological_process
GO:2000177	regulation of neural precursor cell proliferation	1	248	6	13332	0.004032258064516129	0.00045004500450045	8.959677419354838	131405	TRIM71	0.10656673484638526	0.38234166383486645	biological_process
GO:0008090	retrograde axonal transport	1	248	6	13332	0.004032258064516129	0.00045004500450045	8.959677419354838	5048	PAFAH1B1	0.10656673484638526	0.38234166383486645	biological_process
GO:0042770	signal transduction in response to DNA damage	1	248	6	13332	0.004032258064516129	0.00045004500450045	8.959677419354838	80254	CEP63	0.10656673484638526	0.38234166383486645	biological_process
GO:0014029	neural crest formation	1	248	6	13332	0.004032258064516129	0.00045004500450045	8.959677419354838	84541	KBTBD8	0.10656673484638526	0.38234166383486645	biological_process
GO:0042048	olfactory behavior	1	248	6	13332	0.004032258064516129	0.00045004500450045	8.959677419354838	130507	UBR3	0.10656673484638526	0.38234166383486645	biological_process
GO:0042304	regulation of fatty acid biosynthetic process	1	248	6	13332	0.004032258064516129	0.00045004500450045	8.959677419354838	51422	PRKAG2	0.10656673484638526	0.38234166383486645	biological_process
GO:0030210	heparin biosynthetic process	1	248	6	13332	0.004032258064516129	0.00045004500450045	8.959677419354838	3340	NDST1	0.10656673484638526	0.38234166383486645	biological_process
GO:0070102	interleukin-6-mediated signaling pathway	1	248	6	13332	0.004032258064516129	0.00045004500450045	8.959677419354838	3570	IL6R	0.10656673484638526	0.38234166383486645	biological_process
GO:0008343	adult feeding behavior	1	248	6	13332	0.004032258064516129	0.00045004500450045	8.959677419354838	127343	DMBX1	0.10656673484638526	0.38234166383486645	biological_process
GO:0046325	negative regulation of glucose import	1	248	6	13332	0.004032258064516129	0.00045004500450045	8.959677419354838	51548	SIRT6	0.10656673484638526	0.38234166383486645	biological_process
GO:0034720	histone H3-K4 demethylation	1	248	6	13332	0.004032258064516129	0.00045004500450045	8.959677419354838	10765	KDM5B	0.10656673484638526	0.38234166383486645	biological_process
GO:0038203	TORC2 signaling	1	248	6	13332	0.004032258064516129	0.00045004500450045	8.959677419354838	143686	SESN3	0.10656673484638526	0.38234166383486645	biological_process
GO:0045190	isotype switching	1	248	6	13332	0.004032258064516129	0.00045004500450045	8.959677419354838	165918	RNF168	0.10656673484638526	0.38234166383486645	biological_process
GO:1902041	regulation of extrinsic apoptotic signaling pathway via death domain receptors	1	248	6	13332	0.004032258064516129	0.00045004500450045	8.959677419354838	10116	FEM1B	0.10656673484638526	0.38234166383486645	biological_process
GO:0038180	nerve growth factor signaling pathway	1	248	6	13332	0.004032258064516129	0.00045004500450045	8.959677419354838	5906	RAP1A	0.10656673484638526	0.38234166383486645	biological_process
GO:1901409	positive regulation of phosphorylation of RNA polymerase II C-terminal domain	1	248	6	13332	0.004032258064516129	0.00045004500450045	8.959677419354838	904	CCNT1	0.10656673484638526	0.38234166383486645	biological_process
GO:0042711	maternal behavior	1	248	6	13332	0.004032258064516129	0.00045004500450045	8.959677419354838	153222	CREBRF	0.10656673484638526	0.38234166383486645	biological_process
GO:0072089	stem cell proliferation	1	248	6	13332	0.004032258064516129	0.00045004500450045	8.959677419354838	131405	TRIM71	0.10656673484638526	0.38234166383486645	biological_process
GO:0045741	positive regulation of epidermal growth factor-activated receptor activity	1	248	6	13332	0.004032258064516129	0.00045004500450045	8.959677419354838	2069	EREG	0.10656673484638526	0.38234166383486645	biological_process
GO:0007143	female meiotic nuclear division	1	248	6	13332	0.004032258064516129	0.00045004500450045	8.959677419354838	2069	EREG	0.10656673484638526	0.38234166383486645	biological_process
GO:0006809	nitric oxide biosynthetic process	1	248	6	13332	0.004032258064516129	0.00045004500450045	8.959677419354838	6095	RORA	0.10656673484638526	0.38234166383486645	biological_process
GO:2000480	negative regulation of cAMP-dependent protein kinase activity	1	248	6	13332	0.004032258064516129	0.00045004500450045	8.959677419354838	5569	PKIA	0.10656673484638526	0.38234166383486645	biological_process
GO:0050687	negative regulation of defense response to virus	1	248	6	13332	0.004032258064516129	0.00045004500450045	8.959677419354838	5495	PPM1B	0.10656673484638526	0.38234166383486645	biological_process
GO:0061549	sympathetic ganglion development	1	248	6	13332	0.004032258064516129	0.00045004500450045	8.959677419354838	7976	FZD3	0.10656673484638526	0.38234166383486645	biological_process
GO:0042754	negative regulation of circadian rhythm	1	248	6	13332	0.004032258064516129	0.00045004500450045	8.959677419354838	25942	SIN3A	0.10656673484638526	0.38234166383486645	biological_process
GO:1901016	regulation of potassium ion transmembrane transporter activity	1	248	6	13332	0.004032258064516129	0.00045004500450045	8.959677419354838	23327	NEDD4L	0.10656673484638526	0.38234166383486645	biological_process
GO:1904357	negative regulation of telomere maintenance via telomere lengthening	1	248	6	13332	0.004032258064516129	0.00045004500450045	8.959677419354838	80351	TNKS2	0.10656673484638526	0.38234166383486645	biological_process
GO:1901098	positive regulation of autophagosome maturation	1	248	6	13332	0.004032258064516129	0.00045004500450045	8.959677419354838	140775	SMCR8	0.10656673484638526	0.38234166383486645	biological_process
GO:0034625	fatty acid elongation, monounsaturated fatty acid	1	248	6	13332	0.004032258064516129	0.00045004500450045	8.959677419354838	83401	ELOVL3	0.10656673484638526	0.38234166383486645	biological_process
GO:0019367	fatty acid elongation, saturated fatty acid	1	248	6	13332	0.004032258064516129	0.00045004500450045	8.959677419354838	83401	ELOVL3	0.10656673484638526	0.38234166383486645	biological_process
GO:0034626	fatty acid elongation, polyunsaturated fatty acid	1	248	6	13332	0.004032258064516129	0.00045004500450045	8.959677419354838	83401	ELOVL3	0.10656673484638526	0.38234166383486645	biological_process
GO:0031915	positive regulation of synaptic plasticity	1	248	6	13332	0.004032258064516129	0.00045004500450045	8.959677419354838	2048	EPHB2	0.10656673484638526	0.38234166383486645	biological_process
GO:0048711	positive regulation of astrocyte differentiation	1	248	6	13332	0.004032258064516129	0.00045004500450045	8.959677419354838	3398	ID2	0.10656673484638526	0.38234166383486645	biological_process
GO:0051438	regulation of ubiquitin-protein transferase activity	1	248	6	13332	0.004032258064516129	0.00045004500450045	8.959677419354838	10116	FEM1B	0.10656673484638526	0.38234166383486645	biological_process
GO:0046324	regulation of glucose import	1	248	6	13332	0.004032258064516129	0.00045004500450045	8.959677419354838	51422	PRKAG2	0.10656673484638526	0.38234166383486645	biological_process
GO:2000573	positive regulation of DNA biosynthetic process	1	248	6	13332	0.004032258064516129	0.00045004500450045	8.959677419354838	2185	PTK2B	0.10656673484638526	0.38234166383486645	biological_process
GO:0001938	positive regulation of endothelial cell proliferation	2	248	30	13332	0.008064516129032258	0.0022502250225022503	3.583870967741935	5578;7472	PRKCA;WNT2	0.10677890725673175	0.38234166383486645	biological_process
GO:0009612	response to mechanical stimulus	2	248	30	13332	0.008064516129032258	0.0022502250225022503	3.583870967741935	7832;2185	BTG2;PTK2B	0.10677890725673175	0.38234166383486645	biological_process
GO:0045600	positive regulation of fat cell differentiation	2	248	30	13332	0.008064516129032258	0.0022502250225022503	3.583870967741935	3398;201501	ID2;ZBTB7C	0.10677890725673175	0.38234166383486645	biological_process
GO:0042149	cellular response to glucose starvation	2	248	30	13332	0.008064516129032258	0.0022502250225022503	3.583870967741935	143686;80315	SESN3;CPEB4	0.10677890725673175	0.38234166383486645	biological_process
GO:0016018	cyclosporin A binding	1	233	6	12391	0.004291845493562232	0.00048422241949802277	8.863376251788269	5534	PPP3R1	0.10767180841412066	0.4035975655632543	molecular_function
GO:0035612	AP-2 adaptor complex binding	1	233	6	12391	0.004291845493562232	0.00048422241949802277	8.863376251788269	22848	AAK1	0.10767180841412066	0.4035975655632543	molecular_function
GO:0015277	kainate selective glutamate receptor activity	1	233	6	12391	0.004291845493562232	0.00048422241949802277	8.863376251788269	2899	GRIK3	0.10767180841412066	0.4035975655632543	molecular_function
GO:0002162	dystroglycan binding	1	233	6	12391	0.004291845493562232	0.00048422241949802277	8.863376251788269	23122	CLASP2	0.10767180841412066	0.4035975655632543	molecular_function
GO:0019870	potassium channel inhibitor activity	1	233	6	12391	0.004291845493562232	0.00048422241949802277	8.863376251788269	23327	NEDD4L	0.10767180841412066	0.4035975655632543	molecular_function
GO:0102336	3-oxo-arachidoyl-CoA synthase activity	1	233	6	12391	0.004291845493562232	0.00048422241949802277	8.863376251788269	83401	ELOVL3	0.10767180841412066	0.4035975655632543	molecular_function
GO:0102756	very-long-chain 3-ketoacyl-CoA synthase activity	1	233	6	12391	0.004291845493562232	0.00048422241949802277	8.863376251788269	83401	ELOVL3	0.10767180841412066	0.4035975655632543	molecular_function
GO:0102337	3-oxo-cerotoyl-CoA synthase activity	1	233	6	12391	0.004291845493562232	0.00048422241949802277	8.863376251788269	83401	ELOVL3	0.10767180841412066	0.4035975655632543	molecular_function
GO:0005123	death receptor binding	1	233	6	12391	0.004291845493562232	0.00048422241949802277	8.863376251788269	10116	FEM1B	0.10767180841412066	0.4035975655632543	molecular_function
GO:0009922	fatty acid elongase activity	1	233	6	12391	0.004291845493562232	0.00048422241949802277	8.863376251788269	83401	ELOVL3	0.10767180841412066	0.4035975655632543	molecular_function
GO:0005159	insulin-like growth factor receptor binding	1	233	6	12391	0.004291845493562232	0.00048422241949802277	8.863376251788269	7532	YWHAG	0.10767180841412066	0.4035975655632543	molecular_function
GO:0018812	3-hydroxyacyl-CoA dehydratase activity	1	233	6	12391	0.004291845493562232	0.00048422241949802277	8.863376251788269	51495	HACD3	0.10767180841412066	0.4035975655632543	molecular_function
GO:0102338	3-oxo-lignoceronyl-CoA synthase activity	1	233	6	12391	0.004291845493562232	0.00048422241949802277	8.863376251788269	83401	ELOVL3	0.10767180841412066	0.4035975655632543	molecular_function
GO:0008420	CTD phosphatase activity	1	233	6	12391	0.004291845493562232	0.00048422241949802277	8.863376251788269	132160	PPM1M	0.10767180841412066	0.4035975655632543	molecular_function
GO:0016592	mediator complex	2	269	31	14857	0.007434944237918215	0.002086558524601198	3.56325698525003	29079;23389	MED4;MED13L	0.10786732680950888	0.4967652535928939	cellular_component
GO:0000122	negative regulation of transcription from RNA polymerase II promoter	13	248	476	13332	0.05241935483870968	0.035703570357035704	1.4681824342640282	3398;6045;4781;4782;25942;153222;51684;4204;25822;64207;5494;23327;5569	ID2;RNF2;NFIB;NFIC;SIN3A;CREBRF;SUFU;MECP2;DNAJB5;IRF2BPL;PPM1A;NEDD4L;PKIA	0.10787930548304098	0.38234166383486645	biological_process
GO:0005694	chromosome	4	269	100	14857	0.01486988847583643	0.0067308339503264454	2.2092193308550185	80854;3146;200424;5510	SETD7;HMGB1;TET3;PPP1R7	0.10798909026656353	0.4967652535928939	cellular_component
GO:0005245	voltage-gated calcium channel activity	2	233	30	12391	0.008583690987124463	0.0024211120974901136	3.545350500715308	777;9254	CACNA1E;CACNA2D2	0.1087059995994029	0.4035975655632543	molecular_function
GO:0016055	Wnt signaling pathway	5	248	136	13332	0.020161290322580645	0.0102010201020102	1.976399430740038	8322;7472;80319;5494;80351	FZD4;WNT2;CXXC4;PPM1A;TNKS2	0.10992390603658483	0.38234166383486645	biological_process
GO:0004713	protein tyrosine kinase activity	3	233	62	12391	0.012875536480686695	0.005003631668146235	2.573238266648207	2069;2185;2048	EREG;PTK2B;EPHB2	0.11104631413479595	0.4035975655632543	molecular_function
GO:0031098	stress-activated protein kinase signaling cascade	2	248	31	13332	0.008064516129032258	0.002325232523252325	3.4682622268470342	4214;4215	MAP3K1;MAP3K3	0.11279984300545573	0.38234166383486645	biological_process
GO:0035690	cellular response to drug	2	248	31	13332	0.008064516129032258	0.002325232523252325	3.4682622268470342	22843;5906	PPM1E;RAP1A	0.11279984300545573	0.38234166383486645	biological_process
GO:0046426	negative regulation of JAK-STAT cascade	2	248	31	13332	0.008064516129032258	0.002325232523252325	3.4682622268470342	9306;347731	SOCS6;LRRTM3	0.11279984300545573	0.38234166383486645	biological_process
GO:0019888	protein phosphatase regulator activity	2	233	31	12391	0.008583690987124463	0.0025018158340731175	3.430984355530943	5529;5510	PPP2R5E;PPP1R7	0.11482199801466278	0.4035975655632543	molecular_function
GO:0006661	phosphatidylinositol biosynthetic process	3	248	64	13332	0.012096774193548387	0.004800480048004801	2.519909274193548	8503;22908;8396	PIK3R3;SACM1L;PIP4K2B	0.11638064133752501	0.38234166383486645	biological_process
GO:0007588	excretion	2	248	32	13332	0.008064516129032258	0.0024002400240024004	3.359879032258064	1184;23327	CLCN5;NEDD4L	0.11890640843030773	0.38234166383486645	biological_process
GO:0006950	response to stress	2	248	32	13332	0.008064516129032258	0.0024002400240024004	3.359879032258064	79960;2185	JADE1;PTK2B	0.11890640843030773	0.38234166383486645	biological_process
GO:0071230	cellular response to amino acid stimulus	2	248	32	13332	0.008064516129032258	0.0024002400240024004	3.359879032258064	143686;80315	SESN3;CPEB4	0.11890640843030773	0.38234166383486645	biological_process
GO:0071560	cellular response to transforming growth factor beta stimulus	2	248	32	13332	0.008064516129032258	0.0024002400240024004	3.359879032258064	5494;7472	PPM1A;WNT2	0.11890640843030773	0.38234166383486645	biological_process
GO:0050890	cognition	2	248	32	13332	0.008064516129032258	0.0024002400240024004	3.359879032258064	57477;2915	SHROOM4;GRM5	0.11890640843030773	0.38234166383486645	biological_process
GO:0043209	myelin sheath	4	269	104	14857	0.01486988847583643	0.007000067308339504	2.124249356591364	523;59345;7532;5906	ATP6V1A;GNB4;YWHAG;RAP1A	0.11999442487222445	0.4967652535928939	cellular_component
GO:0000307	cyclin-dependent protein kinase holoenzyme complex	1	269	7	14857	0.0037174721189591076	0.0004711583765228512	7.890069038767923	904	CCNT1	0.12008424042425656	0.4967652535928939	cellular_component
GO:0016528	sarcoplasm	1	269	7	14857	0.0037174721189591076	0.0004711583765228512	7.890069038767923	6695	SPOCK1	0.12008424042425656	0.4967652535928939	cellular_component
GO:0005688	U6 snRNP	1	269	7	14857	0.0037174721189591076	0.0004711583765228512	7.890069038767923	25804	LSM4	0.12008424042425656	0.4967652535928939	cellular_component
GO:0030681	multimeric ribonuclease P complex	1	269	7	14857	0.0037174721189591076	0.0004711583765228512	7.890069038767923	10556	RPP30	0.12008424042425656	0.4967652535928939	cellular_component
GO:0030119	AP-type membrane coat adaptor complex	1	269	7	14857	0.0037174721189591076	0.0004711583765228512	7.890069038767923	164	AP1G1	0.12008424042425656	0.4967652535928939	cellular_component
GO:0032541	cortical endoplasmic reticulum	1	269	7	14857	0.0037174721189591076	0.0004711583765228512	7.890069038767923	114882	OSBPL8	0.12008424042425656	0.4967652535928939	cellular_component
GO:0007346	regulation of mitotic cell cycle	3	248	65	13332	0.012096774193548387	0.004875487548754875	2.481141439205955	4214;4215;9448	MAP3K1;MAP3K3;MAP4K4	0.12042912831905657	0.38234166383486645	biological_process
GO:0006260	DNA replication	3	248	65	13332	0.012096774193548387	0.004875487548754875	2.481141439205955	25942;4781;4782	SIN3A;NFIB;NFIC	0.12042912831905657	0.38234166383486645	biological_process
GO:0043025	neuronal cell body	7	269	229	14857	0.026022304832713755	0.01541360974624756	1.6882680475966299	143187;2048;26507;5048;7976;2185;57731	VTI1A;EPHB2;CNNM1;PAFAH1B1;FZD3;PTK2B;SPTBN4	0.12294151075380941	0.4967652535928939	cellular_component
GO:0051279	regulation of release of sequestered calcium ion into cytosol	1	248	7	13332	0.004032258064516129	0.000525052505250525	7.679723502304148	2185	PTK2B	0.12319373843214275	0.38234166383486645	biological_process
GO:0045744	negative regulation of G-protein coupled receptor protein signaling pathway	1	248	7	13332	0.004032258064516129	0.000525052505250525	7.679723502304148	9501	RPH3AL	0.12319373843214275	0.38234166383486645	biological_process
GO:0048681	negative regulation of axon regeneration	1	248	7	13332	0.004032258064516129	0.000525052505250525	7.679723502304148	2043	EPHA4	0.12319373843214275	0.38234166383486645	biological_process
GO:1904948	midbrain dopaminergic neuron differentiation	1	248	7	13332	0.004032258064516129	0.000525052505250525	7.679723502304148	7472	WNT2	0.12319373843214275	0.38234166383486645	biological_process
GO:0070542	response to fatty acid	1	248	7	13332	0.004032258064516129	0.000525052505250525	7.679723502304148	2696	GIPR	0.12319373843214275	0.38234166383486645	biological_process
GO:1903351	cellular response to dopamine	1	248	7	13332	0.004032258064516129	0.000525052505250525	7.679723502304148	25942	SIN3A	0.12319373843214275	0.38234166383486645	biological_process
GO:0060039	pericardium development	1	248	7	13332	0.004032258064516129	0.000525052505250525	7.679723502304148	83605	CCM2	0.12319373843214275	0.38234166383486645	biological_process
GO:0035493	SNARE complex assembly	1	248	7	13332	0.004032258064516129	0.000525052505250525	7.679723502304148	8674	VAMP4	0.12319373843214275	0.38234166383486645	biological_process
GO:0090091	positive regulation of extracellular matrix disassembly	1	248	7	13332	0.004032258064516129	0.000525052505250525	7.679723502304148	23122	CLASP2	0.12319373843214275	0.38234166383486645	biological_process
GO:0070198	protein localization to chromosome, telomeric region	1	248	7	13332	0.004032258064516129	0.000525052505250525	7.679723502304148	80351	TNKS2	0.12319373843214275	0.38234166383486645	biological_process
GO:0006308	DNA catabolic process	1	248	7	13332	0.004032258064516129	0.000525052505250525	7.679723502304148	9797	TATDN2	0.12319373843214275	0.38234166383486645	biological_process
GO:0051967	negative regulation of synaptic transmission, glutamatergic	1	248	7	13332	0.004032258064516129	0.000525052505250525	7.679723502304148	2899	GRIK3	0.12319373843214275	0.38234166383486645	biological_process
GO:2000369	regulation of clathrin-dependent endocytosis	1	248	7	13332	0.004032258064516129	0.000525052505250525	7.679723502304148	22848	AAK1	0.12319373843214275	0.38234166383486645	biological_process
GO:0048484	enteric nervous system development	1	248	7	13332	0.004032258064516129	0.000525052505250525	7.679723502304148	2668	GDNF	0.12319373843214275	0.38234166383486645	biological_process
GO:0021819	layer formation in cerebral cortex	1	248	7	13332	0.004032258064516129	0.000525052505250525	7.679723502304148	5048	PAFAH1B1	0.12319373843214275	0.38234166383486645	biological_process
GO:0061179	negative regulation of insulin secretion involved in cellular response to glucose stimulus	1	248	7	13332	0.004032258064516129	0.000525052505250525	7.679723502304148	9448	MAP4K4	0.12319373843214275	0.38234166383486645	biological_process
GO:1900364	negative regulation of mRNA polyadenylation	1	248	7	13332	0.004032258064516129	0.000525052505250525	7.679723502304148	904	CCNT1	0.12319373843214275	0.38234166383486645	biological_process
GO:0030432	peristalsis	1	248	7	13332	0.004032258064516129	0.000525052505250525	7.679723502304148	2668	GDNF	0.12319373843214275	0.38234166383486645	biological_process
GO:0031113	regulation of microtubule polymerization	1	248	7	13332	0.004032258064516129	0.000525052505250525	7.679723502304148	23122	CLASP2	0.12319373843214275	0.38234166383486645	biological_process
GO:0046628	positive regulation of insulin receptor signaling pathway	1	248	7	13332	0.004032258064516129	0.000525052505250525	7.679723502304148	114882	OSBPL8	0.12319373843214275	0.38234166383486645	biological_process
GO:0043030	regulation of macrophage activation	1	248	7	13332	0.004032258064516129	0.000525052505250525	7.679723502304148	6095	RORA	0.12319373843214275	0.38234166383486645	biological_process
GO:2000310	regulation of NMDA receptor activity	1	248	7	13332	0.004032258064516129	0.000525052505250525	7.679723502304148	2185	PTK2B	0.12319373843214275	0.38234166383486645	biological_process
GO:0018230	peptidyl-L-cysteine S-palmitoylation	1	248	7	13332	0.004032258064516129	0.000525052505250525	7.679723502304148	51125	GOLGA7	0.12319373843214275	0.38234166383486645	biological_process
GO:0042176	regulation of protein catabolic process	1	248	7	13332	0.004032258064516129	0.000525052505250525	7.679723502304148	23327	NEDD4L	0.12319373843214275	0.38234166383486645	biological_process
GO:0039694	viral RNA genome replication	1	248	7	13332	0.004032258064516129	0.000525052505250525	7.679723502304148	8934	RAB29	0.12319373843214275	0.38234166383486645	biological_process
GO:0006610	ribosomal protein import into nucleus	1	248	7	13332	0.004032258064516129	0.000525052505250525	7.679723502304148	3842	TNPO1	0.12319373843214275	0.38234166383486645	biological_process
GO:0022038	corpus callosum development	1	248	7	13332	0.004032258064516129	0.000525052505250525	7.679723502304148	2048	EPHB2	0.12319373843214275	0.38234166383486645	biological_process
GO:0033173	calcineurin-NFAT signaling cascade	1	248	7	13332	0.004032258064516129	0.000525052505250525	7.679723502304148	5534	PPP3R1	0.12319373843214275	0.38234166383486645	biological_process
GO:0048596	embryonic camera-type eye morphogenesis	1	248	7	13332	0.004032258064516129	0.000525052505250525	7.679723502304148	204851	HIPK1	0.12319373843214275	0.38234166383486645	biological_process
GO:0003254	regulation of membrane depolarization	1	248	7	13332	0.004032258064516129	0.000525052505250525	7.679723502304148	23327	NEDD4L	0.12319373843214275	0.38234166383486645	biological_process
GO:0001667	ameboidal-type cell migration	1	248	7	13332	0.004032258064516129	0.000525052505250525	7.679723502304148	5048	PAFAH1B1	0.12319373843214275	0.38234166383486645	biological_process
GO:0060306	regulation of membrane repolarization	1	248	7	13332	0.004032258064516129	0.000525052505250525	7.679723502304148	23327	NEDD4L	0.12319373843214275	0.38234166383486645	biological_process
GO:2000001	regulation of DNA damage checkpoint	1	248	7	13332	0.004032258064516129	0.000525052505250525	7.679723502304148	10116	FEM1B	0.12319373843214275	0.38234166383486645	biological_process
GO:0010038	response to metal ion	1	248	7	13332	0.004032258064516129	0.000525052505250525	7.679723502304148	23327	NEDD4L	0.12319373843214275	0.38234166383486645	biological_process
GO:0060324	face development	1	248	7	13332	0.004032258064516129	0.000525052505250525	7.679723502304148	7763	ZFAND5	0.12319373843214275	0.38234166383486645	biological_process
GO:0001961	positive regulation of cytokine-mediated signaling pathway	1	248	7	13332	0.004032258064516129	0.000525052505250525	7.679723502304148	5048	PAFAH1B1	0.12319373843214275	0.38234166383486645	biological_process
GO:0098742	cell-cell adhesion via plasma-membrane adhesion molecules	1	248	7	13332	0.004032258064516129	0.000525052505250525	7.679723502304148	23284	ADGRL3	0.12319373843214275	0.38234166383486645	biological_process
GO:0036295	cellular response to increased oxygen levels	1	248	7	13332	0.004032258064516129	0.000525052505250525	7.679723502304148	523	ATP6V1A	0.12319373843214275	0.38234166383486645	biological_process
GO:0060749	mammary gland alveolus development	1	248	7	13332	0.004032258064516129	0.000525052505250525	7.679723502304148	3398	ID2	0.12319373843214275	0.38234166383486645	biological_process
GO:0006284	base-excision repair	1	248	7	13332	0.004032258064516129	0.000525052505250525	7.679723502304148	51548	SIRT6	0.12319373843214275	0.38234166383486645	biological_process
GO:0035194	posttranscriptional gene silencing by RNA	1	248	7	13332	0.004032258064516129	0.000525052505250525	7.679723502304148	23112	TNRC6B	0.12319373843214275	0.38234166383486645	biological_process
GO:0016242	negative regulation of macroautophagy	1	248	7	13332	0.004032258064516129	0.000525052505250525	7.679723502304148	140775	SMCR8	0.12319373843214275	0.38234166383486645	biological_process
GO:2001214	positive regulation of vasculogenesis	1	248	7	13332	0.004032258064516129	0.000525052505250525	7.679723502304148	5906	RAP1A	0.12319373843214275	0.38234166383486645	biological_process
GO:0050862	positive regulation of T cell receptor signaling pathway	1	248	7	13332	0.004032258064516129	0.000525052505250525	7.679723502304148	8934	RAB29	0.12319373843214275	0.38234166383486645	biological_process
GO:0010390	histone monoubiquitination	1	248	7	13332	0.004032258064516129	0.000525052505250525	7.679723502304148	51322	WAC	0.12319373843214275	0.38234166383486645	biological_process
GO:2000188	regulation of cholesterol homeostasis	1	248	7	13332	0.004032258064516129	0.000525052505250525	7.679723502304148	6095	RORA	0.12319373843214275	0.38234166383486645	biological_process
GO:0043405	regulation of MAP kinase activity	1	248	7	13332	0.004032258064516129	0.000525052505250525	7.679723502304148	10221	TRIB1	0.12319373843214275	0.38234166383486645	biological_process
GO:0045820	negative regulation of glycolytic process	1	248	7	13332	0.004032258064516129	0.000525052505250525	7.679723502304148	51548	SIRT6	0.12319373843214275	0.38234166383486645	biological_process
GO:0044877	macromolecular complex binding	1	233	7	12391	0.004291845493562232	0.0005649261560810266	7.597179644389945	2048	EPHB2	0.12445925037299324	0.4035975655632543	molecular_function
GO:0004596	peptide alpha-N-acetyltransferase activity	1	233	7	12391	0.004291845493562232	0.0005649261560810266	7.597179644389945	80218	NAA50	0.12445925037299324	0.4035975655632543	molecular_function
GO:0016538	cyclin-dependent protein serine/threonine kinase regulator activity	1	233	7	12391	0.004291845493562232	0.0005649261560810266	7.597179644389945	904	CCNT1	0.12445925037299324	0.4035975655632543	molecular_function
GO:0019208	phosphatase regulator activity	1	233	7	12391	0.004291845493562232	0.0005649261560810266	7.597179644389945	4660	PPP1R12B	0.12445925037299324	0.4035975655632543	molecular_function
GO:0015101	organic cation transmembrane transporter activity	1	233	7	12391	0.004291845493562232	0.0005649261560810266	7.597179644389945	23428	SLC7A8	0.12445925037299324	0.4035975655632543	molecular_function
GO:0002151	G-quadruplex RNA binding	1	233	7	12391	0.004291845493562232	0.0005649261560810266	7.597179644389945	2334	AFF2	0.12445925037299324	0.4035975655632543	molecular_function
GO:0016308	1-phosphatidylinositol-4-phosphate 5-kinase activity	1	233	7	12391	0.004291845493562232	0.0005649261560810266	7.597179644389945	8396	PIP4K2B	0.12445925037299324	0.4035975655632543	molecular_function
GO:1990247	N6-methyladenosine-containing RNA binding	1	233	7	12391	0.004291845493562232	0.0005649261560810266	7.597179644389945	54915	YTHDF1	0.12445925037299324	0.4035975655632543	molecular_function
GO:0004970	ionotropic glutamate receptor activity	1	233	7	12391	0.004291845493562232	0.0005649261560810266	7.597179644389945	2899	GRIK3	0.12445925037299324	0.4035975655632543	molecular_function
GO:0033558	protein deacetylase activity	1	233	7	12391	0.004291845493562232	0.0005649261560810266	7.597179644389945	25942	SIN3A	0.12445925037299324	0.4035975655632543	molecular_function
GO:0004972	NMDA glutamate receptor activity	1	233	7	12391	0.004291845493562232	0.0005649261560810266	7.597179644389945	2185	PTK2B	0.12445925037299324	0.4035975655632543	molecular_function
GO:0048019	receptor antagonist activity	1	233	7	12391	0.004291845493562232	0.0005649261560810266	7.597179644389945	4043	LRPAP1	0.12445925037299324	0.4035975655632543	molecular_function
GO:0034452	dynactin binding	1	233	7	12391	0.004291845493562232	0.0005649261560810266	7.597179644389945	5048	PAFAH1B1	0.12445925037299324	0.4035975655632543	molecular_function
GO:0030911	TPR domain binding	1	233	7	12391	0.004291845493562232	0.0005649261560810266	7.597179644389945	22906	TRAK1	0.12445925037299324	0.4035975655632543	molecular_function
GO:0030336	negative regulation of cell migration	3	248	66	13332	0.012096774193548387	0.0049504950495049506	2.443548387096774	114882;5912;57522	OSBPL8;RAP2B;SRGAP1	0.12452900237924076	0.38234166383486645	biological_process
GO:0032922	circadian regulation of gene expression	2	248	33	13332	0.008064516129032258	0.0024752475247524753	3.258064516129032	3398;6095	ID2;RORA	0.12509336783538785	0.38234166383486645	biological_process
GO:0001650	fibrillar center	4	269	106	14857	0.01486988847583643	0.007134683987346032	2.084169180051904	5049;4781;4782;814	PAFAH1B2;NFIB;NFIC;CAMK4	0.12620439401420208	0.4967652535928939	cellular_component
GO:0003682	chromatin binding	8	233	266	12391	0.034334763948497854	0.021467193931079008	1.599406240924199	165918;6045;25942;128553;904;51548;80854;51322	RNF168;RNF2;SIN3A;TSHZ2;CCNT1;SIRT6;SETD7;WAC	0.12928389122953035	0.4035975655632543	molecular_function
GO:0032588	trans-Golgi network membrane	3	269	69	14857	0.011152416356877323	0.004644275425725247	2.40132535962502	164;143187;8674	AP1G1;VTI1A;VAMP4	0.1294271941753127	0.4967652535928939	cellular_component
GO:0022008	neurogenesis	2	248	34	13332	0.008064516129032258	0.00255025502550255	3.1622390891840606	7472;6695	WNT2;SPOCK1	0.13135564924836973	0.38234166383486645	biological_process
GO:0035735	intraciliary transport involved in cilium assembly	2	248	34	13332	0.008064516129032258	0.00255025502550255	3.1622390891840606	9371;3842	KIF3B;TNPO1	0.13135564924836973	0.38234166383486645	biological_process
GO:0045892	negative regulation of transcription, DNA-templated	10	248	358	13332	0.04032258064516129	0.02685268526852685	1.5016219138583529	3398;25942;2069;127343;5451;54815;51548;23186;10765;51655	ID2;SIN3A;EREG;DMBX1;POU2F1;GATAD2A;SIRT6;RCOR1;KDM5B;RASD1	0.1317808280247016	0.38234166383486645	biological_process
GO:0051897	positive regulation of protein kinase B signaling	3	248	68	13332	0.012096774193548387	0.0051005100510051	2.3716793168880455	118788;114882;2069	PIK3AP1;OSBPL8;EREG	0.13287750891291866	0.38234166383486645	biological_process
GO:0010468	regulation of gene expression	3	248	68	13332	0.012096774193548387	0.0051005100510051	2.3716793168880455	2334;2668;1974	AFF2;GDNF;EIF4A2	0.13287750891291866	0.38234166383486645	biological_process
GO:0006974	cellular response to DNA damage stimulus	5	248	145	13332	0.020161290322580645	0.010876087608760876	1.853726362625139	165918;11011;80854;7832;51322	RNF168;TLK2;SETD7;BTG2;WAC	0.133781381743469	0.38234166383486645	biological_process
GO:0070971	endoplasmic reticulum exit site	1	269	8	14857	0.0037174721189591076	0.0005384667160261156	6.903810408921934	50999	TMED5	0.13602345519531017	0.4967652535928939	cellular_component
GO:0000791	euchromatin	1	269	8	14857	0.0037174721189591076	0.0005384667160261156	6.903810408921934	6045	RNF2	0.13602345519531017	0.4967652535928939	cellular_component
GO:0005655	nucleolar ribonuclease P complex	1	269	8	14857	0.0037174721189591076	0.0005384667160261156	6.903810408921934	10556	RPP30	0.13602345519531017	0.4967652535928939	cellular_component
GO:1990124	messenger ribonucleoprotein complex	1	269	8	14857	0.0037174721189591076	0.0005384667160261156	6.903810408921934	80315	CPEB4	0.13602345519531017	0.4967652535928939	cellular_component
GO:0016581	NuRD complex	1	269	8	14857	0.0037174721189591076	0.0005384667160261156	6.903810408921934	54815	GATAD2A	0.13602345519531017	0.4967652535928939	cellular_component
GO:0016580	Sin3 complex	1	269	8	14857	0.0037174721189591076	0.0005384667160261156	6.903810408921934	25942	SIN3A	0.13602345519531017	0.4967652535928939	cellular_component
GO:0031588	nucleotide-activated protein kinase complex	1	269	8	14857	0.0037174721189591076	0.0005384667160261156	6.903810408921934	51422	PRKAG2	0.13602345519531017	0.4967652535928939	cellular_component
GO:0008091	spectrin	1	269	8	14857	0.0037174721189591076	0.0005384667160261156	6.903810408921934	57731	SPTBN4	0.13602345519531017	0.4967652535928939	cellular_component
GO:0000932	P-body	3	269	71	14857	0.011152416356877323	0.004778892104731776	2.333682391748259	131405;25804;23112	TRIM71;LSM4;TNRC6B	0.137657841357067	0.4967652535928939	cellular_component
GO:0032147	activation of protein kinase activity	2	248	35	13332	0.008064516129032258	0.0026252625262526254	3.0718894009216586	4214;4215	MAP3K1;MAP3K3	0.13768834019667572	0.38234166383486645	biological_process
GO:0001570	vasculogenesis	2	248	35	13332	0.008064516129032258	0.0026252625262526254	3.0718894009216586	8322;83605	FZD4;CCM2	0.13768834019667572	0.38234166383486645	biological_process
GO:1903078	positive regulation of protein localization to plasma membrane	2	248	35	13332	0.008064516129032258	0.0026252625262526254	3.0718894009216586	65267;2048	WNK3;EPHB2	0.13768834019667572	0.38234166383486645	biological_process
GO:0032403	protein complex binding	5	233	145	12391	0.02145922746781116	0.01170204180453555	1.8338019831286072	59345;25942;54585;5906;2185	GNB4;SIN3A;LZTFL1;RAP1A;PTK2B	0.1380896855136201	0.4035975655632543	molecular_function
GO:0007264	small GTPase mediated signal transduction	4	248	107	13332	0.016129032258064516	0.008025802580258026	2.0096472716309917	51495;5924;1795;5906	HACD3;RASGRF2;DOCK3;RAP1A	0.13868688394430073	0.38234166383486645	biological_process
GO:0051000	positive regulation of nitric-oxide synthase activity	1	248	8	13332	0.004032258064516129	0.0006000600060006001	6.719758064516128	2185	PTK2B	0.13951253414268416	0.38234166383486645	biological_process
GO:0007016	cytoskeletal anchoring at plasma membrane	1	248	8	13332	0.004032258064516129	0.0006000600060006001	6.719758064516128	57731	SPTBN4	0.13951253414268416	0.38234166383486645	biological_process
GO:0006474	N-terminal protein amino acid acetylation	1	248	8	13332	0.004032258064516129	0.0006000600060006001	6.719758064516128	80218	NAA50	0.13951253414268416	0.38234166383486645	biological_process
GO:0043950	positive regulation of cAMP-mediated signaling	1	248	8	13332	0.004032258064516129	0.0006000600060006001	6.719758064516128	2696	GIPR	0.13951253414268416	0.38234166383486645	biological_process
GO:0045475	locomotor rhythm	1	248	8	13332	0.004032258064516129	0.0006000600060006001	6.719758064516128	3398	ID2	0.13951253414268416	0.38234166383486645	biological_process
GO:0010971	positive regulation of G2/M transition of mitotic cell cycle	1	248	8	13332	0.004032258064516129	0.0006000600060006001	6.719758064516128	25942	SIN3A	0.13951253414268416	0.38234166383486645	biological_process
GO:0034333	adherens junction assembly	1	248	8	13332	0.004032258064516129	0.0006000600060006001	6.719758064516128	204851	HIPK1	0.13951253414268416	0.38234166383486645	biological_process
GO:0021895	cerebral cortex neuron differentiation	1	248	8	13332	0.004032258064516129	0.0006000600060006001	6.719758064516128	5048	PAFAH1B1	0.13951253414268416	0.38234166383486645	biological_process
GO:0031665	negative regulation of lipopolysaccharide-mediated signaling pathway	1	248	8	13332	0.004032258064516129	0.0006000600060006001	6.719758064516128	10221	TRIB1	0.13951253414268416	0.38234166383486645	biological_process
GO:0060216	definitive hemopoiesis	1	248	8	13332	0.004032258064516129	0.0006000600060006001	6.719758064516128	204851	HIPK1	0.13951253414268416	0.38234166383486645	biological_process
GO:2000059	negative regulation of protein ubiquitination involved in ubiquitin-dependent protein catabolic process	1	248	8	13332	0.004032258064516129	0.0006000600060006001	6.719758064516128	51684	SUFU	0.13951253414268416	0.38234166383486645	biological_process
GO:1902894	negative regulation of pri-miRNA transcription from RNA polymerase II promoter	1	248	8	13332	0.004032258064516129	0.0006000600060006001	6.719758064516128	4781	NFIB	0.13951253414268416	0.38234166383486645	biological_process
GO:0021702	cerebellar Purkinje cell differentiation	1	248	8	13332	0.004032258064516129	0.0006000600060006001	6.719758064516128	6095	RORA	0.13951253414268416	0.38234166383486645	biological_process
GO:0048854	brain morphogenesis	1	248	8	13332	0.004032258064516129	0.0006000600060006001	6.719758064516128	5048	PAFAH1B1	0.13951253414268416	0.38234166383486645	biological_process
GO:0036353	histone H2A-K119 monoubiquitination	1	248	8	13332	0.004032258064516129	0.0006000600060006001	6.719758064516128	6045	RNF2	0.13951253414268416	0.38234166383486645	biological_process
GO:0050848	regulation of calcium-mediated signaling	1	248	8	13332	0.004032258064516129	0.0006000600060006001	6.719758064516128	2185	PTK2B	0.13951253414268416	0.38234166383486645	biological_process
GO:0051292	nuclear pore complex assembly	1	248	8	13332	0.004032258064516129	0.0006000600060006001	6.719758064516128	124491	TMEM170A	0.13951253414268416	0.38234166383486645	biological_process
GO:0097120	receptor localization to synapse	1	248	8	13332	0.004032258064516129	0.0006000600060006001	6.719758064516128	1740	DLG2	0.13951253414268416	0.38234166383486645	biological_process
GO:0010470	regulation of gastrulation	1	248	8	13332	0.004032258064516129	0.0006000600060006001	6.719758064516128	23122	CLASP2	0.13951253414268416	0.38234166383486645	biological_process
GO:0090160	Golgi to lysosome transport	1	248	8	13332	0.004032258064516129	0.0006000600060006001	6.719758064516128	164	AP1G1	0.13951253414268416	0.38234166383486645	biological_process
GO:0090502	RNA phosphodiester bond hydrolysis, endonucleolytic	1	248	8	13332	0.004032258064516129	0.0006000600060006001	6.719758064516128	10556	RPP30	0.13951253414268416	0.38234166383486645	biological_process
GO:0034244	negative regulation of transcription elongation from RNA polymerase II promoter	1	248	8	13332	0.004032258064516129	0.0006000600060006001	6.719758064516128	165918	RNF168	0.13951253414268416	0.38234166383486645	biological_process
GO:2000637	positive regulation of gene silencing by miRNA	1	248	8	13332	0.004032258064516129	0.0006000600060006001	6.719758064516128	131405	TRIM71	0.13951253414268416	0.38234166383486645	biological_process
GO:0001736	establishment of planar polarity	1	248	8	13332	0.004032258064516129	0.0006000600060006001	6.719758064516128	7976	FZD3	0.13951253414268416	0.38234166383486645	biological_process
GO:0031110	regulation of microtubule polymerization or depolymerization	1	248	8	13332	0.004032258064516129	0.0006000600060006001	6.719758064516128	23122	CLASP2	0.13951253414268416	0.38234166383486645	biological_process
GO:1901185	negative regulation of ERBB signaling pathway	1	248	8	13332	0.004032258064516129	0.0006000600060006001	6.719758064516128	2069	EREG	0.13951253414268416	0.38234166383486645	biological_process
GO:2000060	positive regulation of protein ubiquitination involved in ubiquitin-dependent protein catabolic process	1	248	8	13332	0.004032258064516129	0.0006000600060006001	6.719758064516128	2185	PTK2B	0.13951253414268416	0.38234166383486645	biological_process
GO:0097484	dendrite extension	1	248	8	13332	0.004032258064516129	0.0006000600060006001	6.719758064516128	10479	SLC9A6	0.13951253414268416	0.38234166383486645	biological_process
GO:0010459	negative regulation of heart rate	1	248	8	13332	0.004032258064516129	0.0006000600060006001	6.719758064516128	57731	SPTBN4	0.13951253414268416	0.38234166383486645	biological_process
GO:0046622	positive regulation of organ growth	1	248	8	13332	0.004032258064516129	0.0006000600060006001	6.719758064516128	9254	CACNA2D2	0.13951253414268416	0.38234166383486645	biological_process
GO:0003279	cardiac septum development	1	248	8	13332	0.004032258064516129	0.0006000600060006001	6.719758064516128	3340	NDST1	0.13951253414268416	0.38234166383486645	biological_process
GO:0042308	negative regulation of protein import into nucleus	1	248	8	13332	0.004032258064516129	0.0006000600060006001	6.719758064516128	5569	PKIA	0.13951253414268416	0.38234166383486645	biological_process
GO:0030502	negative regulation of bone mineralization	1	248	8	13332	0.004032258064516129	0.0006000600060006001	6.719758064516128	2185	PTK2B	0.13951253414268416	0.38234166383486645	biological_process
GO:0030516	regulation of axon extension	1	248	8	13332	0.004032258064516129	0.0006000600060006001	6.719758064516128	23122	CLASP2	0.13951253414268416	0.38234166383486645	biological_process
GO:0071498	cellular response to fluid shear stress	1	248	8	13332	0.004032258064516129	0.0006000600060006001	6.719758064516128	2185	PTK2B	0.13951253414268416	0.38234166383486645	biological_process
GO:0018026	peptidyl-lysine monomethylation	1	248	8	13332	0.004032258064516129	0.0006000600060006001	6.719758064516128	80854	SETD7	0.13951253414268416	0.38234166383486645	biological_process
GO:0043011	myeloid dendritic cell differentiation	1	248	8	13332	0.004032258064516129	0.0006000600060006001	6.719758064516128	814	CAMK4	0.13951253414268416	0.38234166383486645	biological_process
GO:0002548	monocyte chemotaxis	1	248	8	13332	0.004032258064516129	0.0006000600060006001	6.719758064516128	3570	IL6R	0.13951253414268416	0.38234166383486645	biological_process
GO:0001223	transcription coactivator binding	1	233	8	12391	0.004291845493562232	0.0006456298926640304	6.647532188841201	6095	RORA	0.14093219890884498	0.4035975655632543	molecular_function
GO:0016208	AMP binding	1	233	8	12391	0.004291845493562232	0.0006456298926640304	6.647532188841201	51422	PRKAG2	0.14093219890884498	0.4035975655632543	molecular_function
GO:0001222	transcription corepressor binding	1	233	8	12391	0.004291845493562232	0.0006456298926640304	6.647532188841201	6095	RORA	0.14093219890884498	0.4035975655632543	molecular_function
GO:0017128	phospholipid scramblase activity	1	233	8	12391	0.004291845493562232	0.0006456298926640304	6.647532188841201	63982	ANO3	0.14093219890884498	0.4035975655632543	molecular_function
GO:0043274	phospholipase binding	1	233	8	12391	0.004291845493562232	0.0006456298926640304	6.647532188841201	5048	PAFAH1B1	0.14093219890884498	0.4035975655632543	molecular_function
GO:0004536	deoxyribonuclease activity	1	233	8	12391	0.004291845493562232	0.0006456298926640304	6.647532188841201	9797	TATDN2	0.14093219890884498	0.4035975655632543	molecular_function
GO:0005078	MAP-kinase scaffold activity	1	233	8	12391	0.004291845493562232	0.0006456298926640304	6.647532188841201	9043	SPAG9	0.14093219890884498	0.4035975655632543	molecular_function
GO:0030274	LIM domain binding	1	233	8	12391	0.004291845493562232	0.0006456298926640304	6.647532188841201	9501	RPH3AL	0.14093219890884498	0.4035975655632543	molecular_function
GO:0005548	phospholipid transporter activity	1	233	8	12391	0.004291845493562232	0.0006456298926640304	6.647532188841201	114882	OSBPL8	0.14093219890884498	0.4035975655632543	molecular_function
GO:0017070	U6 snRNA binding	1	233	8	12391	0.004291845493562232	0.0006456298926640304	6.647532188841201	25804	LSM4	0.14093219890884498	0.4035975655632543	molecular_function
GO:0019869	chloride channel inhibitor activity	1	233	8	12391	0.004291845493562232	0.0006456298926640304	6.647532188841201	65267	WNK3	0.14093219890884498	0.4035975655632543	molecular_function
GO:0050821	protein stabilization	4	248	108	13332	0.016129032258064516	0.008100810081008101	1.9910394265232974	22848;2043;51125;23673	AAK1;EPHA4;GOLGA7;STX12	0.14205802804499182	0.38234166383486645	biological_process
GO:0007420	brain development	5	248	148	13332	0.020161290322580645	0.0111011101110111	1.8161508282476024	127343;7545;5049;2334;57477	DMBX1;ZIC1;PAFAH1B2;AFF2;SHROOM4	0.14221192029019747	0.38234166383486645	biological_process
GO:0005768	endosome	6	269	195	14857	0.022304832713754646	0.01312512620313657	1.6993994852730911	143187;54940;8674;51761;4043;1184	VTI1A;OCIAD1;VAMP4;ATP8A2;LRPAP1;CLCN5	0.1433382597560272	0.4968406495856388	cellular_component
GO:0061337	cardiac conduction	2	248	36	13332	0.008064516129032258	0.0027002700270027003	2.986559139784946	57731;9254	SPTBN4;CACNA2D2	0.14408668354520285	0.38234166383486645	biological_process
GO:0048511	rhythmic process	2	248	36	13332	0.008064516129032258	0.0027002700270027003	2.986559139784946	10765;25942	KDM5B;SIN3A	0.14408668354520285	0.38234166383486645	biological_process
GO:0007254	JNK cascade	2	248	36	13332	0.008064516129032258	0.0027002700270027003	2.986559139784946	10221;23118	TRIB1;TAB2	0.14408668354520285	0.38234166383486645	biological_process
GO:0097542	ciliary tip	2	269	37	14857	0.007434944237918215	0.002490408561620785	2.985431528182457	9371;51684	KIF3B;SUFU	0.1442167290200243	0.4968406495856388	cellular_component
GO:0004715	non-membrane spanning protein tyrosine kinase activity	2	233	36	12391	0.008583690987124463	0.0029053345169881366	2.9544587505960895	79834;2185	PEAK1;PTK2B	0.14658376828202513	0.4035975655632543	molecular_function
GO:0001525	angiogenesis	5	248	150	13332	0.020161290322580645	0.011251125112511251	1.7919354838709678	2069;2048;2185;5578;6095	EREG;EPHB2;PTK2B;PRKCA;RORA	0.14795805302662343	0.38234166383486645	biological_process
GO:0001701	in utero embryonic development	4	248	110	13332	0.016129032258064516	0.00825082508250825	1.9548387096774196	25942;7763;130507;83605	SIN3A;ZFAND5;UBR3;CCM2	0.14889673876328963	0.38234166383486645	biological_process
GO:0043679	axon terminus	2	269	38	14857	0.007434944237918215	0.0025577169011240493	2.9068675405987086	10479;2043	SLC9A6;EPHA4	0.15050237156749469	0.4968406495856388	cellular_component
GO:0007249	I-kappaB kinase/NF-kappaB signaling	2	248	37	13332	0.008064516129032258	0.002775277527752775	2.905841325196164	51495;23118	HACD3;TAB2	0.1505460734963035	0.38234166383486645	biological_process
GO:0003677	DNA binding	29	233	1264	12391	0.12446351931330472	0.10200952304091679	1.2201166675721193	128553;56987;57336;153527;7257;3146;6095;146198;9668;360023;127343;51427;26994;200424;166815;84107;10765;5411;79088;29068;7763;80319;5451;26137;7543;84172;4781;60685;7170	TSHZ2;BBX;ZNF287;ZMAT2;TSNAX;HMGB1;RORA;ZFP90;ZNF432;ZBTB41;DMBX1;ZNF107;RNF11;TET3;TIGD2;ZIC4;KDM5B;PNN;ZNF426;ZBTB44;ZFAND5;CXXC4;POU2F1;ZBTB20;ZFX;POLR1B;NFIB;ZFAND3;TPM3	0.1507123160227831	0.4035975655632543	molecular_function
GO:0005697	telomerase holoenzyme complex	1	269	9	14857	0.0037174721189591076	0.00060577505552938	6.1367203634861625	9887	SMG7	0.15167499338345056	0.4968406495856388	cellular_component
GO:0031932	TORC2 complex	1	269	9	14857	0.0037174721189591076	0.00060577505552938	6.1367203634861625	143686	SESN3	0.15167499338345056	0.4968406495856388	cellular_component
GO:0005942	phosphatidylinositol 3-kinase complex	1	269	9	14857	0.0037174721189591076	0.00060577505552938	6.1367203634861625	8503	PIK3R3	0.15167499338345056	0.4968406495856388	cellular_component
GO:0031904	endosome lumen	1	269	9	14857	0.0037174721189591076	0.00060577505552938	6.1367203634861625	4043	LRPAP1	0.15167499338345056	0.4968406495856388	cellular_component
GO:0005102	receptor binding	7	233	235	12391	0.030042918454935622	0.01896537809700589	1.5840927769153503	2668;2048;6753;4043;23600;2185;23705	GDNF;EPHB2;SSTR3;LRPAP1;AMACR;PTK2B;CADM1	0.1549069383730689	0.4035975655632543	molecular_function
GO:0047496	vesicle transport along microtubule	1	248	9	13332	0.004032258064516129	0.0006750675067506751	5.973118279569892	5048	PAFAH1B1	0.15552881240740332	0.38234166383486645	biological_process
GO:0010717	regulation of epithelial to mesenchymal transition	1	248	9	13332	0.004032258064516129	0.0006750675067506751	5.973118279569892	23122	CLASP2	0.15552881240740332	0.38234166383486645	biological_process
GO:2000045	regulation of G1/S transition of mitotic cell cycle	1	248	9	13332	0.004032258064516129	0.0006750675067506751	5.973118279569892	3398	ID2	0.15552881240740332	0.38234166383486645	biological_process
GO:0030207	chondroitin sulfate catabolic process	1	248	9	13332	0.004032258064516129	0.0006750675067506751	5.973118279569892	3423	IDS	0.15552881240740332	0.38234166383486645	biological_process
GO:0006903	vesicle targeting	1	248	9	13332	0.004032258064516129	0.0006750675067506751	5.973118279569892	23122	CLASP2	0.15552881240740332	0.38234166383486645	biological_process
GO:0006476	protein deacetylation	1	248	9	13332	0.004032258064516129	0.0006750675067506751	5.973118279569892	25942	SIN3A	0.15552881240740332	0.38234166383486645	biological_process
GO:2000678	negative regulation of transcription regulatory region DNA binding	1	248	9	13332	0.004032258064516129	0.0006750675067506751	5.973118279569892	25942	SIN3A	0.15552881240740332	0.38234166383486645	biological_process
GO:0086005	ventricular cardiac muscle cell action potential	1	248	9	13332	0.004032258064516129	0.0006750675067506751	5.973118279569892	23327	NEDD4L	0.15552881240740332	0.38234166383486645	biological_process
GO:0015718	monocarboxylic acid transport	1	248	9	13332	0.004032258064516129	0.0006750675067506751	5.973118279569892	9120	SLC16A6	0.15552881240740332	0.38234166383486645	biological_process
GO:0008206	bile acid metabolic process	1	248	9	13332	0.004032258064516129	0.0006750675067506751	5.973118279569892	23600	AMACR	0.15552881240740332	0.38234166383486645	biological_process
GO:0030728	ovulation	1	248	9	13332	0.004032258064516129	0.0006750675067506751	5.973118279569892	2069	EREG	0.15552881240740332	0.38234166383486645	biological_process
GO:0009311	oligosaccharide metabolic process	1	248	9	13332	0.004032258064516129	0.0006750675067506751	5.973118279569892	140873	C20orf173	0.15552881240740332	0.38234166383486645	biological_process
GO:0051639	actin filament network formation	1	248	9	13332	0.004032258064516129	0.0006750675067506751	5.973118279569892	5358	PLS3	0.15552881240740332	0.38234166383486645	biological_process
GO:0010458	exit from mitosis	1	248	9	13332	0.004032258064516129	0.0006750675067506751	5.973118279569892	23122	CLASP2	0.15552881240740332	0.38234166383486645	biological_process
GO:0051764	actin crosslink formation	1	248	9	13332	0.004032258064516129	0.0006750675067506751	5.973118279569892	5358	PLS3	0.15552881240740332	0.38234166383486645	biological_process
GO:0031669	cellular response to nutrient levels	1	248	9	13332	0.004032258064516129	0.0006750675067506751	5.973118279569892	3745	KCNB1	0.15552881240740332	0.38234166383486645	biological_process
GO:0001921	positive regulation of receptor recycling	1	248	9	13332	0.004032258064516129	0.0006750675067506751	5.973118279569892	8934	RAB29	0.15552881240740332	0.38234166383486645	biological_process
GO:0001967	suckling behavior	1	248	9	13332	0.004032258064516129	0.0006750675067506751	5.973118279569892	130507	UBR3	0.15552881240740332	0.38234166383486645	biological_process
GO:0006703	estrogen biosynthetic process	1	248	9	13332	0.004032258064516129	0.0006750675067506751	5.973118279569892	51478	HSD17B7	0.15552881240740332	0.38234166383486645	biological_process
GO:0003016	respiratory system process	1	248	9	13332	0.004032258064516129	0.0006750675067506751	5.973118279569892	7763	ZFAND5	0.15552881240740332	0.38234166383486645	biological_process
GO:0071480	cellular response to gamma radiation	1	248	9	13332	0.004032258064516129	0.0006750675067506751	5.973118279569892	11011	TLK2	0.15552881240740332	0.38234166383486645	biological_process
GO:0006853	carnitine shuttle	1	248	9	13332	0.004032258064516129	0.0006750675067506751	5.973118279569892	51422	PRKAG2	0.15552881240740332	0.38234166383486645	biological_process
GO:0042994	cytoplasmic sequestering of transcription factor	1	248	9	13332	0.004032258064516129	0.0006750675067506751	5.973118279569892	51684	SUFU	0.15552881240740332	0.38234166383486645	biological_process
GO:0032688	negative regulation of interferon-beta production	1	248	9	13332	0.004032258064516129	0.0006750675067506751	5.973118279569892	5495	PPM1B	0.15552881240740332	0.38234166383486645	biological_process
GO:0060317	cardiac epithelial to mesenchymal transition	1	248	9	13332	0.004032258064516129	0.0006750675067506751	5.973118279569892	7472	WNT2	0.15552881240740332	0.38234166383486645	biological_process
GO:0007263	nitric oxide mediated signal transduction	1	248	9	13332	0.004032258064516129	0.0006750675067506751	5.973118279569892	51655	RASD1	0.15552881240740332	0.38234166383486645	biological_process
GO:0070306	lens fiber cell differentiation	1	248	9	13332	0.004032258064516129	0.0006750675067506751	5.973118279569892	10765	KDM5B	0.15552881240740332	0.38234166383486645	biological_process
GO:0061158	3'-UTR-mediated mRNA destabilization	1	248	9	13332	0.004032258064516129	0.0006750675067506751	5.973118279569892	131405	TRIM71	0.15552881240740332	0.38234166383486645	biological_process
GO:0015804	neutral amino acid transport	1	248	9	13332	0.004032258064516129	0.0006750675067506751	5.973118279569892	23428	SLC7A8	0.15552881240740332	0.38234166383486645	biological_process
GO:0050868	negative regulation of T cell activation	1	248	9	13332	0.004032258064516129	0.0006750675067506751	5.973118279569892	9306	SOCS6	0.15552881240740332	0.38234166383486645	biological_process
GO:0050884	neuromuscular process controlling posture	1	248	9	13332	0.004032258064516129	0.0006750675067506751	5.973118279569892	51761	ATP8A2	0.15552881240740332	0.38234166383486645	biological_process
GO:0035646	endosome to melanosome transport	1	248	9	13332	0.004032258064516129	0.0006750675067506751	5.973118279569892	164	AP1G1	0.15552881240740332	0.38234166383486645	biological_process
GO:0048485	sympathetic nervous system development	1	248	9	13332	0.004032258064516129	0.0006750675067506751	5.973118279569892	2668	GDNF	0.15552881240740332	0.38234166383486645	biological_process
GO:0045777	positive regulation of blood pressure	1	248	9	13332	0.004032258064516129	0.0006750675067506751	5.973118279569892	3398	ID2	0.15552881240740332	0.38234166383486645	biological_process
GO:0007097	nuclear migration	1	248	9	13332	0.004032258064516129	0.0006750675067506751	5.973118279569892	5048	PAFAH1B1	0.15552881240740332	0.38234166383486645	biological_process
GO:0048812	neuron projection morphogenesis	2	248	38	13332	0.008064516129032258	0.0028502850285028504	2.82937181663837	10479;9448	SLC9A6;MAP4K4	0.1570620515993824	0.38289587957239973	biological_process
GO:0050811	GABA receptor binding	1	233	9	12391	0.004291845493562232	0.0007263336292470342	5.908917501192179	22906	TRAK1	0.15709652077303887	0.4035975655632543	molecular_function
GO:0004303	estradiol 17-beta-dehydrogenase activity	1	233	9	12391	0.004291845493562232	0.0007263336292470342	5.908917501192179	51478	HSD17B7	0.15709652077303887	0.4035975655632543	molecular_function
GO:0030371	translation repressor activity	1	233	9	12391	0.004291845493562232	0.0007263336292470342	5.908917501192179	131405	TRIM71	0.15709652077303887	0.4035975655632543	molecular_function
GO:0017016	Ras GTPase binding	1	233	9	12391	0.004291845493562232	0.0007263336292470342	5.908917501192179	5906	RAP1A	0.15709652077303887	0.4035975655632543	molecular_function
GO:0008081	phosphoric diester hydrolase activity	1	233	9	12391	0.004291845493562232	0.0007263336292470342	5.908917501192179	345557	PLCXD3	0.15709652077303887	0.4035975655632543	molecular_function
GO:0008970	phosphatidylcholine 1-acylhydrolase activity	1	233	9	12391	0.004291845493562232	0.0007263336292470342	5.908917501192179	171586	ABHD3	0.15709652077303887	0.4035975655632543	molecular_function
GO:0008331	high voltage-gated calcium channel activity	1	233	9	12391	0.004291845493562232	0.0007263336292470342	5.908917501192179	777	CACNA1E	0.15709652077303887	0.4035975655632543	molecular_function
GO:0005522	profilin binding	1	233	9	12391	0.004291845493562232	0.0007263336292470342	5.908917501192179	55740	ENAH	0.15709652077303887	0.4035975655632543	molecular_function
GO:0000900	translation repressor activity, nucleic acid binding	1	233	9	12391	0.004291845493562232	0.0007263336292470342	5.908917501192179	80315	CPEB4	0.15709652077303887	0.4035975655632543	molecular_function
GO:0034236	protein kinase A catalytic subunit binding	1	233	9	12391	0.004291845493562232	0.0007263336292470342	5.908917501192179	5569	PKIA	0.15709652077303887	0.4035975655632543	molecular_function
GO:0015179	L-amino acid transmembrane transporter activity	1	233	9	12391	0.004291845493562232	0.0007263336292470342	5.908917501192179	23428	SLC7A8	0.15709652077303887	0.4035975655632543	molecular_function
GO:0008021	synaptic vesicle	3	269	76	14857	0.011152416356877323	0.005115433802248099	2.1801506554490313	143187;9899;8674	VTI1A;SV2B;VAMP4	0.15897098865002254	0.4968406495856388	cellular_component
GO:0010976	positive regulation of neuron projection development	3	248	75	13332	0.012096774193548387	0.0056255625562556255	2.1503225806451614	51761;2185;5906	ATP8A2;PTK2B;RAP1A	0.1635168743626307	0.38289587957239973	biological_process
GO:0008152	metabolic process	2	248	39	13332	0.008064516129032258	0.0029252925292529252	2.7568238213399505	22982;57609	DIP2C;DIP2B	0.16363030293122455	0.38289587957239973	biological_process
GO:0045471	response to ethanol	2	248	39	13332	0.008064516129032258	0.0029252925292529252	2.7568238213399505	80854;2185	SETD7;PTK2B	0.16363030293122455	0.38289587957239973	biological_process
GO:0045652	regulation of megakaryocyte differentiation	2	248	39	13332	0.008064516129032258	0.0029252925292529252	2.7568238213399505	23112;25942	TNRC6B;SIN3A	0.16363030293122455	0.38289587957239973	biological_process
GO:0017146	NMDA selective glutamate receptor complex	1	269	10	14857	0.0037174721189591076	0.0006730833950326445	5.523048327137547	2185	PTK2B	0.1670440280511631	0.4968406495856388	cellular_component
GO:0005736	DNA-directed RNA polymerase I complex	1	269	10	14857	0.0037174721189591076	0.0006730833950326445	5.523048327137547	84172	POLR1B	0.1670440280511631	0.4968406495856388	cellular_component
GO:0044224	juxtaparanode region of axon	1	269	10	14857	0.0037174721189591076	0.0006730833950326445	5.523048327137547	1740	DLG2	0.1670440280511631	0.4968406495856388	cellular_component
GO:0003714	transcription corepressor activity	5	233	155	12391	0.02145922746781116	0.012509079170365587	1.7154921777654715	51684;51427;51548;23186;10765	SUFU;ZNF107;SIRT6;RCOR1;KDM5B	0.1677665336295401	0.40824646446368096	molecular_function
GO:0008380	RNA splicing	5	248	157	13332	0.020161290322580645	0.011776177617761776	1.7120402712143004	284434;2334;55796;25804;54845	NWD1;AFF2;MBNL3;LSM4;ESRP1	0.16882062803493159	0.38289587957239973	biological_process
GO:0001725	stress fiber	2	269	41	14857	0.007434944237918215	0.0027596419196338428	2.6941699156768517	57477;55740	SHROOM4;ENAH	0.16966493191772092	0.4968406495856388	cellular_component
GO:0007612	learning	2	248	40	13332	0.008064516129032258	0.003000300030003	2.6879032258064517	2915;2048	GRM5;EPHB2	0.17024665231147168	0.38289587957239973	biological_process
GO:0045780	positive regulation of bone resorption	1	248	10	13332	0.004032258064516129	0.00075007500750075	5.375806451612903	5578	PRKCA	0.17124815898768336	0.38289587957239973	biological_process
GO:0008347	glial cell migration	1	248	10	13332	0.004032258064516129	0.00075007500750075	5.375806451612903	2043	EPHA4	0.17124815898768336	0.38289587957239973	biological_process
GO:0048747	muscle fiber development	1	248	10	13332	0.004032258064516129	0.00075007500750075	5.375806451612903	9254	CACNA2D2	0.17124815898768336	0.38289587957239973	biological_process
GO:0006996	organelle organization	1	248	10	13332	0.004032258064516129	0.00075007500750075	5.375806451612903	3800	KIF5C	0.17124815898768336	0.38289587957239973	biological_process
GO:0046827	positive regulation of protein export from nucleus	1	248	10	13332	0.004032258064516129	0.00075007500750075	5.375806451612903	5494	PPM1A	0.17124815898768336	0.38289587957239973	biological_process
GO:0008154	actin polymerization or depolymerization	1	248	10	13332	0.004032258064516129	0.00075007500750075	5.375806451612903	55740	ENAH	0.17124815898768336	0.38289587957239973	biological_process
GO:0048168	regulation of neuronal synaptic plasticity	1	248	10	13332	0.004032258064516129	0.00075007500750075	5.375806451612903	2048	EPHB2	0.17124815898768336	0.38289587957239973	biological_process
GO:0010762	regulation of fibroblast migration	1	248	10	13332	0.004032258064516129	0.00075007500750075	5.375806451612903	117584	RFFL	0.17124815898768336	0.38289587957239973	biological_process
GO:0010804	negative regulation of tumor necrosis factor-mediated signaling pathway	1	248	10	13332	0.004032258064516129	0.00075007500750075	5.375806451612903	117584	RFFL	0.17124815898768336	0.38289587957239973	biological_process
GO:0050908	detection of light stimulus involved in visual perception	1	248	10	13332	0.004032258064516129	0.00075007500750075	5.375806451612903	51761	ATP8A2	0.17124815898768336	0.38289587957239973	biological_process
GO:0046949	fatty-acyl-CoA biosynthetic process	1	248	10	13332	0.004032258064516129	0.00075007500750075	5.375806451612903	79966	SCD5	0.17124815898768336	0.38289587957239973	biological_process
GO:1902042	negative regulation of extrinsic apoptotic signaling pathway via death domain receptors	1	248	10	13332	0.004032258064516129	0.00075007500750075	5.375806451612903	117584	RFFL	0.17124815898768336	0.38289587957239973	biological_process
GO:1900745	positive regulation of p38MAPK cascade	1	248	10	13332	0.004032258064516129	0.00075007500750075	5.375806451612903	4215	MAP3K3	0.17124815898768336	0.38289587957239973	biological_process
GO:0042755	eating behavior	1	248	10	13332	0.004032258064516129	0.00075007500750075	5.375806451612903	51761	ATP8A2	0.17124815898768336	0.38289587957239973	biological_process
GO:0034162	toll-like receptor 9 signaling pathway	1	248	10	13332	0.004032258064516129	0.00075007500750075	5.375806451612903	118788	PIK3AP1	0.17124815898768336	0.38289587957239973	biological_process
GO:0016126	sterol biosynthetic process	1	248	10	13332	0.004032258064516129	0.00075007500750075	5.375806451612903	51422	PRKAG2	0.17124815898768336	0.38289587957239973	biological_process
GO:0051403	stress-activated MAPK cascade	1	248	10	13332	0.004032258064516129	0.00075007500750075	5.375806451612903	83605	CCM2	0.17124815898768336	0.38289587957239973	biological_process
GO:0006937	regulation of muscle contraction	1	248	10	13332	0.004032258064516129	0.00075007500750075	5.375806451612903	4660	PPP1R12B	0.17124815898768336	0.38289587957239973	biological_process
GO:0034453	microtubule anchoring	1	248	10	13332	0.004032258064516129	0.00075007500750075	5.375806451612903	23122	CLASP2	0.17124815898768336	0.38289587957239973	biological_process
GO:0048255	mRNA stabilization	1	248	10	13332	0.004032258064516129	0.00075007500750075	5.375806451612903	2668	GDNF	0.17124815898768336	0.38289587957239973	biological_process
GO:0043149	stress fiber assembly	1	248	10	13332	0.004032258064516129	0.00075007500750075	5.375806451612903	2185	PTK2B	0.17124815898768336	0.38289587957239973	biological_process
GO:0048702	embryonic neurocranium morphogenesis	1	248	10	13332	0.004032258064516129	0.00075007500750075	5.375806451612903	3340	NDST1	0.17124815898768336	0.38289587957239973	biological_process
GO:0051895	negative regulation of focal adhesion assembly	1	248	10	13332	0.004032258064516129	0.00075007500750075	5.375806451612903	23122	CLASP2	0.17124815898768336	0.38289587957239973	biological_process
GO:0033344	cholesterol efflux	1	248	10	13332	0.004032258064516129	0.00075007500750075	5.375806451612903	23673	STX12	0.17124815898768336	0.38289587957239973	biological_process
GO:0046328	regulation of JNK cascade	1	248	10	13332	0.004032258064516129	0.00075007500750075	5.375806451612903	9448	MAP4K4	0.17124815898768336	0.38289587957239973	biological_process
GO:0006970	response to osmotic stress	1	248	10	13332	0.004032258064516129	0.00075007500750075	5.375806451612903	2185	PTK2B	0.17124815898768336	0.38289587957239973	biological_process
GO:0001944	vasculature development	1	248	10	13332	0.004032258064516129	0.00075007500750075	5.375806451612903	7763	ZFAND5	0.17124815898768336	0.38289587957239973	biological_process
GO:0010498	proteasomal protein catabolic process	1	248	10	13332	0.004032258064516129	0.00075007500750075	5.375806451612903	9306	SOCS6	0.17124815898768336	0.38289587957239973	biological_process
GO:0006836	neurotransmitter transport	1	248	10	13332	0.004032258064516129	0.00075007500750075	5.375806451612903	9899	SV2B	0.17124815898768336	0.38289587957239973	biological_process
GO:0006883	cellular sodium ion homeostasis	1	248	10	13332	0.004032258064516129	0.00075007500750075	5.375806451612903	23327	NEDD4L	0.17124815898768336	0.38289587957239973	biological_process
GO:0032958	inositol phosphate biosynthetic process	1	248	10	13332	0.004032258064516129	0.00075007500750075	5.375806451612903	253430	IPMK	0.17124815898768336	0.38289587957239973	biological_process
GO:0014003	oligodendrocyte development	1	248	10	13332	0.004032258064516129	0.00075007500750075	5.375806451612903	3398	ID2	0.17124815898768336	0.38289587957239973	biological_process
GO:0016567	protein ubiquitination	8	248	289	13332	0.03225806451612903	0.021677167716771677	1.488112512557205	165918;55884;9306;8816;23276;7323;51322;23327	RNF168;WSB2;SOCS6;DCAF5;KLHL18;UBE2D3;WAC;NEDD4L	0.17147726564420357	0.38289587957239973	biological_process
GO:0090630	activation of GTPase activity	3	248	77	13332	0.012096774193548387	0.005775577557755775	2.0944700460829493	55633;64786;2185	TBC1D22B;TBC1D15;PTK2B	0.17263193167878946	0.38289587957239973	biological_process
GO:0008349	MAP kinase kinase kinase kinase activity	1	233	10	12391	0.004291845493562232	0.000807037365830038	5.318025751072962	9448	MAP4K4	0.1729579737426949	0.40824646446368096	molecular_function
GO:0051010	microtubule plus-end binding	1	233	10	12391	0.004291845493562232	0.000807037365830038	5.318025751072962	23122	CLASP2	0.1729579737426949	0.40824646446368096	molecular_function
GO:0000983	transcription factor activity, RNA polymerase II core promoter sequence-specific DNA binding	1	233	10	12391	0.004291845493562232	0.000807037365830038	5.318025751072962	5451	POU2F1	0.1729579737426949	0.40824646446368096	molecular_function
GO:0000339	RNA cap binding	1	233	10	12391	0.004291845493562232	0.000807037365830038	5.318025751072962	8672	EIF4G3	0.1729579737426949	0.40824646446368096	molecular_function
GO:0004697	protein kinase C activity	1	233	10	12391	0.004291845493562232	0.000807037365830038	5.318025751072962	5578	PRKCA	0.1729579737426949	0.40824646446368096	molecular_function
GO:0031434	mitogen-activated protein kinase kinase binding	1	233	10	12391	0.004291845493562232	0.000807037365830038	5.318025751072962	10221	TRIB1	0.1729579737426949	0.40824646446368096	molecular_function
GO:0015175	neutral amino acid transmembrane transporter activity	1	233	10	12391	0.004291845493562232	0.000807037365830038	5.318025751072962	23428	SLC7A8	0.1729579737426949	0.40824646446368096	molecular_function
GO:0017017	MAP kinase tyrosine/serine/threonine phosphatase activity	1	233	10	12391	0.004291845493562232	0.000807037365830038	5.318025751072962	1846	DUSP4	0.1729579737426949	0.40824646446368096	molecular_function
GO:0004526	ribonuclease P activity	1	233	10	12391	0.004291845493562232	0.000807037365830038	5.318025751072962	10556	RPP30	0.1729579737426949	0.40824646446368096	molecular_function
GO:0030374	ligand-dependent nuclear receptor transcription coactivator activity	2	233	40	12391	0.008583690987124463	0.003228149463320152	2.659012875536481	29079;170261	MED4;ZCCHC12	0.17311717163966217	0.40824646446368096	molecular_function
GO:0006915	apoptotic process	9	248	336	13332	0.036290322580645164	0.025202520252025202	1.4399481566820278	4293;10116;79960;6477;2185;7323;653308;23705;117584	MAP3K9;FEM1B;JADE1;SIAH1;PTK2B;UBE2D3;ASAH2B;CADM1;RFFL	0.17526714355429662	0.38289587957239973	biological_process
GO:0017053	transcriptional repressor complex	2	269	42	14857	0.007434944237918215	0.002826950259137107	2.630023012922641	23186;25942	RCOR1;SIN3A	0.1761414821453443	0.4968406495856388	cellular_component
GO:0045121	membrane raft	4	269	121	14857	0.01486988847583643	0.008144309079895	1.8258010998801806	23673;6530;5912;2185	STX12;SLC6A2;RAP2B;PTK2B	0.17671616665787437	0.4968406495856388	cellular_component
GO:0005635	nuclear envelope	4	269	121	14857	0.01486988847583643	0.008144309079895	1.8258010998801806	5048;124491;80351;10424	PAFAH1B1;TMEM170A;TNKS2;PGRMC2	0.17671616665787437	0.4968406495856388	cellular_component
GO:0050731	positive regulation of peptidyl-tyrosine phosphorylation	2	248	41	13332	0.008064516129032258	0.0030753075307530754	2.6223446105428794	3570;2185	IL6R;PTK2B	0.17690706065514103	0.38289587957239973	biological_process
GO:0006886	intracellular protein transport	6	248	203	13332	0.024193548387096774	0.015226522652265227	1.5889083108215476	164;9501;64786;23673;10527;55633	AP1G1;RPH3AL;TBC1D15;STX12;IPO7;TBC1D22B	0.1778344149619701	0.38289587957239973	biological_process
GO:0006397	mRNA processing	5	248	160	13332	0.020161290322580645	0.012001200120012	1.6799395161290323	54439;60680;2334;55796;54845	RBM27;CELF5;AFF2;MBNL3;ESRP1	0.17809879935826378	0.38289587957239973	biological_process
GO:0005254	chloride channel activity	2	233	41	12391	0.008583690987124463	0.0033088531999031557	2.59415890296242	1184;94015	CLCN5;TTYH2	0.17986930830958914	0.4137015133691019	molecular_function
GO:0003824	catalytic activity	2	233	41	12391	0.008583690987124463	0.0033088531999031557	2.59415890296242	22982;57609	DIP2C;DIP2B	0.17986930830958914	0.4137015133691019	molecular_function
GO:0002039	p53 binding	2	233	41	12391	0.008583690987124463	0.0033088531999031557	2.59415890296242	80854;117584	SETD7;RFFL	0.17986930830958914	0.4137015133691019	molecular_function
GO:0043161	proteasome-mediated ubiquitin-dependent protein catabolic process	5	248	161	13332	0.020161290322580645	0.012076207620762076	1.6695051091965538	6477;26994;7323;117584;23327	SIAH1;RNF11;UBE2D3;RFFL;NEDD4L	0.1812338594143718	0.38289587957239973	biological_process
GO:0016324	apical plasma membrane	6	269	210	14857	0.022304832713754646	0.014134751295685536	1.5780138077535846	523;3570;23704;7976;57477;23255	ATP6V1A;IL6R;KCNE4;FZD3;SHROOM4;MTCL1	0.1818585352186366	0.4968406495856388	cellular_component
GO:0042788	polysomal ribosome	1	269	11	14857	0.0037174721189591076	0.000740391734535909	5.020953024670497	57532	NUFIP2	0.18213563959096882	0.4968406495856388	cellular_component
GO:0005773	vacuole	1	269	11	14857	0.0037174721189591076	0.000740391734535909	5.020953024670497	8934	RAB29	0.18213563959096882	0.4968406495856388	cellular_component
GO:0035253	ciliary rootlet	1	269	11	14857	0.0037174721189591076	0.000740391734535909	5.020953024670497	3800	KIF5C	0.18213563959096882	0.4968406495856388	cellular_component
GO:0035577	azurophil granule membrane	2	269	43	14857	0.007434944237918215	0.0028942585986403715	2.568859687040719	9145;25798	SYNGR1;BRI3	0.18265642795748535	0.4968406495856388	cellular_component
GO:0017148	negative regulation of translation	2	248	42	13332	0.008064516129032258	0.0031503150315031502	2.5599078341013826	131405;7832	TRIM71;BTG2	0.18360762137955516	0.38289587957239973	biological_process
GO:0006417	regulation of translation	2	248	42	13332	0.008064516129032258	0.0031503150315031502	2.5599078341013826	84541;2915	KBTBD8;GRM5	0.18360762137955516	0.38289587957239973	biological_process
GO:0019899	enzyme binding	6	233	203	12391	0.02575107296137339	0.01638285852634977	1.571830271253092	5534;3570;51631;51495;5578;80351	PPP3R1;IL6R;LUC7L2;HACD3;PRKCA;TNKS2	0.18382638716820182	0.4137015133691019	molecular_function
GO:0045197	establishment or maintenance of epithelial cell apical/basal polarity	1	248	11	13332	0.004032258064516129	0.0008250825082508251	4.887096774193548	23255	MTCL1	0.1866760569400832	0.38289587957239973	biological_process
GO:0048662	negative regulation of smooth muscle cell proliferation	1	248	11	13332	0.004032258064516129	0.0008250825082508251	4.887096774193548	10221	TRIB1	0.1866760569400832	0.38289587957239973	biological_process
GO:0061001	regulation of dendritic spine morphogenesis	1	248	11	13332	0.004032258064516129	0.0008250825082508251	4.887096774193548	2043	EPHA4	0.1866760569400832	0.38289587957239973	biological_process
GO:0043153	entrainment of circadian clock by photoperiod	1	248	11	13332	0.004032258064516129	0.0008250825082508251	4.887096774193548	3398	ID2	0.1866760569400832	0.38289587957239973	biological_process
GO:0033962	cytoplasmic mRNA processing body assembly	1	248	11	13332	0.004032258064516129	0.0008250825082508251	4.887096774193548	25804	LSM4	0.1866760569400832	0.38289587957239973	biological_process
GO:0035902	response to immobilization stress	1	248	11	13332	0.004032258064516129	0.0008250825082508251	4.887096774193548	2185	PTK2B	0.1866760569400832	0.38289587957239973	biological_process
GO:0001702	gastrulation with mouth forming second	1	248	11	13332	0.004032258064516129	0.0008250825082508251	4.887096774193548	6045	RNF2	0.1866760569400832	0.38289587957239973	biological_process
GO:0042307	positive regulation of protein import into nucleus	1	248	11	13332	0.004032258064516129	0.0008250825082508251	4.887096774193548	7545	ZIC1	0.1866760569400832	0.38289587957239973	biological_process
GO:0048703	embryonic viscerocranium morphogenesis	1	248	11	13332	0.004032258064516129	0.0008250825082508251	4.887096774193548	3340	NDST1	0.1866760569400832	0.38289587957239973	biological_process
GO:1900181	negative regulation of protein localization to nucleus	1	248	11	13332	0.004032258064516129	0.0008250825082508251	4.887096774193548	25942	SIN3A	0.1866760569400832	0.38289587957239973	biological_process
GO:2000009	negative regulation of protein localization to cell surface	1	248	11	13332	0.004032258064516129	0.0008250825082508251	4.887096774193548	23327	NEDD4L	0.1866760569400832	0.38289587957239973	biological_process
GO:0010951	negative regulation of endopeptidase activity	1	248	11	13332	0.004032258064516129	0.0008250825082508251	4.887096774193548	6695	SPOCK1	0.1866760569400832	0.38289587957239973	biological_process
GO:0043651	linoleic acid metabolic process	1	248	11	13332	0.004032258064516129	0.0008250825082508251	4.887096774193548	83401	ELOVL3	0.1866760569400832	0.38289587957239973	biological_process
GO:0007004	telomere maintenance via telomerase	1	248	11	13332	0.004032258064516129	0.0008250825082508251	4.887096774193548	9887	SMG7	0.1866760569400832	0.38289587957239973	biological_process
GO:2000786	positive regulation of autophagosome assembly	1	248	11	13332	0.004032258064516129	0.0008250825082508251	4.887096774193548	8396	PIP4K2B	0.1866760569400832	0.38289587957239973	biological_process
GO:0002098	tRNA wobble uridine modification	1	248	11	13332	0.004032258064516129	0.0008250825082508251	4.887096774193548	81605	URM1	0.1866760569400832	0.38289587957239973	biological_process
GO:0007259	JAK-STAT cascade	1	248	11	13332	0.004032258064516129	0.0008250825082508251	4.887096774193548	9306	SOCS6	0.1866760569400832	0.38289587957239973	biological_process
GO:0006646	phosphatidylethanolamine biosynthetic process	1	248	11	13332	0.004032258064516129	0.0008250825082508251	4.887096774193548	55500	ETNK1	0.1866760569400832	0.38289587957239973	biological_process
GO:0001682	tRNA 5'-leader removal	1	248	11	13332	0.004032258064516129	0.0008250825082508251	4.887096774193548	10556	RPP30	0.1866760569400832	0.38289587957239973	biological_process
GO:0015012	heparan sulfate proteoglycan biosynthetic process	1	248	11	13332	0.004032258064516129	0.0008250825082508251	4.887096774193548	3340	NDST1	0.1866760569400832	0.38289587957239973	biological_process
GO:0043968	histone H2A acetylation	1	248	11	13332	0.004032258064516129	0.0008250825082508251	4.887096774193548	64769	MEAF6	0.1866760569400832	0.38289587957239973	biological_process
GO:0002052	positive regulation of neuroblast proliferation	1	248	11	13332	0.004032258064516129	0.0008250825082508251	4.887096774193548	7976	FZD3	0.1866760569400832	0.38289587957239973	biological_process
GO:0080111	DNA demethylation	1	248	11	13332	0.004032258064516129	0.0008250825082508251	4.887096774193548	200424	TET3	0.1866760569400832	0.38289587957239973	biological_process
GO:0014032	neural crest cell development	1	248	11	13332	0.004032258064516129	0.0008250825082508251	4.887096774193548	84541	KBTBD8	0.1866760569400832	0.38289587957239973	biological_process
GO:1904355	positive regulation of telomere capping	1	248	11	13332	0.004032258064516129	0.0008250825082508251	4.887096774193548	80351	TNKS2	0.1866760569400832	0.38289587957239973	biological_process
GO:0045662	negative regulation of myoblast differentiation	1	248	11	13332	0.004032258064516129	0.0008250825082508251	4.887096774193548	55796	MBNL3	0.1866760569400832	0.38289587957239973	biological_process
GO:0001706	endoderm formation	1	248	11	13332	0.004032258064516129	0.0008250825082508251	4.887096774193548	1846	DUSP4	0.1866760569400832	0.38289587957239973	biological_process
GO:0045840	positive regulation of mitotic nuclear division	1	248	11	13332	0.004032258064516129	0.0008250825082508251	4.887096774193548	2069	EREG	0.1866760569400832	0.38289587957239973	biological_process
GO:0010001	glial cell differentiation	1	248	11	13332	0.004032258064516129	0.0008250825082508251	4.887096774193548	4781	NFIB	0.1866760569400832	0.38289587957239973	biological_process
GO:0016559	peroxisome fission	1	248	11	13332	0.004032258064516129	0.0008250825082508251	4.887096774193548	8800	PEX11A	0.1866760569400832	0.38289587957239973	biological_process
GO:0030902	hindbrain development	1	248	11	13332	0.004032258064516129	0.0008250825082508251	4.887096774193548	4781	NFIB	0.1866760569400832	0.38289587957239973	biological_process
GO:0007202	activation of phospholipase C activity	1	248	11	13332	0.004032258064516129	0.0008250825082508251	4.887096774193548	9290	GPR55	0.1866760569400832	0.38289587957239973	biological_process
GO:0072657	protein localization to membrane	1	248	11	13332	0.004032258064516129	0.0008250825082508251	4.887096774193548	8934	RAB29	0.1866760569400832	0.38289587957239973	biological_process
GO:0019955	cytokine binding	1	233	11	12391	0.004291845493562232	0.0008877411024130417	4.834568864611783	8322	FZD4	0.18852220862389452	0.4137015133691019	molecular_function
GO:0031210	phosphatidylcholine binding	1	233	11	12391	0.004291845493562232	0.0008877411024130417	4.834568864611783	57488	ESYT2	0.18852220862389452	0.4137015133691019	molecular_function
GO:0004385	guanylate kinase activity	1	233	11	12391	0.004291845493562232	0.0008877411024130417	4.834568864611783	1740	DLG2	0.18852220862389452	0.4137015133691019	molecular_function
GO:0015386	potassium:proton antiporter activity	1	233	11	12391	0.004291845493562232	0.0008877411024130417	4.834568864611783	10479	SLC9A6	0.18852220862389452	0.4137015133691019	molecular_function
GO:0004708	MAP kinase kinase activity	1	233	11	12391	0.004291845493562232	0.0008877411024130417	4.834568864611783	4293	MAP3K9	0.18852220862389452	0.4137015133691019	molecular_function
GO:0070063	RNA polymerase binding	1	233	11	12391	0.004291845493562232	0.0008877411024130417	4.834568864611783	904	CCNT1	0.18852220862389452	0.4137015133691019	molecular_function
GO:0043197	dendritic spine	3	269	83	14857	0.011152416356877323	0.00558659217877095	1.9962825278810408	2043;2185;80315	EPHA4;PTK2B;CPEB4	0.19033346320109829	0.4968406495856388	cellular_component
GO:0005938	cell cortex	3	269	83	14857	0.011152416356877323	0.00558659217877095	1.9962825278810408	23122;2185;5048	CLASP2;PTK2B;PAFAH1B1	0.19033346320109829	0.4968406495856388	cellular_component
GO:0005871	kinesin complex	2	269	45	14857	0.007434944237918215	0.0030288752776469006	2.454688145394465	5048;3800	PAFAH1B1;KIF5C	0.19578763683102357	0.4968406495856388	cellular_component
GO:0030285	integral component of synaptic vesicle membrane	1	269	12	14857	0.0037174721189591076	0.0008077000740391734	4.602540272614622	8674	VAMP4	0.19695481734419087	0.4968406495856388	cellular_component
GO:0033270	paranode region of axon	1	269	12	14857	0.0037174721189591076	0.0008077000740391734	4.602540272614622	57731	SPTBN4	0.19695481734419087	0.4968406495856388	cellular_component
GO:0035102	PRC1 complex	1	269	12	14857	0.0037174721189591076	0.0008077000740391734	4.602540272614622	6045	RNF2	0.19695481734419087	0.4968406495856388	cellular_component
GO:0043022	ribosome binding	2	233	44	12391	0.008583690987124463	0.003550964409652167	2.4172844323058915	54915;80315	YTHDF1;CPEB4	0.20034657435496936	0.4236786034148675	molecular_function
GO:0000086	G2/M transition of mitotic cell cycle	3	248	83	13332	0.012096774193548387	0.006225622562256226	1.9430625728721336	5048;4660;80254	PAFAH1B1;PPP1R12B;CEP63	0.20077957781764372	0.39153451091719477	biological_process
GO:0050690	regulation of defense response to virus by virus	1	248	12	13332	0.004032258064516129	0.0009000900090009	4.479838709677419	164	AP1G1	0.20181788847875345	0.39153451091719477	biological_process
GO:0050715	positive regulation of cytokine secretion	1	248	12	13332	0.004032258064516129	0.0009000900090009	4.479838709677419	23705	CADM1	0.20181788847875345	0.39153451091719477	biological_process
GO:0051928	positive regulation of calcium ion transport	1	248	12	13332	0.004032258064516129	0.0009000900090009	4.479838709677419	65267	WNK3	0.20181788847875345	0.39153451091719477	biological_process
GO:0070423	nucleotide-binding oligomerization domain containing signaling pathway	1	248	12	13332	0.004032258064516129	0.0009000900090009	4.479838709677419	23118	TAB2	0.20181788847875345	0.39153451091719477	biological_process
GO:0032006	regulation of TOR signaling	1	248	12	13332	0.004032258064516129	0.0009000900090009	4.479838709677419	117584	RFFL	0.20181788847875345	0.39153451091719477	biological_process
GO:0032722	positive regulation of chemokine production	1	248	12	13332	0.004032258064516129	0.0009000900090009	4.479838709677419	3570	IL6R	0.20181788847875345	0.39153451091719477	biological_process
GO:0035584	calcium-mediated signaling using intracellular calcium source	1	248	12	13332	0.004032258064516129	0.0009000900090009	4.479838709677419	2915	GRM5	0.20181788847875345	0.39153451091719477	biological_process
GO:0021772	olfactory bulb development	1	248	12	13332	0.004032258064516129	0.0009000900090009	4.479838709677419	3398	ID2	0.20181788847875345	0.39153451091719477	biological_process
GO:0010586	miRNA metabolic process	1	248	12	13332	0.004032258064516129	0.0009000900090009	4.479838709677419	131405	TRIM71	0.20181788847875345	0.39153451091719477	biological_process
GO:0010575	positive regulation of vascular endothelial growth factor production	1	248	12	13332	0.004032258064516129	0.0009000900090009	4.479838709677419	6095	RORA	0.20181788847875345	0.39153451091719477	biological_process
GO:0060045	positive regulation of cardiac muscle cell proliferation	1	248	12	13332	0.004032258064516129	0.0009000900090009	4.479838709677419	7472	WNT2	0.20181788847875345	0.39153451091719477	biological_process
GO:0010906	regulation of glucose metabolic process	1	248	12	13332	0.004032258064516129	0.0009000900090009	4.479838709677419	6095	RORA	0.20181788847875345	0.39153451091719477	biological_process
GO:0044344	cellular response to fibroblast growth factor stimulus	1	248	12	13332	0.004032258064516129	0.0009000900090009	4.479838709677419	10765	KDM5B	0.20181788847875345	0.39153451091719477	biological_process
GO:0001954	positive regulation of cell-matrix adhesion	1	248	12	13332	0.004032258064516129	0.0009000900090009	4.479838709677419	2185	PTK2B	0.20181788847875345	0.39153451091719477	biological_process
GO:0051149	positive regulation of muscle cell differentiation	1	248	12	13332	0.004032258064516129	0.0009000900090009	4.479838709677419	9043	SPAG9	0.20181788847875345	0.39153451091719477	biological_process
GO:0009303	rRNA transcription	1	248	12	13332	0.004032258064516129	0.0009000900090009	4.479838709677419	84172	POLR1B	0.20181788847875345	0.39153451091719477	biological_process
GO:0071385	cellular response to glucocorticoid stimulus	1	248	12	13332	0.004032258064516129	0.0009000900090009	4.479838709677419	6753	SSTR3	0.20181788847875345	0.39153451091719477	biological_process
GO:1900153	positive regulation of nuclear-transcribed mRNA catabolic process, deadenylation-dependent decay	1	248	12	13332	0.004032258064516129	0.0009000900090009	4.479838709677419	23112	TNRC6B	0.20181788847875345	0.39153451091719477	biological_process
GO:0045638	negative regulation of myeloid cell differentiation	1	248	12	13332	0.004032258064516129	0.0009000900090009	4.479838709677419	2185	PTK2B	0.20181788847875345	0.39153451091719477	biological_process
GO:0051968	positive regulation of synaptic transmission, glutamatergic	1	248	12	13332	0.004032258064516129	0.0009000900090009	4.479838709677419	2185	PTK2B	0.20181788847875345	0.39153451091719477	biological_process
GO:0051693	actin filament capping	1	248	12	13332	0.004032258064516129	0.0009000900090009	4.479838709677419	57731	SPTBN4	0.20181788847875345	0.39153451091719477	biological_process
GO:0002218	activation of innate immune response	1	248	12	13332	0.004032258064516129	0.0009000900090009	4.479838709677419	25942	SIN3A	0.20181788847875345	0.39153451091719477	biological_process
GO:0045807	positive regulation of endocytosis	1	248	12	13332	0.004032258064516129	0.0009000900090009	4.479838709677419	23327	NEDD4L	0.20181788847875345	0.39153451091719477	biological_process
GO:0001675	acrosome assembly	1	248	12	13332	0.004032258064516129	0.0009000900090009	4.479838709677419	5048	PAFAH1B1	0.20181788847875345	0.39153451091719477	biological_process
GO:0048280	vesicle fusion with Golgi apparatus	1	248	12	13332	0.004032258064516129	0.0009000900090009	4.479838709677419	143187	VTI1A	0.20181788847875345	0.39153451091719477	biological_process
GO:0042692	muscle cell differentiation	1	248	12	13332	0.004032258064516129	0.0009000900090009	4.479838709677419	6095	RORA	0.20181788847875345	0.39153451091719477	biological_process
GO:0036109	alpha-linolenic acid metabolic process	1	248	12	13332	0.004032258064516129	0.0009000900090009	4.479838709677419	83401	ELOVL3	0.20181788847875345	0.39153451091719477	biological_process
GO:0045335	phagocytic vesicle	2	269	46	14857	0.007434944237918215	0.003096183617150165	2.40132535962502	23673;5906	STX12;RAP1A	0.20239724497650674	0.4968406495856388	cellular_component
GO:0005925	focal adhesion	7	269	264	14857	0.026022304832713755	0.017769401628861817	1.4644446321955615	79834;7145;81848;2185;7532;51495;55740	PEAK1;TNS1;SPRY4;PTK2B;YWHAG;HACD3;ENAH	0.2032818764028189	0.4968406495856388	cellular_component
GO:0004896	cytokine receptor activity	1	233	12	12391	0.004291845493562232	0.0009684448389960455	4.4316881258941345	3570	IL6R	0.20379477126284767	0.4236786034148675	molecular_function
GO:0005247	voltage-gated chloride channel activity	1	233	12	12391	0.004291845493562232	0.0009684448389960455	4.4316881258941345	1184	CLCN5	0.20379477126284767	0.4236786034148675	molecular_function
GO:0030695	GTPase regulator activity	1	233	12	12391	0.004291845493562232	0.0009684448389960455	4.4316881258941345	10527	IPO7	0.20379477126284767	0.4236786034148675	molecular_function
GO:0008191	metalloendopeptidase inhibitor activity	1	233	12	12391	0.004291845493562232	0.0009684448389960455	4.4316881258941345	6695	SPOCK1	0.20379477126284767	0.4236786034148675	molecular_function
GO:0050750	low-density lipoprotein particle receptor binding	1	233	12	12391	0.004291845493562232	0.0009684448389960455	4.4316881258941345	4043	LRPAP1	0.20379477126284767	0.4236786034148675	molecular_function
GO:0070403	NAD+ binding	1	233	12	12391	0.004291845493562232	0.0009684448389960455	4.4316881258941345	51548	SIRT6	0.20379477126284767	0.4236786034148675	molecular_function
GO:0042809	vitamin D receptor binding	1	233	12	12391	0.004291845493562232	0.0009684448389960455	4.4316881258941345	29079	MED4	0.20379477126284767	0.4236786034148675	molecular_function
GO:0030426	growth cone	3	269	86	14857	0.011152416356877323	0.005788517197280743	1.9266447652805394	80315;26059;2185	CPEB4;ERC2;PTK2B	0.20422719292709593	0.4968406495856388	cellular_component
GO:0045944	positive regulation of transcription from RNA polymerase II promoter	14	248	588	13332	0.056451612903225805	0.04410441044104411	1.279953917050691	201501;4781;4782;7472;25942;2668;5534;7182;904;64207;5451;200424;6095;153222	ZBTB7C;NFIB;NFIC;WNT2;SIN3A;GDNF;PPP3R1;NR2C2;CCNT1;IRF2BPL;POU2F1;TET3;RORA;CREBRF	0.20684806940847825	0.3944264493814717	biological_process
GO:0034220	ion transmembrane transport	4	248	126	13332	0.016129032258064516	0.009450945094509451	1.706605222734255	523;1184;63982;23327	ATP6V1A;CLCN5;ANO3;NEDD4L	0.2076748061294268	0.3944264493814717	biological_process
GO:0005912	adherens junction	2	269	47	14857	0.007434944237918215	0.0031634919566534293	2.3502333306968284	65267;57731	WNK3;SPTBN4	0.20903193312287147	0.4968406495856388	cellular_component
GO:0016604	nuclear body	6	269	220	14857	0.022304832713754646	0.01480783469071818	1.506285907401149	6045;153222;130271;57532;26137;54845	RNF2;CREBRF;PLEKHH2;NUFIP2;ZBTB20;ESRP1	0.20959593303737362	0.4968406495856388	cellular_component
GO:0005085	guanyl-nucleotide exchange factor activity	3	233	84	12391	0.012875536480686695	0.006779113872972318	1.8992949110974862	140775;5924;1795	SMCR8;RASGRF2;DOCK3	0.20993758790135503	0.4320926812412782	molecular_function
GO:0000082	G1/S transition of mitotic cell cycle	2	248	46	13332	0.008064516129032258	0.0034503450345034505	2.337307152875175	29933;131405	GPR132;TRIM71	0.2107377001710237	0.3944264493814717	biological_process
GO:0006906	vesicle fusion	2	248	46	13332	0.008064516129032258	0.0034503450345034505	2.337307152875175	127833;23673	SYT2;STX12	0.2107377001710237	0.3944264493814717	biological_process
GO:0031672	A band	1	269	13	14857	0.0037174721189591076	0.000875008413542438	4.248498713182728	4660	PPP1R12B	0.2115064612693884	0.4968406495856388	cellular_component
GO:0097440	apical dendrite	1	269	13	14857	0.0037174721189591076	0.000875008413542438	4.248498713182728	2185	PTK2B	0.2115064612693884	0.4968406495856388	cellular_component
GO:0016327	apicolateral plasma membrane	1	269	13	14857	0.0037174721189591076	0.000875008413542438	4.248498713182728	23255	MTCL1	0.2115064612693884	0.4968406495856388	cellular_component
GO:0005779	integral component of peroxisomal membrane	1	269	13	14857	0.0037174721189591076	0.000875008413542438	4.248498713182728	8800	PEX11A	0.2115064612693884	0.4968406495856388	cellular_component
GO:0035267	NuA4 histone acetyltransferase complex	1	269	13	14857	0.0037174721189591076	0.000875008413542438	4.248498713182728	64769	MEAF6	0.2115064612693884	0.4968406495856388	cellular_component
GO:0044306	neuron projection terminus	1	269	13	14857	0.0037174721189591076	0.000875008413542438	4.248498713182728	143187	VTI1A	0.2115064612693884	0.4968406495856388	cellular_component
GO:0030176	integral component of endoplasmic reticulum membrane	3	269	88	14857	0.011152416356877323	0.005923133876287272	1.8828573842514362	51495;83401;22908	HACD3;ELOVL3;SACM1L	0.21361676671261212	0.4971081767424338	cellular_component
GO:0042393	histone binding	3	233	85	12391	0.012875536480686695	0.006859817609555323	1.8769502650845744	10527;165918;10765	IPO7;RNF168;KDM5B	0.21483486092619744	0.4320926812412782	molecular_function
GO:0030175	filopodium	2	269	48	14857	0.007434944237918215	0.0032308002961566936	2.301270136307311	55740;2043	ENAH;EPHA4	0.21568864081444025	0.49728214409995947	cellular_component
GO:0080182	histone H3-K4 trimethylation	1	248	13	13332	0.004032258064516129	0.0009750975097509751	4.135235732009925	200424	TET3	0.21667893679879455	0.3944264493814717	biological_process
GO:1902902	negative regulation of autophagosome assembly	1	248	13	13332	0.004032258064516129	0.0009750975097509751	4.135235732009925	140775	SMCR8	0.21667893679879455	0.3944264493814717	biological_process
GO:1904262	negative regulation of TORC1 signaling	1	248	13	13332	0.004032258064516129	0.0009750975097509751	4.135235732009925	143686	SESN3	0.21667893679879455	0.3944264493814717	biological_process
GO:0035196	production of miRNAs involved in gene silencing by miRNA	1	248	13	13332	0.004032258064516129	0.0009750975097509751	4.135235732009925	131405	TRIM71	0.21667893679879455	0.3944264493814717	biological_process
GO:0061028	establishment of endothelial barrier	1	248	13	13332	0.004032258064516129	0.0009750975097509751	4.135235732009925	5906	RAP1A	0.21667893679879455	0.3944264493814717	biological_process
GO:0045737	positive regulation of cyclin-dependent protein serine/threonine kinase activity	1	248	13	13332	0.004032258064516129	0.0009750975097509751	4.135235732009925	904	CCNT1	0.21667893679879455	0.3944264493814717	biological_process
GO:0000077	DNA damage checkpoint	1	248	13	13332	0.004032258064516129	0.0009750975097509751	4.135235732009925	80254	CEP63	0.21667893679879455	0.3944264493814717	biological_process
GO:0045736	negative regulation of cyclin-dependent protein serine/threonine kinase activity	1	248	13	13332	0.004032258064516129	0.0009750975097509751	4.135235732009925	10527	IPO7	0.21667893679879455	0.3944264493814717	biological_process
GO:0031954	positive regulation of protein autophosphorylation	1	248	13	13332	0.004032258064516129	0.0009750975097509751	4.135235732009925	5912	RAP2B	0.21667893679879455	0.3944264493814717	biological_process
GO:0030518	intracellular steroid hormone receptor signaling pathway	1	248	13	13332	0.004032258064516129	0.0009750975097509751	4.135235732009925	29079	MED4	0.21667893679879455	0.3944264493814717	biological_process
GO:2000249	regulation of actin cytoskeleton reorganization	1	248	13	13332	0.004032258064516129	0.0009750975097509751	4.135235732009925	2185	PTK2B	0.21667893679879455	0.3944264493814717	biological_process
GO:0021542	dentate gyrus development	1	248	13	13332	0.004032258064516129	0.0009750975097509751	4.135235732009925	7832	BTG2	0.21667893679879455	0.3944264493814717	biological_process
GO:0010765	positive regulation of sodium ion transport	1	248	13	13332	0.004032258064516129	0.0009750975097509751	4.135235732009925	65267	WNK3	0.21667893679879455	0.3944264493814717	biological_process
GO:0060997	dendritic spine morphogenesis	1	248	13	13332	0.004032258064516129	0.0009750975097509751	4.135235732009925	2048	EPHB2	0.21667893679879455	0.3944264493814717	biological_process
GO:0045664	regulation of neuron differentiation	1	248	13	13332	0.004032258064516129	0.0009750975097509751	4.135235732009925	7532	YWHAG	0.21667893679879455	0.3944264493814717	biological_process
GO:0045648	positive regulation of erythrocyte differentiation	1	248	13	13332	0.004032258064516129	0.0009750975097509751	4.135235732009925	3398	ID2	0.21667893679879455	0.3944264493814717	biological_process
GO:0098719	sodium ion import across plasma membrane	1	248	13	13332	0.004032258064516129	0.0009750975097509751	4.135235732009925	10479	SLC9A6	0.21667893679879455	0.3944264493814717	biological_process
GO:0009948	anterior/posterior axis specification	1	248	13	13332	0.004032258064516129	0.0009750975097509751	4.135235732009925	6045	RNF2	0.21667893679879455	0.3944264493814717	biological_process
GO:1900273	positive regulation of long-term synaptic potentiation	1	248	13	13332	0.004032258064516129	0.0009750975097509751	4.135235732009925	2048	EPHB2	0.21667893679879455	0.3944264493814717	biological_process
GO:0090190	positive regulation of branching involved in ureteric bud morphogenesis	1	248	13	13332	0.004032258064516129	0.0009750975097509751	4.135235732009925	2668	GDNF	0.21667893679879455	0.3944264493814717	biological_process
GO:0006198	cAMP catabolic process	1	248	13	13332	0.004032258064516129	0.0009750975097509751	4.135235732009925	5150	PDE7A	0.21667893679879455	0.3944264493814717	biological_process
GO:0010613	positive regulation of cardiac muscle hypertrophy	1	248	13	13332	0.004032258064516129	0.0009750975097509751	4.135235732009925	5578	PRKCA	0.21667893679879455	0.3944264493814717	biological_process
GO:0050771	negative regulation of axonogenesis	1	248	13	13332	0.004032258064516129	0.0009750975097509751	4.135235732009925	2048	EPHB2	0.21667893679879455	0.3944264493814717	biological_process
GO:0014066	regulation of phosphatidylinositol 3-kinase signaling	1	248	13	13332	0.004032258064516129	0.0009750975097509751	4.135235732009925	8396	PIP4K2B	0.21667893679879455	0.3944264493814717	biological_process
GO:0090398	cellular senescence	1	248	13	13332	0.004032258064516129	0.0009750975097509751	4.135235732009925	3398	ID2	0.21667893679879455	0.3944264493814717	biological_process
GO:0007405	neuroblast proliferation	1	248	13	13332	0.004032258064516129	0.0009750975097509751	4.135235732009925	5048	PAFAH1B1	0.21667893679879455	0.3944264493814717	biological_process
GO:0048557	embryonic digestive tract morphogenesis	1	248	13	13332	0.004032258064516129	0.0009750975097509751	4.135235732009925	3398	ID2	0.21667893679879455	0.3944264493814717	biological_process
GO:0045216	cell-cell junction organization	1	248	13	13332	0.004032258064516129	0.0009750975097509751	4.135235732009925	83605	CCM2	0.21667893679879455	0.3944264493814717	biological_process
GO:0022011	myelination in peripheral nervous system	1	248	13	13332	0.004032258064516129	0.0009750975097509751	4.135235732009925	5534	PPP3R1	0.21667893679879455	0.3944264493814717	biological_process
GO:1901214	regulation of neuron death	1	248	13	13332	0.004032258064516129	0.0009750975097509751	4.135235732009925	8934	RAB29	0.21667893679879455	0.3944264493814717	biological_process
GO:0043204	perikaryon	3	269	89	14857	0.011152416356877323	0.005990442215790537	1.8617016833047908	2043;2899;3745	EPHA4;GRIK3;KCNB1	0.21834620180554054	0.4975491194388877	cellular_component
GO:0004115	3',5'-cyclic-AMP phosphodiesterase activity	1	233	13	12391	0.004291845493562232	0.0010491485755790492	4.090789039286894	5150	PDE7A	0.21878110442596366	0.4320926812412782	molecular_function
GO:0031489	myosin V binding	1	233	13	12391	0.004291845493562232	0.0010491485755790492	4.090789039286894	51560	RAB6B	0.21878110442596366	0.4320926812412782	molecular_function
GO:0004438	phosphatidylinositol-3-phosphatase activity	1	233	13	12391	0.004291845493562232	0.0010491485755790492	4.090789039286894	22908	SACM1L	0.21878110442596366	0.4320926812412782	molecular_function
GO:0005496	steroid binding	1	233	13	12391	0.004291845493562232	0.0010491485755790492	4.090789039286894	10424	PGRMC2	0.21878110442596366	0.4320926812412782	molecular_function
GO:0015385	sodium:proton antiporter activity	1	233	13	12391	0.004291845493562232	0.0010491485755790492	4.090789039286894	10479	SLC9A6	0.21878110442596366	0.4320926812412782	molecular_function
GO:0008028	monocarboxylic acid transmembrane transporter activity	1	233	13	12391	0.004291845493562232	0.0010491485755790492	4.090789039286894	9120	SLC16A6	0.21878110442596366	0.4320926812412782	molecular_function
GO:0005769	early endosome	5	269	179	14857	0.01858736059479554	0.012048192771084338	1.5427509293680297	8934;5906;6477;26994;22906	RAB29;RAP1A;SIAH1;RNF11;TRAK1	0.2246043233576397	0.4975491194388877	cellular_component
GO:0032433	filopodium tip	1	269	14	14857	0.0037174721189591076	0.0009423167530457024	3.9450345193839613	7976	FZD3	0.22579538352045905	0.4975491194388877	cellular_component
GO:0008074	guanylate cyclase complex, soluble	1	269	14	14857	0.0037174721189591076	0.0009423167530457024	3.9450345193839613	2977	GUCY1A2	0.22579538352045905	0.4975491194388877	cellular_component
GO:0030131	clathrin adaptor complex	1	269	14	14857	0.0037174721189591076	0.0009423167530457024	3.9450345193839613	164	AP1G1	0.22579538352045905	0.4975491194388877	cellular_component
GO:0007166	cell surface receptor signaling pathway	4	248	131	13332	0.016129032258064516	0.009825982598259826	1.6414676188131	2696;23284;2185;8396	GIPR;ADGRL3;PTK2B;PIP4K2B	0.2272723229970725	0.3979895505887617	biological_process
GO:0000922	spindle pole	3	269	91	14857	0.011152416356877323	0.0061250588947970655	1.8207851627925975	80254;23255;150468	CEP63;MTCL1;CKAP2L	0.22786868018201992	0.4977131698712541	cellular_component
GO:0019901	protein kinase binding	7	233	264	12391	0.030042918454935622	0.021305786457913003	1.41008258551177	140775;51422;51684;4660;904;4214;117584	SMCR8;PRKAG2;SUFU;PPP1R12B;CCNT1;MAP3K1;RFFL	0.2294983285104264	0.4391770817455807	molecular_function
GO:0007413	axonal fasciculation	1	248	14	13332	0.004032258064516129	0.00105010501050105	3.839861751152074	2048	EPHB2	0.23126438793728785	0.3979895505887617	biological_process
GO:0002053	positive regulation of mesenchymal cell proliferation	1	248	14	13332	0.004032258064516129	0.00105010501050105	3.839861751152074	7472	WNT2	0.23126438793728785	0.3979895505887617	biological_process
GO:0043536	positive regulation of blood vessel endothelial cell migration	1	248	14	13332	0.004032258064516129	0.00105010501050105	3.839861751152074	5578	PRKCA	0.23126438793728785	0.3979895505887617	biological_process
GO:0070555	response to interleukin-1	1	248	14	13332	0.004032258064516129	0.00105010501050105	3.839861751152074	5578	PRKCA	0.23126438793728785	0.3979895505887617	biological_process
GO:0007031	peroxisome organization	1	248	14	13332	0.004032258064516129	0.00105010501050105	3.839861751152074	8800	PEX11A	0.23126438793728785	0.3979895505887617	biological_process
GO:0033540	fatty acid beta-oxidation using acyl-CoA oxidase	1	248	14	13332	0.004032258064516129	0.00105010501050105	3.839861751152074	23600	AMACR	0.23126438793728785	0.3979895505887617	biological_process
GO:0061003	positive regulation of dendritic spine morphogenesis	1	248	14	13332	0.004032258064516129	0.00105010501050105	3.839861751152074	5048	PAFAH1B1	0.23126438793728785	0.3979895505887617	biological_process
GO:0015914	phospholipid transport	1	248	14	13332	0.004032258064516129	0.00105010501050105	3.839861751152074	114882	OSBPL8	0.23126438793728785	0.3979895505887617	biological_process
GO:0051899	membrane depolarization	1	248	14	13332	0.004032258064516129	0.00105010501050105	3.839861751152074	777	CACNA1E	0.23126438793728785	0.3979895505887617	biological_process
GO:0008306	associative learning	1	248	14	13332	0.004032258064516129	0.00105010501050105	3.839861751152074	7832	BTG2	0.23126438793728785	0.3979895505887617	biological_process
GO:0050873	brown fat cell differentiation	1	248	14	13332	0.004032258064516129	0.00105010501050105	3.839861751152074	8800	PEX11A	0.23126438793728785	0.3979895505887617	biological_process
GO:0048593	camera-type eye morphogenesis	1	248	14	13332	0.004032258064516129	0.00105010501050105	3.839861751152074	2048	EPHB2	0.23126438793728785	0.3979895505887617	biological_process
GO:0060292	long term synaptic depression	1	248	14	13332	0.004032258064516129	0.00105010501050105	3.839861751152074	2185	PTK2B	0.23126438793728785	0.3979895505887617	biological_process
GO:0000956	nuclear-transcribed mRNA catabolic process	1	248	14	13332	0.004032258064516129	0.00105010501050105	3.839861751152074	25804	LSM4	0.23126438793728785	0.3979895505887617	biological_process
GO:0071158	positive regulation of cell cycle arrest	1	248	14	13332	0.004032258064516129	0.00105010501050105	3.839861751152074	3398	ID2	0.23126438793728785	0.3979895505887617	biological_process
GO:2001244	positive regulation of intrinsic apoptotic signaling pathway	1	248	14	13332	0.004032258064516129	0.00105010501050105	3.839861751152074	6477	SIAH1	0.23126438793728785	0.3979895505887617	biological_process
GO:0050770	regulation of axonogenesis	1	248	14	13332	0.004032258064516129	0.00105010501050105	3.839861751152074	2043	EPHA4	0.23126438793728785	0.3979895505887617	biological_process
GO:0006306	DNA methylation	1	248	14	13332	0.004032258064516129	0.00105010501050105	3.839861751152074	54815	GATAD2A	0.23126438793728785	0.3979895505887617	biological_process
GO:0000132	establishment of mitotic spindle orientation	1	248	14	13332	0.004032258064516129	0.00105010501050105	3.839861751152074	5048	PAFAH1B1	0.23126438793728785	0.3979895505887617	biological_process
GO:0050772	positive regulation of axonogenesis	1	248	14	13332	0.004032258064516129	0.00105010501050105	3.839861751152074	22906	TRAK1	0.23126438793728785	0.3979895505887617	biological_process
GO:0010803	regulation of tumor necrosis factor-mediated signaling pathway	1	248	14	13332	0.004032258064516129	0.00105010501050105	3.839861751152074	204851	HIPK1	0.23126438793728785	0.3979895505887617	biological_process
GO:0016310	phosphorylation	1	248	14	13332	0.004032258064516129	0.00105010501050105	3.839861751152074	2048	EPHB2	0.23126438793728785	0.3979895505887617	biological_process
GO:0045671	negative regulation of osteoclast differentiation	1	248	14	13332	0.004032258064516129	0.00105010501050105	3.839861751152074	9290	GPR55	0.23126438793728785	0.3979895505887617	biological_process
GO:0006672	ceramide metabolic process	1	248	14	13332	0.004032258064516129	0.00105010501050105	3.839861751152074	653308	ASAH2B	0.23126438793728785	0.3979895505887617	biological_process
GO:0045089	positive regulation of innate immune response	1	248	14	13332	0.004032258064516129	0.00105010501050105	3.839861751152074	2069	EREG	0.23126438793728785	0.3979895505887617	biological_process
GO:2000145	regulation of cell motility	1	248	14	13332	0.004032258064516129	0.00105010501050105	3.839861751152074	2069	EREG	0.23126438793728785	0.3979895505887617	biological_process
GO:0033539	fatty acid beta-oxidation using acyl-CoA dehydrogenase	1	248	14	13332	0.004032258064516129	0.00105010501050105	3.839861751152074	3712	IVD	0.23126438793728785	0.3979895505887617	biological_process
GO:0007099	centriole replication	1	248	14	13332	0.004032258064516129	0.00105010501050105	3.839861751152074	80254	CEP63	0.23126438793728785	0.3979895505887617	biological_process
GO:0045056	transcytosis	1	248	14	13332	0.004032258064516129	0.00105010501050105	3.839861751152074	4043	LRPAP1	0.23126438793728785	0.3979895505887617	biological_process
GO:0030148	sphingolipid biosynthetic process	2	248	49	13332	0.008064516129032258	0.0036753675367536755	2.194206714944042	51495;83401	HACD3;ELOVL3	0.23133390627442477	0.3979895505887617	biological_process
GO:0030324	lung development	2	248	49	13332	0.008064516129032258	0.0036753675367536755	2.194206714944042	4781;7472	NFIB;WNT2	0.23133390627442477	0.3979895505887617	biological_process
GO:0043539	protein serine/threonine kinase activator activity	1	233	14	12391	0.004291845493562232	0.0011298523121620531	3.7985898221949723	51719	CAB39	0.23348654978878972	0.4391770817455807	molecular_function
GO:0004012	phospholipid-translocating ATPase activity	1	233	14	12391	0.004291845493562232	0.0011298523121620531	3.7985898221949723	51761	ATP8A2	0.23348654978878972	0.4391770817455807	molecular_function
GO:0030159	receptor signaling complex scaffold activity	1	233	14	12391	0.004291845493562232	0.0011298523121620531	3.7985898221949723	9043	SPAG9	0.23348654978878972	0.4391770817455807	molecular_function
GO:0004540	ribonuclease activity	1	233	14	12391	0.004291845493562232	0.0011298523121620531	3.7985898221949723	9887	SMG7	0.23348654978878972	0.4391770817455807	molecular_function
GO:0070412	R-SMAD binding	1	233	14	12391	0.004291845493562232	0.0011298523121620531	3.7985898221949723	5494	PPM1A	0.23348654978878972	0.4391770817455807	molecular_function
GO:0000993	RNA polymerase II core binding	1	233	14	12391	0.004291845493562232	0.0011298523121620531	3.7985898221949723	51322	WAC	0.23348654978878972	0.4391770817455807	molecular_function
GO:0004383	guanylate cyclase activity	1	233	14	12391	0.004291845493562232	0.0011298523121620531	3.7985898221949723	2977	GUCY1A2	0.23348654978878972	0.4391770817455807	molecular_function
GO:0005762	mitochondrial large ribosomal subunit	2	269	51	14857	0.007434944237918215	0.003432725314666487	2.165901304759822	65003;51263	MRPL11;MRPL30	0.23576178785678312	0.5018214385988764	cellular_component
GO:0044291	cell-cell contact zone	1	269	15	14857	0.0037174721189591076	0.0010096250925489669	3.682032218091697	5912	RAP2B	0.23982631001311766	0.5018214385988764	cellular_component
GO:0034399	nuclear periphery	1	269	15	14857	0.0037174721189591076	0.0010096250925489669	3.682032218091697	3842	TNPO1	0.23982631001311766	0.5018214385988764	cellular_component
GO:0030669	clathrin-coated endocytic vesicle membrane	1	269	15	14857	0.0037174721189591076	0.0010096250925489669	3.682032218091697	8322	FZD4	0.23982631001311766	0.5018214385988764	cellular_component
GO:0000159	protein phosphatase type 2A complex	1	269	15	14857	0.0037174721189591076	0.0010096250925489669	3.682032218091697	5529	PPP2R5E	0.23982631001311766	0.5018214385988764	cellular_component
GO:0008017	microtubule binding	5	233	177	12391	0.02145922746781116	0.01428456137519167	1.5022671613200456	9371;5048;3800;23122;23255	KIF3B;PAFAH1B1;KIF5C;CLASP2;MTCL1	0.24047954980396485	0.4476660943684783	molecular_function
GO:0003723	RNA binding	26	233	1196	12391	0.11158798283261803	0.09652166895327254	1.1560925545810787	7145;54439;153527;10659;7257;8672;84271;3842;10556;5411;57532;51631;54915;284434;65244;7532;1982;85451;27341;25804;23255;23112;65003;25942;55796;80315	TNS1;RBM27;ZMAT2;CELF2;TSNAX;EIF4G3;POLDIP3;TNPO1;RPP30;PNN;NUFIP2;LUC7L2;YTHDF1;NWD1;SPATS2;YWHAG;EIF4G2;UNK;RRP7A;LSM4;MTCL1;TNRC6B;MRPL11;SIN3A;MBNL3;CPEB4	0.24506585047099322	0.4476660943684783	molecular_function
GO:0045732	positive regulation of protein catabolic process	2	248	51	13332	0.008064516129032258	0.003825382538253825	2.108159392789374	153222;23327	CREBRF;NEDD4L	0.2451361629798672	0.4000842859509711	biological_process
GO:0008286	insulin receptor signaling pathway	2	248	51	13332	0.008064516129032258	0.003825382538253825	2.108159392789374	523;8503	ATP6V1A;PIK3R3	0.2451361629798672	0.4000842859509711	biological_process
GO:0031338	regulation of vesicle fusion	2	248	51	13332	0.008064516129032258	0.003825382538253825	2.108159392789374	55633;64786	TBC1D22B;TBC1D15	0.2451361629798672	0.4000842859509711	biological_process
GO:0009617	response to bacterium	1	248	15	13332	0.004032258064516129	0.0011251125112511251	3.583870967741935	8934	RAB29	0.24557933250583672	0.4000842859509711	biological_process
GO:0007020	microtubule nucleation	1	248	15	13332	0.004032258064516129	0.0011251125112511251	3.583870967741935	23122	CLASP2	0.24557933250583672	0.4000842859509711	biological_process
GO:0060716	labyrinthine layer blood vessel development	1	248	15	13332	0.004032258064516129	0.0011251125112511251	3.583870967741935	7472	WNT2	0.24557933250583672	0.4000842859509711	biological_process
GO:0036342	post-anal tail morphogenesis	1	248	15	13332	0.004032258064516129	0.0011251125112511251	3.583870967741935	7976	FZD3	0.24557933250583672	0.4000842859509711	biological_process
GO:0002028	regulation of sodium ion transport	1	248	15	13332	0.004032258064516129	0.0011251125112511251	3.583870967741935	57731	SPTBN4	0.24557933250583672	0.4000842859509711	biological_process
GO:0071392	cellular response to estradiol stimulus	1	248	15	13332	0.004032258064516129	0.0011251125112511251	3.583870967741935	6753	SSTR3	0.24557933250583672	0.4000842859509711	biological_process
GO:0045921	positive regulation of exocytosis	1	248	15	13332	0.004032258064516129	0.0011251125112511251	3.583870967741935	23122	CLASP2	0.24557933250583672	0.4000842859509711	biological_process
GO:0031290	retinal ganglion cell axon guidance	1	248	15	13332	0.004032258064516129	0.0011251125112511251	3.583870967741935	2048	EPHB2	0.24557933250583672	0.4000842859509711	biological_process
GO:0045740	positive regulation of DNA replication	1	248	15	13332	0.004032258064516129	0.0011251125112511251	3.583870967741935	2069	EREG	0.24557933250583672	0.4000842859509711	biological_process
GO:0035335	peptidyl-tyrosine dephosphorylation	1	248	15	13332	0.004032258064516129	0.0011251125112511251	3.583870967741935	1846	DUSP4	0.24557933250583672	0.4000842859509711	biological_process
GO:0002040	sprouting angiogenesis	1	248	15	13332	0.004032258064516129	0.0011251125112511251	3.583870967741935	2185	PTK2B	0.24557933250583672	0.4000842859509711	biological_process
GO:0035025	positive regulation of Rho protein signal transduction	1	248	15	13332	0.004032258064516129	0.0011251125112511251	3.583870967741935	9290	GPR55	0.24557933250583672	0.4000842859509711	biological_process
GO:0043552	positive regulation of phosphatidylinositol 3-kinase activity	1	248	15	13332	0.004032258064516129	0.0011251125112511251	3.583870967741935	2185	PTK2B	0.24557933250583672	0.4000842859509711	biological_process
GO:0033617	mitochondrial respiratory chain complex IV assembly	1	248	15	13332	0.004032258064516129	0.0011251125112511251	3.583870967741935	389203	SMIM20	0.24557933250583672	0.4000842859509711	biological_process
GO:0042542	response to hydrogen peroxide	1	248	15	13332	0.004032258064516129	0.0011251125112511251	3.583870967741935	2185	PTK2B	0.24557933250583672	0.4000842859509711	biological_process
GO:0030163	protein catabolic process	1	248	15	13332	0.004032258064516129	0.0011251125112511251	3.583870967741935	6477	SIAH1	0.24557933250583672	0.4000842859509711	biological_process
GO:0016601	Rac protein signal transduction	1	248	15	13332	0.004032258064516129	0.0011251125112511251	3.583870967741935	51495	HACD3	0.24557933250583672	0.4000842859509711	biological_process
GO:0050982	detection of mechanical stimulus	1	248	15	13332	0.004032258064516129	0.0011251125112511251	3.583870967741935	63982	ANO3	0.24557933250583672	0.4000842859509711	biological_process
GO:0051591	response to cAMP	1	248	15	13332	0.004032258064516129	0.0011251125112511251	3.583870967741935	2185	PTK2B	0.24557933250583672	0.4000842859509711	biological_process
GO:0043113	receptor clustering	1	248	15	13332	0.004032258064516129	0.0011251125112511251	3.583870967741935	1740	DLG2	0.24557933250583672	0.4000842859509711	biological_process
GO:2000114	regulation of establishment of cell polarity	1	248	15	13332	0.004032258064516129	0.0011251125112511251	3.583870967741935	2185	PTK2B	0.24557933250583672	0.4000842859509711	biological_process
GO:0001508	action potential	1	248	15	13332	0.004032258064516129	0.0011251125112511251	3.583870967741935	3745	KCNB1	0.24557933250583672	0.4000842859509711	biological_process
GO:0030705	cytoskeleton-dependent intracellular transport	1	248	15	13332	0.004032258064516129	0.0011251125112511251	3.583870967741935	3800	KIF5C	0.24557933250583672	0.4000842859509711	biological_process
GO:2001240	negative regulation of extrinsic apoptotic signaling pathway in absence of ligand	1	248	15	13332	0.004032258064516129	0.0011251125112511251	3.583870967741935	2668	GDNF	0.24557933250583672	0.4000842859509711	biological_process
GO:0031667	response to nutrient levels	1	248	15	13332	0.004032258064516129	0.0011251125112511251	3.583870967741935	51548	SIRT6	0.24557933250583672	0.4000842859509711	biological_process
GO:0048663	neuron fate commitment	1	248	15	13332	0.004032258064516129	0.0011251125112511251	3.583870967741935	3398	ID2	0.24557933250583672	0.4000842859509711	biological_process
GO:0051402	neuron apoptotic process	1	248	15	13332	0.004032258064516129	0.0011251125112511251	3.583870967741935	6477	SIAH1	0.24557933250583672	0.4000842859509711	biological_process
GO:0035307	positive regulation of protein dephosphorylation	1	248	15	13332	0.004032258064516129	0.0011251125112511251	3.583870967741935	5510	PPP1R7	0.24557933250583672	0.4000842859509711	biological_process
GO:0000188	inactivation of MAPK activity	1	248	15	13332	0.004032258064516129	0.0011251125112511251	3.583870967741935	1846	DUSP4	0.24557933250583672	0.4000842859509711	biological_process
GO:0006351	transcription, DNA-templated	33	248	1565	13332	0.13306451612903225	0.11738673867386738	1.1335566319694939	4293;128553;4204;56987;57336;54815;23389;204851;146198;7832;51322;9668;3398;140775;360023;127343;904;51427;54891;23186;10765;5411;79088;64769;29068;170261;26137;7543;256380;6045;25942;7170;80854	MAP3K9;TSHZ2;MECP2;BBX;ZNF287;GATAD2A;MED13L;HIPK1;ZFP90;BTG2;WAC;ZNF432;ID2;SMCR8;ZBTB41;DMBX1;CCNT1;ZNF107;INO80D;RCOR1;KDM5B;PNN;ZNF426;MEAF6;ZBTB44;ZCCHC12;ZBTB20;ZFX;SCML4;RNF2;SIN3A;TPM3;SETD7	0.24571477581834317	0.4000842859509711	biological_process
GO:0003779	actin binding	6	233	224	12391	0.02575107296137339	0.01807763699459285	1.4244711833231145	7145;130271;147179;7532;57731;55740	TNS1;PLEKHH2;WIPF2;YWHAG;SPTBN4;ENAH	0.24637618377284268	0.4476660943684783	molecular_function
GO:0102568	phospholipase A2 activity consuming 1,2-dioleoylphosphatidylethanolamine)	1	233	15	12391	0.004291845493562232	0.0012105560487450568	3.545350500715308	171586	ABHD3	0.2479163497293788	0.4476660943684783	molecular_function
GO:0102567	phospholipase A2 activity (consuming 1,2-dipalmitoylphosphatidylcholine)	1	233	15	12391	0.004291845493562232	0.0012105560487450568	3.545350500715308	171586	ABHD3	0.2479163497293788	0.4476660943684783	molecular_function
GO:0042605	peptide antigen binding	1	233	15	12391	0.004291845493562232	0.0012105560487450568	3.545350500715308	23428	SLC7A8	0.2479163497293788	0.4476660943684783	molecular_function
GO:0005229	intracellular calcium activated chloride channel activity	1	233	15	12391	0.004291845493562232	0.0012105560487450568	3.545350500715308	63982	ANO3	0.2479163497293788	0.4476660943684783	molecular_function
GO:0042734	presynaptic membrane	2	269	53	14857	0.007434944237918215	0.003567341993673016	2.084169180051904	26059;2915	ERC2;GRM5	0.24920233624257876	0.5120659341692981	cellular_component
GO:0006367	transcription initiation from RNA polymerase II promoter	3	248	93	13332	0.012096774193548387	0.006975697569756975	1.7341311134235171	29079;7182;6095	MED4;NR2C2;RORA	0.24975264903398273	0.4053428915551532	biological_process
GO:0010629	negative regulation of gene expression	3	248	93	13332	0.012096774193548387	0.006975697569756975	1.7341311134235171	3398;140775;2334	ID2;SMCR8;AFF2	0.24975264903398273	0.4053428915551532	biological_process
GO:0000139	Golgi membrane	10	269	429	14857	0.03717472118959108	0.02887527764690045	1.2874238524796147	164;143187;8674;140873;51560;23673;3340;1184;22908;80351	AP1G1;VTI1A;VAMP4;C20orf173;RAB6B;STX12;NDST1;CLCN5;SACM1L;TNKS2	0.2513761831092564	0.5120659341692981	cellular_component
GO:0048013	ephrin receptor signaling pathway	2	248	52	13332	0.008064516129032258	0.0039003900390039005	2.0676178660049627	2043;2048	EPHA4;EPHB2	0.2520501380932058	0.4084108053432721	biological_process
GO:0071004	U2-type prespliceosome	1	269	16	14857	0.0037174721189591076	0.0010769334320522312	3.451905204460967	51631	LUC7L2	0.25360388193988787	0.5120659341692981	cellular_component
GO:0032809	neuronal cell body membrane	1	269	16	14857	0.0037174721189591076	0.0010769334320522312	3.451905204460967	3745	KCNB1	0.25360388193988787	0.5120659341692981	cellular_component
GO:0019003	GDP binding	2	233	52	12391	0.008583690987124463	0.004196594302316197	2.045394519643447	5912;8934	RAP2B;RAB29	0.25595553850692376	0.45754643731080114	molecular_function
GO:0012505	endomembrane system	3	269	97	14857	0.011152416356877323	0.006528908931816652	1.7081592764342926	55633;64786;23673	TBC1D22B;TBC1D15;STX12	0.2568654211321879	0.5120659341692981	cellular_component
GO:0016241	regulation of macroautophagy	2	248	53	13332	0.008064516129032258	0.003975397539753975	2.0286062081558125	523;51422	ATP6V1A;PRKAG2	0.2589690949335347	0.40966609177211993	biological_process
GO:0007416	synapse assembly	2	248	53	13332	0.008064516129032258	0.003975397539753975	2.0286062081558125	23284;8934	ADGRL3;RAB29	0.2589690949335347	0.40966609177211993	biological_process
GO:0030307	positive regulation of cell growth	2	248	53	13332	0.008064516129032258	0.003975397539753975	2.0286062081558125	1982;2185	EIF4G2;PTK2B	0.2589690949335347	0.40966609177211993	biological_process
GO:0035264	multicellular organism growth	2	248	53	13332	0.008064516129032258	0.003975397539753975	2.0286062081558125	80351;83605	TNKS2;CCM2	0.2589690949335347	0.40966609177211993	biological_process
GO:0045055	regulated exocytosis	1	248	16	13332	0.004032258064516129	0.0012001200120012002	3.359879032258064	9145	SYNGR1	0.25962876747677743	0.40966609177211993	biological_process
GO:0000060	protein import into nucleus, translocation	1	248	16	13332	0.004032258064516129	0.0012001200120012002	3.359879032258064	3842	TNPO1	0.25962876747677743	0.40966609177211993	biological_process
GO:0070328	triglyceride homeostasis	1	248	16	13332	0.004032258064516129	0.0012001200120012002	3.359879032258064	6095	RORA	0.25962876747677743	0.40966609177211993	biological_process
GO:0034504	protein localization to nucleus	1	248	16	13332	0.004032258064516129	0.0012001200120012002	3.359879032258064	5534	PPP3R1	0.25962876747677743	0.40966609177211993	biological_process
GO:0048873	homeostasis of number of cells within a tissue	1	248	16	13332	0.004032258064516129	0.0012001200120012002	3.359879032258064	387597	ILDR2	0.25962876747677743	0.40966609177211993	biological_process
GO:0006362	transcription elongation from RNA polymerase I promoter	1	248	16	13332	0.004032258064516129	0.0012001200120012002	3.359879032258064	84172	POLR1B	0.25962876747677743	0.40966609177211993	biological_process
GO:0007585	respiratory gaseous exchange	1	248	16	13332	0.004032258064516129	0.0012001200120012002	3.359879032258064	3340	NDST1	0.25962876747677743	0.40966609177211993	biological_process
GO:0000028	ribosomal small subunit assembly	1	248	16	13332	0.004032258064516129	0.0012001200120012002	3.359879032258064	27341	RRP7A	0.25962876747677743	0.40966609177211993	biological_process
GO:0001819	positive regulation of cytokine production	1	248	16	13332	0.004032258064516129	0.0012001200120012002	3.359879032258064	2069	EREG	0.25962876747677743	0.40966609177211993	biological_process
GO:0032148	activation of protein kinase B activity	1	248	16	13332	0.004032258064516129	0.0012001200120012002	3.359879032258064	114882	OSBPL8	0.25962876747677743	0.40966609177211993	biological_process
GO:0045429	positive regulation of nitric oxide biosynthetic process	1	248	16	13332	0.004032258064516129	0.0012001200120012002	3.359879032258064	2185	PTK2B	0.25962876747677743	0.40966609177211993	biological_process
GO:0045956	positive regulation of calcium ion-dependent exocytosis	1	248	16	13332	0.004032258064516129	0.0012001200120012002	3.359879032258064	3745	KCNB1	0.25962876747677743	0.40966609177211993	biological_process
GO:0030335	positive regulation of cell migration	3	248	95	13332	0.012096774193548387	0.007125712571257126	1.697623089983022	5578;2185;9043	PRKCA;PTK2B;SPAG9	0.2597683293789315	0.40966609177211993	biological_process
GO:0005112	Notch binding	1	233	16	12391	0.004291845493562232	0.0012912597853280607	3.3237660944206007	22848	AAK1	0.26207564921916143	0.45754643731080114	molecular_function
GO:0042923	neuropeptide binding	1	233	16	12391	0.004291845493562232	0.0012912597853280607	3.3237660944206007	6753	SSTR3	0.26207564921916143	0.45754643731080114	molecular_function
GO:0005242	inward rectifier potassium channel activity	1	233	16	12391	0.004291845493562232	0.0012912597853280607	3.3237660944206007	3769	KCNJ13	0.26207564921916143	0.45754643731080114	molecular_function
GO:0070034	telomerase RNA binding	1	233	16	12391	0.004291845493562232	0.0012912597853280607	3.3237660944206007	9887	SMG7	0.26207564921916143	0.45754643731080114	molecular_function
GO:0005251	delayed rectifier potassium channel activity	1	233	16	12391	0.004291845493562232	0.0012912597853280607	3.3237660944206007	3745	KCNB1	0.26207564921916143	0.45754643731080114	molecular_function
GO:0030036	actin cytoskeleton organization	3	248	96	13332	0.012096774193548387	0.0072007200720072	1.6799395161290323	57477;55740;5048	SHROOM4;ENAH;PAFAH1B1	0.26479627612679213	0.4169398193958752	biological_process
GO:0005794	Golgi apparatus	15	269	688	14857	0.055762081784386616	0.04630813757824594	1.204152978300337	164;143187;8674;8934;51761;2043;51560;84541;4043;23122;7257;1184;50999;22908;23327	AP1G1;VTI1A;VAMP4;RAB29;ATP8A2;EPHA4;RAB6B;KBTBD8;LRPAP1;CLASP2;TSNAX;CLCN5;TMED5;SACM1L;NEDD4L	0.2657607807560431	0.5120659341692981	cellular_component
GO:0032839	dendrite cytoplasm	1	269	17	14857	0.0037174721189591076	0.0011442417715554958	3.248851957139733	2899	GRIK3	0.2671326573418767	0.5120659341692981	cellular_component
GO:0000123	histone acetyltransferase complex	1	269	17	14857	0.0037174721189591076	0.0011442417715554958	3.248851957139733	79960	JADE1	0.2671326573418767	0.5120659341692981	cellular_component
GO:0005771	multivesicular body	1	269	17	14857	0.0037174721189591076	0.0011442417715554958	3.248851957139733	23327	NEDD4L	0.2671326573418767	0.5120659341692981	cellular_component
GO:0000242	pericentriolar material	1	269	17	14857	0.0037174721189591076	0.0011442417715554958	3.248851957139733	80351	TNKS2	0.2671326573418767	0.5120659341692981	cellular_component
GO:0008134	transcription factor binding	5	233	185	12391	0.02145922746781116	0.014930191267855702	1.4373042570467462	51684;904;10221;23186;6095	SUFU;CCNT1;TRIB1;RCOR1;RORA	0.26882706785864785	0.4667546892490809	molecular_function
GO:0031234	extrinsic component of cytoplasmic side of plasma membrane	2	269	56	14857	0.007434944237918215	0.0037692670121828096	1.9725172596919807	57488;2185	ESYT2;PTK2B	0.26940015010513274	0.5120659341692981	cellular_component
GO:0005776	autophagosome	2	269	56	14857	0.007434944237918215	0.0037692670121828096	1.9725172596919807	143187;8396	VTI1A;PIP4K2B	0.26940015010513274	0.5120659341692981	cellular_component
GO:0007059	chromosome segregation	2	248	55	13332	0.008064516129032258	0.004125412541254125	1.9548387096774196	11011;5510	TLK2;PPP1R7	0.2728117792804451	0.4206102004242455	biological_process
GO:0048589	developmental growth	1	248	17	13332	0.004032258064516129	0.001275127512751275	3.1622390891840606	127343	DMBX1	0.2734175978829592	0.4206102004242455	biological_process
GO:0046326	positive regulation of glucose import	1	248	17	13332	0.004032258064516129	0.001275127512751275	3.1622390891840606	5906	RAP1A	0.2734175978829592	0.4206102004242455	biological_process
GO:0090102	cochlea development	1	248	17	13332	0.004032258064516129	0.001275127512751275	3.1622390891840606	5048	PAFAH1B1	0.2734175978829592	0.4206102004242455	biological_process
GO:0045948	positive regulation of translational initiation	1	248	17	13332	0.004032258064516129	0.001275127512751275	3.1622390891840606	54915	YTHDF1	0.2734175978829592	0.4206102004242455	biological_process
GO:0090316	positive regulation of intracellular protein transport	1	248	17	13332	0.004032258064516129	0.001275127512751275	3.1622390891840606	8934	RAB29	0.2734175978829592	0.4206102004242455	biological_process
GO:0050775	positive regulation of dendrite morphogenesis	1	248	17	13332	0.004032258064516129	0.001275127512751275	3.1622390891840606	2043	EPHA4	0.2734175978829592	0.4206102004242455	biological_process
GO:0045879	negative regulation of smoothened signaling pathway	1	248	17	13332	0.004032258064516129	0.001275127512751275	3.1622390891840606	51684	SUFU	0.2734175978829592	0.4206102004242455	biological_process
GO:0051497	negative regulation of stress fiber assembly	1	248	17	13332	0.004032258064516129	0.001275127512751275	3.1622390891840606	23122	CLASP2	0.2734175978829592	0.4206102004242455	biological_process
GO:0046329	negative regulation of JNK cascade	1	248	17	13332	0.004032258064516129	0.001275127512751275	3.1622390891840606	5048	PAFAH1B1	0.2734175978829592	0.4206102004242455	biological_process
GO:0008037	cell recognition	1	248	17	13332	0.004032258064516129	0.001275127512751275	3.1622390891840606	23705	CADM1	0.2734175978829592	0.4206102004242455	biological_process
GO:0021510	spinal cord development	1	248	17	13332	0.004032258064516129	0.001275127512751275	3.1622390891840606	7545	ZIC1	0.2734175978829592	0.4206102004242455	biological_process
GO:0035338	long-chain fatty-acyl-CoA biosynthetic process	1	248	17	13332	0.004032258064516129	0.001275127512751275	3.1622390891840606	83401	ELOVL3	0.2734175978829592	0.4206102004242455	biological_process
GO:0006182	cGMP biosynthetic process	1	248	17	13332	0.004032258064516129	0.001275127512751275	3.1622390891840606	2977	GUCY1A2	0.2734175978829592	0.4206102004242455	biological_process
GO:0048008	platelet-derived growth factor receptor signaling pathway	1	248	17	13332	0.004032258064516129	0.001275127512751275	3.1622390891840606	7763	ZFAND5	0.2734175978829592	0.4206102004242455	biological_process
GO:0042493	response to drug	3	248	98	13332	0.012096774193548387	0.007350735073507351	1.6456550362080316	6530;7976;9501	SLC6A2;FZD3;RPH3AL	0.27488687140102486	0.42222286679207954	biological_process
GO:0001228	transcriptional activator activity, RNA polymerase II transcription regulatory region sequence-specific DNA binding	3	233	97	12391	0.012875536480686695	0.007828262448551369	1.6447502322906065	7182;6095;153222	NR2C2;RORA;CREBRF	0.275141324211136	0.4739476154538556	molecular_function
GO:0030506	ankyrin binding	1	233	17	12391	0.004291845493562232	0.0013719635219110644	3.1282504418076247	57731	SPTBN4	0.2759694976060425	0.4739476154538556	molecular_function
GO:0000209	protein polyubiquitination	5	248	189	13332	0.020161290322580645	0.014176417641764177	1.4221710189452124	143279;23327;6477;7323;80351	HECTD2;NEDD4L;SIAH1;UBE2D3;TNKS2	0.2759715532898172	0.4232407766814781	biological_process
GO:0005913	cell-cell adherens junction	2	269	57	14857	0.007434944237918215	0.003836575351686074	1.9379116937324723	1982;23705	EIF4G2;CADM1	0.27613326350489104	0.5208877470660445	cellular_component
GO:0030168	platelet activation	2	248	56	13332	0.008064516129032258	0.0042004200420042	1.919930875576037	5578;5912	PRKCA;RAP2B	0.2797306495548927	0.42387553815916684	biological_process
GO:0007229	integrin-mediated signaling pathway	2	248	56	13332	0.008064516129032258	0.0042004200420042	1.919930875576037	2185;83605	PTK2B;CCM2	0.2797306495548927	0.42387553815916684	biological_process
GO:0043123	positive regulation of I-kappaB kinase/NF-kappaB signaling	3	248	99	13332	0.012096774193548387	0.007425742574257425	1.6290322580645162	4215;5494;23118	MAP3K3;PPM1A;TAB2	0.2799473621674136	0.42387553815916684	biological_process
GO:0097730	non-motile cilium	1	269	18	14857	0.0037174721189591076	0.00121155011105876	3.0683601817430812	6753	SSTR3	0.28041711254616214	0.5210735897313012	cellular_component
GO:0009925	basal plasma membrane	1	269	18	14857	0.0037174721189591076	0.00121155011105876	3.0683601817430812	57477	SHROOM4	0.28041711254616214	0.5210735897313012	cellular_component
GO:0007165	signal transduction	14	248	628	13332	0.056451612903225805	0.047104710471047105	1.1984281898500102	5529;51684;2977;2668;4660;814;6695;2185;7532;10527;653308;8800;51655;57522	PPP2R5E;SUFU;GUCY1A2;GDNF;PPP1R12B;CAMK4;SPOCK1;PTK2B;YWHAG;IPO7;ASAH2B;PEX11A;RASD1;SRGAP1	0.28072684377861185	0.42387553815916684	biological_process
GO:0006511	ubiquitin-dependent protein catabolic process	4	248	145	13332	0.016129032258064516	0.010876087608760876	1.4829810901001113	6477;165918;130507;117584	SIAH1;RNF168;UBR3;RFFL	0.2842756136513499	0.42387553815916684	biological_process
GO:0042391	regulation of membrane potential	2	248	57	13332	0.008064516129032258	0.004275427542754276	1.8862478777589133	2899;23327	GRIK3;NEDD4L	0.286644782053713	0.42387553815916684	biological_process
GO:0048041	focal adhesion assembly	1	248	18	13332	0.004032258064516129	0.0013501350135013501	2.986559139784946	2185	PTK2B	0.2869506384945905	0.42387553815916684	biological_process
GO:0007566	embryo implantation	1	248	18	13332	0.004032258064516129	0.0013501350135013501	2.986559139784946	84172	POLR1B	0.2869506384945905	0.42387553815916684	biological_process
GO:0046856	phosphatidylinositol dephosphorylation	1	248	18	13332	0.004032258064516129	0.0013501350135013501	2.986559139784946	22908	SACM1L	0.2869506384945905	0.42387553815916684	biological_process
GO:0042771	intrinsic apoptotic signaling pathway in response to DNA damage by p53 class mediator	1	248	18	13332	0.004032258064516129	0.0013501350135013501	2.986559139784946	204851	HIPK1	0.2869506384945905	0.42387553815916684	biological_process
GO:0048678	response to axon injury	1	248	18	13332	0.004032258064516129	0.0013501350135013501	2.986559139784946	2696	GIPR	0.2869506384945905	0.42387553815916684	biological_process
GO:0097421	liver regeneration	1	248	18	13332	0.004032258064516129	0.0013501350135013501	2.986559139784946	5906	RAP1A	0.2869506384945905	0.42387553815916684	biological_process
GO:0006027	glycosaminoglycan catabolic process	1	248	18	13332	0.004032258064516129	0.0013501350135013501	2.986559139784946	3423	IDS	0.2869506384945905	0.42387553815916684	biological_process
GO:0036150	phosphatidylserine acyl-chain remodeling	1	248	18	13332	0.004032258064516129	0.0013501350135013501	2.986559139784946	114882	OSBPL8	0.2869506384945905	0.42387553815916684	biological_process
GO:0070317	negative regulation of G0 to G1 transition	1	248	18	13332	0.004032258064516129	0.0013501350135013501	2.986559139784946	6045	RNF2	0.2869506384945905	0.42387553815916684	biological_process
GO:0001755	neural crest cell migration	1	248	18	13332	0.004032258064516129	0.0013501350135013501	2.986559139784946	2668	GDNF	0.2869506384945905	0.42387553815916684	biological_process
GO:2000134	negative regulation of G1/S transition of mitotic cell cycle	1	248	18	13332	0.004032258064516129	0.0013501350135013501	2.986559139784946	79960	JADE1	0.2869506384945905	0.42387553815916684	biological_process
GO:0009083	branched-chain amino acid catabolic process	1	248	18	13332	0.004032258064516129	0.0013501350135013501	2.986559139784946	3712	IVD	0.2869506384945905	0.42387553815916684	biological_process
GO:2000463	positive regulation of excitatory postsynaptic potential	1	248	18	13332	0.004032258064516129	0.0013501350135013501	2.986559139784946	2185	PTK2B	0.2869506384945905	0.42387553815916684	biological_process
GO:0070507	regulation of microtubule cytoskeleton organization	1	248	18	13332	0.004032258064516129	0.0013501350135013501	2.986559139784946	5048	PAFAH1B1	0.2869506384945905	0.42387553815916684	biological_process
GO:0006607	NLS-bearing protein import into nucleus	1	248	18	13332	0.004032258064516129	0.0013501350135013501	2.986559139784946	3842	TNPO1	0.2869506384945905	0.42387553815916684	biological_process
GO:0006361	transcription initiation from RNA polymerase I promoter	1	248	18	13332	0.004032258064516129	0.0013501350135013501	2.986559139784946	84172	POLR1B	0.2869506384945905	0.42387553815916684	biological_process
GO:0031016	pancreas development	1	248	18	13332	0.004032258064516129	0.0013501350135013501	2.986559139784946	387597	ILDR2	0.2869506384945905	0.42387553815916684	biological_process
GO:0016973	poly(A)+ mRNA export from nucleus	1	248	18	13332	0.004032258064516129	0.0013501350135013501	2.986559139784946	84271	POLDIP3	0.2869506384945905	0.42387553815916684	biological_process
GO:0006363	termination of RNA polymerase I transcription	1	248	18	13332	0.004032258064516129	0.0013501350135013501	2.986559139784946	84172	POLR1B	0.2869506384945905	0.42387553815916684	biological_process
GO:0042383	sarcolemma	2	269	59	14857	0.007434944237918215	0.003971192030692603	1.8722197719110325	5534;3745	PPP3R1;KCNB1	0.28958720160749873	0.5256974767321789	cellular_component
GO:0048018	receptor ligand activity	1	233	18	12391	0.004291845493562232	0.0014526672584940683	2.9544587505960895	7472	WNT2	0.28960285036394157	0.4787093019832569	molecular_function
GO:0001103	RNA polymerase II repressing transcription factor binding	1	233	18	12391	0.004291845493562232	0.0014526672584940683	2.9544587505960895	25942	SIN3A	0.28960285036394157	0.4787093019832569	molecular_function
GO:0031491	nucleosome binding	1	233	18	12391	0.004291845493562232	0.0014526672584940683	2.9544587505960895	165918	RNF168	0.28960285036394157	0.4787093019832569	molecular_function
GO:0016279	protein-lysine N-methyltransferase activity	1	233	18	12391	0.004291845493562232	0.0014526672584940683	2.9544587505960895	80854	SETD7	0.28960285036394157	0.4787093019832569	molecular_function
GO:0001158	enhancer sequence-specific DNA binding	1	233	18	12391	0.004291845493562232	0.0014526672584940683	2.9544587505960895	619279	ZNF704	0.28960285036394157	0.4787093019832569	molecular_function
GO:0005234	extracellularly glutamate-gated ion channel activity	1	233	18	12391	0.004291845493562232	0.0014526672584940683	2.9544587505960895	2899	GRIK3	0.28960285036394157	0.4787093019832569	molecular_function
GO:0008013	beta-catenin binding	2	233	57	12391	0.008583690987124463	0.004600112985231216	1.8659739477448989	6095;51684	RORA;SUFU	0.2909284615469756	0.4787093019832569	molecular_function
GO:0045202	synapse	4	269	151	14857	0.01486988847583643	0.010163559264992933	1.4630591595066347	23705;388336;80315;55740	CADM1;SHISA6;CPEB4;ENAH	0.29254330877118156	0.5256974767321789	cellular_component
GO:0005525	GTP binding	8	233	334	12391	0.034334763948497854	0.02695504801872327	1.2737786230114876	126298;2977;8934;51560;5906;5912;116987;51655	IRGQ;GUCY1A2;RAB29;RAB6B;RAP1A;RAP2B;AGAP1;RASD1	0.29299823258990754	0.4787093019832569	molecular_function
GO:0000407	phagophore assembly site	1	269	19	14857	0.0037174721189591076	0.0012788584505620247	2.9068675405987086	23673	STX12	0.29346164363764204	0.5256974767321789	cellular_component
GO:0001772	immunological synapse	1	269	19	14857	0.0037174721189591076	0.0012788584505620247	2.9068675405987086	9306	SOCS6	0.29346164363764204	0.5256974767321789	cellular_component
GO:0019897	extrinsic component of plasma membrane	1	269	19	14857	0.0037174721189591076	0.0012788584505620247	2.9068675405987086	22848	AAK1	0.29346164363764204	0.5256974767321789	cellular_component
GO:0034976	response to endoplasmic reticulum stress	2	248	58	13332	0.008064516129032258	0.00435043504350435	1.8537263626251392	5924;153222	RASGRF2;CREBRF	0.29355196693046676	0.4329891512224385	biological_process
GO:0000977	RNA polymerase II regulatory region sequence-specific DNA binding	4	233	146	12391	0.017167381974248927	0.011782745541118553	1.4569933564583457	7182;127343;6095;153222	NR2C2;DMBX1;RORA;CREBRF	0.29502558644384896	0.4787093019832569	molecular_function
GO:0005215	transporter activity	2	233	58	12391	0.008583690987124463	0.00468081672181422	1.8338019831286072	10527;164	IPO7;AP1G1	0.29790695896073816	0.4787093019832569	molecular_function
GO:0003777	microtubule motor activity	2	233	58	12391	0.008583690987124463	0.00468081672181422	1.8338019831286072	3800;9371	KIF5C;KIF3B	0.29790695896073816	0.4787093019832569	molecular_function
GO:0021915	neural tube development	1	248	19	13332	0.004032258064516129	0.0014251425142514252	2.82937181663837	131405	TRIM71	0.30023261548279795	0.4345358056699082	biological_process
GO:0060612	adipose tissue development	1	248	19	13332	0.004032258064516129	0.0014251425142514252	2.82937181663837	3398	ID2	0.30023261548279795	0.4345358056699082	biological_process
GO:0048278	vesicle docking	1	248	19	13332	0.004032258064516129	0.0014251425142514252	2.82937181663837	23673	STX12	0.30023261548279795	0.4345358056699082	biological_process
GO:0045070	positive regulation of viral genome replication	1	248	19	13332	0.004032258064516129	0.0014251425142514252	2.82937181663837	51495	HACD3	0.30023261548279795	0.4345358056699082	biological_process
GO:1990090	cellular response to nerve growth factor stimulus	1	248	19	13332	0.004032258064516129	0.0014251425142514252	2.82937181663837	5906	RAP1A	0.30023261548279795	0.4345358056699082	biological_process
GO:0048488	synaptic vesicle endocytosis	1	248	19	13332	0.004032258064516129	0.0014251425142514252	2.82937181663837	127833	SYT2	0.30023261548279795	0.4345358056699082	biological_process
GO:0006303	double-strand break repair via nonhomologous end joining	1	248	19	13332	0.004032258064516129	0.0014251425142514252	2.82937181663837	165918	RNF168	0.30023261548279795	0.4345358056699082	biological_process
GO:0001569	branching involved in blood vessel morphogenesis	1	248	19	13332	0.004032258064516129	0.0014251425142514252	2.82937181663837	5534	PPP3R1	0.30023261548279795	0.4345358056699082	biological_process
GO:0001837	epithelial to mesenchymal transition	1	248	19	13332	0.004032258064516129	0.0014251425142514252	2.82937181663837	5534	PPP3R1	0.30023261548279795	0.4345358056699082	biological_process
GO:0010608	posttranscriptional regulation of gene expression	1	248	19	13332	0.004032258064516129	0.0014251425142514252	2.82937181663837	131405	TRIM71	0.30023261548279795	0.4345358056699082	biological_process
GO:0007026	negative regulation of microtubule depolymerization	1	248	19	13332	0.004032258064516129	0.0014251425142514252	2.82937181663837	23122	CLASP2	0.30023261548279795	0.4345358056699082	biological_process
GO:0048675	axon extension	1	248	19	13332	0.004032258064516129	0.0014251425142514252	2.82937181663837	10479	SLC9A6	0.30023261548279795	0.4345358056699082	biological_process
GO:0046580	negative regulation of Ras protein signal transduction	1	248	19	13332	0.004032258064516129	0.0014251425142514252	2.82937181663837	2048	EPHB2	0.30023261548279795	0.4345358056699082	biological_process
GO:0043531	ADP binding	1	233	19	12391	0.004291845493562232	0.001533370995077072	2.7989609216173483	51422	PRKAG2	0.3029805708754791	0.4787093019832569	molecular_function
GO:0001530	lipopolysaccharide binding	1	233	19	12391	0.004291845493562232	0.001533370995077072	2.7989609216173483	9865	TRIL	0.3029805708754791	0.4787093019832569	molecular_function
GO:0035255	ionotropic glutamate receptor binding	1	233	19	12391	0.004291845493562232	0.001533370995077072	2.7989609216173483	1740	DLG2	0.3029805708754791	0.4787093019832569	molecular_function
GO:0043014	alpha-tubulin binding	1	233	19	12391	0.004291845493562232	0.001533370995077072	2.7989609216173483	6530	SLC6A2	0.3029805708754791	0.4787093019832569	molecular_function
GO:0051721	protein phosphatase 2A binding	1	233	19	12391	0.004291845493562232	0.001533370995077072	2.7989609216173483	9887	SMG7	0.3029805708754791	0.4787093019832569	molecular_function
GO:0031463	Cul3-RING ubiquitin ligase complex	2	269	61	14857	0.007434944237918215	0.004105808709699132	1.8108355170942774	84541;23276	KBTBD8;KLHL18	0.3030112856455758	0.5355092294894565	cellular_component
GO:0030057	desmosome	1	269	20	14857	0.0037174721189591076	0.001346166790065289	2.7615241635687733	5411	PNN	0.30627056786465773	0.5355092294894565	cellular_component
GO:0098794	postsynapse	1	269	20	14857	0.0037174721189591076	0.001346166790065289	2.7615241635687733	2048	EPHB2	0.30627056786465773	0.5355092294894565	cellular_component
GO:0006887	exocytosis	2	248	60	13332	0.008064516129032258	0.004500450045004501	1.7919354838709676	9501;8674	RPH3AL;VAMP4	0.30733706817829015	0.44254644022386813	biological_process
GO:0005543	phospholipid binding	2	233	60	12391	0.008583690987124463	0.004842224194980227	1.772675250357654	57731;116987	SPTBN4;AGAP1	0.31183017403859314	0.480240137223906	molecular_function
GO:0019900	kinase binding	2	233	60	12391	0.008583690987124463	0.004842224194980227	1.772675250357654	51719;1740	CAB39;DLG2	0.31183017403859314	0.480240137223906	molecular_function
GO:0020037	heme binding	2	233	60	12391	0.008583690987124463	0.004842224194980227	1.772675250357654	2977;10424	GUCY1A2;PGRMC2	0.31183017403859314	0.480240137223906	molecular_function
GO:0006953	acute-phase response	1	248	20	13332	0.004032258064516129	0.0015001500150015	2.6879032258064517	3570	IL6R	0.313268168054782	0.44254644022386813	biological_process
GO:0007163	establishment or maintenance of cell polarity	1	248	20	13332	0.004032258064516129	0.0015001500150015	2.6879032258064517	23122	CLASP2	0.313268168054782	0.44254644022386813	biological_process
GO:0002230	positive regulation of defense response to virus by host	1	248	20	13332	0.004032258064516129	0.0015001500150015	2.6879032258064517	25942	SIN3A	0.313268168054782	0.44254644022386813	biological_process
GO:0043001	Golgi to plasma membrane protein transport	1	248	20	13332	0.004032258064516129	0.0015001500150015	2.6879032258064517	51125	GOLGA7	0.313268168054782	0.44254644022386813	biological_process
GO:0045739	positive regulation of DNA repair	1	248	20	13332	0.004032258064516129	0.0015001500150015	2.6879032258064517	165918	RNF168	0.313268168054782	0.44254644022386813	biological_process
GO:0046676	negative regulation of insulin secretion	1	248	20	13332	0.004032258064516129	0.0015001500150015	2.6879032258064517	3745	KCNB1	0.313268168054782	0.44254644022386813	biological_process
GO:0030073	insulin secretion	1	248	20	13332	0.004032258064516129	0.0015001500150015	2.6879032258064517	387597	ILDR2	0.313268168054782	0.44254644022386813	biological_process
GO:0006656	phosphatidylcholine biosynthetic process	1	248	20	13332	0.004032258064516129	0.0015001500150015	2.6879032258064517	171586	ABHD3	0.313268168054782	0.44254644022386813	biological_process
GO:0007528	neuromuscular junction development	1	248	20	13332	0.004032258064516129	0.0015001500150015	2.6879032258064517	9254	CACNA2D2	0.313268168054782	0.44254644022386813	biological_process
GO:0007616	long-term memory	1	248	20	13332	0.004032258064516129	0.0015001500150015	2.6879032258064517	814	CAMK4	0.313268168054782	0.44254644022386813	biological_process
GO:0051966	regulation of synaptic transmission, glutamatergic	1	248	20	13332	0.004032258064516129	0.0015001500150015	2.6879032258064517	2915	GRM5	0.313268168054782	0.44254644022386813	biological_process
GO:0046854	phosphatidylinositol phosphorylation	1	248	20	13332	0.004032258064516129	0.0015001500150015	2.6879032258064517	22979	EFR3B	0.313268168054782	0.44254644022386813	biological_process
GO:0003281	ventricular septum development	1	248	20	13332	0.004032258064516129	0.0015001500150015	2.6879032258064517	51684	SUFU	0.313268168054782	0.44254644022386813	biological_process
GO:0008089	anterograde axonal transport	1	248	20	13332	0.004032258064516129	0.0015001500150015	2.6879032258064517	9371	KIF3B	0.313268168054782	0.44254644022386813	biological_process
GO:0010634	positive regulation of epithelial cell migration	1	248	20	13332	0.004032258064516129	0.0015001500150015	2.6879032258064517	23122	CLASP2	0.313268168054782	0.44254644022386813	biological_process
GO:0051482	positive regulation of cytosolic calcium ion concentration involved in phospholipase C-activating G-protein coupled signaling pathway	1	248	20	13332	0.004032258064516129	0.0015001500150015	2.6879032258064517	9290	GPR55	0.313268168054782	0.44254644022386813	biological_process
GO:0046961	proton-transporting ATPase activity, rotational mechanism	1	233	20	12391	0.004291845493562232	0.001614074731660076	2.659012875536481	523	ATP6V1A	0.31610743209674824	0.480240137223906	molecular_function
GO:0030507	spectrin binding	1	233	20	12391	0.004291845493562232	0.001614074731660076	2.659012875536481	57731	SPTBN4	0.31610743209674824	0.480240137223906	molecular_function
GO:0071889	14-3-3 protein binding	1	233	20	12391	0.004291845493562232	0.001614074731660076	2.659012875536481	55633	TBC1D22B	0.31610743209674824	0.480240137223906	molecular_function
GO:0032452	histone demethylase activity	1	233	20	12391	0.004291845493562232	0.001614074731660076	2.659012875536481	10765	KDM5B	0.31610743209674824	0.480240137223906	molecular_function
GO:0046875	ephrin receptor binding	1	233	20	12391	0.004291845493562232	0.001614074731660076	2.659012875536481	2043	EPHA4	0.31610743209674824	0.480240137223906	molecular_function
GO:0032587	ruffle membrane	2	269	63	14857	0.007434944237918215	0.0042404253887056605	1.7533486752817609	23122;81848	CLASP2;SPRY4	0.316390379350069	0.5355092294894565	cellular_component
GO:0071339	MLL1 complex	1	269	21	14857	0.0037174721189591076	0.0014134751295685536	2.630023012922641	6045	RNF2	0.31884812513010025	0.5355092294894565	cellular_component
GO:0005685	U1 snRNP	1	269	21	14857	0.0037174721189591076	0.0014134751295685536	2.630023012922641	51631	LUC7L2	0.31884812513010025	0.5355092294894565	cellular_component
GO:0031519	PcG protein complex	1	269	21	14857	0.0037174721189591076	0.0014134751295685536	2.630023012922641	6045	RNF2	0.31884812513010025	0.5355092294894565	cellular_component
GO:0005682	U5 snRNP	1	269	21	14857	0.0037174721189591076	0.0014134751295685536	2.630023012922641	284434	NWD1	0.31884812513010025	0.5355092294894565	cellular_component
GO:0080008	Cul4-RING E3 ubiquitin ligase complex	1	269	21	14857	0.0037174721189591076	0.0014134751295685536	2.630023012922641	8816	DCAF5	0.31884812513010025	0.5355092294894565	cellular_component
GO:0003924	GTPase activity	6	233	247	12391	0.02575107296137339	0.019933822936001936	1.2918281176695454	8934;51560;5906;5912;116987;51655	RAB29;RAB6B;RAP1A;RAP2B;AGAP1;RASD1	0.3206862997973591	0.4812974322277667	molecular_function
GO:0007015	actin filament organization	2	248	62	13332	0.008064516129032258	0.00465046504650465	1.7341311134235171	57477;55740	SHROOM4;ENAH	0.3210698973926297	0.45171275630863755	biological_process
GO:0071805	potassium ion transmembrane transport	2	248	62	13332	0.008064516129032258	0.00465046504650465	1.7341311134235171	10479;3745	SLC9A6;KCNB1	0.3210698973926297	0.45171275630863755	biological_process
GO:0016605	PML body	2	269	64	14857	0.007434944237918215	0.004307733728208925	1.7259526022304834	204851;57731	HIPK1;SPTBN4	0.32305863181195166	0.5355092294894565	cellular_component
GO:0006998	nuclear envelope organization	1	248	21	13332	0.004032258064516129	0.0015751575157515751	2.5599078341013826	124491	TMEM170A	0.3260618500174014	0.45171275630863755	biological_process
GO:0007608	sensory perception of smell	1	248	21	13332	0.004032258064516129	0.0015751575157515751	2.5599078341013826	130507	UBR3	0.3260618500174014	0.45171275630863755	biological_process
GO:0048469	cell maturation	1	248	21	13332	0.004032258064516129	0.0015751575157515751	2.5599078341013826	3398	ID2	0.3260618500174014	0.45171275630863755	biological_process
GO:0006520	cellular amino acid metabolic process	1	248	21	13332	0.004032258064516129	0.0015751575157515751	2.5599078341013826	23428	SLC7A8	0.3260618500174014	0.45171275630863755	biological_process
GO:0097352	autophagosome maturation	1	248	21	13332	0.004032258064516129	0.0015751575157515751	2.5599078341013826	57724	EPG5	0.3260618500174014	0.45171275630863755	biological_process
GO:0051225	spindle assembly	1	248	21	13332	0.004032258064516129	0.0015751575157515751	2.5599078341013826	80254	CEP63	0.3260618500174014	0.45171275630863755	biological_process
GO:0045880	positive regulation of smoothened signaling pathway	1	248	21	13332	0.004032258064516129	0.0015751575157515751	2.5599078341013826	3340	NDST1	0.3260618500174014	0.45171275630863755	biological_process
GO:0090383	phagosome acidification	1	248	21	13332	0.004032258064516129	0.0015751575157515751	2.5599078341013826	523	ATP6V1A	0.3260618500174014	0.45171275630863755	biological_process
GO:0071407	cellular response to organic cyclic compound	1	248	21	13332	0.004032258064516129	0.0015751575157515751	2.5599078341013826	5906	RAP1A	0.3260618500174014	0.45171275630863755	biological_process
GO:0002931	response to ischemia	1	248	21	13332	0.004032258064516129	0.0015751575157515751	2.5599078341013826	80315	CPEB4	0.3260618500174014	0.45171275630863755	biological_process
GO:0008016	regulation of heart contraction	1	248	21	13332	0.004032258064516129	0.0015751575157515751	2.5599078341013826	10659	CELF2	0.3260618500174014	0.45171275630863755	biological_process
GO:0042594	response to starvation	1	248	21	13332	0.004032258064516129	0.0015751575157515751	2.5599078341013826	6753	SSTR3	0.3260618500174014	0.45171275630863755	biological_process
GO:0007568	aging	2	248	63	13332	0.008064516129032258	0.004725472547254726	1.706605222734255	51761;25942	ATP8A2;SIN3A	0.32791202891353105	0.4530244696973439	biological_process
GO:0070498	interleukin-1-mediated signaling pathway	2	248	63	13332	0.008064516129032258	0.004725472547254726	1.706605222734255	4215;23118	MAP3K3;TAB2	0.32791202891353105	0.4530244696973439	biological_process
GO:0042162	telomeric DNA binding	1	233	21	12391	0.004291845493562232	0.0016947784682430796	2.5323932147966484	9887	SMG7	0.328988118231638	0.4812974322277667	molecular_function
GO:0016303	1-phosphatidylinositol-3-kinase activity	1	233	21	12391	0.004291845493562232	0.0016947784682430796	2.5323932147966484	8503	PIK3R3	0.328988118231638	0.4812974322277667	molecular_function
GO:0004879	nuclear receptor activity	1	233	21	12391	0.004291845493562232	0.0016947784682430796	2.5323932147966484	6095	RORA	0.328988118231638	0.4812974322277667	molecular_function
GO:0017046	peptide hormone binding	1	233	21	12391	0.004291845493562232	0.0016947784682430796	2.5323932147966484	2696	GIPR	0.328988118231638	0.4812974322277667	molecular_function
GO:0070273	phosphatidylinositol-4-phosphate binding	1	233	21	12391	0.004291845493562232	0.0016947784682430796	2.5323932147966484	114882	OSBPL8	0.328988118231638	0.4812974322277667	molecular_function
GO:0001784	phosphotyrosine residue binding	1	233	21	12391	0.004291845493562232	0.0016947784682430796	2.5323932147966484	8503	PIK3R3	0.328988118231638	0.4812974322277667	molecular_function
GO:0030742	GTP-dependent protein binding	1	233	21	12391	0.004291845493562232	0.0016947784682430796	2.5323932147966484	164	AP1G1	0.328988118231638	0.4812974322277667	molecular_function
GO:0010008	endosome membrane	4	269	160	14857	0.01486988847583643	0.010769334320522312	1.3807620817843866	1184;117584;7323;23118	CLCN5;RFFL;UBE2D3;TAB2	0.3293261242820198	0.5355092294894565	cellular_component
GO:0032420	stereocilium	1	269	22	14857	0.0037174721189591076	0.001480783469071818	2.5104765123352486	5048	PAFAH1B1	0.33119847928263574	0.5355092294894565	cellular_component
GO:0046540	U4/U6 x U5 tri-snRNP complex	1	269	22	14857	0.0037174721189591076	0.001480783469071818	2.5104765123352486	153527	ZMAT2	0.33119847928263574	0.5355092294894565	cellular_component
GO:0005875	microtubule associated complex	1	269	22	14857	0.0037174721189591076	0.001480783469071818	2.5104765123352486	5048	PAFAH1B1	0.33119847928263574	0.5355092294894565	cellular_component
GO:0035861	site of double-strand break	1	269	22	14857	0.0037174721189591076	0.001480783469071818	2.5104765123352486	165918	RNF168	0.33119847928263574	0.5355092294894565	cellular_component
GO:0009952	anterior/posterior pattern specification	2	248	64	13332	0.008064516129032258	0.004800480048004801	1.679939516129032	204851;7832	HIPK1;BTG2	0.33473562206471635	0.46083308788931054	biological_process
GO:0007018	microtubule-based movement	2	248	64	13332	0.008064516129032258	0.004800480048004801	1.679939516129032	3800;9371	KIF5C;KIF3B	0.33473562206471635	0.46083308788931054	biological_process
GO:0006754	ATP biosynthetic process	1	248	22	13332	0.004032258064516129	0.0016501650165016502	2.443548387096774	51422	PRKAG2	0.338618131380281	0.46083308788931054	biological_process
GO:0042110	T cell activation	1	248	22	13332	0.004032258064516129	0.0016501650165016502	2.443548387096774	8934	RAB29	0.338618131380281	0.46083308788931054	biological_process
GO:0032728	positive regulation of interferon-beta production	1	248	22	13332	0.004032258064516129	0.0016501650165016502	2.443548387096774	26137	ZBTB20	0.338618131380281	0.46083308788931054	biological_process
GO:0045597	positive regulation of cell differentiation	1	248	22	13332	0.004032258064516129	0.0016501650165016502	2.443548387096774	2668	GDNF	0.338618131380281	0.46083308788931054	biological_process
GO:0045773	positive regulation of axon extension	1	248	22	13332	0.004032258064516129	0.0016501650165016502	2.443548387096774	5048	PAFAH1B1	0.338618131380281	0.46083308788931054	biological_process
GO:0000027	ribosomal large subunit assembly	1	248	22	13332	0.004032258064516129	0.0016501650165016502	2.443548387096774	65003	MRPL11	0.338618131380281	0.46083308788931054	biological_process
GO:0006699	bile acid biosynthetic process	1	248	22	13332	0.004032258064516129	0.0016501650165016502	2.443548387096774	23600	AMACR	0.338618131380281	0.46083308788931054	biological_process
GO:0071902	positive regulation of protein serine/threonine kinase activity	1	248	22	13332	0.004032258064516129	0.0016501650165016502	2.443548387096774	51719	CAB39	0.338618131380281	0.46083308788931054	biological_process
GO:0002376	immune system process	1	248	22	13332	0.004032258064516129	0.0016501650165016502	2.443548387096774	23705	CADM1	0.338618131380281	0.46083308788931054	biological_process
GO:0048487	beta-tubulin binding	1	233	22	12391	0.004291845493562232	0.0017754822048260835	2.4172844323058915	6530	SLC6A2	0.3416272264444091	0.4907009252565149	molecular_function
GO:0000979	RNA polymerase II core promoter sequence-specific DNA binding	1	233	22	12391	0.004291845493562232	0.0017754822048260835	2.4172844323058915	5451	POU2F1	0.3416272264444091	0.4907009252565149	molecular_function
GO:0005154	epidermal growth factor receptor binding	1	233	22	12391	0.004291845493562232	0.0017754822048260835	2.4172844323058915	2069	EREG	0.3416272264444091	0.4907009252565149	molecular_function
GO:0046966	thyroid hormone receptor binding	1	233	22	12391	0.004291845493562232	0.0017754822048260835	2.4172844323058915	29079	MED4	0.3416272264444091	0.4907009252565149	molecular_function
GO:0097546	ciliary base	1	269	23	14857	0.0037174721189591076	0.0015480918085750825	2.40132535962502	51684	SUFU	0.34332571954487195	0.5515361559140202	cellular_component
GO:0007409	axonogenesis	2	248	66	13332	0.008064516129032258	0.0049504950495049506	1.629032258064516	57731;51761	SPTBN4;ATP8A2	0.34832056533620853	0.46807742560586413	biological_process
GO:0016363	nuclear matrix	2	269	68	14857	0.007434944237918215	0.004576967086221983	1.6244259785698665	57731;55137	SPTBN4;FIGN	0.34955186484196826	0.557938553497757	cellular_component
GO:0000287	magnesium ion binding	4	233	159	12391	0.017167381974248927	0.012831894116697603	1.3378681134774746	23031;5494;51761;5495	MAST3;PPM1A;ATP8A2;PPM1B	0.3504159550931466	0.49501437520376834	molecular_function
GO:0034097	response to cytokine	1	248	23	13332	0.004032258064516129	0.0017251725172517253	2.337307152875175	3570	IL6R	0.35094139985604167	0.46807742560586413	biological_process
GO:0002088	lens development in camera-type eye	1	248	23	13332	0.004032258064516129	0.0017251725172517253	2.337307152875175	7472	WNT2	0.35094139985604167	0.46807742560586413	biological_process
GO:0034332	adherens junction organization	1	248	23	13332	0.004032258064516129	0.0017251725172517253	2.337307152875175	23705	CADM1	0.35094139985604167	0.46807742560586413	biological_process
GO:0071377	cellular response to glucagon stimulus	1	248	23	13332	0.004032258064516129	0.0017251725172517253	2.337307152875175	59345	GNB4	0.35094139985604167	0.46807742560586413	biological_process
GO:0032760	positive regulation of tumor necrosis factor production	1	248	23	13332	0.004032258064516129	0.0017251725172517253	2.337307152875175	26137	ZBTB20	0.35094139985604167	0.46807742560586413	biological_process
GO:0016575	histone deacetylation	1	248	23	13332	0.004032258064516129	0.0017251725172517253	2.337307152875175	25942	SIN3A	0.35094139985604167	0.46807742560586413	biological_process
GO:0000245	spliceosomal complex assembly	1	248	23	13332	0.004032258064516129	0.0017251725172517253	2.337307152875175	25804	LSM4	0.35094139985604167	0.46807742560586413	biological_process
GO:0009725	response to hormone	1	248	23	13332	0.004032258064516129	0.0017251725172517253	2.337307152875175	2185	PTK2B	0.35094139985604167	0.46807742560586413	biological_process
GO:0086010	membrane depolarization during action potential	1	248	23	13332	0.004032258064516129	0.0017251725172517253	2.337307152875175	777	CACNA1E	0.35094139985604167	0.46807742560586413	biological_process
GO:0007389	pattern specification process	1	248	23	13332	0.004032258064516129	0.0017251725172517253	2.337307152875175	7545	ZIC1	0.35094139985604167	0.46807742560586413	biological_process
GO:0036297	interstrand cross-link repair	1	248	23	13332	0.004032258064516129	0.0017251725172517253	2.337307152875175	165918	RNF168	0.35094139985604167	0.46807742560586413	biological_process
GO:0032456	endocytic recycling	1	248	23	13332	0.004032258064516129	0.0017251725172517253	2.337307152875175	57724	EPG5	0.35094139985604167	0.46807742560586413	biological_process
GO:0071347	cellular response to interleukin-1	1	248	23	13332	0.004032258064516129	0.0017251725172517253	2.337307152875175	6095	RORA	0.35094139985604167	0.46807742560586413	biological_process
GO:0006612	protein targeting to membrane	1	248	23	13332	0.004032258064516129	0.0017251725172517253	2.337307152875175	51125	GOLGA7	0.35094139985604167	0.46807742560586413	biological_process
GO:0017048	Rho GTPase binding	1	233	23	12391	0.004291845493562232	0.0018561859414090872	2.312185109162157	9371	KIF3B	0.3540292683419356	0.49501437520376834	molecular_function
GO:0001102	RNA polymerase II activating transcription factor binding	1	233	23	12391	0.004291845493562232	0.0018561859414090872	2.312185109162157	25942	SIN3A	0.3540292683419356	0.49501437520376834	molecular_function
GO:0005057	signal transducer activity, downstream of receptor	1	233	23	12391	0.004291845493562232	0.0018561859414090872	2.312185109162157	8396	PIP4K2B	0.3540292683419356	0.49501437520376834	molecular_function
GO:0004869	cysteine-type endopeptidase inhibitor activity	1	233	23	12391	0.004291845493562232	0.0018561859414090872	2.312185109162157	6695	SPOCK1	0.3540292683419356	0.49501437520376834	molecular_function
GO:0035198	miRNA binding	1	233	23	12391	0.004291845493562232	0.0018561859414090872	2.312185109162157	131405	TRIM71	0.3540292683419356	0.49501437520376834	molecular_function
GO:0016529	sarcoplasmic reticulum	1	269	24	14857	0.0037174721189591076	0.0016154001480783468	2.301270136307311	51655	RASD1	0.35523386175142585	0.5633963794656373	cellular_component
GO:0007399	nervous system development	6	248	261	13332	0.024193548387096774	0.019576957695769576	1.235817575083426	2668;2048;7182;1740;6695;6477	GDNF;EPHB2;NR2C2;DLG2;SPOCK1;SIAH1	0.35809225881611784	0.474121185252676	biological_process
GO:0042803	protein homodimerization activity	12	233	559	12391	0.05150214592274678	0.04511338874989912	1.1416155458475052	4293;23255;8322;159091;2668;127343;3570;8396;5048;5049;23705;8800	MAP3K9;MTCL1;FZD4;FAM122C;GDNF;DMBX1;IL6R;PIP4K2B;PAFAH1B1;PAFAH1B2;CADM1;PEX11A	0.3606366678911479	0.5009471006413693	molecular_function
GO:0031901	early endosome membrane	3	269	118	14857	0.011152416356877323	0.007942384061385206	1.4041648289332744	10479;2043;23673	SLC9A6;EPHA4;STX12	0.36067296005258764	0.5651383645606646	cellular_component
GO:0005874	microtubule	6	269	269	14857	0.022304832713754646	0.01810594332637814	1.2319066900678541	89796;55137;25941;3800;23122;9371	NAV1;FIGN;TPGS2;KIF5C;CLASP2;KIF3B	0.3608714858037978	0.5651383645606646	cellular_component
GO:0007204	positive regulation of cytosolic calcium ion concentration	2	248	68	13332	0.008064516129032258	0.0051005100510051	1.5811195445920303	2696;2185	GIPR;PTK2B	0.3618121415394984	0.474121185252676	biological_process
GO:0060071	Wnt signaling pathway, planar cell polarity pathway	2	248	68	13332	0.008064516129032258	0.0051005100510051	1.5811195445920303	7976;8322	FZD3;FZD4	0.3618121415394984	0.474121185252676	biological_process
GO:0001658	branching involved in ureteric bud morphogenesis	1	248	24	13332	0.004032258064516129	0.0018001800180018	2.2399193548387095	2668	GDNF	0.3630359623868945	0.474121185252676	biological_process
GO:0070527	platelet aggregation	1	248	24	13332	0.004032258064516129	0.0018001800180018	2.2399193548387095	5912	RAP2B	0.3630359623868945	0.474121185252676	biological_process
GO:0001568	blood vessel development	1	248	24	13332	0.004032258064516129	0.0018001800180018	2.2399193548387095	4215	MAP3K3	0.3630359623868945	0.474121185252676	biological_process
GO:0007017	microtubule-based process	1	248	24	13332	0.004032258064516129	0.0018001800180018	2.2399193548387095	5048	PAFAH1B1	0.3630359623868945	0.474121185252676	biological_process
GO:0030521	androgen receptor signaling pathway	1	248	24	13332	0.004032258064516129	0.0018001800180018	2.2399193548387095	29079	MED4	0.3630359623868945	0.474121185252676	biological_process
GO:0051017	actin filament bundle assembly	1	248	24	13332	0.004032258064516129	0.0018001800180018	2.2399193548387095	5358	PLS3	0.3630359623868945	0.474121185252676	biological_process
GO:0050714	positive regulation of protein secretion	1	248	24	13332	0.004032258064516129	0.0018001800180018	2.2399193548387095	9501	RPH3AL	0.3630359623868945	0.474121185252676	biological_process
GO:0030177	positive regulation of Wnt signaling pathway	1	248	24	13332	0.004032258064516129	0.0018001800180018	2.2399193548387095	5494	PPM1A	0.3630359623868945	0.474121185252676	biological_process
GO:0010107	potassium ion import	1	248	24	13332	0.004032258064516129	0.0018001800180018	2.2399193548387095	3769	KCNJ13	0.3630359623868945	0.474121185252676	biological_process
GO:0032008	positive regulation of TOR signaling	1	248	24	13332	0.004032258064516129	0.0018001800180018	2.2399193548387095	140775	SMCR8	0.3630359623868945	0.474121185252676	biological_process
GO:0009790	embryo development	1	248	24	13332	0.004032258064516129	0.0018001800180018	2.2399193548387095	130507	UBR3	0.3630359623868945	0.474121185252676	biological_process
GO:0002062	chondrocyte differentiation	1	248	24	13332	0.004032258064516129	0.0018001800180018	2.2399193548387095	4781	NFIB	0.3630359623868945	0.474121185252676	biological_process
GO:0005977	glycogen metabolic process	1	248	24	13332	0.004032258064516129	0.0018001800180018	2.2399193548387095	51422	PRKAG2	0.3630359623868945	0.474121185252676	biological_process
GO:0017080	sodium channel regulator activity	1	233	24	12391	0.004291845493562232	0.001936889677992091	2.2158440629470673	23327	NEDD4L	0.3661986716713807	0.5009471006413693	molecular_function
GO:0051213	dioxygenase activity	1	233	24	12391	0.004291845493562232	0.001936889677992091	2.2158440629470673	10765	KDM5B	0.3661986716713807	0.5009471006413693	molecular_function
GO:0001105	RNA polymerase II transcription coactivator activity	1	233	24	12391	0.004291845493562232	0.001936889677992091	2.2158440629470673	79960	JADE1	0.3661986716713807	0.5009471006413693	molecular_function
GO:0008139	nuclear localization sequence binding	1	233	24	12391	0.004291845493562232	0.001936889677992091	2.2158440629470673	3842	TNPO1	0.3661986716713807	0.5009471006413693	molecular_function
GO:0005761	mitochondrial ribosome	1	269	25	14857	0.0037174721189591076	0.0016827084875816114	2.2092193308550185	65003	MRPL11	0.3669268497578648	0.5674617345336471	cellular_component
GO:0009898	cytoplasmic side of plasma membrane	1	269	25	14857	0.0037174721189591076	0.0016827084875816114	2.2092193308550185	57477	SHROOM4	0.3669268497578648	0.5674617345336471	cellular_component
GO:0042470	melanosome	2	269	71	14857	0.007434944237918215	0.004778892104731776	1.555788261165506	9145;8934	SYNGR1;RAB29	0.36919197186526437	0.5674617345336471	cellular_component
GO:0006281	DNA repair	3	248	117	13332	0.012096774193548387	0.008775877587758775	1.3784119106699753	54891;7832;7323	INO80D;BTG2;UBE2D3	0.3715836451929463	0.4806186351462051	biological_process
GO:0008219	cell death	1	248	25	13332	0.004032258064516129	0.0018751875187518752	2.1503225806451614	1982	EIF4G2	0.37490604665802657	0.4806186351462051	biological_process
GO:0060291	long-term synaptic potentiation	1	248	25	13332	0.004032258064516129	0.0018751875187518752	2.1503225806451614	2185	PTK2B	0.37490604665802657	0.4806186351462051	biological_process
GO:0032212	positive regulation of telomere maintenance via telomerase	1	248	25	13332	0.004032258064516129	0.0018751875187518752	2.1503225806451614	80351	TNKS2	0.37490604665802657	0.4806186351462051	biological_process
GO:0008033	tRNA processing	1	248	25	13332	0.004032258064516129	0.0018751875187518752	2.1503225806451614	10556	RPP30	0.37490604665802657	0.4806186351462051	biological_process
GO:0019058	viral life cycle	1	248	25	13332	0.004032258064516129	0.0018751875187518752	2.1503225806451614	23327	NEDD4L	0.37490604665802657	0.4806186351462051	biological_process
GO:0045599	negative regulation of fat cell differentiation	1	248	25	13332	0.004032258064516129	0.0018751875187518752	2.1503225806451614	6095	RORA	0.37490604665802657	0.4806186351462051	biological_process
GO:0021549	cerebellum development	1	248	25	13332	0.004032258064516129	0.0018751875187518752	2.1503225806451614	6753	SSTR3	0.37490604665802657	0.4806186351462051	biological_process
GO:0006024	glycosaminoglycan biosynthetic process	1	248	25	13332	0.004032258064516129	0.0018751875187518752	2.1503225806451614	3340	NDST1	0.37490604665802657	0.4806186351462051	biological_process
GO:0018279	protein N-linked glycosylation via asparagine	1	248	25	13332	0.004032258064516129	0.0018751875187518752	2.1503225806451614	140873	C20orf173	0.37490604665802657	0.4806186351462051	biological_process
GO:0000387	spliceosomal snRNP assembly	1	248	25	13332	0.004032258064516129	0.0018751875187518752	2.1503225806451614	25804	LSM4	0.37490604665802657	0.4806186351462051	biological_process
GO:0048705	skeletal system morphogenesis	1	248	25	13332	0.004032258064516129	0.0018751875187518752	2.1503225806451614	7763	ZFAND5	0.37490604665802657	0.4806186351462051	biological_process
GO:0001654	eye development	1	248	25	13332	0.004032258064516129	0.0018751875187518752	2.1503225806451614	204851	HIPK1	0.37490604665802657	0.4806186351462051	biological_process
GO:0038095	Fc-epsilon receptor signaling pathway	2	248	70	13332	0.008064516129032258	0.005250525052505251	1.5359447004608293	4214;23118	MAP3K1;TAB2	0.3751987949346746	0.4806186351462051	biological_process
GO:0007030	Golgi organization	2	248	70	13332	0.008064516129032258	0.005250525052505251	1.5359447004608293	23122;8934	CLASP2;RAB29	0.3751987949346746	0.4806186351462051	biological_process
GO:0005882	intermediate filament	2	269	72	14857	0.007434944237918215	0.00484620044423504	1.5341800908715406	11011;5411	TLK2;PNN	0.37568777685912685	0.5739034137295864	cellular_component
GO:0015276	ligand-gated ion channel activity	1	233	25	12391	0.004291845493562232	0.002017593414575095	2.1272103004291845	2899	GRIK3	0.3781397818428695	0.5106503036852427	molecular_function
GO:0001046	core promoter sequence-specific DNA binding	1	233	25	12391	0.004291845493562232	0.002017593414575095	2.1272103004291845	6095	RORA	0.3781397818428695	0.5106503036852427	molecular_function
GO:0045505	dynein intermediate chain binding	1	233	25	12391	0.004291845493562232	0.002017593414575095	2.1272103004291845	5048	PAFAH1B1	0.3781397818428695	0.5106503036852427	molecular_function
GO:0016032	viral process	5	248	217	13332	0.020161290322580645	0.016276627662766278	1.2386650810167978	8672;904;23186;3842;10527	EIF4G3;CCNT1;RCOR1;TNPO1;IPO7	0.37840058797823883	0.4841017726303234	biological_process
GO:0090575	RNA polymerase II transcription factor complex	1	269	26	14857	0.0037174721189591076	0.001750016827084876	2.124249356591364	5451	POU2F1	0.37840855669677576	0.5745349427896169	cellular_component
GO:0007283	spermatogenesis	7	248	318	13332	0.028225806451612902	0.023852385238523854	1.183353621424224	7182;6753;6477;9043;5049;7257;23705	NR2C2;SSTR3;SIAH1;SPAG9;PAFAH1B2;TSNAX;CADM1	0.37976621050106246	0.4852299479395741	biological_process
GO:0016491	oxidoreductase activity	2	233	70	12391	0.008583690987124463	0.0056492615608102655	1.519435928877989	143686;79966	SESN3;SCD5	0.3802891167945949	0.511367493221668	molecular_function
GO:0046872	metal ion binding	40	233	2019	12391	0.17167381974248927	0.16294084416108465	1.0535959883255002	128553;54439;57336;3423;55796;7257;146198;116987;117584;9668;23118;201501;619279;219539;9797;360023;51427;79960;6530;200424;84107;79088;79966;29068;7545;22843;9254;85451;26137;7543;84172;165918;7170;4215;64207;340554;5150;283455;80315;80351	TSHZ2;RBM27;ZNF287;IDS;MBNL3;TSNAX;ZFP90;AGAP1;RFFL;ZNF432;TAB2;ZBTB7C;ZNF704;YPEL4;TATDN2;ZBTB41;ZNF107;JADE1;SLC6A2;TET3;ZIC4;ZNF426;SCD5;ZBTB44;ZIC1;PPM1E;CACNA2D2;UNK;ZBTB20;ZFX;POLR1B;RNF168;TPM3;MAP3K3;IRF2BPL;ZC3H12B;PDE7A;KSR2;CPEB4;TNKS2	0.38489670950576826	0.5153701703551813	molecular_function
GO:0032467	positive regulation of cytokinesis	1	248	26	13332	0.004032258064516129	0.0019501950195019502	2.0676178660049627	9371	KIF3B	0.3865558024572086	0.49015862182627085	biological_process
GO:0030155	regulation of cell adhesion	1	248	26	13332	0.004032258064516129	0.0019501950195019502	2.0676178660049627	2185	PTK2B	0.3865558024572086	0.49015862182627085	biological_process
GO:0015991	ATP hydrolysis coupled proton transport	1	248	26	13332	0.004032258064516129	0.0019501950195019502	2.0676178660049627	523	ATP6V1A	0.3865558024572086	0.49015862182627085	biological_process
GO:0014068	positive regulation of phosphatidylinositol 3-kinase signaling	1	248	26	13332	0.004032258064516129	0.0019501950195019502	2.0676178660049627	118788	PIK3AP1	0.3865558024572086	0.49015862182627085	biological_process
GO:0030901	midbrain development	1	248	26	13332	0.004032258064516129	0.0019501950195019502	2.0676178660049627	3340	NDST1	0.3865558024572086	0.49015862182627085	biological_process
GO:0007190	activation of adenylate cyclase activity	1	248	26	13332	0.004032258064516129	0.0019501950195019502	2.0676178660049627	2696	GIPR	0.3865558024572086	0.49015862182627085	biological_process
GO:0019886	antigen processing and presentation of exogenous peptide antigen via MHC class II	2	248	72	13332	0.008064516129032258	0.0054005400540054005	1.493279569892473	164;9371	AP1G1;KIF3B	0.3884699413335064	0.4913434440826064	biological_process
GO:0051091	positive regulation of DNA binding transcription factor activity	2	248	72	13332	0.008064516129032258	0.0054005400540054005	1.493279569892473	8322;7472	FZD4;WNT2	0.3884699413335064	0.4913434440826064	biological_process
GO:0043198	dendritic shaft	1	269	27	14857	0.0037174721189591076	0.0018173251665881403	2.0455734544953876	2043	EPHA4	0.3896827862462571	0.5845241793693856	cellular_component
GO:0005795	Golgi stack	1	269	27	14857	0.0037174721189591076	0.0018173251665881403	2.0455734544953876	51125	GOLGA7	0.3896827862462571	0.5845241793693856	cellular_component
GO:0051219	phosphoprotein binding	1	233	26	12391	0.004291845493562232	0.0020982971511580985	2.045394519643447	5048	PAFAH1B1	0.38985686343066406	0.5154592838664847	molecular_function
GO:0061631	ubiquitin conjugating enzyme activity	1	233	26	12391	0.004291845493562232	0.0020982971511580985	2.045394519643447	7323	UBE2D3	0.38985686343066406	0.5154592838664847	molecular_function
GO:0004407	histone deacetylase activity	1	233	26	12391	0.004291845493562232	0.0020982971511580985	2.045394519643447	23186	RCOR1	0.38985686343066406	0.5154592838664847	molecular_function
GO:0097711	ciliary basal body-plasma membrane docking	2	248	73	13332	0.008064516129032258	0.005475547554755476	1.472823685373398	5048;80254	PAFAH1B1;CEP63	0.3950591438335127	0.4964966058664274	biological_process
GO:0030308	negative regulation of cell growth	2	248	73	13332	0.008064516129032258	0.005475547554755476	1.472823685373398	79960;90196	JADE1;SYS1	0.3950591438335127	0.4964966058664274	biological_process
GO:0048839	inner ear development	1	248	27	13332	0.004032258064516129	0.0020252025202520253	1.9910394265232974	83605	CCM2	0.3979893032069867	0.4964966058664274	biological_process
GO:0006986	response to unfolded protein	1	248	27	13332	0.004032258064516129	0.0020252025202520253	1.9910394265232974	25822	DNAJB5	0.3979893032069867	0.4964966058664274	biological_process
GO:0014070	response to organic cyclic compound	1	248	27	13332	0.004032258064516129	0.0020252025202520253	1.9910394265232974	7832	BTG2	0.3979893032069867	0.4964966058664274	biological_process
GO:0001932	regulation of protein phosphorylation	1	248	27	13332	0.004032258064516129	0.0020252025202520253	1.9910394265232974	2915	GRM5	0.3979893032069867	0.4964966058664274	biological_process
GO:0051781	positive regulation of cell division	1	248	27	13332	0.004032258064516129	0.0020252025202520253	1.9910394265232974	2069	EREG	0.3979893032069867	0.4964966058664274	biological_process
GO:0007584	response to nutrient	1	248	27	13332	0.004032258064516129	0.0020252025202520253	1.9910394265232974	2696	GIPR	0.3979893032069867	0.4964966058664274	biological_process
GO:0090307	mitotic spindle assembly	1	248	27	13332	0.004032258064516129	0.0020252025202520253	1.9910394265232974	9371	KIF3B	0.3979893032069867	0.4964966058664274	biological_process
GO:0051384	response to glucocorticoid	1	248	27	13332	0.004032258064516129	0.0020252025202520253	1.9910394265232974	5069	PAPPA	0.3979893032069867	0.4964966058664274	biological_process
GO:0045785	positive regulation of cell adhesion	1	248	27	13332	0.004032258064516129	0.0020252025202520253	1.9910394265232974	5578	PRKCA	0.3979893032069867	0.4964966058664274	biological_process
GO:0007186	G-protein coupled receptor signaling pathway	9	248	427	13332	0.036290322580645164	0.03202820282028203	1.1330739593563497	29933;23284;6753;9290;2696;5924;5150;51655;2915	GPR132;ADGRL3;SSTR3;GPR55;GIPR;RASGRF2;PDE7A;RASD1;GRM5	0.3992299705008136	0.4974256651084671	biological_process
GO:0016020	membrane	29	269	1512	14857	0.10780669144981413	0.10177020932893585	1.059314824649397	10424;1740;117584;5494;54940;159091;10527;6530;9899;57488;57731;5411;164;55500;57532;9120;5912;55771;7532;1982;114882;25804;118788;29079;23122;1184;5495;9371;57609	PGRMC2;DLG2;RFFL;PPM1A;OCIAD1;FAM122C;IPO7;SLC6A2;SV2B;ESYT2;SPTBN4;PNN;AP1G1;ETNK1;NUFIP2;SLC16A6;RAP2B;PRR11;YWHAG;EIF4G2;OSBPL8;LSM4;PIK3AP1;MED4;CLASP2;CLCN5;PPM1B;KIF3B;DIP2B	0.40001986942073686	0.5964368112919969	cellular_component
GO:0005667	transcription factor complex	3	269	127	14857	0.011152416356877323	0.008548159116914585	1.3046570851506016	23186;127343;25942	RCOR1;DMBX1;SIN3A	0.40486151728200714	0.5984155087993259	cellular_component
GO:0005856	cytoskeleton	6	269	283	14857	0.022304832713754646	0.01904826007942384	1.1709643096404692	7145;26059;8934;2185;147179;23255	TNS1;ERC2;RAB29;PTK2B;WIPF2;MTCL1	0.40615349794010475	0.5984155087993259	cellular_component
GO:0001942	hair follicle development	1	248	28	13332	0.004032258064516129	0.0021002100210021	1.919930875576037	7976	FZD3	0.40921054731033235	0.5042238070666626	biological_process
GO:0042531	positive regulation of tyrosine phosphorylation of STAT protein	1	248	28	13332	0.004032258064516129	0.0021002100210021	1.919930875576037	3570	IL6R	0.40921054731033235	0.5042238070666626	biological_process
GO:0033572	transferrin transport	1	248	28	13332	0.004032258064516129	0.0021002100210021	1.919930875576037	523	ATP6V1A	0.40921054731033235	0.5042238070666626	biological_process
GO:0046034	ATP metabolic process	1	248	28	13332	0.004032258064516129	0.0021002100210021	1.919930875576037	523	ATP6V1A	0.40921054731033235	0.5042238070666626	biological_process
GO:0032024	positive regulation of insulin secretion	1	248	28	13332	0.004032258064516129	0.0021002100210021	1.919930875576037	2696	GIPR	0.40921054731033235	0.5042238070666626	biological_process
GO:0010212	response to ionizing radiation	1	248	28	13332	0.004032258064516129	0.0021002100210021	1.919930875576037	165918	RNF168	0.40921054731033235	0.5042238070666626	biological_process
GO:0006479	protein methylation	1	248	28	13332	0.004032258064516129	0.0021002100210021	1.919930875576037	7832	BTG2	0.40921054731033235	0.5042238070666626	biological_process
GO:0048791	calcium ion-regulated exocytosis of neurotransmitter	1	248	28	13332	0.004032258064516129	0.0021002100210021	1.919930875576037	127833	SYT2	0.40921054731033235	0.5042238070666626	biological_process
GO:0070979	protein K11-linked ubiquitination	1	248	28	13332	0.004032258064516129	0.0021002100210021	1.919930875576037	7323	UBE2D3	0.40921054731033235	0.5042238070666626	biological_process
GO:0071011	precatalytic spliceosome	1	269	29	14857	0.0037174721189591076	0.0019519418455946692	1.904499423150878	284434	NWD1	0.41162368781639674	0.6001644846897027	cellular_component
GO:0043021	ribonucleoprotein complex binding	1	233	28	12391	0.004291845493562232	0.0022597046243241063	1.8992949110974862	9887	SMG7	0.4126356039605954	0.5423065878987257	molecular_function
GO:0051015	actin filament binding	3	233	124	12391	0.012875536480686695	0.01000726333629247	1.2866191333241035	23122;5358;57477	CLASP2;PLS3;SHROOM4	0.4135945812771927	0.5423065878987257	molecular_function
GO:0005777	peroxisome	2	269	78	14857	0.007434944237918215	0.005250050481254627	1.4161662377275759	23600;8800	AMACR;PEX11A	0.4140477738186909	0.6001644846897027	cellular_component
GO:0030027	lamellipodium	3	269	129	14857	0.011152416356877323	0.008682775795921114	1.2844298435203596	130271;2185;55740	PLEKHH2;PTK2B;ENAH	0.4145714512716019	0.6001644846897027	cellular_component
GO:0008284	positive regulation of cell proliferation	6	248	279	13332	0.024193548387096774	0.020927092709270928	1.1560874089490114	7472;2069;2668;3570;2185;204851	WNT2;EREG;GDNF;IL6R;PTK2B;HIPK1	0.4179483074962751	0.511509866408879	biological_process
GO:0050727	regulation of inflammatory response	1	248	29	13332	0.004032258064516129	0.002175217521752175	1.8537263626251392	118788	PIK3AP1	0.42022345954228935	0.511509866408879	biological_process
GO:0019233	sensory perception of pain	1	248	29	13332	0.004032258064516129	0.002175217521752175	1.8537263626251392	1740	DLG2	0.42022345954228935	0.511509866408879	biological_process
GO:0031047	gene silencing by RNA	1	248	29	13332	0.004032258064516129	0.002175217521752175	1.8537263626251392	23112	TNRC6B	0.42022345954228935	0.511509866408879	biological_process
GO:0006687	glycosphingolipid metabolic process	1	248	29	13332	0.004032258064516129	0.002175217521752175	1.8537263626251392	57488	ESYT2	0.42022345954228935	0.511509866408879	biological_process
GO:0006400	tRNA modification	1	248	29	13332	0.004032258064516129	0.002175217521752175	1.8537263626251392	81605	URM1	0.42022345954228935	0.511509866408879	biological_process
GO:0034613	cellular protein localization	1	248	29	13332	0.004032258064516129	0.002175217521752175	1.8537263626251392	25942	SIN3A	0.42022345954228935	0.511509866408879	biological_process
GO:0021762	substantia nigra development	1	248	29	13332	0.004032258064516129	0.002175217521752175	1.8537263626251392	59345	GNB4	0.42022345954228935	0.511509866408879	biological_process
GO:0006904	vesicle docking involved in exocytosis	1	248	29	13332	0.004032258064516129	0.002175217521752175	1.8537263626251392	3745	KCNB1	0.42022345954228935	0.511509866408879	biological_process
GO:0042752	regulation of circadian rhythm	1	248	29	13332	0.004032258064516129	0.002175217521752175	1.8537263626251392	3398	ID2	0.42022345954228935	0.511509866408879	biological_process
GO:0001669	acrosomal vesicle	2	269	79	14857	0.007434944237918215	0.005317358820757892	1.398240082819632	9043;9899	SPAG9;SV2B	0.4203291691337172	0.6003823744107435	cellular_component
GO:0006890	retrograde vesicle-mediated transport, Golgi to ER	2	248	77	13332	0.008064516129032258	0.005775577557755775	1.3963133640552996	9371;51560	KIF3B;RAB6B	0.42108113057963875	0.5119325745107608	biological_process
GO:0046332	SMAD binding	1	233	29	12391	0.004291845493562232	0.00234040836090711	1.8338019831286072	10527	IPO7	0.42370540128561185	0.5532682099431957	molecular_function
GO:0016323	basolateral plasma membrane	3	269	131	14857	0.011152416356877323	0.008817392474927644	1.264820227588751	23705;3570;23428	CADM1;IL6R;SLC7A8	0.42423102372671434	0.6003823744107435	cellular_component
GO:0005815	microtubule organizing center	3	269	131	14857	0.011152416356877323	0.008817392474927644	1.264820227588751	23122;9043;55137	CLASP2;SPAG9;FIGN	0.42423102372671434	0.6003823744107435	cellular_component
GO:0043234	protein complex	8	269	395	14857	0.02973977695167286	0.02658679410378946	1.1185920662557056	3398;165918;51719;22843;83605;25804;8800;9802	ID2;RNF168;CAB39;PPM1E;CCM2;LSM4;PEX11A;DAZAP2	0.4243666582180356	0.6003823744107435	cellular_component
GO:0007049	cell cycle	5	248	230	13332	0.020161290322580645	0.017251725172517253	1.1686535764375876	55137;10904;11011;904;6477	FIGN;BLCAP;TLK2;CCNT1;SIAH1	0.42633156375385334	0.5171351531789572	biological_process
GO:0001077	transcriptional activator activity, RNA polymerase II proximal promoter sequence-specific DNA binding	4	233	177	12391	0.017167381974248927	0.01428456137519167	1.2018137290560365	7545;7182;4781;4782	ZIC1;NR2C2;NFIB;NFIC	0.42708344895178824	0.5551297426339075	molecular_function
GO:0004872	receptor activity	3	233	127	12391	0.012875536480686695	0.010249374546041481	1.2562265553715657	29079;7182;23705	MED4;NR2C2;CADM1	0.42864448481858675	0.5551297426339075	molecular_function
GO:0006869	lipid transport	1	248	30	13332	0.004032258064516129	0.0022502250225022503	1.7919354838709676	57488	ESYT2	0.4310318923804668	0.5171351531789572	biological_process
GO:0045747	positive regulation of Notch signaling pathway	1	248	30	13332	0.004032258064516129	0.0022502250225022503	1.7919354838709676	22848	AAK1	0.4310318923804668	0.5171351531789572	biological_process
GO:0006633	fatty acid biosynthetic process	1	248	30	13332	0.004032258064516129	0.0022502250225022503	1.7919354838709676	51422	PRKAG2	0.4310318923804668	0.5171351531789572	biological_process
GO:0006110	regulation of glycolytic process	1	248	30	13332	0.004032258064516129	0.0022502250225022503	1.7919354838709676	51422	PRKAG2	0.4310318923804668	0.5171351531789572	biological_process
GO:0007187	G-protein coupled receptor signaling pathway, coupled to cyclic nucleotide second messenger	1	248	30	13332	0.004032258064516129	0.0022502250225022503	1.7919354838709676	6753	SSTR3	0.4310318923804668	0.5171351531789572	biological_process
GO:0045165	cell fate commitment	1	248	30	13332	0.004032258064516129	0.0022502250225022503	1.7919354838709676	7472	WNT2	0.4310318923804668	0.5171351531789572	biological_process
GO:0006977	DNA damage response, signal transduction by p53 class mediator resulting in cell cycle arrest	1	248	30	13332	0.004032258064516129	0.0022502250225022503	1.7919354838709676	7832	BTG2	0.4310318923804668	0.5171351531789572	biological_process
GO:0071320	cellular response to cAMP	1	248	30	13332	0.004032258064516129	0.0022502250225022503	1.7919354838709676	5906	RAP1A	0.4310318923804668	0.5171351531789572	biological_process
GO:0043928	exonucleolytic nuclear-transcribed mRNA catabolic process involved in deadenylation-dependent decay	1	248	30	13332	0.004032258064516129	0.0022502250225022503	1.7919354838709676	25804	LSM4	0.4310318923804668	0.5171351531789572	biological_process
GO:0050680	negative regulation of epithelial cell proliferation	1	248	30	13332	0.004032258064516129	0.0022502250225022503	1.7919354838709676	2069	EREG	0.4310318923804668	0.5171351531789572	biological_process
GO:0005844	polysome	1	269	31	14857	0.0037174721189591076	0.002086558524601198	1.781628492625015	85451	UNK	0.43277864102209296	0.6088241899124359	cellular_component
GO:0001786	phosphatidylserine binding	1	233	30	12391	0.004291845493562232	0.0024211120974901136	1.772675250357654	114882	OSBPL8	0.43456744961275984	0.5582248539741143	molecular_function
GO:0048365	Rac GTPase binding	1	233	30	12391	0.004291845493562232	0.0024211120974901136	1.772675250357654	57522	SRGAP1	0.43456744961275984	0.5582248539741143	molecular_function
GO:0007275	multicellular organism development	8	248	390	13332	0.03225806451612903	0.029252925292529253	1.1027295285359802	3398;81848;51684;128553;7257;55796;23705;7543	ID2;SPRY4;SUFU;TSHZ2;TSNAX;MBNL3;CADM1;ZFX	0.44005418476497243	0.5254620951753255	biological_process
GO:0070534	protein K63-linked ubiquitination	1	248	31	13332	0.004032258064516129	0.002325232523252325	1.7341311134235171	165918	RNF168	0.44163962735074713	0.5254620951753255	biological_process
GO:0038083	peptidyl-tyrosine autophosphorylation	1	248	31	13332	0.004032258064516129	0.002325232523252325	1.7341311134235171	2185	PTK2B	0.44163962735074713	0.5254620951753255	biological_process
GO:0009306	protein secretion	1	248	31	13332	0.004032258064516129	0.002325232523252325	1.7341311134235171	5048	PAFAH1B1	0.44163962735074713	0.5254620951753255	biological_process
GO:0051496	positive regulation of stress fiber assembly	1	248	31	13332	0.004032258064516129	0.002325232523252325	1.7341311134235171	22843	PPM1E	0.44163962735074713	0.5254620951753255	biological_process
GO:0048813	dendrite morphogenesis	1	248	31	13332	0.004032258064516129	0.002325232523252325	1.7341311134235171	22906	TRAK1	0.44163962735074713	0.5254620951753255	biological_process
GO:0006865	amino acid transport	1	248	31	13332	0.004032258064516129	0.002325232523252325	1.7341311134235171	23428	SLC7A8	0.44163962735074713	0.5254620951753255	biological_process
GO:0001750	photoreceptor outer segment	1	269	32	14857	0.0037174721189591076	0.0021538668641044624	1.7259526022304834	51761	ATP8A2	0.4430701927174647	0.61980043812724	cellular_component
GO:0030971	receptor tyrosine kinase binding	1	233	31	12391	0.004291845493562232	0.0025018158340731175	1.7154921777654715	7532	YWHAG	0.44522563134043736	0.5634260777439384	molecular_function
GO:0019902	phosphatase binding	1	233	31	12391	0.004291845493562232	0.0025018158340731175	1.7154921777654715	57731	SPTBN4	0.44522563134043736	0.5634260777439384	molecular_function
GO:0005109	frizzled binding	1	233	31	12391	0.004291845493562232	0.0025018158340731175	1.7154921777654715	7472	WNT2	0.44522563134043736	0.5634260777439384	molecular_function
GO:0030246	carbohydrate binding	2	233	80	12391	0.008583690987124463	0.006456298926640304	1.3295064377682404	29094;23284	LGALSL;ADGRL3	0.44574847922779937	0.5634260777439384	molecular_function
GO:0043488	regulation of mRNA stability	2	248	81	13332	0.008064516129032258	0.0060756075607560755	1.3273596176821982	5578;3842	PRKCA;TNPO1	0.4465211557216895	0.5306406625460361	biological_process
GO:0005681	spliceosomal complex	2	269	84	14857	0.007434944237918215	0.005653900518274214	1.3150115064613206	25804;51322	LSM4;WAC	0.45120426191195456	0.6200041145104793	cellular_component
GO:0000777	condensed chromosome kinetochore	2	269	84	14857	0.007434944237918215	0.005653900518274214	1.3150115064613206	23122;64769	CLASP2;MEAF6	0.45120426191195456	0.6200041145104793	cellular_component
GO:0009566	fertilization	1	248	32	13332	0.004032258064516129	0.0024002400240024004	1.679939516129032	57731	SPTBN4	0.45205037636084255	0.532167285786297	biological_process
GO:0050885	neuromuscular process controlling balance	1	248	32	13332	0.004032258064516129	0.0024002400240024004	1.679939516129032	5048	PAFAH1B1	0.45205037636084255	0.532167285786297	biological_process
GO:0021987	cerebral cortex development	1	248	32	13332	0.004032258064516129	0.0024002400240024004	1.679939516129032	5048	PAFAH1B1	0.45205037636084255	0.532167285786297	biological_process
GO:0060548	negative regulation of cell death	1	248	32	13332	0.004032258064516129	0.0024002400240024004	1.679939516129032	4043	LRPAP1	0.45205037636084255	0.532167285786297	biological_process
GO:0035914	skeletal muscle cell differentiation	1	248	32	13332	0.004032258064516129	0.0024002400240024004	1.679939516129032	7832	BTG2	0.45205037636084255	0.532167285786297	biological_process
GO:0006695	cholesterol biosynthetic process	1	248	32	13332	0.004032258064516129	0.0024002400240024004	1.679939516129032	51478	HSD17B7	0.45205037636084255	0.532167285786297	biological_process
GO:0097190	apoptotic signaling pathway	1	248	32	13332	0.004032258064516129	0.0024002400240024004	1.679939516129032	5578	PRKCA	0.45205037636084255	0.532167285786297	biological_process
GO:0007077	mitotic nuclear envelope disassembly	1	248	32	13332	0.004032258064516129	0.0024002400240024004	1.679939516129032	5578	PRKCA	0.45205037636084255	0.532167285786297	biological_process
GO:0007062	sister chromatid cohesion	2	248	82	13332	0.008064516129032258	0.006150615061506151	1.3111723052714397	23122;5048	CLASP2;PAFAH1B1	0.452783875911164	0.5324058939494695	biological_process
GO:0034707	chloride channel complex	1	269	33	14857	0.0037174721189591076	0.002221175203607727	1.6736510082234988	94015	TTYH2	0.45317569815625397	0.6200041145104793	cellular_component
GO:0005881	cytoplasmic microtubule	1	269	33	14857	0.0037174721189591076	0.002221175203607727	1.6736510082234988	23122	CLASP2	0.45317569815625397	0.6200041145104793	cellular_component
GO:0015485	cholesterol binding	1	233	32	12391	0.004291845493562232	0.0025825195706561214	1.6618830472103003	114882	OSBPL8	0.4556837565784798	0.5736895102741021	molecular_function
GO:0008083	growth factor activity	2	233	82	12391	0.008583690987124463	0.006617706399806311	1.29707945148121	2668;2069	GDNF;EREG	0.45838293867165614	0.5747976532549338	molecular_function
GO:0051453	regulation of intracellular pH	1	248	33	13332	0.004032258064516129	0.0024752475247524753	1.629032258064516	10479	SLC9A6	0.46226778286574594	0.5397608687012144	biological_process
GO:0006879	cellular iron ion homeostasis	1	248	33	13332	0.004032258064516129	0.0024752475247524753	1.629032258064516	523	ATP6V1A	0.46226778286574594	0.5397608687012144	biological_process
GO:0034198	cellular response to amino acid starvation	1	248	33	13332	0.004032258064516129	0.0024752475247524753	1.629032258064516	143686	SESN3	0.46226778286574594	0.5397608687012144	biological_process
GO:0030178	negative regulation of Wnt signaling pathway	1	248	33	13332	0.004032258064516129	0.0024752475247524753	1.629032258064516	80319	CXXC4	0.46226778286574594	0.5397608687012144	biological_process
GO:0045815	positive regulation of gene expression, epigenetic	1	248	33	13332	0.004032258064516129	0.0024752475247524753	1.629032258064516	84172	POLR1B	0.46226778286574594	0.5397608687012144	biological_process
GO:0016485	protein processing	1	248	33	13332	0.004032258064516129	0.0024752475247524753	1.629032258064516	162494	RHBDL3	0.46226778286574594	0.5397608687012144	biological_process
GO:0005905	clathrin-coated pit	1	269	34	14857	0.0037174721189591076	0.0022884835431109915	1.6244259785698665	22848	AAK1	0.46309850827507704	0.630117642407072	cellular_component
GO:0015459	potassium channel regulator activity	1	233	33	12391	0.004291845493562232	0.0026632233072391254	1.6115229548705943	23327	NEDD4L	0.46594556454855457	0.5751515562396221	molecular_function
GO:0008137	NADH dehydrogenase (ubiquinone) activity	1	233	33	12391	0.004291845493562232	0.0026632233072391254	1.6115229548705943	4698	NDUFA5	0.46594556454855457	0.5751515562396221	molecular_function
GO:0008047	enzyme activator activity	1	233	33	12391	0.004291845493562232	0.0026632233072391254	1.6115229548705943	4660	PPP1R12B	0.46594556454855457	0.5751515562396221	molecular_function
GO:0000976	transcription regulatory region sequence-specific DNA binding	1	233	33	12391	0.004291845493562232	0.0026632233072391254	1.6115229548705943	25942	SIN3A	0.46594556454855457	0.5751515562396221	molecular_function
GO:0009986	cell surface	7	269	357	14857	0.026022304832713755	0.02402907720266541	1.082950652379911	7145;8322;8674;2043;6530;4043;7976	TNS1;FZD4;VAMP4;EPHA4;SLC6A2;LRPAP1;FZD3	0.4693011300120901	0.6322098817638108	cellular_component
GO:0070125	mitochondrial translational elongation	2	248	85	13332	0.008064516129032258	0.006375637563756376	1.2648956356736243	65003;51263	MRPL11;MRPL30	0.47132705302286976	0.5470119048074215	biological_process
GO:0006811	ion transport	2	248	85	13332	0.008064516129032258	0.006375637563756376	1.2648956356736243	10479;26507	SLC9A6;CNNM1	0.47132705302286976	0.5470119048074215	biological_process
GO:0030838	positive regulation of actin filament polymerization	1	248	34	13332	0.004032258064516129	0.00255025502550255	1.5811195445920303	2185	PTK2B	0.47229542329334695	0.5470119048074215	biological_process
GO:0006952	defense response	1	248	34	13332	0.004032258064516129	0.00255025502550255	1.5811195445920303	9306	SOCS6	0.47229542329334695	0.5470119048074215	biological_process
GO:0045669	positive regulation of osteoblast differentiation	1	248	34	13332	0.004032258064516129	0.00255025502550255	1.5811195445920303	3570	IL6R	0.47229542329334695	0.5470119048074215	biological_process
GO:0042060	wound healing	1	248	34	13332	0.004032258064516129	0.00255025502550255	1.5811195445920303	2069	EREG	0.47229542329334695	0.5470119048074215	biological_process
GO:0019722	calcium-mediated signaling	1	248	34	13332	0.004032258064516129	0.00255025502550255	1.5811195445920303	283455	KSR2	0.47229542329334695	0.5470119048074215	biological_process
GO:0031982	vesicle	2	269	88	14857	0.007434944237918215	0.005923133876287272	1.2552382561676243	23673;7532	STX12;YWHAG	0.47522360891476795	0.6322098817638108	cellular_component
GO:0071013	catalytic step 2 spliceosome	2	269	88	14857	0.007434944237918215	0.005923133876287272	1.2552382561676243	284434;5411	NWD1;PNN	0.47522360891476795	0.6322098817638108	cellular_component
GO:0031965	nuclear membrane	4	269	196	14857	0.01486988847583643	0.013192434542639834	1.127152719823989	5048;114882;3842;51495	PAFAH1B1;OSBPL8;TNPO1;HACD3	0.47568760361040563	0.6322098817638108	cellular_component
GO:0015293	symporter activity	1	233	34	12391	0.004291845493562232	0.002743927043822129	1.5641252209038123	9120	SLC16A6	0.47601472488756147	0.5807747222566387	molecular_function
GO:0003899	DNA-directed 5'-3' RNA polymerase activity	1	233	34	12391	0.004291845493562232	0.002743927043822129	1.5641252209038123	84172	POLR1B	0.47601472488756147	0.5807747222566387	molecular_function
GO:0018024	histone-lysine N-methyltransferase activity	1	233	34	12391	0.004291845493562232	0.002743927043822129	1.5641252209038123	80854	SETD7	0.47601472488756147	0.5807747222566387	molecular_function
GO:0005096	GTPase activator activity	5	233	242	12391	0.02145922746781116	0.019530304253086918	1.0987656510481325	64786;51495;55633;116987;57522	TBC1D15;HACD3;TBC1D22B;AGAP1;SRGAP1	0.4794495155782802	0.5827155650874482	molecular_function
GO:0021766	hippocampus development	1	248	35	13332	0.004032258064516129	0.0026252625262526254	1.5359447004608293	5048	PAFAH1B1	0.48213680808533016	0.5516828808184342	biological_process
GO:0043966	histone H3 acetylation	1	248	35	13332	0.004032258064516129	0.0026252625262526254	1.5359447004608293	79960	JADE1	0.48213680808533016	0.5516828808184342	biological_process
GO:0045665	negative regulation of neuron differentiation	1	248	35	13332	0.004032258064516129	0.0026252625262526254	1.5359447004608293	3398	ID2	0.48213680808533016	0.5516828808184342	biological_process
GO:0071260	cellular response to mechanical stimulus	1	248	35	13332	0.004032258064516129	0.0026252625262526254	1.5359447004608293	4214	MAP3K1	0.48213680808533016	0.5516828808184342	biological_process
GO:0030216	keratinocyte differentiation	1	248	35	13332	0.004032258064516129	0.0026252625262526254	1.5359447004608293	2069	EREG	0.48213680808533016	0.5516828808184342	biological_process
GO:0048010	vascular endothelial growth factor receptor signaling pathway	1	248	35	13332	0.004032258064516129	0.0026252625262526254	1.5359447004608293	2185	PTK2B	0.48213680808533016	0.5516828808184342	biological_process
GO:0006968	cellular defense response	1	248	35	13332	0.004032258064516129	0.0026252625262526254	1.5359447004608293	2185	PTK2B	0.48213680808533016	0.5516828808184342	biological_process
GO:0032868	response to insulin	1	248	35	13332	0.004032258064516129	0.0026252625262526254	1.5359447004608293	143686	SESN3	0.48213680808533016	0.5516828808184342	biological_process
GO:0006091	generation of precursor metabolites and energy	1	248	35	13332	0.004032258064516129	0.0026252625262526254	1.5359447004608293	2696	GIPR	0.48213680808533016	0.5516828808184342	biological_process
GO:0009636	response to toxic substance	1	248	35	13332	0.004032258064516129	0.0026252625262526254	1.5359447004608293	23428	SLC7A8	0.48213680808533016	0.5516828808184342	biological_process
GO:0060170	ciliary membrane	1	269	36	14857	0.0037174721189591076	0.00242310022211752	1.5341800908715406	6753	SSTR3	0.4824091467274058	0.6322098817638108	cellular_component
GO:0045111	intermediate filament cytoskeleton	1	269	36	14857	0.0037174721189591076	0.00242310022211752	1.5341800908715406	9887	SMG7	0.4824091467274058	0.6322098817638108	cellular_component
GO:0030658	transport vesicle membrane	1	269	36	14857	0.0037174721189591076	0.00242310022211752	1.5341800908715406	9501	RPH3AL	0.4824091467274058	0.6322098817638108	cellular_component
GO:0070126	mitochondrial translational termination	2	248	87	13332	0.008064516129032258	0.0065256525652565255	1.235817575083426	65003;51263	MRPL11;MRPL30	0.4834788157920276	0.5516828808184342	biological_process
GO:0009653	anatomical structure morphogenesis	2	248	87	13332	0.008064516129032258	0.0065256525652565255	1.235817575083426	6477;2069	SIAH1;EREG	0.4834788157920276	0.5516828808184342	biological_process
GO:0006406	mRNA export from nucleus	2	248	87	13332	0.008064516129032258	0.0065256525652565255	1.235817575083426	84271;9887	POLDIP3;SMG7	0.4834788157920276	0.5516828808184342	biological_process
GO:0019843	rRNA binding	1	233	35	12391	0.004291845493562232	0.0028246307804051327	1.519435928877989	65003	MRPL11	0.48589483891465857	0.5860411034237867	molecular_function
GO:0005080	protein kinase C binding	1	233	35	12391	0.004291845493562232	0.0028246307804051327	1.519435928877989	7532	YWHAG	0.48589483891465857	0.5860411034237867	molecular_function
GO:0005819	spindle	2	269	90	14857	0.007434944237918215	0.006057750555293801	1.2273440726972324	9371;84541	KIF3B;KBTBD8	0.48699319169687016	0.6348759410079616	cellular_component
GO:0008333	endosome to lysosome transport	1	248	36	13332	0.004032258064516129	0.0027002700270027003	1.493279569892473	22906	TRAK1	0.4917953830599705	0.555485100460755	biological_process
GO:0030968	endoplasmic reticulum unfolded protein response	1	248	36	13332	0.004032258064516129	0.0027002700270027003	1.493279569892473	153222	CREBRF	0.4917953830599705	0.555485100460755	biological_process
GO:0000381	regulation of alternative mRNA splicing, via spliceosome	1	248	36	13332	0.004032258064516129	0.0027002700270027003	1.493279569892473	60680	CELF5	0.4917953830599705	0.555485100460755	biological_process
GO:0006302	double-strand break repair	1	248	36	13332	0.004032258064516129	0.0027002700270027003	1.493279569892473	165918	RNF168	0.4917953830599705	0.555485100460755	biological_process
GO:0046330	positive regulation of JNK cascade	1	248	36	13332	0.004032258064516129	0.0027002700270027003	1.493279569892473	2185	PTK2B	0.4917953830599705	0.555485100460755	biological_process
GO:0050728	negative regulation of inflammatory response	1	248	36	13332	0.004032258064516129	0.0027002700270027003	1.493279569892473	6095	RORA	0.4917953830599705	0.555485100460755	biological_process
GO:0006120	mitochondrial electron transport, NADH to ubiquinone	1	248	36	13332	0.004032258064516129	0.0027002700270027003	1.493279569892473	4698	NDUFA5	0.4917953830599705	0.555485100460755	biological_process
GO:0007157	heterophilic cell-cell adhesion via plasma membrane cell adhesion molecules	1	248	36	13332	0.004032258064516129	0.0027002700270027003	1.493279569892473	23705	CADM1	0.4917953830599705	0.555485100460755	biological_process
GO:0051028	mRNA transport	1	248	36	13332	0.004032258064516129	0.0027002700270027003	1.493279569892473	3800	KIF5C	0.4917953830599705	0.555485100460755	biological_process
GO:0014704	intercalated disc	1	269	37	14857	0.0037174721189591076	0.002490408561620785	1.4927157640912285	57731	SPTBN4	0.4918033805496085	0.6378075091502735	cellular_component
GO:0008092	cytoskeletal protein binding	1	233	36	12391	0.004291845493562232	0.0029053345169881366	1.4772293752980448	9501	RPH3AL	0.4955894409257411	0.5932055429262658	molecular_function
GO:0004519	endonuclease activity	1	233	36	12391	0.004291845493562232	0.0029053345169881366	1.4772293752980448	340554	ZC3H12B	0.4955894409257411	0.5932055429262658	molecular_function
GO:0017124	SH3 domain binding	2	233	89	12391	0.008583690987124463	0.0071826325558873375	1.1950619665332498	55740;1795	ENAH;DOCK3	0.5012524398031483	0.5977198904822447	molecular_function
GO:0032956	regulation of actin cytoskeleton organization	1	248	37	13332	0.004032258064516129	0.002775277527752775	1.452920662598082	23122	CLASP2	0.5012745305567264	0.5655549540476902	biological_process
GO:0050839	cell adhesion molecule binding	1	233	37	12391	0.004291845493562232	0.0029860382535711405	1.4373042570467462	23705	CADM1	0.5051019994244792	0.6000459842787046	molecular_function
GO:0005789	endoplasmic reticulum membrane	13	269	703	14857	0.048327137546468404	0.04731776267079491	1.0213318385887356	143187;79966;124491;10479;387597;50999;51478;8396;5924;57488;83401;114882;22908	VTI1A;SCD5;TMEM170A;SLC9A6;ILDR2;TMED5;HSD17B7;PIP4K2B;RASGRF2;ESYT2;ELOVL3;OSBPL8;SACM1L	0.5094502799419455	0.6546970635435276	cellular_component
GO:0005747	mitochondrial respiratory chain complex I	1	269	39	14857	0.0037174721189591076	0.0026250252406273137	1.4161662377275759	4698	NDUFA5	0.5100852623592144	0.6546970635435276	cellular_component
GO:0043647	inositol phosphate metabolic process	1	248	38	13332	0.004032258064516129	0.0028502850285028504	1.414685908319185	253430	IPMK	0.510577570524854	0.5728291982510386	biological_process
GO:0006644	phospholipid metabolic process	1	248	38	13332	0.004032258064516129	0.0028502850285028504	1.414685908319185	8396	PIP4K2B	0.510577570524854	0.5728291982510386	biological_process
GO:0042475	odontogenesis of dentin-containing tooth	1	248	38	13332	0.004032258064516129	0.0028502850285028504	1.414685908319185	4782	NFIC	0.510577570524854	0.5728291982510386	biological_process
GO:0038096	Fc-gamma receptor signaling pathway involved in phagocytosis	1	248	38	13332	0.004032258064516129	0.0028502850285028504	1.414685908319185	147179	WIPF2	0.510577570524854	0.5728291982510386	biological_process
GO:0030514	negative regulation of BMP signaling pathway	1	248	38	13332	0.004032258064516129	0.0028502850285028504	1.414685908319185	5494	PPM1A	0.510577570524854	0.5728291982510386	biological_process
GO:0005923	bicellular tight junction	2	269	95	14857	0.007434944237918215	0.006394292252810123	1.1627470162394835	65267;5912	WNK3;RAP2B	0.5156868166888131	0.6559683516882697	cellular_component
GO:0005782	peroxisomal matrix	1	269	40	14857	0.0037174721189591076	0.002692333580130578	1.3807620817843866	23600	AMACR	0.5189789770385106	0.6559683516882697	cellular_component
GO:0005902	microvillus	1	269	40	14857	0.0037174721189591076	0.002692333580130578	1.3807620817843866	523	ATP6V1A	0.5189789770385106	0.6559683516882697	cellular_component
GO:0010501	RNA secondary structure unwinding	1	248	39	13332	0.004032258064516129	0.0029252925292529252	1.3784119106699753	1974	EIF4A2	0.5197077617757411	0.5811225028551487	biological_process
GO:0032880	regulation of protein localization	1	248	39	13332	0.004032258064516129	0.0029252925292529252	1.3784119106699753	22848	AAK1	0.5197077617757411	0.5811225028551487	biological_process
GO:0030512	negative regulation of transforming growth factor beta receptor signaling pathway	1	248	39	13332	0.004032258064516129	0.0029252925292529252	1.3784119106699753	5494	PPM1A	0.5197077617757411	0.5811225028551487	biological_process
GO:0043565	sequence-specific DNA binding	6	233	307	12391	0.02575107296137339	0.024776047130982165	1.0393535669849436	7182;127343;5451;54815;7257;6095	NR2C2;DMBX1;POU2F1;GATAD2A;TSNAX;RORA	0.5199843742379482	0.6154122181992197	molecular_function
GO:0050660	flavin adenine dinucleotide binding	1	233	39	12391	0.004291845493562232	0.003147445726737148	1.3635963464289644	3712	IVD	0.5235945381901557	0.6164414076708737	molecular_function
GO:0006914	autophagy	2	248	94	13332	0.008064516129032258	0.007050705070507051	1.1437886067261496	140775;143187	SMCR8;VTI1A	0.5246210722248654	0.5859631797789978	biological_process
GO:0003729	mRNA binding	2	233	93	12391	0.008583690987124463	0.007505447502219353	1.1436614518436476	54845;51631	ESRP1;LUC7L2	0.5247555020995729	0.6164414076708737	molecular_function
GO:0005770	late endosome	2	269	97	14857	0.007434944237918215	0.006528908931816652	1.138772850956195	10479;5906	SLC9A6;RAP1A	0.5268642845168818	0.6625717517409272	cellular_component
GO:0006928	movement of cell or subcellular component	1	248	40	13332	0.004032258064516129	0.003000300030003	1.3439516129032258	55740	ENAH	0.5286683030467119	0.5885175449010566	biological_process
GO:0002244	hematopoietic progenitor cell differentiation	1	248	40	13332	0.004032258064516129	0.003000300030003	1.3439516129032258	25942	SIN3A	0.5286683030467119	0.5885175449010566	biological_process
GO:0048666	neuron development	1	248	40	13332	0.004032258064516129	0.003000300030003	1.3439516129032258	51761	ATP8A2	0.5286683030467119	0.5885175449010566	biological_process
GO:0015171	amino acid transmembrane transporter activity	1	233	40	12391	0.004291845493562232	0.003228149463320152	1.3295064377682404	23428	SLC7A8	0.5325811373216266	0.6233171829393852	molecular_function
GO:0002250	adaptive immune response	2	248	96	13332	0.008064516129032258	0.0072007200720072	1.1199596774193548	814;2185	CAMK4;PTK2B	0.5359662036229403	0.5959801576871498	biological_process
GO:0008201	heparin binding	2	233	95	12391	0.008583690987124463	0.00766685497538536	1.1195843686469393	5048;4043	PAFAH1B1;LRPAP1	0.5362255962500495	0.6252667469188768	molecular_function
GO:0040008	regulation of growth	1	248	41	13332	0.004032258064516129	0.0030753075307530754	1.3111723052714397	9306	SOCS6	0.5374623340956063	0.5963215941348375	biological_process
GO:0007266	Rho protein signal transduction	1	248	41	13332	0.004032258064516129	0.0030753075307530754	1.3111723052714397	51495	HACD3	0.5374623340956063	0.5963215941348375	biological_process
GO:0007605	sensory perception of sound	2	248	97	13332	0.008064516129032258	0.007275727572757276	1.1084137013634852	57731;8322	SPTBN4;FZD4	0.5415689415511059	0.6002139761058113	biological_process
GO:0010494	cytoplasmic stress granule	1	269	43	14857	0.0037174721189591076	0.0028942585986403715	1.2844298435203596	57532	NUFIP2	0.5447064833743969	0.6714451205951724	cellular_component
GO:0012507	ER to Golgi transport vesicle membrane	1	269	43	14857	0.0037174721189591076	0.0028942585986403715	1.2844298435203596	143187	VTI1A	0.5447064833743969	0.6714451205951724	cellular_component
GO:0044297	cell body	1	269	43	14857	0.0037174721189591076	0.0028942585986403715	1.2844298435203596	2185	PTK2B	0.5447064833743969	0.6714451205951724	cellular_component
GO:0000784	nuclear chromosome, telomeric region	1	269	43	14857	0.0037174721189591076	0.0028942585986403715	1.2844298435203596	80351	TNKS2	0.5447064833743969	0.6714451205951724	cellular_component
GO:0001933	negative regulation of protein phosphorylation	1	248	42	13332	0.004032258064516129	0.0031503150315031502	1.2799539170506913	2048	EPHB2	0.54609293685741	0.6025645936941499	biological_process
GO:0001558	regulation of cell growth	1	248	42	13332	0.004032258064516129	0.0031503150315031502	1.2799539170506913	6695	SPOCK1	0.54609293685741	0.6025645936941499	biological_process
GO:0036498	IRE1-mediated unfolded protein response	1	248	42	13332	0.004032258064516129	0.0031503150315031502	1.2799539170506913	9797	TATDN2	0.54609293685741	0.6025645936941499	biological_process
GO:0006805	xenobiotic metabolic process	1	248	42	13332	0.004032258064516129	0.0031503150315031502	1.2799539170506913	6095	RORA	0.54609293685741	0.6025645936941499	biological_process
GO:0090263	positive regulation of canonical Wnt signaling pathway	2	248	98	13332	0.008064516129032258	0.007350735073507351	1.097103357472021	80351;7472	TNKS2;WNT2	0.5471248180092984	0.6030397719377212	biological_process
GO:0003700	DNA binding transcription factor activity	12	233	642	12391	0.05150214592274678	0.05181179888628844	0.9940235048734507	4782;25942;7182;127343;57336;51427;7545;6095;5451;54815;10765;9668	NFIC;SIN3A;NR2C2;DMBX1;ZNF287;ZNF107;ZIC1;RORA;POU2F1;GATAD2A;KDM5B;ZNF432	0.551016186594099	0.6392319975699184	molecular_function
GO:0031625	ubiquitin protein ligase binding	4	233	208	12391	0.017167381974248927	0.016786377209264788	1.0226972598217234	117584;10221;8322;2185	RFFL;TRIB1;FZD4;PTK2B	0.5522478966347714	0.6392319975699184	molecular_function
GO:0005778	peroxisomal membrane	1	269	44	14857	0.0037174721189591076	0.002961566938143636	1.2552382561676243	8800	PEX11A	0.5529739301238941	0.67827836749187	cellular_component
GO:0000045	autophagosome assembly	1	248	43	13332	0.004032258064516129	0.0032253225322532255	1.2501875468867216	23673	STX12	0.5545631363834478	0.6085632667315077	biological_process
GO:0007368	determination of left/right symmetry	1	248	43	13332	0.004032258064516129	0.0032253225322532255	1.2501875468867216	9371	KIF3B	0.5545631363834478	0.6085632667315077	biological_process
GO:0001947	heart looping	1	248	43	13332	0.004032258064516129	0.0032253225322532255	1.2501875468867216	51684	SUFU	0.5545631363834478	0.6085632667315077	biological_process
GO:0006606	protein import into nucleus	1	248	43	13332	0.004032258064516129	0.0032253225322532255	1.2501875468867216	10527	IPO7	0.5545631363834478	0.6085632667315077	biological_process
GO:0003712	transcription cofactor activity	1	233	43	12391	0.004291845493562232	0.003470260673069163	1.2367501746681306	29079	MED4	0.5585406849384598	0.6441564103669828	molecular_function
GO:0072686	mitotic spindle	1	269	45	14857	0.0037174721189591076	0.0030288752776469006	1.2273440726972324	150468	CKAP2L	0.5610918004322407	0.684862050527588	cellular_component
GO:0007565	female pregnancy	1	248	44	13332	0.004032258064516129	0.0033003300330033004	1.221774193548387	5069	PAPPA	0.5628759019825098	0.6170104149600626	biological_process
GO:0001664	G-protein coupled receptor binding	1	233	44	12391	0.004291845493562232	0.003550964409652167	1.2086422161529458	2899	GRIK3	0.5668707805301151	0.6490259661141897	molecular_function
GO:0022857	transmembrane transporter activity	1	233	44	12391	0.004291845493562232	0.003550964409652167	1.2086422161529458	9899	SV2B	0.5668707805301151	0.6490259661141897	molecular_function
GO:0036464	cytoplasmic ribonucleoprotein granule	1	269	46	14857	0.0037174721189591076	0.003096183617150165	1.20066267981251	84271	POLDIP3	0.5690627905539557	0.6878477419802669	cellular_component
GO:0005884	actin filament	1	269	46	14857	0.0037174721189591076	0.003096183617150165	1.20066267981251	5358	PLS3	0.5690627905539557	0.6878477419802669	cellular_component
GO:0009791	post-embryonic development	1	248	45	13332	0.004032258064516129	0.0033753375337533752	1.1946236559139785	10765	KDM5B	0.5710341482402153	0.6245880596346084	biological_process
GO:0031124	mRNA 3'-end processing	1	248	45	13332	0.004032258064516129	0.0033753375337533752	1.1946236559139785	84271	POLDIP3	0.5710341482402153	0.6245880596346084	biological_process
GO:0030276	clathrin binding	1	233	45	12391	0.004291845493562232	0.003631668146235171	1.1817835002384358	127833	SYT2	0.5750443537290025	0.6560072771782123	molecular_function
GO:0006325	chromatin organization	1	248	46	13332	0.004032258064516129	0.0034503450345034505	1.1686535764375876	80854	SETD7	0.5790407359830821	0.6310214842314888	biological_process
GO:0045444	fat cell differentiation	1	248	46	13332	0.004032258064516129	0.0034503450345034505	1.1686535764375876	114882	OSBPL8	0.5790407359830821	0.6310214842314888	biological_process
GO:0006405	RNA export from nucleus	1	248	46	13332	0.004032258064516129	0.0034503450345034505	1.1686535764375876	84271	POLDIP3	0.5790407359830821	0.6310214842314888	biological_process
GO:0007507	heart development	2	248	104	13332	0.008064516129032258	0.007800780078007801	1.0338089330024813	5534;23118	PPP3R1;TAB2	0.5794663101790493	0.6310214842314888	biological_process
GO:0043687	post-translational protein modification	5	248	274	13332	0.020161290322580645	0.02055205520552055	0.9809865787614787	55884;10116;9306;8816;84541	WSB2;FEM1B;SOCS6;DCAF5;KBTBD8	0.5800616235906607	0.6310214842314888	biological_process
GO:0051291	protein heterooligomerization	1	248	47	13332	0.004032258064516129	0.0035253525352535254	1.1437886067261496	51719	CAB39	0.5868984732557985	0.6370770223761536	biological_process
GO:0010972	negative regulation of G2/M transition of mitotic cell cycle	1	248	47	13332	0.004032258064516129	0.0035253525352535254	1.1437886067261496	29933	GPR132	0.5868984732557985	0.6370770223761536	biological_process
GO:0051056	regulation of small GTPase mediated signal transduction	2	248	106	13332	0.008064516129032258	0.00795079507950795	1.0143031040779062	5924;57522	RASGRF2;SRGAP1	0.5898653956512854	0.6396053965818802	biological_process
GO:0010923	negative regulation of phosphatase activity	1	248	48	13332	0.004032258064516129	0.0036003600360036	1.1199596774193548	1740	DLG2	0.5946101163527648	0.6440539381229191	biological_process
GO:0045177	apical part of cell	1	269	50	14857	0.0037174721189591076	0.0033654169751632227	1.1046096654275093	1184	CLCN5	0.5995301975724191	0.7211740057755186	cellular_component
GO:0044267	cellular protein metabolic process	2	248	109	13332	0.008064516129032258	0.008175817581758177	0.9863865048831014	6477;5069	SIAH1;PAPPA	0.6051048499064973	0.6547143090142575	biological_process
GO:0008237	metallopeptidase activity	1	233	49	12391	0.004291845493562232	0.003954483092567186	1.085311377769992	5069	PAPPA	0.606231182283675	0.6890973151138177	molecular_function
GO:0005796	Golgi lumen	1	269	51	14857	0.0037174721189591076	0.003432725314666487	1.082950652379911	4043	LRPAP1	0.6068055657558132	0.7264162782365264	cellular_component
GO:0007267	cell-cell signaling	3	248	168	13332	0.012096774193548387	0.012601260126012601	0.9599654377880185	6753;7472;2069	SSTR3;WNT2;EREG	0.6080347428656179	0.6560458257636513	biological_process
GO:0007224	smoothened signaling pathway	1	248	50	13332	0.004032258064516129	0.0037503750375037503	1.0751612903225807	204851	HIPK1	0.6096058919359153	0.6560458257636513	biological_process
GO:0032869	cellular response to insulin stimulus	1	248	50	13332	0.004032258064516129	0.0037503750375037503	1.0751612903225807	7532	YWHAG	0.6096058919359153	0.6560458257636513	biological_process
GO:0007338	single fertilization	1	248	50	13332	0.004032258064516129	0.0037503750375037503	1.0751612903225807	10765	KDM5B	0.6096058919359153	0.6560458257636513	biological_process
GO:0009887	animal organ morphogenesis	1	248	50	13332	0.004032258064516129	0.0037503750375037503	1.0751612903225807	2069	EREG	0.6096058919359153	0.6560458257636513	biological_process
GO:0043066	negative regulation of apoptotic process	5	248	284	13332	0.020161290322580645	0.0213021302130213	0.9464447978191731	65267;9448;25942;2668;2185	WNK3;MAP4K4;SIN3A;GDNF;PTK2B	0.6119267863474904	0.657837692075598	biological_process
GO:0016301	kinase activity	1	233	50	12391	0.004291845493562232	0.00403518682915019	1.0636051502145922	2043	EPHA4	0.6136649964649812	0.6950470927703729	molecular_function
GO:0006897	endocytosis	2	248	111	13332	0.008064516129032258	0.008325832583258325	0.968613775065388	57488;22848	ESYT2;AAK1	0.6150250418874237	0.6604605107206488	biological_process
GO:0060964	regulation of gene silencing by miRNA	1	248	51	13332	0.004032258064516129	0.003825382538253825	1.054079696394687	131405	TRIM71	0.6168952865170966	0.6610533892912905	biological_process
GO:0007626	locomotory behavior	1	248	51	13332	0.004032258064516129	0.003825382538253825	1.054079696394687	2915	GRM5	0.6168952865170966	0.6610533892912905	biological_process
GO:0005802	trans-Golgi network	2	269	115	14857	0.007434944237918215	0.007740459042875412	0.960530143850008	23122;8934	CLASP2;RAB29	0.6194302863625837	0.7304619444030578	cellular_component
GO:0005262	calcium channel activity	1	233	51	12391	0.004291845493562232	0.0041158905657331935	1.042750147269208	777	CACNA1E	0.6209590614395651	0.7007966550532235	molecular_function
GO:0005643	nuclear pore	1	269	53	14857	0.0037174721189591076	0.003567341993673016	1.042084590025952	10527	IPO7	0.620963607806617	0.7304619444030578	cellular_component
GO:0033116	endoplasmic reticulum-Golgi intermediate compartment membrane	1	269	53	14857	0.0037174721189591076	0.003567341993673016	1.042084590025952	50999	TMED5	0.620963607806617	0.7304619444030578	cellular_component
GO:0005765	lysosomal membrane	4	269	236	14857	0.01486988847583643	0.015884768122770412	0.9361098859555163	523;164;1184;59345	ATP6V1A;AP1G1;CLCN5;GNB4	0.6219194064797119	0.7304619444030578	cellular_component
GO:0045666	positive regulation of neuron differentiation	1	248	52	13332	0.004032258064516129	0.0039003900390039005	1.0338089330024813	9043	SPAG9	0.6240491129526055	0.666582811811995	biological_process
GO:0032436	positive regulation of proteasomal ubiquitin-dependent protein catabolic process	1	248	52	13332	0.004032258064516129	0.0039003900390039005	1.0338089330024813	10221	TRIB1	0.6240491129526055	0.666582811811995	biological_process
GO:0008104	protein localization	1	248	52	13332	0.004032258064516129	0.0039003900390039005	1.0338089330024813	3800	KIF5C	0.6240491129526055	0.666582811811995	biological_process
GO:0043065	positive regulation of apoptotic process	3	248	173	13332	0.012096774193548387	0.012976297629762976	0.9322207719559948	4293;5924;6477	MAP3K9;RASGRF2;SIAH1	0.6278750466759074	0.6699560338467395	biological_process
GO:0005249	voltage-gated potassium channel activity	1	233	52	12391	0.004291845493562232	0.004196594302316197	1.0226972598217234	23704	KCNE4	0.6281159932695469	0.7063510813992058	molecular_function
GO:0005634	nucleus	75	269	4252	14857	0.2788104089219331	0.28619505956788044	0.9741971414283067	128553;4204;25822;57336;6477;54815;10659;80351;204851;7257;3146;146198;51322;54845;6095;3398;5494;51655;55137;80218;619279;201501;9797;360023;11011;904;127343;51427;79960;54891;3842;26994;2185;166815;84107;10556;23186;253430;10765;153222;79088;4782;10116;2048;29068;57532;7545;814;9887;22843;10221;5451;55771;26137;9949;5569;165918;5510;4781;25942;6045;51684;7170;60680;90196;29079;143686;64207;5154…	TSHZ2;MECP2;DNAJB5;ZNF287;SIAH1;GATAD2A;CELF2;TNKS2;HIPK1;TSNAX;HMGB1;ZFP90;WAC;ESRP1;RORA;ID2;PPM1A;RASD1;FIGN;NAA50;ZNF704;ZBTB7C;TATDN2;ZBTB41;TLK2;CCNT1;DMBX1;ZNF107;JADE1;INO80D;TNPO1;RNF11;PTK2B;TIGD2;ZIC4;RPP30;RCOR1;IPMK;KDM5B;CREBRF;ZNF426;NFIC;FEM1B;EPHB2;ZBTB44;NUFIP2;ZIC1;CAMK4;SMG7;PPM1E;TRIB1;POU2F1;PRR11;ZBTB20;AMMECR1;PKIA;RNF168;PPP1R7;NFIB;SIN3A;RNF2;SUFU;TPM3;CELF5;SYS1;MED4;SE…	0.6293314342971275	0.7356973105163603	cellular_component
GO:0071356	cellular response to tumor necrosis factor	1	248	53	13332	0.004032258064516129	0.003975397539753975	1.0143031040779062	6095	RORA	0.6310698825326352	0.6712227912833861	biological_process
GO:0006814	sodium ion transport	1	248	53	13332	0.004032258064516129	0.003975397539753975	1.0143031040779062	23327	NEDD4L	0.6310698825326352	0.6712227912833861	biological_process
GO:0032091	negative regulation of protein binding	1	248	53	13332	0.004032258064516129	0.003975397539753975	1.0143031040779062	4043	LRPAP1	0.6310698825326352	0.6712227912833861	biological_process
GO:0002020	protease binding	1	233	53	12391	0.004291845493562232	0.004277298038899201	1.0034010851081059	117584	RFFL	0.6351383592244537	0.7092004293813688	molecular_function
GO:0043130	ubiquitin binding	1	233	53	12391	0.004291845493562232	0.004277298038899201	1.0034010851081059	165918	RNF168	0.6351383592244537	0.7092004293813688	molecular_function
GO:0030509	BMP signaling pathway	1	248	54	13332	0.004032258064516129	0.004050405040504051	0.9955197132616487	170261	ZCCHC12	0.6379600601867188	0.6778325639483888	biological_process
GO:0019904	protein domain specific binding	3	233	174	12391	0.012875536480686695	0.01404245016544266	0.9169009915643037	5534;5912;7532	PPP3R1;RAP2B;YWHAG	0.6391639259454541	0.7093743443462998	molecular_function
GO:0010628	positive regulation of gene expression	3	248	176	13332	0.012096774193548387	0.013201320132013201	0.9163306451612903	3398;10765;2048	ID2;KDM5B;EPHB2	0.6394446797650589	0.6786910198987874	biological_process
GO:0030674	protein binding, bridging	1	233	54	12391	0.004291845493562232	0.004358001775482205	0.9848195835320299	54815	GATAD2A	0.642028678743803	0.7093743443462998	molecular_function
GO:0003730	mRNA 3'-UTR binding	1	233	54	12391	0.004291845493562232	0.004358001775482205	0.9848195835320299	80315	CPEB4	0.642028678743803	0.7093743443462998	molecular_function
GO:0060021	palate development	1	248	55	13332	0.004032258064516129	0.004125412541254125	0.9774193548387098	2048	EPHB2	0.6447220653901555	0.6821268265678545	biological_process
GO:0051726	regulation of cell cycle	1	248	55	13332	0.004032258064516129	0.004125412541254125	0.9774193548387098	55771	PRR11	0.6447220653901555	0.6821268265678545	biological_process
GO:0042795	snRNA transcription from RNA polymerase II promoter	1	248	55	13332	0.004032258064516129	0.004125412541254125	0.9774193548387098	5451	POU2F1	0.6447220653901555	0.6821268265678545	biological_process
GO:0030496	midbody	2	269	121	14857	0.007434944237918215	0.008144309079895	0.9129005499400903	9371;23255	KIF3B;MTCL1	0.647034722208431	0.7528581580836415	cellular_component
GO:0071456	cellular response to hypoxia	1	248	56	13332	0.004032258064516129	0.0042004200420042	0.9599654377880185	6095	RORA	0.6513582729571982	0.6869740775773604	biological_process
GO:0006369	termination of RNA polymerase II transcription	1	248	56	13332	0.004032258064516129	0.0042004200420042	0.9599654377880185	84271	POLDIP3	0.6513582729571982	0.6869740775773604	biological_process
GO:0032981	mitochondrial respiratory chain complex I assembly	1	248	56	13332	0.004032258064516129	0.0042004200420042	0.9599654377880185	4698	NDUFA5	0.6513582729571982	0.6869740775773604	biological_process
GO:0006457	protein folding	2	248	120	13332	0.008064516129032258	0.009000900090009001	0.8959677419354838	59345;25822	GNB4;DNAJB5	0.6573096663302035	0.6923868068316363	biological_process
GO:0007005	mitochondrion organization	1	248	57	13332	0.004032258064516129	0.004275427542754276	0.9431239388794567	8934	RAB29	0.6578710138689426	0.6923868068316363	biological_process
GO:0000785	chromatin	1	269	59	14857	0.0037174721189591076	0.003971192030692603	0.9361098859555163	140775	SMCR8	0.6604618939804048	0.7649070307028875	cellular_component
GO:0006813	potassium ion transport	1	248	58	13332	0.004032258064516129	0.00435043504350435	0.9268631813125696	3769	KCNJ13	0.6642625760899701	0.6983808845054926	biological_process
GO:0051087	chaperone binding	1	233	58	12391	0.004291845493562232	0.00468081672181422	0.9169009915643036	25822	DNAJB5	0.6683182553476492	0.7332936412842262	molecular_function
GO:0004004	ATP-dependent RNA helicase activity	1	233	58	12391	0.004291845493562232	0.00468081672181422	0.9169009915643036	1974	EIF4A2	0.6683182553476492	0.7332936412842262	molecular_function
GO:0002223	stimulatory C-type lectin receptor signaling pathway	1	248	59	13332	0.004032258064516129	0.004425442544254425	0.9111536358665938	23118	TAB2	0.6705352053689972	0.702765737706483	biological_process
GO:0006310	DNA recombination	1	248	59	13332	0.004032258064516129	0.004425442544254425	0.9111536358665938	54891	INO80D	0.6705352053689972	0.702765737706483	biological_process
GO:0050829	defense response to Gram-negative bacterium	1	248	59	13332	0.004032258064516129	0.004425442544254425	0.9111536358665938	3570	IL6R	0.6705352053689972	0.702765737706483	biological_process
GO:0005887	integral component of plasma membrane	17	269	1018	14857	0.06319702602230483	0.06851988961432322	0.922316518284266	523;2899;8322;3769;2048;2069;2043;23284;6753;9290;6530;1184;9120;23428;57488;23705;2915	ATP6V1A;GRIK3;FZD4;KCNJ13;EPHB2;EREG;EPHA4;ADGRL3;SSTR3;GPR55;SLC6A2;CLCN5;SLC16A6;SLC7A8;ESYT2;CADM1;GRM5	0.6713238408201869	0.7738872053899377	cellular_component
GO:0006954	inflammatory response	3	248	185	13332	0.012096774193548387	0.013876387638763876	0.8717523975588491	9865;814;3340	TRIL;CAMK4;NDST1	0.6726323415759962	0.7042278064725722	biological_process
GO:0005089	Rho guanyl-nucleotide exchange factor activity	1	233	59	12391	0.004291845493562232	0.004761520458397224	0.9013602967920273	5924	RASGRF2	0.6745845203467218	0.7370930574339577	molecular_function
GO:0046983	protein dimerization activity	2	233	123	12391	0.008583690987124463	0.009926559599709466	0.8647196343208068	3398;63982	ID2;ANO3	0.6764461603033156	0.7370930574339577	molecular_function
GO:0001666	response to hypoxia	1	248	60	13332	0.004032258064516129	0.004500450045004501	0.8959677419354838	2185	PTK2B	0.6766911060017861	0.7077384560164666	biological_process
GO:0005622	intracellular	7	269	435	14857	0.026022304832713755	0.029279127683920037	0.8887663974704099	29094;23031;2668;2069;64786;55633;23327	LGALSL;MAST3;GDNF;EREG;TBC1D15;TBC1D22B;NEDD4L	0.676923480917244	0.7751496214646855	cellular_component
GO:0031966	mitochondrial membrane	1	269	62	14857	0.0037174721189591076	0.004173117049202396	0.8908142463125075	5578	PRKCA	0.6786450501176764	0.7751496214646855	cellular_component
GO:0043202	lysosomal lumen	1	269	63	14857	0.0037174721189591076	0.0042404253887056605	0.8766743376408804	3423	IDS	0.6844878673859662	0.778253328671715	cellular_component
GO:0006396	RNA processing	1	248	62	13332	0.004032258064516129	0.00465046504650465	0.8670655567117586	10659	CELF2	0.6886613357310325	0.7195076247273183	biological_process
GO:0000187	activation of MAPK activity	1	248	63	13332	0.004032258064516129	0.004725472547254726	0.8533026113671275	23118	TAB2	0.6944798729531332	0.7240782874968738	biological_process
GO:0035023	regulation of Rho protein signal transduction	1	248	63	13332	0.004032258064516129	0.004725472547254726	0.8533026113671275	5924	RASGRF2	0.6944798729531332	0.7240782874968738	biological_process
GO:0006888	ER to Golgi vesicle-mediated transport	2	248	129	13332	0.008064516129032258	0.009675967596759675	0.8334583645911479	57731;143187	SPTBN4;VTI1A	0.6958112098454794	0.7247130254153851	biological_process
GO:0006357	regulation of transcription from RNA polymerase II promoter	4	248	254	13332	0.016129032258064516	0.019051905190519053	0.8465836931673862	22906;10765;619279;128553	TRAK1;KDM5B;ZNF704;TSHZ2	0.6993163563790071	0.7276082006723487	biological_process
GO:0008022	protein C-terminus binding	2	233	129	12391	0.008583690987124463	0.01041078201920749	0.8245001164454203	6477;55137	SIAH1;FIGN	0.7016035121367756	0.7618787279560862	molecular_function
GO:0031514	motile cilium	1	269	67	14857	0.0037174721189591076	0.004509658746718719	0.8243355712145591	5048	PAFAH1B1	0.7068196166260335	0.7999912933631016	cellular_component
GO:0000978	RNA polymerase II proximal promoter sequence-specific DNA binding	4	233	254	12391	0.017167381974248927	0.020498749092082963	0.8374843702477105	7545;7182;4781;4782	ZIC1;NR2C2;NFIB;NFIC	0.7075287965125648	0.7656818482807208	molecular_function
GO:0006355	regulation of transcription, DNA-templated	17	248	1017	13332	0.06854838709677419	0.07628262826282628	0.898610714625559	140775;64769;4293;256380;51684;29068;7170;360023;7182;56987;6095;54891;204851;7543;9668;5411;79088	SMCR8;MEAF6;MAP3K9;SCML4;SUFU;ZBTB44;TPM3;ZBTB41;NR2C2;BBX;RORA;INO80D;HIPK1;ZFX;ZNF432;PNN;ZNF426	0.7128586196959239	0.740929736326437	biological_process
GO:0035091	phosphatidylinositol binding	1	233	66	12391	0.004291845493562232	0.005326446614478251	0.8057614774352971	57488	ESYT2	0.7152683889196113	0.7714157368552805	molecular_function
GO:0000398	mRNA splicing, via spliceosome	3	248	198	13332	0.012096774193548387	0.01485148514851485	0.8145161290322581	153527;25804;5411	ZMAT2;LSM4;PNN	0.7165370917638848	0.7426042161297641	biological_process
GO:0050830	defense response to Gram-positive bacterium	1	248	67	13332	0.004032258064516129	0.005025502550255026	0.8023591718825228	3570	IL6R	0.7166908087872499	0.7426042161297641	biological_process
GO:0032496	response to lipopolysaccharide	1	248	67	13332	0.004032258064516129	0.005025502550255026	0.8023591718825228	10221	TRIB1	0.7166908087872499	0.7426042161297641	biological_process
GO:0034774	secretory granule lumen	1	269	69	14857	0.0037174721189591076	0.004644275425725247	0.8004417865416733	51719	CAB39	0.7173876949629182	0.8082784436460029	cellular_component
GO:0019905	syntaxin binding	1	233	67	12391	0.004291845493562232	0.005407150351061254	0.7937351867273077	127833	SYT2	0.720651144742852	0.7719517347075974	molecular_function
GO:0005178	integrin binding	1	233	67	12391	0.004291845493562232	0.005407150351061254	0.7937351867273077	5578	PRKCA	0.720651144742852	0.7719517347075974	molecular_function
GO:0007218	neuropeptide signaling pathway	1	248	68	13332	0.004032258064516129	0.0051005100510051	0.7905597722960152	6753	SSTR3	0.7219875053172143	0.7473204002406254	biological_process
GO:0006413	translational initiation	1	248	69	13332	0.004032258064516129	0.0051755175517551755	0.7791023842917251	1974	EIF4A2	0.7271855676434997	0.7519248704602374	biological_process
GO:0030667	secretory granule membrane	1	269	71	14857	0.0037174721189591076	0.004778892104731776	0.777894130582753	9501	RPH3AL	0.727576197973934	0.8160651950248179	cellular_component
GO:0005509	calcium ion binding	9	233	558	12391	0.03862660944206009	0.045032685013316115	0.8577460888827358	162494;5534;9501;23284;6695;57488;777;5358;127833	RHBDL3;PPP3R1;RPH3AL;ADGRL3;SPOCK1;ESYT2;CACNA1E;PLS3;SYT2	0.7280383869248223	0.7772301698251481	molecular_function
GO:0001227	transcriptional repressor activity, RNA polymerase II transcription regulatory region sequence-specific DNA binding	1	233	69	12391	0.004291845493562232	0.005568557824227262	0.770728369720719	127343	DMBX1	0.7311145637836225	0.7778862025441909	molecular_function
GO:0008076	voltage-gated potassium channel complex	1	269	73	14857	0.0037174721189591076	0.004913508783738305	0.7565819626215817	3745	KCNB1	0.7373987098475868	0.8233734473186058	cellular_component
GO:0015031	protein transport	5	248	331	13332	0.020161290322580645	0.02482748274827483	0.8120553552285351	8934;51560;5906;50999;116987	RAB29;RAB6B;RAP1A;TMED5;AGAP1	0.741431789706511	0.7658662050212467	biological_process
GO:0033209	tumor necrosis factor-mediated signaling pathway	1	248	72	13332	0.004032258064516129	0.0054005400540054005	0.7466397849462365	2185	PTK2B	0.7422060755606713	0.7658772569828738	biological_process
GO:0004725	protein tyrosine phosphatase activity	1	233	72	12391	0.004291845493562232	0.005810669033976273	0.7386146876490224	1846	DUSP4	0.746082425401568	0.7911478068016626	molecular_function
GO:1904813	ficolin-1-rich granule lumen	1	269	75	14857	0.0037174721189591076	0.005048125462744834	0.7364064436183395	51719	CAB39	0.7468683304455108	0.8302241708970187	cellular_component
GO:1903955	positive regulation of protein targeting to mitochondrion	1	248	73	13332	0.004032258064516129	0.005475547554755476	0.736411842686699	7323	UBE2D3	0.7470275607279013	0.7700602707195118	biological_process
GO:0044212	transcription regulatory region DNA binding	2	233	143	12391	0.008583690987124463	0.011540634331369542	0.7437798253248897	23186;904	RCOR1;CCNT1	0.7540325875836108	0.7958956143874478	molecular_function
GO:0004867	serine-type endopeptidase inhibitor activity	1	233	74	12391	0.004291845493562232	0.005972076507142281	0.7186521285233731	6695	SPOCK1	0.7555971022665644	0.7958956143874478	molecular_function
GO:0051092	positive regulation of NF-kappaB transcription factor activity	1	248	75	13332	0.004032258064516129	0.0056255625562556255	0.7167741935483871	23118	TAB2	0.7564027413609903	0.778923972879952	biological_process
GO:0005730	nucleolus	10	269	657	14857	0.03717472118959108	0.044221579053644745	0.8406466251350908	64769;25942;219539;1974;253430;22843;80854;5495;7543;84172	MEAF6;SIN3A;YPEL4;EIF4A2;IPMK;PPM1E;SETD7;PPM1B;ZFX;POLR1B	0.7566044641042557	0.8373089402753764	cellular_component
GO:0000184	nuclear-transcribed mRNA catabolic process, nonsense-mediated decay	1	248	76	13332	0.004032258064516129	0.005700570057005701	0.7073429541595925	9887	SMG7	0.7609597392035657	0.7820108795298939	biological_process
GO:0000278	mitotic cell cycle	1	248	76	13332	0.004032258064516129	0.005700570057005701	0.7073429541595925	6045	RNF2	0.7609597392035657	0.7820108795298939	biological_process
GO:0005813	centrosome	5	269	350	14857	0.01858736059479554	0.023557918826142558	0.7890069038767924	80254;5048;204851;9371;150468	CEP63;PAFAH1B1;HIPK1;KIF3B;CKAP2L	0.7633705903366808	0.8389204645871577	cellular_component
GO:0051082	unfolded protein binding	1	233	76	12391	0.004291845493562232	0.006133483980308288	0.6997402304043371	25822	DNAJB5	0.764756722674048	0.8002090210761562	molecular_function
GO:0004888	transmembrane signaling receptor activity	1	233	76	12391	0.004291845493562232	0.006133483980308288	0.6997402304043371	2696	GIPR	0.764756722674048	0.8002090210761562	molecular_function
GO:0030133	transport vesicle	1	269	79	14857	0.0037174721189591076	0.005317358820757892	0.699120041409816	8674	VAMP4	0.7647989777561639	0.8389204645871577	cellular_component
GO:0050900	leukocyte migration	1	248	77	13332	0.004032258064516129	0.005775577557755775	0.6981566820276498	23428	SLC7A8	0.765431826140619	0.7858015574401647	biological_process
GO:0051301	cell division	4	248	279	13332	0.016129032258064516	0.020927092709270928	0.7707249392993409	23122;80254;55137;904	CLASP2;CEP63;FIGN;CCNT1	0.7662857495671215	0.7858738311000234	biological_process
GO:0016236	macroautophagy	1	248	78	13332	0.004032258064516129	0.0058505850585058505	0.6892059553349876	51422	PRKAG2	0.7698205780878076	0.7886925840879172	biological_process
GO:0004222	metalloendopeptidase activity	1	233	78	12391	0.004291845493562232	0.006294891453474296	0.6817981732144822	5069	PAPPA	0.7735744812152868	0.8041103160001007	molecular_function
GO:0005200	structural constituent of cytoskeleton	1	233	78	12391	0.004291845493562232	0.006294891453474296	0.6817981732144822	57731	SPTBN4	0.7735744812152868	0.8041103160001007	molecular_function
GO:0007417	central nervous system development	1	248	79	13332	0.004032258064516129	0.005925592559255926	0.680481829318089	127343	DMBX1	0.7741275417806865	0.7922958412306415	biological_process
GO:0005125	cytokine activity	1	233	79	12391	0.004291845493562232	0.006375595190057299	0.6731678165915141	7472	WNT2	0.7778591515638907	0.8059130881776704	molecular_function
GO:0007010	cytoskeleton organization	1	248	80	13332	0.004032258064516129	0.006000600060006	0.6719758064516129	23031	MAST3	0.778354235317802	0.7958096819814021	biological_process
GO:0005929	cilium	2	269	157	14857	0.007434944237918215	0.010567409302012519	0.703573035304146	9371;3842	KIF3B;TNPO1	0.7804732672123695	0.8518803106378632	cellular_component
GO:0005516	calmodulin binding	2	233	152	12391	0.008583690987124463	0.012266967960616576	0.6997402304043371	5924;814	RASGRF2;CAMK4	0.783398731091321	0.8089999968132595	molecular_function
GO:0015629	actin cytoskeleton	2	269	158	14857	0.007434944237918215	0.010634717641515783	0.699120041409816	79834;55740	PEAK1;ENAH	0.7834561893014886	0.8518803106378632	cellular_component
GO:0051260	protein homooligomerization	2	248	154	13332	0.008064516129032258	0.01155115511551155	0.6981566820276498	9043;3745	SPAG9;KCNB1	0.7843156170516361	0.8010881506138402	biological_process
GO:0003735	structural constituent of ribosome	2	233	154	12391	0.008583690987124463	0.012428375433782585	0.6906526949445404	65003;51263	MRPL11;MRPL30	0.7894932294028095	0.8126379820563121	molecular_function
GO:0042981	regulation of apoptotic process	2	248	156	13332	0.008064516129032258	0.011701170117011701	0.6892059553349876	4214;4215	MAP3K1;MAP3K3	0.7903186924749737	0.806398421721667	biological_process
GO:0043547	positive regulation of GTPase activity	1	248	84	13332	0.004032258064516129	0.0063006300630063005	0.6399769585253456	5906	RAP1A	0.7944876994959543	0.8098284172707746	biological_process
GO:0016192	vesicle-mediated transport	1	248	86	13332	0.004032258064516129	0.006450645064506451	0.6250937734433608	57731	SPTBN4	0.8021102676719072	0.8159397550455607	biological_process
GO:0001501	skeletal system development	1	248	86	13332	0.004032258064516129	0.006450645064506451	0.6250937734433608	51684	SUFU	0.8021102676719072	0.8159397550455607	biological_process
GO:0050852	T cell receptor signaling pathway	1	248	87	13332	0.004032258064516129	0.0065256525652565255	0.617908787541713	23118	TAB2	0.8058152845271652	0.8188781462824182	biological_process
GO:0046982	protein heterodimerization activity	5	233	357	12391	0.02145922746781116	0.028811233960132354	0.7448215337637201	8322;7182;127343;5049;3745	FZD4;NR2C2;DMBX1;PAFAH1B2;KCNB1	0.8058744366979969	0.8268062402485942	molecular_function
GO:0006461	protein complex assembly	1	248	88	13332	0.004032258064516129	0.006600660066006601	0.6108870967741935	2185	PTK2B	0.8094512082428797	0.8217404472344214	biological_process
GO:0003713	transcription coactivator activity	2	233	162	12391	0.008583690987124463	0.013074005326446614	0.6565463890213533	7182;7543	NR2C2;ZFX	0.8123887680708559	0.8307923971210047	molecular_function
GO:0036064	ciliary basal body	1	269	92	14857	0.0037174721189591076	0.00619236723430033	0.600331339906255	79960	JADE1	0.8147832232451601	0.8813572274620911	cellular_component
GO:0006364	rRNA processing	2	248	166	13332	0.008064516129032258	0.012451245124512452	0.6476875242907112	27341;10556	RRP7A;RPP30	0.8181786019811053	0.8297605033236083	biological_process
GO:0070062	extracellular exosome	31	269	1967	14857	0.11524163568773234	0.13239550380292117	0.8704346626398777	8322;51719;259217;9043;7832;23327;80218;523;159091;55187;26994;3842;23673;23428;57731;5578;2915;814;5906;5048;81605;5912;64786;7532;5049;23705;59345;5510;8934;9371;57609	FZD4;CAB39;HSPA12A;SPAG9;BTG2;NEDD4L;NAA50;ATP6V1A;FAM122C;VPS13D;RNF11;TNPO1;STX12;SLC7A8;SPTBN4;PRKCA;GRM5;CAMK4;RAP1A;PAFAH1B1;URM1;RAP2B;TBC1D15;YWHAG;PAFAH1B2;CADM1;GNB4;PPP1R7;RAB29;KIF3B;DIP2B	0.822768015892057	0.8813572274620911	cellular_component
GO:0043231	intracellular membrane-bounded organelle	6	269	447	14857	0.022304832713754646	0.030086827757959213	0.7413487687432948	164;143187;9701;10479;23600;5451	AP1G1;VTI1A;PPP6R2;SLC9A6;AMACR;POU2F1	0.8238069540704308	0.8813572274620911	cellular_component
GO:0030018	Z disc	1	269	95	14857	0.0037174721189591076	0.006394292252810123	0.5813735081197418	4660	PPP1R12B	0.8247238313199486	0.8813572274620911	cellular_component
GO:0016569	covalent chromatin modification	1	248	93	13332	0.004032258064516129	0.006975697569756975	0.5780437044745057	11011	TLK2	0.8266385250506479	0.8374933743694948	biological_process
GO:0042802	identical protein binding	11	233	739	12391	0.04721030042918455	0.0596400613348398	0.7915870536103191	25798;2048;54585;130271;2043;6477;7532;57488;1184;9802;118788	BRI3;EPHB2;LZTFL1;PLEKHH2;EPHA4;SIAH1;YWHAG;ESYT2;CLCN5;DAZAP2;PIK3AP1	0.8279622869975063	0.8433636256693292	molecular_function
GO:0016887	ATPase activity	1	233	93	12391	0.004291845493562232	0.007505447502219353	0.5718307259218238	1974	EIF4A2	0.8300192645036752	0.8433636256693292	molecular_function
GO:0031410	cytoplasmic vesicle	2	269	176	14857	0.007434944237918215	0.011846267752574543	0.6276191280838122	80319;51560	CXXC4;RAB6B	0.8313682523459693	0.8846610890348136	cellular_component
GO:0003676	nucleic acid binding	2	233	170	12391	0.008583690987124463	0.013719635219110645	0.6256500883615248	201501;170261	ZBTB7C;ZCCHC12	0.8330437737779616	0.8437238221597303	molecular_function
GO:0007596	blood coagulation	1	248	96	13332	0.004032258064516129	0.0072007200720072	0.5599798387096774	23186	RCOR1	0.8362003700984924	0.8463259043479191	biological_process
GO:0008360	regulation of cell shape	1	248	100	13332	0.004032258064516129	0.007500750075007501	0.5375806451612903	2185	PTK2B	0.8481372562349403	0.8575420040359326	biological_process
GO:0031902	late endosome membrane	1	269	105	14857	0.0037174721189591076	0.007067375647842768	0.5260046025845282	143187	VTI1A	0.8541759349096142	0.900219060977397	cellular_component
GO:0005814	centriole	1	269	105	14857	0.0037174721189591076	0.007067375647842768	0.5260046025845282	80254	CEP63	0.8541759349096142	0.900219060977397	cellular_component
GO:0015630	microtubule cytoskeleton	1	269	106	14857	0.0037174721189591076	0.007134683987346032	0.521042295012976	9371	KIF3B	0.8568350098459562	0.900219060977397	cellular_component
GO:0090090	negative regulation of canonical Wnt signaling pathway	1	248	105	13332	0.004032258064516129	0.007875787578757875	0.5119815668202765	79960	JADE1	0.8618470875877725	0.8705263130418286	biological_process
GO:0004252	serine-type endopeptidase activity	1	233	108	12391	0.004291845493562232	0.00871600355096441	0.49240979176601496	162494	RHBDL3	0.8724382110725081	0.8808002386546727	molecular_function
GO:0007155	cell adhesion	4	248	334	13332	0.016129032258064516	0.02505250525052505	0.6438091558817848	5578;2043;5411;6695	PRKCA;EPHA4;PNN;SPOCK1	0.8724422973353363	0.8803416742729802	biological_process
GO:0016579	protein deubiquitination	2	248	192	13332	0.008064516129032258	0.0144014401440144	0.5599798387096774	54891;80351	INO80D;TNKS2	0.8757437977698947	0.8827849539328688	biological_process
GO:0030659	cytoplasmic vesicle membrane	1	269	115	14857	0.0037174721189591076	0.007740459042875412	0.480265071925004	164	AP1G1	0.8786943990082676	0.9193063250128514	cellular_component
GO:0006366	transcription from RNA polymerase II promoter	2	248	198	13332	0.008064516129032258	0.01485148514851485	0.543010752688172	29079;4782	MED4;NFIC	0.8864024548213905	0.8926321909496533	biological_process
GO:0005578	proteinaceous extracellular matrix	2	269	207	14857	0.007434944237918215	0.013932826277175741	0.533627857694449	7472;6695	WNT2;SPOCK1	0.8919911535056668	0.9268700938027604	cellular_component
GO:0005741	mitochondrial outer membrane	1	269	122	14857	0.0037174721189591076	0.008211617419398264	0.45270887927356934	2043	EPHA4	0.8933687651110944	0.9268700938027604	cellular_component
GO:0005783	endoplasmic reticulum	9	269	712	14857	0.03345724907063197	0.047923537726324295	0.6981381312392965	80315;2043;4043;5924;83401;5451;51495;5578;114882	CPEB4;EPHA4;LRPAP1;RASGRF2;ELOVL3;POU2F1;HACD3;PRKCA;OSBPL8	0.9028944475026432	0.9328660474197434	cellular_component
GO:0016477	cell migration	1	248	125	13332	0.004032258064516129	0.009375937593759376	0.43006451612903224	79834	PEAK1	0.9054115081123466	0.9108603236075061	biological_process
GO:0030154	cell differentiation	5	248	432	13332	0.020161290322580645	0.032403240324032405	0.6221998207885304	7182;7545;7257;387597;23705	NR2C2;ZIC1;TSNAX;ILDR2;CADM1	0.9081904178825082	0.9127404700763083	biological_process
GO:0000981	RNA polymerase II transcription factor activity, sequence-specific DNA binding	1	233	127	12391	0.004291845493562232	0.010249374546041481	0.41874218512385525	4781	NFIB	0.9113716058241962	0.9171765205109745	molecular_function
GO:0005743	mitochondrial inner membrane	4	269	377	14857	0.01486988847583643	0.0253752439927307	0.5859998225079625	389203;65003;4698;51263	SMIM20;MRPL11;NDUFA5;MRPL30	0.9134694680061077	0.9398921385682679	cellular_component
GO:0045296	cadherin binding	2	233	220	12391	0.008583690987124463	0.017754822048260833	0.48345688646117835	1982;57488	EIF4G2;ESYT2	0.9217223747705501	0.9246484775475995	molecular_function
GO:0007156	homophilic cell adhesion via plasma membrane adhesion molecules	1	248	136	13332	0.004032258064516129	0.0102010201020102	0.3952798861480076	23705	CADM1	0.9232207079911166	0.926703917369873	biological_process
GO:0045087	innate immune response	3	248	303	13332	0.012096774193548387	0.022727272727272728	0.532258064516129	10527;9865;2185	IPO7;TRIL;PTK2B	0.9239321210068525	0.926703917369873	biological_process
GO:0006508	proteolysis	1	248	144	13332	0.004032258064516129	0.010801080108010801	0.37331989247311825	51684	SUFU	0.9340356151108947	0.9354687212194768	biological_process
GO:0043312	neutrophil degranulation	3	248	314	13332	0.012096774193548387	0.023552355235523553	0.5136120813642902	9145;25798;51719	SYNGR1;BRI3;CAB39	0.9345360505103846	0.9354687212194768	biological_process
GO:0005739	mitochondrion	13	269	1031	14857	0.048327137546468404	0.06939489802786565	0.6964076455168585	523;54940;65003;8934;8816;23600;64786;22843;83605;51495;653308;5578;22906	ATP6V1A;OCIAD1;MRPL11;RAB29;DCAF5;AMACR;TBC1D15;PPM1E;CCM2;HACD3;ASAH2B;PRKCA;TRAK1	0.938764344169402	0.9619437106921033	cellular_component
GO:0006412	translation	1	248	148	13332	0.004032258064516129	0.0111011101110111	0.3632301656495205	65003	MRPL11	0.9388597681806301	0.9388597681806301	biological_process
GO:0005764	lysosome	1	269	157	14857	0.0037174721189591076	0.010567409302012519	0.351786517652073	8674	VAMP4	0.9440887707122646	0.9634348520793192	cellular_component
GO:0005198	structural molecule activity	1	233	157	12391	0.004291845493562232	0.012670486643531596	0.33872775484541157	5411	PNN	0.9501848300985098	0.9501848300985098	molecular_function
GO:0005615	extracellular space	9	269	802	14857	0.03345724907063197	0.05398128828161809	0.6197934531700487	51422;7472;2069;5069;3570;6695;64207;254048;23255	PRKAG2;WNT2;EREG;PAPPA;IL6R;SPOCK1;IRF2BPL;UBN2;MTCL1	0.9577398113589408	0.9723594839706347	cellular_component
GO:0031012	extracellular matrix	1	269	176	14857	0.0037174721189591076	0.011846267752574543	0.3138095640419061	7472	WNT2	0.9606443094649643	0.9723594839706347	cellular_component
GO:0016021	integral component of membrane	37	269	2780	14857	0.137546468401487	0.1871171838190752	0.7350819715974432	25798;29933;143187;8322;130507;10424;10904;389203;23284;51478;56918;9043;171586;727910;9145;653308;162494;10479;26507;9899;7976;23704;23673;63982;79966;124491;51761;347731;2696;387597;114882;50999;23731;3340;286006;27112;127833	BRI3;GPR132;VTI1A;FZD4;UBR3;PGRMC2;BLCAP;SMIM20;ADGRL3;HSD17B7;C2orf83;SPAG9;ABHD3;TLCD2;SYNGR1;ASAH2B;RHBDL3;SLC9A6;CNNM1;SV2B;FZD3;KCNE4;STX12;ANO3;SCD5;TMEM170A;ATP8A2;LRRTM3;GIPR;ILDR2;OSBPL8;TMED5;TMEM245;NDST1;LSMEM1;FAM155B;SYT2	0.9878536174788435	0.9958524321952713	cellular_component
GO:0005759	mitochondrial matrix	1	269	309	14857	0.0037174721189591076	0.020798276906508716	0.17873942806270376	3712	IVD	0.9966737345635612	0.9997357624363783	cellular_component
GO:0005576	extracellular region	8	269	1153	14857	0.02973977695167286	0.07760651544726392	0.38321237308846806	7472;2069;2048;51719;2668;5069;3570;4043	WNT2;EREG;EPHB2;CAB39;GDNF;PAPPA;IL6R;LRPAP1	0.9997357624363783	0.9997357624363783	cellular_component
