# Supplementary material for: Comprehensive analysis of M2 macrophage-derived exosomes facilitating osteogenic differentiation of human periodontal ligament stem cells
Source: BMC Oral Health. 2022 Dec 27;22:647. doi: 10.1186/s12903-022-02682-5 (PMC9795719; doi:10.1186/s12903-022-02682-5)
Supplement: Supplementary file 3 — Additional file 3. GO enrichment results for up-regulated DE-miRNA targets. [file 12903_2022_2682_MOESM3_ESM.csv]

Term_ID	Term_description	ListHit	ListTotal	PopHit	PopTotal	GeneRatio	BgRatio	Enrichment_score	GeneIds	GeneSymbols	p-value	FDR_bh	Category
GO:0045202	synapse	26	900	151	14857	0.028888888888888888	0.010163559264992933	2.842398822663723	9762;253559;116443;145270;1756;9162;6854;22895;388336;221692;794;3084;5798;3747;729956;221935;323;9497;8831;51299;2895;6900;1837;41;80315;3736	LZTS3;CADM2;GRIN3A;PRIMA1;DMD;DGKI;SYN2;RPH3A;SHISA6;PHACTR1;CALB2;NRG1;PTPRN;KCNC2;SHISA7;SDK1;APBB2;SLC4A7;SYNGAP1;NRN1;GRID2;CNTN2;DTNA;ASIC1;CPEB4;KCNA1	1.2088389968942923e-06	0.0005282626416428058	cellular_component
GO:0030054	cell junction	50	900	429	14857	0.05555555555555555	0.02887527764690045	1.923983423983424	9762;6844;3745;5318;23623;116443;145270;1756;23025;6854;2043;22895;221692;57706;85445;23017;2899;1740;6843;3751;5798;51715;22941;3747;5007;2241;50488;221935;9145;22987;9066;1825;1145;23362;9644;9948;4131;26045;8831;51299;200933;2895;2893;1837;2903;134957;80315;84937;3736;9783	LZTS3;VAMP2;KCNB1;PKP2;RUSC1;GRIN3A;PRIMA1;DMD;UNC13A;SYN2;EPHA4;RPH3A;PHACTR1;DENND1A;CNTNAP4;FAIM2;GRIK3;DLG2;VAMP1;KCND2;PTPRN;RAB23;SHANK2;KCNC2;OSBP;FER;MINK1;SDK1;SYNGR1;SV2C;SYT7;DSC3;CHRNE;PSD3;SH3PXD2A;WDR1;MAP1B;LRRTM2;SYNGAP1;NRN1;FBXO45;GRID2;GRIA4;DTNA;GRIN2A;STXBP5;CPEB4;ZNRF1;KCNA1;RIMS3	6.339456070601584e-06	0.0013851711514264462	cellular_component
GO:0045944	positive regulation of transcription from RNA polymerase II promoter	62	837	588	13332	0.07407407407407407	0.04410441044104411	1.6795162509448223	4087;23439;4520;56938;9915;6497;2002;10521;9575;4088;22926;5087;5187;121340;1385;26508;2145;7003;6474;6919;51616;26108;5089;3084;346389;54790;23558;6667;7471;5798;659;8089;2115;91975;4784;8861;5451;23060;2104;1432;55870;64375;26585;55810;10725;57506;27086;6047;3219;11143;7422;7067;7936;23635;4286;4208;26523;3221;50937;10014;22933;200424	SMAD2;ATP1B4;MTF1;ARNTL2;ARNT2;SKI;ELK1;DDX17;CLOCK;SMAD3;ATF6;PBX1;PER1;SP7;CREB1;HEYL;EZH1;TEAD1;SHOX2;TCEA2;TAF9B;PYGO1;PBX2;NRG1;MACC1;TET2;WBP2;SP1;WNT1;PTPRN;BMPR2;YEATS4;ETV1;ZNF300;NFIX;LDB1;POU2F1;ZNF609;ESRRG;MAPK14;ASH1L;IKZF4;GREM1;FOXJ2;NFAT5;MAVS;FOXP1;RNF4;HOXB9;KAT7;VEGFA;THRA;NELFE;SSBP2;MITF;MEF2C;AGO1;HOXC4;CDON;HDAC5;SIRT2;TET3	3.708634677646083e-05	0.07135413119791063	biological_process
GO:0005794	Golgi apparatus	66	900	688	14857	0.07333333333333333	0.04630813757824594	1.5835949612403102	23271;26056;340481;51533;23623;10270;121512;79823;22926;55785;51324;1756;10972;5125;2043;23193;6811;91010;158866;284254;54756;51304;148867;23017;55690;143187;23327;91461;5798;8675;79443;164;1523;5007;9570;4864;5861;360203;382;50488;55870;9779;813;1174;81876;745;92370;54757;79188;1453;9910;84656;51326;8728;5870;10125;1184;2734;9538;10014;41;53405;26035;84725;79969;84376	CAMSAP2;RAB11FIP5;ZDHHC21;PHF7;RUSC1;AKAP8;FGD4;CAMKMT;ATF6;FGD6;SPG21;DMD;TMED10;PCSK5;EPHA4;GANAB;STX5;FMNL3;ZDHHC15;DYNAP;IL17RD;ZDHHC3;SLC30A7;FAIM2;PACS1;VTI1A;NEDD4L;PKDCC;PTPRN;STX16;FYCO1;AP1G1;CUX1;OSBP;GOSR2;NPC1;RAB1A;GLT6D1;ARF6;MINK1;ASH1L;TBC1D5;CALU;AP1S1;RAB1B;MYRF;PXYLP1;FAM20A;TMEM43;CSNK1D;RABGAP1L;GLYR1;ARL17A;ADAM19;RAB6A;RASGRP1;CLCN5;GLG1;EI24;HDAC5;ASIC1;CLIC5;GLCE;PLEKHA8…	0.0001312087448895283	0.015572992940492823	cellular_component
GO:0043194	axon initial segment	5	900	10	14857	0.005555555555555556	0.0006730833950326445	8.25388888888889	23114;57731;817;3786;89796	NFASC;SPTBN4;CAMK2D;KCNQ3;NAV1	0.00015735265558846156	0.015572992940492823	cellular_component
GO:0031594	neuromuscular junction	9	900	35	14857	0.01	0.002355791882614256	4.244857142857143	3749;9145;6695;3084;4038;89848;817;23025;2043	KCNC4;SYNGR1;SPOCK1;NRG1;LRP4;FCHSD1;CAMK2D;UNC13A;EPHA4	0.00017818069725964328	0.015572992940492823	cellular_component
GO:0007399	nervous system development	32	837	261	13332	0.038231780167264036	0.019576957695769576	1.952896908773809	84878;1641;56114;5087;8110;817;29116;1400;6474;56110;29767;56108;91851;6695;3084;1740;9723;6602;56098;56113;382;5067;4045;51299;51195;9708;2259;1271;51347;4440;56100;5098	ZBTB45;DCX;PCDHGA1;PBX1;DPF3;CAMK2D;MYLIP;CRMP1;SHOX2;PCDHGA5;TMOD2;PCDHGA7;CHRDL1;SPOCK1;NRG1;DLG2;SEMA3E;SMARCD1;PCDHGC4;PCDHGA2;ARF6;CNTN3;LSAMP;NRN1;RAPGEFL1;PCDHGA8;FGF14;CNTFR;TAOK3;MSI1;PCDHGB6;PCDHGC3	0.00021252065546326697	0.15573771980134593	biological_process
GO:0060976	coronary vasculature development	6	837	16	13332	0.007168458781362007	0.0012001200120012002	5.973118279569892	51684;10454;84516;5125;144165;4052	SUFU;TAB1;DCTN5;PCSK5;PRICKLE1;LTBP1	0.00027918315732300224	0.15573771980134593	biological_process
GO:0043025	neuronal cell body	28	900	229	14857	0.03111111111111111	0.01541360974624756	2.018418243571082	2002;116443;1756;9162;57731;817;25946;3750;57706;143187;4038;7976;5798;659;22941;26504;9066;4131;124925;84249;23242;6900;2893;63826;5173;55238;3736;3798	ELK1;GRIN3A;DMD;DGKI;SPTBN4;CAMK2D;ZNF385A;KCND1;DENND1A;VTI1A;LRP4;FZD3;PTPRN;BMPR2;SHANK2;CNNM4;SYT7;MAP1B;SEZ6;PSD2;COBL;CNTN2;GRIA4;SRR;PDYN;SLC38A7;KCNA1;KIF5A	0.00030911209200488435	0.01940979610418004	cellular_component
GO:0014069	postsynaptic density	22	900	162	14857	0.024444444444444446	0.010903950999528842	2.2417969821673527	9762;23623;116443;1756;9162;2043;29904;2039;6695;1740;4038;64084;659;22941;9201;50488;23362;4131;8831;200933;2903;80315	LZTS3;RUSC1;GRIN3A;DMD;DGKI;EPHA4;EEF2K;DMTN;SPOCK1;DLG2;LRP4;CLSTN2;BMPR2;SHANK2;DCLK1;MINK1;PSD3;MAP1B;SYNGAP1;FBXO45;GRIN2A;CPEB4	0.00031091206574201437	0.01940979610418004	cellular_component
GO:0035904	aorta development	5	837	11	13332	0.005973715651135006	0.0008250825082508251	7.240143369175628	51684;10454;84516;144165;4052	SUFU;TAB1;DCTN5;PRICKLE1;LTBP1	0.00032377904324604146	0.15573771980134593	biological_process
GO:0014701	junctional sarcoplasmic reticulum membrane	4	900	7	14857	0.0044444444444444444	0.0004711583765228512	9.433015873015872	84502;57338;10345;9472	JPH4;JPH3;TRDN;AKAP6	0.00040390744014414266	0.019512133281090412	cellular_component
GO:0033268	node of Ranvier	5	900	12	14857	0.005555555555555556	0.0008077000740391734	6.8782407407407415	23114;6900;6695;57731;3786	NFASC;CNTN2;SPOCK1;SPTBN4;KCNQ3	0.000446501905745776	0.019512133281090412	cellular_component
GO:0033270	paranode region of axon	5	900	12	14857	0.005555555555555556	0.0008077000740391734	6.8782407407407415	23114;8506;57731;22933;3736	NFASC;CNTNAP1;SPTBN4;SIRT2;KCNA1	0.000446501905745776	0.019512133281090412	cellular_component
GO:2000727	positive regulation of cardiac muscle cell differentiation	4	837	7	13332	0.0047789725209080045	0.000525052505250525	9.10189452124936	26585;3084;4208;27086	GREM1;NRG1;MEF2C;FOXP1	0.00046321655765258374	0.17824573138471422	biological_process
GO:0043195	terminal bouton	9	900	40	14857	0.01	0.002692333580130578	3.7142500000000003	794;9145;9066;2899;6812;6843;23025;1174;3747	CALB2;SYNGR1;SYT7;GRIK3;STXBP1;VAMP1;UNC13A;AP1S1;KCNC2	0.000525238975157575	0.02086631201307821	cellular_component
GO:0046686	response to cadmium ion	4	837	8	13332	0.0047789725209080045	0.0006000600060006001	7.9641577060931885	4864;4520;5599;6569	NPC1;MTF1;MAPK8;SLC34A1	0.0008804111056266595	0.26344639412665977	biological_process
GO:0030425	dendrite	29	900	261	14857	0.03222222222222222	0.01756747661035202	1.8341975308641976	3745;2002;2043;25946;3750;51764;2775;57706;115;10236;85445;3084;2899;4038;7976;659;26504;3747;342371;50488;9066;4131;392617;84249;23242;23114;5173;80315;3736	KCNB1;ELK1;EPHA4;ZNF385A;KCND1;GNG13;GNAO1;DENND1A;ADCY9;HNRNPR;CNTNAP4;NRG1;GRIK3;LRP4;FZD3;BMPR2;CNNM4;KCNC2;ATXN1L;MINK1;SYT7;MAP1B;ELFN1;PSD2;COBL;NFASC;PDYN;CPEB4;KCNA1	0.0011661259233123069	0.04246641904062318	cellular_component
GO:0007165	signal transduction	59	837	628	13332	0.07048984468339307	0.047104710471047105	1.4964500148391664	6844;65059;9575;11122;4680;8153;9658;10270;22926;10681;150372;93;7410;146691;814;84894;8394;9404;115;8506;4660;6695;4289;2054;80313;6461;90525;57522;3906;79822;26585;5298;1145;83478;57506;10725;57524;10982;83937;51306;55852;3612;9604;51684;1185;2259;53335;9567;1271;5902;126669;10125;9806;10411;6242;5899;8439;41;143872	VAMP2;RAPH1;CLOCK;PTPRT;CEACAM6;RND2;ZNF516;AKAP8;ATF6;GNB5;NFAM1;ACVR2B;VAV2;TOM1L2;CAMK4;LINGO1;PIP5K1A;LPXN;ADCY9;CNTNAP1;PPP1R12B;SPOCK1;MKLN1;STX2;LRRC27;SHB;SHF;SRGAP1;LALBA;ARHGAP28;GREM1;PI4KB;CHRNE;ARHGAP24;MAVS;NFAT5;CASKIN1;MAPRE2;RASSF4;FAM13B;TEX2;IMPA1;RNF14;SUFU;CLCN6;FGF14;BCL11A;GTPBP1;CNTFR;RANBP1;SHE;RASGRP1;SPOCK2;RAPGEF3;RTKN;RALB;NSMAF;ASIC1;ARHGAP42	0.0011718678955169113	0.26344639412665977	biological_process
GO:0007215	glutamate receptor signaling pathway	5	837	14	13332	0.005973715651135006	0.00105010501050105	5.68868407578085	2895;3745;2893;2899;2903	GRID2;KCNB1;GRIA4;GRIK3;GRIN2A	0.0011974066985191694	0.26344639412665977	biological_process
GO:0030424	axon	24	900	203	14857	0.02666666666666667	0.013663592919162684	1.9516584564860429	10533;5599;126731;3745;253559;1756;2043;115;3084;6812;2899;53616;7976;5798;3747;9201;50488;4131;26119;23242;8871;55238;80315;79969	ATG7;MAPK8;CCSAP;KCNB1;CADM2;DMD;EPHA4;ADCY9;NRG1;STXBP1;GRIK3;ADAM22;FZD3;PTPRN;KCNC2;DCLK1;MINK1;MAP1B;LDLRAP1;COBL;SYNJ2;SLC38A7;CPEB4;ATAT1	0.0012949706934910384	0.043530937927352596	cellular_component
GO:0008360	regulation of cell shape	15	837	100	13332	0.017921146953405017	0.007500750075007501	2.389247311827957	7422;121512;2039;55785;53944;9723;3679;4289;9948;54014;5962;161176;91010;1453;51231	VEGFA;FGD4;DMTN;FGD6;CSNK1G1;SEMA3E;ITGA7;MKLN1;WDR1;BRWD1;RDX;SYNE3;FMNL3;CSNK1D;VRK3	0.0013824384880938912	0.26344639412665977	biological_process
GO:0002931	response to ischemia	6	837	21	13332	0.007168458781362007	0.0015751575157515751	4.55094726062468	29904;23017;8864;57103;80315;10525	EEF2K;FAIM2;PER2;TIGAR;CPEB4;HYOU1	0.0014432259596298706	0.26344639412665977	biological_process
GO:0046579	positive regulation of Ras protein signal transduction	4	837	9	13332	0.0047789725209080045	0.0006750675067506751	7.079251294305057	9162;3084;1435;10125	DGKI;NRG1;CSF1;RASGRP1	0.0015061904030110487	0.26344639412665977	biological_process
GO:0043679	axon terminus	8	900	38	14857	0.008888888888888889	0.0025577169011240493	3.4753216374269007	3749;10236;2002;5173;9162;5798;2043;3736	KCNC4;HNRNPR;ELK1;PDYN;DGKI;PTPRN;EPHA4;KCNA1	0.0016892822433961902	0.049437758463695	cellular_component
GO:0045211	postsynaptic membrane	21	900	172	14857	0.023333333333333334	0.011577034394561486	2.015484496124031	9762;3745;23623;116443;1756;2043;23017;2899;1740;3751;64084;3747;22941;50488;1145;23362;26045;2895;200933;2893;80315	LZTS3;KCNB1;RUSC1;GRIN3A;DMD;EPHA4;FAIM2;GRIK3;DLG2;KCND2;CLSTN2;KCNC2;SHANK2;MINK1;CHRNE;PSD3;LRRTM2;GRID2;FBXO45;GRIA4;CPEB4	0.0016969482310192792	0.049437758463695	cellular_component
GO:0050808	synapse organization	6	837	22	13332	0.007168458781362007	0.0016501650165016502	4.344086021505376	23114;4038;9723;392617;26045;5098	NFASC;LRP4;SEMA3E;ELFN1;LRRTM2;PCDHGC3	0.0018802803127526118	0.2694236325222005	biological_process
GO:0030314	junctional membrane complex	3	900	5	14857	0.0033333333333333335	0.00033654169751632225	9.904666666666667	84502;57338;10345	JPH4;JPH3;TRDN	0.002020129062257709	0.05078679625369236	cellular_component
GO:0005737	cytoplasm	235	900	3289	14857	0.2611111111111111	0.2213771286262368	1.1794854903550556	10197;4678;55909;122830;121512;10277;64922;338324;55785;26499;158405;9162;57731;817;23025;23005;143686;3360;121340;814;10768;220074;376267;54764;11261;29904;11240;1107;80774;6667;257144;79789;9472;5578;9354;10643;203068;139189;54985;29974;3843;11169;8315;2872;29888;83714;25820;3300;5063;5998;2670;80315;55654;4087;8575;10533;3983;9844;143471;79720;1806;55662;246175;79823;4088;55893;5187;93;80218;1…	PSME3;NASP;BIN3;NAA30;FGD4;UBE4B;LRRC19;S100A7A;FGD6;PLEK2;KIAA1958;DGKI;SPTBN4;CAMK2D;UNC13A;MAPKBP1;SESN3;HTR4;SP7;CAMK4;AHCYL1;LRTOMT;RAB15;ZRANB1;CHP1;EEF2K;PADI2;CHD3;LIMD2;SP1;GCSAM;CLMN;AKAP6;PRKCA;UBE4A;IGF2BP3;TUBB;DGKK;HCFC1R1;A1CF;IPO5;WDHD1;BRAP;MKNK2;STRN4;NRIP2;ARIH1;DNAJB2;PAK3;RGS3;GFAP;CPEB4;TMEM127;SMAD2;PRKRA;ATG7;ABLIM1;ELMO1;PSMA8;VPS37B;DPYD;HIF1AN;CNOT6L;CAMKMT;SMAD3;ZNF395…	0.002024975411609967	0.05078679625369236	cellular_component
GO:0044224	juxtaparanode region of axon	4	900	10	14857	0.0044444444444444444	0.0006730833950326445	6.603111111111112	1740;3736;22933;6900	DLG2;KCNA1;SIRT2;CNTN2	0.002091904651181836	0.05078679625369236	cellular_component
GO:0007156	homophilic cell adhesion via plasma membrane adhesion molecules	18	837	136	13332	0.021505376344086023	0.0102010201020102	2.108159392789374	56110;9708;56114;56108;253559;27328;1010;221935;11122;56113;1825;56100;64084;199731;56098;83259;5098;90952	PCDHGA5;PCDHGA8;PCDHGA1;PCDHGA7;CADM2;PCDH11X;CDH12;SDK1;PTPRT;PCDHGA2;DSC3;PCDHGB6;CLSTN2;CADM4;PCDHGC4;PCDH11Y;PCDHGC3;ESAM	0.0021051263752670697	0.2694236325222005	biological_process
GO:0071205	protein localization to juxtaparanode region of axon	3	837	5	13332	0.0035842293906810036	0.000375037503750375	9.55698924731183	23114;8506;6900	NFASC;CNTNAP1;CNTN2	0.0022405291685837878	0.2694236325222005	biological_process
GO:0060840	artery development	3	837	5	13332	0.0035842293906810036	0.000375037503750375	9.55698924731183	93;7798;659	ACVR2B;LUZP1;BMPR2	0.0022405291685837878	0.2694236325222005	biological_process
GO:0010694	positive regulation of alkaline phosphatase activity	3	837	5	13332	0.0035842293906810036	0.000375037503750375	9.55698924731183	4088;255743;4208	SMAD3;NPNT;MEF2C	0.0022405291685837878	0.2694236325222005	biological_process
GO:0003779	actin binding	26	794	224	12391	0.0327455919395466	0.01807763699459285	1.8113867398344727	65979;23002;3983;121512;23623;1756;23500;57731;56907;7135;5962;10391;22998;221692;91010;29767;2039;257144;79789;7145;23164;4638;25802;170954;10163;7533	PHACTR4;DAAM1;ABLIM1;FGD4;RUSC1;DMD;DAAM2;SPTBN4;SPIRE1;TNNI1;RDX;CORO2B;LIMCH1;PHACTR1;FMNL3;TMOD2;DMTN;GCSAM;CLMN;TNS1;MPRIP;MYLK;LMOD1;PPP1R18;WASF2;YWHAH	0.002362250602914092	0.29869066456243737	molecular_function
GO:0003724	RNA helicase activity	3	794	5	12391	0.003778337531486146	0.000403518682915019	9.363476070528966	10521;25788;1656	DDX17;RAD54B;DDX6	0.0023771243237070945	0.29869066456243737	molecular_function
GO:0000982	transcription factor activity, RNA polymerase II proximal promoter sequence-specific DNA binding	4	794	10	12391	0.005037783375314861	0.000807037365830038	6.242317380352644	6667;56938;7003;9575	SP1;ARNTL2;TEAD1;CLOCK	0.002572242628009487	0.29869066456243737	molecular_function
GO:0015248	sterol transporter activity	4	794	10	12391	0.005037783375314861	0.000807037365830038	6.242317380352644	5007;4864;114876;26031	OSBP;NPC1;OSBPL1A;OSBPL3	0.002572242628009487	0.29869066456243737	molecular_function
GO:0000983	transcription factor activity, RNA polymerase II core promoter sequence-specific DNA binding	4	794	10	12391	0.005037783375314861	0.000807037365830038	6.242317380352644	26508;4088;4208;5451	HEYL;SMAD3;MEF2C;POU2F1	0.002572242628009487	0.29869066456243737	molecular_function
GO:0035556	intracellular signal transduction	32	837	308	13332	0.038231780167264036	0.0231023102310231	1.654889912954429	4087;1641;57118;26499;65267;150372;9162;817;23025;2011;814;5502;29127;3084;100533105;340371;9472;5578;2241;5576;10758;9201;50488;1432;323;139189;23678;92591;3925;2872;340156;54849	SMAD2;DCX;CAMK1D;PLEK2;WNK3;NFAM1;DGKI;CAMK2D;UNC13A;MARK2;CAMK4;PPP1R1A;RACGAP1;NRG1;C8orf44-SGK3;NRBP2;AKAP6;PRKCA;FER;PRKAR2A;TRAF3IP2;DCLK1;MINK1;MAPK14;APBB2;DGKK;SGK3;ASB16;STMN1;MKNK2;MYLK4;DEF8	0.0034661254818570035	0.38102467798936035	biological_process
GO:0061014	positive regulation of mRNA catabolic process	4	837	11	13332	0.0047789725209080045	0.0008250825082508251	5.792114695340501	9337;149041;9567;56829	CNOT8;RC3H1;GTPBP1;ZC3HAV1	0.0035646799396094006	0.38102467798936035	biological_process
GO:0043197	dendritic spine	12	900	83	14857	0.013333333333333334	0.00558659217877095	2.3866666666666667	2895;29904;29888;2893;3908;9162;3751;4131;22941;2043;80315;124925	GRID2;EEF2K;STRN4;GRIA4;LAMA2;DGKI;KCND2;MAP1B;SHANK2;EPHA4;CPEB4;SEZ6	0.004118999551832455	0.09013028756013418	cellular_component
GO:0005829	cytosol	261	900	3743	14857	0.29	0.25193511476071884	1.1510900347314987	23271;122830;1641;121512;57590;9162;1795;57731;25791;7410;22895;814;10768;5147;54764;11261;29904;11240;653820;143187;4660;1740;23179;22863;5648;4289;22941;9798;5578;586;10643;23052;5717;115548;54552;140576;84961;9644;9337;9948;4131;54453;1060;2957;745;4287;11143;1453;92312;8315;27154;285172;25820;3300;10765;5998;9529;4337;8503;9538;79969;10533;8575;56890;163486;65059;369;57763;1806;55662;246175;5…	CAMSAP2;NAA30;DCX;FGD4;WDFY1;DGKI;DOCK3;SPTBN4;NGEF;VAV2;RPH3A;CAMK4;AHCYL1;PDE6D;ZRANB1;CHP1;EEF2K;PADI2;FAM72B;VTI1A;PPP1R12B;DLG2;RGL1;ATG14;MASP1;MKLN1;SHANK2;IST1;PRKCA;BCAT1;IGF2BP3;ENDOD1;PSMD11;FCHO2;GNL3L;S100A16;FBXL20;SH3PXD2A;CNOT8;WDR1;MAP1B;RIN2;CENPC;GTF2A1;MYRF;ATXN3;KAT7;CSNK1D;MEX3A;BRAP;BRPF3;FAM126B;ARIH1;DNAJB2;KDM5B;RGS3;BAG5;MOCS1;PIK3R3;EI24;ATAT1;ATG7;PRKRA;MDM1;DENND1B;R…	0.004124955952408887	0.09013028756013418	cellular_component
GO:0048672	positive regulation of collateral sprouting	3	837	6	13332	0.0035842293906810036	0.00045004500450045	7.96415770609319	8153;53335;9798	RND2;BCL11A;IST1	0.004272135606493352	0.3918816884161029	biological_process
GO:0000139	Golgi membrane	40	900	429	14857	0.044444444444444446	0.02887527764690045	1.5391867391867393	170575;26056;340481;84679;22926;10972;6811;284254;54756;11261;51304;57134;143187;3117;64084;64841;8675;164;1523;286451;5007;9570;5861;54499;64131;5298;27314;1174;81876;92370;3118;1453;222537;10396;10125;1184;2734;3906;26035;84725	GIMAP1;RAB11FIP5;ZDHHC21;SLC9A7;ATF6;TMED10;STX5;DYNAP;IL17RD;CHP1;ZDHHC3;MAN1C1;VTI1A;HLA-DQA1;CLSTN2;GNPNAT1;STX16;AP1G1;CUX1;YIPF6;OSBP;GOSR2;RAB1A;TMCO1;XYLT1;PI4KB;RAB30;AP1S1;RAB1B;PXYLP1;HLA-DQA2;CSNK1D;HS3ST5;ATP8A1;RASGRP1;CLCN5;GLG1;LALBA;GLCE;PLEKHA8	0.004387661359509123	0.0913051435288327	cellular_component
GO:1901981	phosphatidylinositol phosphate binding	3	794	6	12391	0.003778337531486146	0.00048422241949802277	7.802896725440806	51479;57706;22895	ANKFY1;DENND1A;RPH3A	0.004528078517729982	0.29869066456243737	molecular_function
GO:0000989	transcription factor activity, transcription factor binding	3	794	6	12391	0.003778337531486146	0.00048422241949802277	7.802896725440806	8864;5187;8861	PER2;PER1;LDB1	0.004528078517729982	0.29869066456243737	molecular_function
GO:0035612	AP-2 adaptor complex binding	3	794	6	12391	0.003778337531486146	0.00048422241949802277	7.802896725440806	9779;26119;51092	TBC1D5;LDLRAP1;SIDT2	0.004528078517729982	0.29869066456243737	molecular_function
GO:0005234	extracellularly glutamate-gated ion channel activity	5	794	18	12391	0.006297229219143577	0.0014526672584940683	4.334942625244892	2895;116443;2893;2899;2903	GRID2;GRIN3A;GRIA4;GRIK3;GRIN2A	0.004533247860138172	0.29869066456243737	molecular_function
GO:0030027	lamellipodium	16	900	129	14857	0.017777777777777778	0.008682775795921114	2.047476313522825	65979;3983;65059;121512;323;10163;9459;4638;55785;348110;1756;10411;10211;2054;5962;8394	PHACTR4;ABLIM1;RAPH1;FGD4;APBB2;WASF2;ARHGEF6;MYLK;FGD6;ARPIN;DMD;RAPGEF3;FLOT1;STX2;RDX;PIP5K1A	0.004915266474380613	0.09730823451200993	cellular_component
GO:0007517	muscle organ development	10	837	62	13332	0.011947431302270013	0.00465046504650465	2.5690831309978033	23060;221937;137868;3084;3908;1756;3679;1293;2115;1960	ZNF609;FOXK1;SGCZ;NRG1;LAMA2;DMD;ITGA7;COL6A3;ETV1;EGR3	0.004938080457046591	0.3918816884161029	biological_process
GO:0018105	peptidyl-serine phosphorylation	14	837	103	13332	0.016726403823178016	0.007725772577257726	2.1650137453457217	9201;2872;5599;57118;1432;340156;100533105;53944;817;23678;5578;814;1453;51231	DCLK1;MKNK2;MAPK8;CAMK1D;MAPK14;MYLK4;C8orf44-SGK3;CSNK1G1;CAMK2D;SGK3;PRKCA;CAMK4;CSNK1D;VRK3	0.0049524146682084855	0.3918816884161029	biological_process
GO:0048172	regulation of short-term neuronal synaptic plasticity	4	837	12	13332	0.0047789725209080045	0.0009000900090009	5.309438470728793	388336;23025;729956;9145	SHISA6;UNC13A;SHISA7;SYNGR1	0.005083799014564107	0.3918816884161029	biological_process
GO:0008361	regulation of cell size	4	837	12	13332	0.0047789725209080045	0.0009000900090009	5.309438470728793	7410;5962;23038;23108	VAV2;RDX;WDTC1;RAP1GAP2	0.005083799014564107	0.3918816884161029	biological_process
GO:0031201	SNARE complex	8	900	45	14857	0.008888888888888889	0.0030288752776469006	2.934716049382716	6844;143187;6843;2054;8675;10815;9570;6811	VAMP2;VTI1A;VAMP1;STX2;STX16;CPLX1;GOSR2;STX5	0.005121486026947891	0.09730823451200993	cellular_component
GO:0010608	posttranscriptional regulation of gene expression	5	837	19	13332	0.005973715651135006	0.0014251425142514252	4.191661950575363	149041;22863;5187;23369;29066	RC3H1;ATG14;PER1;PUM2;ZC3H7A	0.005350059625230021	0.3918816884161029	biological_process
GO:0005095	GTPase inhibitor activity	4	794	12	12391	0.005037783375314861	0.0009684448389960455	5.201931150293871	9162;6242;3843;5147	DGKI;RTKN;IPO5;PDE6D	0.005468806066219267	0.3243001997268025	molecular_function
GO:0001764	neuron migration	11	837	73	13332	0.013142174432497013	0.005475547554755476	2.400157116904797	9201;200933;5599;1641;323;6695;7976;2011;89796;58158;8846	DCLK1;FBXO45;MAPK8;DCX;APBB2;SPOCK1;FZD3;MARK2;NAV1;NEUROD4;ALKBH1	0.005574528616873465	0.3918816884161029	biological_process
GO:0009952	anterior/posterior pattern specification	10	837	64	13332	0.011947431302270013	0.004800480048004801	2.4887992831541217	4087;3223;3221;93;50937;659;5125;2926;7832;3219	SMAD2;HOXC6;HOXC4;ACVR2B;CDON;BMPR2;PCSK5;GRSF1;BTG2;HOXB9	0.006215596993277062	0.3918816884161029	biological_process
GO:0033010	paranodal junction	3	900	7	14857	0.0033333333333333335	0.0004711583765228512	7.074761904761905	8506;22933;23114	CNTNAP1;SIRT2;NFASC	0.006449296717918546	0.11743094440543353	cellular_component
GO:0007155	cell adhesion	33	837	334	13332	0.03942652329749104	0.02505250525052505	1.5737557143776961	56114;11122;4239;3908;84063;3915;2043;22798;56110;9404;56108;57823;85445;8506;6695;53616;56098;1293;5578;2241;56113;382;5067;4045;1825;482;1310;9708;6900;89782;50937;56100;5098	PCDHGA1;PTPRT;MFAP4;LAMA2;KIRREL2;LAMC1;EPHA4;LAMB4;PCDHGA5;LPXN;PCDHGA7;SLAMF7;CNTNAP4;CNTNAP1;SPOCK1;ADAM22;PCDHGC4;COL6A3;PRKCA;FER;PCDHGA2;ARF6;CNTN3;LSAMP;DSC3;ATP1B2;COL19A1;PCDHGA8;CNTN2;LMLN;CDON;PCDHGB6;PCDHGC3	0.00650389202009266	0.3918816884161029	biological_process
GO:0030073	insulin secretion	5	837	20	13332	0.005973715651135006	0.0015001500150015	3.9820788530465956	4087;93;5798;10815;387597	SMAD2;ACVR2B;PTPRN;CPLX1;ILDR2	0.006770726412787695	0.3918816884161029	biological_process
GO:0042795	snRNA transcription from RNA polymerase II promoter	9	837	55	13332	0.010752688172043012	0.004125412541254125	2.6064516129032262	22936;6667;10302;2957;5452;5433;55197;5451;23248	ELL2;SP1;SNAPC5;GTF2A1;POU2F2;POLR2D;RPRD1A;POU2F1;RPRD2	0.0068056525265785175	0.3918816884161029	biological_process
GO:0030036	actin cytoskeleton organization	13	837	96	13332	0.015531660692951015	0.0072007200720072	2.156959378733572	65979;23096;23002;9844;121512;10163;2039;55785;26499;23500;56907;10391;91010	PHACTR4;IQSEC2;DAAM1;ELMO1;FGD4;WASF2;DMTN;FGD6;PLEK2;DAAM2;SPIRE1;CORO2B;FMNL3	0.006849565219271496	0.3918816884161029	biological_process
GO:0030672	synaptic vesicle membrane	9	900	57	14857	0.01	0.003836575351686074	2.6064912280701753	6844;9145;22987;9066;6843;1756;6854;22895;84937	VAMP2;SYNGR1;SV2C;SYT7;VAMP1;DMD;SYN2;RPH3A;ZNRF1	0.006885712703075588	0.11760648886922812	cellular_component
GO:0035196	production of miRNAs involved in gene silencing by miRNA	4	837	13	13332	0.0047789725209080045	0.0009750975097509751	4.901020126826578	23369;8575;29066;26523	PUM2;PRKRA;ZC3H7A;AGO1	0.006982621826290551	0.3918816884161029	biological_process
GO:0022011	myelination in peripheral nervous system	4	837	13	13332	0.0047789725209080045	0.0009750975097509751	4.901020126826578	8506;6497;22933;53616	CNTNAP1;SKI;SIRT2;ADAM22	0.006982621826290551	0.3918816884161029	biological_process
GO:0005886	plasma membrane	203	900	2870	14857	0.22555555555555556	0.19317493437436897	1.1676233062330625	11122;84679;3597;9162;57731;59340;7410;22895;120103;3360;9498;2775;284254;51092;376267;115;11261;57823;1010;1740;53616;3117;257144;22941;1435;5578;116372;115548;53344;140576;84502;139189;9948;4131;9990;1453;51299;7936;221188;285172;5998;10411;63035;2903;80704;55654;94103;9844;65059;253559;79720;10052;493;2675;4088;93;56907;84063;57611;6515;2849;10867;9404;117;55770;27112;3321;26505;2899;6812;4284…	PTPRT;SLC9A7;IL13RA1;DGKI;SPTBN4;HRH4;VAV2;RPH3A;SLC36A4;HTR4;SLC4A8;GNAO1;DYNAP;SIDT2;RAB15;ADCY9;CHP1;SLAMF7;CDH12;DLG2;ADAM22;HLA-DQA1;GCSAM;SHANK2;CSF1;PRKCA;LYPD1;FCHO2;CHIC1;S100A16;JPH4;DGKK;WDR1;MAP1B;SLC12A6;CSNK1D;NRN1;NELFE;ADGRG5;FAM126B;RGS3;RAPGEF3;BCORL1;GRIN2A;SLC19A3;TMEM127;ORMDL3;ELMO1;RAPH1;CADM2;VPS37B;GJC1;ATP2B4;GFRA2;SMAD3;ACVR2B;SPIRE1;KIRREL2;ISLR2;SLC2A3;GPR26;TSPAN9;LP…	0.006997182404118836	0.11760648886922812	cellular_component
GO:0016188	synaptic vesicle maturation	3	837	7	13332	0.0035842293906810036	0.000525052505250525	6.82642089093702	158866;23025;6812	ZDHHC15;UNC13A;STXBP1	0.007128824893224325	0.3918816884161029	biological_process
GO:0003254	regulation of membrane depolarization	3	837	7	13332	0.0035842293906810036	0.000525052505250525	6.82642089093702	2273;817;23327	FHL1;CAMK2D;NEDD4L	0.007128824893224325	0.3918816884161029	biological_process
GO:0048617	embryonic foregut morphogenesis	3	837	7	13332	0.0035842293906810036	0.000525052505250525	6.82642089093702	4087;4088;93	SMAD2;SMAD3;ACVR2B	0.007128824893224325	0.3918816884161029	biological_process
GO:0005768	endosome	21	900	195	14857	0.023333333333333334	0.01312512620313657	1.7777606837606839	9375;79720;10279;84440;10211;3360;51479;5869;117;143187;5798;53373;6569;382;23086;5298;9402;1184;9110;51028;84937	TM9SF2;VPS37B;PRSS16;RAB11FIP4;FLOT1;HTR4;ANKFY1;RAB5B;ADCYAP1R1;VTI1A;PTPRN;TPCN1;SLC34A1;ARF6;EXPH5;PI4KB;GRAP2;CLCN5;MTMR4;VPS36;ZNRF1	0.0074758432954960315	0.12099790815302836	cellular_component
GO:0004970	ionotropic glutamate receptor activity	3	794	7	12391	0.003778337531486146	0.0005649261560810266	6.688197193234976	2893;2899;2895	GRIA4;GRIK3;GRID2	0.0075484454445019075	0.37618606288262696	molecular_function
GO:0008134	transcription factor binding	21	794	185	12391	0.02644836272040302	0.014930191267855702	1.7714684457757506	4087;10533;28951;55809;4088;5187;26508;26043;51616;5089;6667;5798;79885;323;27086;2957;51684;7067;7534;10014;22933	SMAD2;ATG7;TRIB2;TRERF1;SMAD3;PER1;HEYL;UBXN7;TAF9B;PBX2;SP1;PTPRN;HDAC11;APBB2;FOXP1;GTF2A1;SUFU;THRA;YWHAZ;HDAC5;SIRT2	0.007612534156140848	0.37618606288262696	molecular_function
GO:0051259	protein oligomerization	8	837	47	13332	0.009557945041816009	0.0035253525352535254	2.711202623350873	11261;138050;4077;10125;10972;817;2054;4938	CHP1;HGSNAT;NBR1;RASGRP1;TMED10;CAMK2D;STX2;OAS1	0.008264537090977863	0.4024813071304949	biological_process
GO:0030501	positive regulation of bone mineralization	5	837	21	13332	0.005973715651135006	0.0015751575157515751	3.792456050520567	4088;4208;91461;93;659	SMAD3;MEF2C;PKDCC;ACVR2B;BMPR2	0.008435570304398596	0.4024813071304949	biological_process
GO:0030316	osteoclast differentiation	4	837	14	13332	0.0047789725209080045	0.00105010501050105	4.55094726062468	1432;4286;1435;27086	MAPK14;MITF;CSF1;FOXP1	0.009296707877396464	0.4024813071304949	biological_process
GO:0005484	SNAP receptor activity	7	794	38	12391	0.008816120906801008	0.003066741990154144	2.8747514251624025	6844;143187;6843;2054;8675;9570;6811	VAMP2;VTI1A;VAMP1;STX2;STX16;GOSR2;STX5	0.009516890511563585	0.4341166210274774	molecular_function
GO:0006357	regulation of transcription from RNA polymerase II promoter	26	837	254	13332	0.03106332138590203	0.019051905190519053	1.6304574831371883	4520;56938;55809;493;57763;10521;9575;4088;22926;55893;121340;9095;1107;9391;6668;6602;1523;56943;23060;1432;54014;9604;7067;5724;63876;10765	MTF1;ARNTL2;TRERF1;ATP2B4;ANKRA2;DDX17;CLOCK;SMAD3;ATF6;ZNF395;SP7;TBX19;CHD3;CIAO1;SP2;SMARCD1;CUX1;ENY2;ZNF609;MAPK14;BRWD1;RNF14;THRA;PTAFR;PKNOX2;KDM5B	0.00952462869523921	0.4024813071304949	biological_process
GO:0071320	cellular response to cAMP	6	837	30	13332	0.007168458781362007	0.0022502250225022503	3.185663082437276	29904;5724;50507;2039;10411;9472	EEF2K;PTAFR;NOX4;DMTN;RAPGEF3;AKAP6	0.009747712187545284	0.4024813071304949	biological_process
GO:0045165	cell fate commitment	6	837	30	13332	0.007168458781362007	0.0022502250225022503	3.185663082437276	4087;4286;7471;7482;9095;58158	SMAD2;MITF;WNT1;WNT2B;TBX19;NEUROD4	0.009747712187545284	0.4024813071304949	biological_process
GO:0010977	negative regulation of neuron projection development	7	837	39	13332	0.008363201911589008	0.0029252925292529252	2.858928407315504	53335;6695;9529;2043;1400;22891;23108	BCL11A;SPOCK1;BAG5;EPHA4;CRMP1;ZNF365;RAP1GAP2	0.009873160694846202	0.4024813071304949	biological_process
GO:0015031	protein transport	32	837	331	13332	0.038231780167264036	0.02482748274827483	1.5398975625074445	10533;4678;84725;163486;79720;10270;56907;387923;5869;57706;55770;80223;6812;23233;91461;222068;157680;29934;51715;9798;29097;382;55176;5865;55916;81876;64393;51326;134957;799;116987;84376	ATG7;NASP;PLEKHA8;DENND1B;VPS37B;AKAP8;SPIRE1;SERP2;RAB5B;DENND1A;EXOC2;RAB11FIP1;STXBP1;EXOC6B;PKDCC;TMED4;VPS13B;SNX12;RAB23;IST1;CNIH4;ARF6;SEC61A2;RAB3B;NXT2;RAB1B;ZMAT3;ARL17A;STXBP5;CALCR;AGAP1;HOOK3	0.009909193793458523	0.4024813071304949	biological_process
GO:0032154	cleavage furrow	7	900	41	14857	0.0077777777777777776	0.0027596419196338428	2.8184010840108398	84249;29127;84440;4638;5962;1060;382	PSD2;RACGAP1;RAB11FIP4;MYLK;RDX;CENPC;ARF6	0.010784127911574397	0.1639727443276501	cellular_component
GO:0022010	central nervous system myelination	3	837	8	13332	0.0035842293906810036	0.0006000600060006001	5.973118279569892	745;8506;6900	MYRF;CNTNAP1;CNTN2	0.010877873165689052	0.4024813071304949	biological_process
GO:0007178	transmembrane receptor protein serine/threonine kinase signaling pathway	3	837	8	13332	0.0035842293906810036	0.0006000600060006001	5.973118279569892	93;1432;659	ACVR2B;MAPK14;BMPR2	0.010877873165689052	0.4024813071304949	biological_process
GO:0048643	positive regulation of skeletal muscle tissue development	3	837	8	13332	0.0035842293906810036	0.0006000600060006001	5.973118279569892	10211;50937;4208	FLOT1;CDON;MEF2C	0.010877873165689052	0.4024813071304949	biological_process
GO:0070932	histone H3 deacetylation	3	837	8	13332	0.0035842293906810036	0.0006000600060006001	5.973118279569892	8864;5187;22933	PER2;PER1;SIRT2	0.010877873165689052	0.4024813071304949	biological_process
GO:0010812	negative regulation of cell-substrate adhesion	3	837	8	13332	0.0035842293906810036	0.0006000600060006001	5.973118279569892	7471;2039;6695	WNT1;DMTN;SPOCK1	0.010877873165689052	0.4024813071304949	biological_process
GO:1900246	positive regulation of RIG-I signaling pathway	3	837	8	13332	0.0035842293906810036	0.0006000600060006001	5.973118279569892	23369;26057;56829	PUM2;ANKRD17;ZC3HAV1	0.010877873165689052	0.4024813071304949	biological_process
GO:0070166	enamel mineralization	3	837	8	13332	0.0035842293906810036	0.0006000600060006001	5.973118279569892	26504;54757;6786	CNNM4;FAM20A;STIM1	0.010877873165689052	0.4024813071304949	biological_process
GO:0048738	cardiac muscle tissue development	3	837	8	13332	0.0035842293906810036	0.0006000600060006001	5.973118279569892	10052;137868;3084	GJC1;SGCZ;NRG1	0.010877873165689052	0.4024813071304949	biological_process
GO:0010591	regulation of lamellipodium assembly	3	837	8	13332	0.0035842293906810036	0.0006000600060006001	5.973118279569892	2039;55909;2241	DMTN;BIN3;FER	0.010877873165689052	0.4024813071304949	biological_process
GO:0005654	nucleoplasm	168	900	2356	14857	0.18666666666666668	0.15857844786969105	1.1771250707413696	4678;166968;55731;158405;9162;814;54764;1107;4660;5648;6667;57187;5578;10492;8861;23060;5717;403341;54985;1060;2957;745;29974;11143;1453;7343;11169;2872;7936;79869;10765;5998;63035;55197;9815;4520;8575;58525;55662;4088;5187;56907;22992;54796;25946;9491;23468;26043;10236;51616;7690;84458;254048;6812;7536;659;54883;9668;6461;56943;10336;5451;55870;9904;56254;104;57659;54014;6047;5433;103;64393;2593…	NASP;MIER3;FAM222B;KIAA1958;DGKI;CAMK4;ZRANB1;CHD3;PPP1R12B;MASP1;SP1;THOC2;PRKCA;SYNCRIP;LDB1;ZNF609;PSMD11;ZBTB34;HCFC1R1;CENPC;GTF2A1;MYRF;A1CF;KAT7;CSNK1D;UBTF;WDHD1;MKNK2;NELFE;CPSF7;KDM5B;RGS3;BCORL1;RPRD1A;GIT2;MTF1;PRKRA;WIZ;HIF1AN;SMAD3;PER1;SPIRE1;KDM2A;BNC2;ZNF385A;PSMF1;CBX5;UBXN7;HNRNPR;TAF9B;ZNF131;LCOR;UBN2;STXBP1;SF1;BMPR2;CWC25;ZNF432;SHB;ENY2;PCGF3;POU2F1;ASH1L;RBM19;RNF20;ADARB…	0.010881486465679296	0.1639727443276501	cellular_component
GO:0004672	protein kinase activity	15	794	122	12391	0.018891687657430732	0.009845855863126463	1.9187450964198705	9201;5599;50488;29904;5578;369;100533105;65267;91461;4296;23678;2043;283455;1453;4214	DCLK1;MAPK8;MINK1;EEF2K;PRKCA;ARAF;C8orf44-SGK3;WNK3;PKDCC;MAP3K11;SGK3;EPHA4;KSR2;CSNK1D;MAP3K1	0.011155879865416309	0.4725311971565622	molecular_function
GO:0045184	establishment of protein localization	6	837	31	13332	0.007168458781362007	0.002325232523252325	3.0828997571973638	23558;255743;5962;9798;158866;55920	WBP2;NPNT;RDX;IST1;ZDHHC15;RCC2	0.011460733771359905	0.41604625992634825	biological_process
GO:0032012	regulation of ARF protein signal transduction	4	837	15	13332	0.0047789725209080045	0.0011251125112511251	4.247550776583035	57221;23096;84249;23362	ARFGEF3;IQSEC2;PSD2;PSD3	0.012057695063863587	0.4218000964158825	biological_process
GO:0002028	regulation of sodium ion transport	4	837	15	13332	0.0047789725209080045	0.0011251125112511251	4.247550776583035	5187;57731;817;7533	PER1;SPTBN4;CAMK2D;YWHAH	0.012057695063863587	0.4218000964158825	biological_process
GO:0042177	negative regulation of protein catabolic process	5	837	23	13332	0.005973715651135006	0.0017251725172517253	3.462677263518778	4088;3084;29934;2903;22933	SMAD3;NRG1;SNX12;GRIN2A;SIRT2	0.012572771636442201	0.43196451122347845	biological_process
GO:0015297	antiporter activity	4	794	15	12391	0.005037783375314861	0.0012105560487450568	4.161544920235097	1185;23428;1184;9057	CLCN6;SLC7A8;CLCN5;SLC7A6	0.012930830797745749	0.4853928449051602	molecular_function
GO:0007623	circadian rhythm	7	837	41	13332	0.008363201911589008	0.0030753075307530754	2.7194684850074307	56938;10236;9575;1385;5187;8864;1960	ARNTL2;HNRNPR;CLOCK;CREB1;PER1;PER2;EGR3	0.012950049225841778	0.4371209598336768	biological_process
GO:0090543	Flemming body	5	900	24	14857	0.005555555555555556	0.0016154001480783468	3.4391203703703708	55770;29127;9798;1060;382	EXOC2;RACGAP1;IST1;CENPC;ARF6	0.013073139491539175	0.18809931905360167	cellular_component
GO:0032809	neuronal cell body membrane	4	900	16	14857	0.0044444444444444444	0.0010769334320522312	4.126944444444445	3751;9498;3745;3747	KCND2;SLC4A8;KCNB1;KCNC2	0.013549328303439414	0.18809931905360167	cellular_component
GO:0042734	presynaptic membrane	8	900	53	14857	0.008888888888888889	0.003567341993673016	2.491740041928721	200933;57706;85445;9066;2903;23025;3747;3736	FBXO45;DENND1A;CNTNAP4;SYT7;GRIN2A;UNC13A;KCNC2;KCNA1	0.013773863180126437	0.18809931905360167	cellular_component
GO:0002039	p53 binding	7	794	41	12391	0.008816120906801008	0.0033088531999031557	2.6644037599066164	10197;23567;56254;79698;7011;25946;64393	PSME3;ZNF346;RNF20;ZMAT4;TEP1;ZNF385A;ZMAT3	0.014363078561905681	0.4853928449051602	molecular_function
GO:0032436	positive regulation of proteasomal ubiquitin-dependent protein catabolic process	8	837	52	13332	0.009557945041816009	0.0039003900390039005	2.450510063413289	9604;28951;255488;25820;3300;22933;144165;1453	RNF14;TRIB2;RNF144B;ARIH1;DNAJB2;SIRT2;PRICKLE1;CSNK1D	0.015029433775652055	0.460685950601397	biological_process
GO:0045055	regulated exocytosis	4	837	16	13332	0.0047789725209080045	0.0012001200120012002	3.9820788530465943	10972;80223;26056;9145	TMED10;RAB11FIP1;RAB11FIP5;SYNGR1	0.015293048751053227	0.460685950601397	biological_process
GO:0016358	dendrite development	4	837	16	13332	0.0047789725209080045	0.0012001200120012002	3.9820788530465943	116443;8831;4131;5063	GRIN3A;SYNGAP1;MAP1B;PAK3	0.015293048751053227	0.460685950601397	biological_process
GO:0045663	positive regulation of myoblast differentiation	4	837	16	13332	0.0047789725209080045	0.0012001200120012002	3.9820788530465943	55662;50937;1432;4208	HIF1AN;CDON;MAPK14;MEF2C	0.015293048751053227	0.460685950601397	biological_process
GO:0048286	lung alveolus development	4	837	16	13332	0.0047789725209080045	0.0012001200120012002	3.9820788530465943	91461;83931;659;342371	PKDCC;STK40;BMPR2;ATXN1L	0.015293048751053227	0.460685950601397	biological_process
GO:0000118	histone deacetylase complex	5	900	25	14857	0.005555555555555556	0.0016827084875816114	3.301555555555556	79885;55809;473;10014;23468	HDAC11;TRERF1;RERE;HDAC5;CBX5	0.015545841001437287	0.20586462174630588	cellular_component
GO:0070306	lens fiber cell differentiation	3	837	9	13332	0.0035842293906810036	0.0006750675067506751	5.309438470728793	4088;10765;23657	SMAD3;KDM5B;SLC7A11	0.015563714547344494	0.460685950601397	biological_process
GO:0032924	activin receptor signaling pathway	3	837	9	13332	0.0035842293906810036	0.0006750675067506751	5.309438470728793	4087;4088;93	SMAD2;SMAD3;ACVR2B	0.015563714547344494	0.460685950601397	biological_process
GO:0031054	pre-miRNA processing	3	837	9	13332	0.0035842293906810036	0.0006750675067506751	5.309438470728793	8575;103;26523	PRKRA;ADAR;AGO1	0.015563714547344494	0.460685950601397	biological_process
GO:0017080	sodium channel regulator activity	5	794	24	12391	0.006297229219143577	0.001936889677992091	3.251206968933669	5318;100533105;23327;7533;23678	PKP2;C8orf44-SGK3;NEDD4L;YWHAH;SGK3	0.016353601952549958	0.4853928449051602	molecular_function
GO:0015179	L-amino acid transmembrane transporter activity	3	794	9	12391	0.003778337531486146	0.0007263336292470342	5.201931150293871	55238;23428;9057	SLC38A7;SLC7A8;SLC7A6	0.01644763366536417	0.4853928449051602	molecular_function
GO:0043087	regulation of GTPase activity	7	837	43	13332	0.008363201911589008	0.0032253225322532255	2.5929815787280153	121512;55785;7410;5962;64786;25791;2043	FGD4;FGD6;VAV2;RDX;TBC1D15;NGEF;EPHA4	0.016661098092322812	0.4856962534792286	biological_process
GO:0030136	clathrin-coated vesicle	7	900	45	14857	0.0077777777777777776	0.0030288752776469006	2.5678765432098762	57706;115548;163486;143187;164;79958;4643	DENND1A;FCHO2;DENND1B;VTI1A;AP1G1;DENND1C;MYO1E	0.017672317544116543	0.22092865407856407	cellular_component
GO:0048167	regulation of synaptic plasticity	5	837	25	13332	0.005973715651135006	0.0018751875187518752	3.185663082437276	8831;2259;84502;7533;2903	SYNGAP1;FGF14;JPH4;YWHAH;GRIN2A	0.017900270987411745	0.5051929910610076	biological_process
GO:0043408	regulation of MAPK cascade	5	837	25	13332	0.005973715651135006	0.0018751875187518752	3.185663082437276	8831;3626;59340;7044;83931	SYNGAP1;INHBC;HRH4;LEFTY2;STK40	0.017900270987411745	0.5051929910610076	biological_process
GO:0044325	ion channel binding	12	794	95	12391	0.015113350125944584	0.00766685497538536	1.9712581201113615	2273;3745;5318;55690;23327;7533;817;7534;3747;9472;10345;9783	FHL1;KCNB1;PKP2;PACS1;NEDD4L;YWHAH;CAMK2D;YWHAZ;KCNC2;AKAP6;TRDN;RIMS3	0.017958790061244956	0.4853928449051602	molecular_function
GO:0030509	BMP signaling pathway	8	837	54	13332	0.009557945041816009	0.004050405040504051	2.359750431435019	56963;6497;11167;91851;4038;93;659;7044	RGMA;SKI;FSTL1;CHRDL1;LRP4;ACVR2B;BMPR2;LEFTY2	0.018626344580929988	0.5051929910610076	biological_process
GO:0001077	transcriptional activator activity, RNA polymerase II proximal promoter sequence-specific DNA binding	19	794	177	12391	0.02392947103274559	0.01428456137519167	1.675198167043789	4087;4520;90993;9915;2002;22926;1747;121340;9095;26508;6667;5452;2115;55810;10725;4097;23635;4286;4208	SMAD2;MTF1;CREB3L1;ARNT2;ELK1;ATF6;DLX3;SP7;TBX19;HEYL;SP1;POU2F2;ETV1;FOXJ2;NFAT5;MAFG;SSBP2;MITF;MEF2C	0.018682324662057773	0.4853928449051602	molecular_function
GO:0050796	regulation of insulin secretion	7	837	44	13332	0.008363201911589008	0.0033003300330033004	2.5340501792114694	3745;9575;9066;10411;3747;5578;8864	KCNB1;CLOCK;SYT7;RAPGEF3;KCNC2;PRKCA;PER2	0.0187734094550394	0.5051929910610076	biological_process
GO:0000124	SAGA complex	3	900	10	14857	0.0033333333333333335	0.0006730833950326445	4.952333333333334	56970;51616;56943	ATXN7L3;TAF9B;ENY2	0.01928504680132069	0.22092865407856407	cellular_component
GO:0001527	microfibril	3	900	10	14857	0.0033333333333333335	0.0006730833950326445	4.952333333333334	4239;4052;4236	MFAP4;LTBP1;MFAP1	0.01928504680132069	0.22092865407856407	cellular_component
GO:0030141	secretory granule	7	900	46	14857	0.0077777777777777776	0.003096183617150165	2.512053140096618	7422;26056;1756;5865;5798;5125;22895	VEGFA;RAB11FIP5;DMD;RAB3B;PTPRN;PCSK5;RPH3A	0.019789217159834345	0.22092865407856407	cellular_component
GO:0005884	actin filament	7	900	46	14857	0.0077777777777777776	0.003096183617150165	2.512053140096618	55909;1238;23242;2039;2011;25802;58	BIN3;ACKR2;COBL;DMTN;MARK2;LMOD1;ACTA1	0.019789217159834345	0.22092865407856407	cellular_component
GO:0030658	transport vesicle membrane	6	900	36	14857	0.006666666666666667	0.00242310022211752	2.751296296296297	26056;3117;5798;57221;5861;3118	RAB11FIP5;HLA-DQA1;PTPRN;ARFGEF3;RAB1A;HLA-DQA2	0.01988834105311357	0.22092865407856407	cellular_component
GO:0048010	vascular endothelial growth factor receptor signaling pathway	6	837	35	13332	0.007168458781362007	0.0026252625262526254	2.7305683563748078	7422;1432;10163;659;7410;6461	VEGFA;MAPK14;WASF2;BMPR2;VAV2;SHB	0.02043810337537006	0.5051929910610076	biological_process
GO:0009925	basal plasma membrane	4	900	18	14857	0.0044444444444444444	0.00121155011105876	3.668395061728395	4640;26119;4641;659	MYO1A;LDLRAP1;MYO1C;BMPR2	0.020692428460561442	0.22092865407856407	cellular_component
GO:0005788	endoplasmic reticulum lumen	19	900	189	14857	0.021111111111111112	0.012721276166116981	1.659512051734274	3915;23193;80267;91851;57333;7471;285362;1435;4052;1293;10525;64856;27433;11167;10117;1310;51661;84570;1301	LAMC1;GANAB;EDEM3;CHRDL1;RCN3;WNT1;SUMF1;CSF1;LTBP1;COL6A3;HYOU1;VWA1;TOR2A;FSTL1;ENAM;COL19A1;FKBP7;COL25A1;COL11A1	0.020727859993641025	0.22092865407856407	cellular_component
GO:0045668	negative regulation of osteoblast differentiation	5	837	26	13332	0.005973715651135006	0.0019501950195019502	3.063137579266612	51684;6497;26585;4088;4077	SUFU;SKI;GREM1;SMAD3;NBR1	0.021047975883669308	0.5051929910610076	biological_process
GO:0030220	platelet formation	3	837	10	13332	0.0035842293906810036	0.00075007500750075	4.778494623655915	25946;9948;4208	ZNF385A;WDR1;MEF2C	0.021211233414636838	0.5051929910610076	biological_process
GO:0002042	cell migration involved in sprouting angiogenesis	3	837	10	13332	0.0035842293906810036	0.00075007500750075	4.778494623655915	7422;26585;1960	VEGFA;GREM1;EGR3	0.021211233414636838	0.5051929910610076	biological_process
GO:0050773	regulation of dendrite development	3	837	10	13332	0.0035842293906810036	0.00075007500750075	4.778494623655915	23271;53335;57118	CAMSAP2;BCL11A;CAMK1D	0.021211233414636838	0.5051929910610076	biological_process
GO:0001964	startle response	3	837	10	13332	0.0035842293906810036	0.00075007500750075	4.778494623655915	3736;2903;3084	KCNA1;GRIN2A;NRG1	0.021211233414636838	0.5051929910610076	biological_process
GO:0000978	RNA polymerase II proximal promoter sequence-specific DNA binding	25	794	254	12391	0.031486146095717885	0.020498749092082963	1.5360032924096076	4087;4520;9915;9575;2002;22926;4088;55893;5187;11279;121340;9095;6668;6667;5452;2115;55810;10725;27086;4097;23635;53335;4286;26523;4084	SMAD2;MTF1;ARNT2;CLOCK;ELK1;ATF6;SMAD3;ZNF395;PER1;KLF8;SP7;TBX19;SP2;SP1;POU2F2;ETV1;FOXJ2;NFAT5;FOXP1;MAFG;SSBP2;BCL11A;MITF;AGO1;MXD1	0.021356887253742286	0.4853928449051602	molecular_function
GO:0030198	extracellular matrix organization	15	837	135	13332	0.017921146953405017	0.010126012601260125	1.7698128235762645	81577;4811;323;8728;1301;3908;9644;9806;3679;255743;3915;342371;1293;1310;64856	GFOD2;NID1;APBB2;ADAM19;COL11A1;LAMA2;SH3PXD2A;SPOCK2;ITGA7;NPNT;LAMC1;ATXN1L;COL6A3;COL19A1;VWA1	0.02217118621084843	0.5051929910610076	biological_process
GO:0052629	phosphatidylinositol-3,5-bisphosphate 3-phosphatase activity	3	794	10	12391	0.003778337531486146	0.000807037365830038	4.681738035264483	8897;9110;8871	MTMR3;MTMR4;SYNJ2	0.022394229824346225	0.4853928449051602	molecular_function
GO:0031434	mitogen-activated protein kinase kinase binding	3	794	10	12391	0.003778337531486146	0.000807037365830038	4.681738035264483	369;28951;4296	ARAF;TRIB2;MAP3K11	0.022394229824346225	0.4853928449051602	molecular_function
GO:0004535	poly(A)-specific ribonuclease activity	3	794	10	12391	0.003778337531486146	0.000807037365830038	4.681738035264483	9337;246175;9924	CNOT8;CNOT6L;PAN2	0.022394229824346225	0.4853928449051602	molecular_function
GO:0014704	intercalated disc	6	900	37	14857	0.006666666666666667	0.002490408561620785	2.676936936936937	5318;10052;7533;57731;817;9472	PKP2;GJC1;YWHAH;SPTBN4;CAMK2D;AKAP6	0.022559141812310363	0.2347224993328483	cellular_component
GO:0045893	positive regulation of transcription, DNA-templated	31	837	339	13332	0.037037037037037035	0.025427542754275428	1.4565716158636512	4087;221937;56938;9915;55809;2002;9575;9658;4088;5087;29946;1385;814;7003;81606;6667;7471;8089;56943;2104;55810;56254;27086;6047;745;9604;4286;4208;7533;147166;56970	SMAD2;FOXK1;ARNTL2;ARNT2;TRERF1;ELK1;CLOCK;ZNF516;SMAD3;PBX1;SERTAD3;CREB1;CAMK4;TEAD1;LBH;SP1;WNT1;YEATS4;ENY2;ESRRG;FOXJ2;RNF20;FOXP1;RNF4;MYRF;RNF14;MITF;MEF2C;YWHAH;TRIM16L;ATXN7L3	0.022580759542279696	0.5051929910610076	biological_process
GO:0006468	protein phosphorylation	23	837	235	13332	0.027479091995221028	0.017626762676267626	1.5589415084267522	4087;8575;5599;65267;817;2011;814;4214;100533105;340371;283455;5578;2241;23683;9201;50488;4296;23678;1453;83939;2872;51347;4293	SMAD2;PRKRA;MAPK8;WNK3;CAMK2D;MARK2;CAMK4;MAP3K1;C8orf44-SGK3;NRBP2;KSR2;PRKCA;FER;PRKD3;DCLK1;MINK1;MAP3K11;SGK3;CSNK1D;EIF2A;MKNK2;TAOK3;MAP3K9	0.02286994712549921	0.5051929910610076	biological_process
GO:0007254	JNK cascade	6	837	36	13332	0.007168458781362007	0.0027002700270027003	2.6547192353643965	5599;2259;50488;10454;9459;4296	MAPK8;FGF14;MINK1;TAB1;ARHGEF6;MAP3K11	0.02326434994735283	0.5051929910610076	biological_process
GO:0070536	protein K63-linked deubiquitination	4	837	18	13332	0.0047789725209080045	0.0013501350135013501	3.5396256471525285	54764;6472;56957;55432	ZRANB1;SHMT2;OTUD7B;YOD1	0.023275127808176997	0.5051929910610076	biological_process
GO:0007628	adult walking behavior	4	837	18	13332	0.0047789725209080045	0.0013501350135013501	3.5396256471525285	57731;4864;2043;6900	SPTBN4;NPC1;EPHA4;CNTN2	0.023275127808176997	0.5051929910610076	biological_process
GO:0016236	macroautophagy	10	837	78	13332	0.011947431302270013	0.0058505850585058505	2.0420917195110744	10533;8897;79720;84313;9779;4077;22863;51028;9538;55432	ATG7;MTMR3;VPS37B;VPS25;TBC1D5;NBR1;ATG14;VPS36;EI24;YOD1	0.023585587763770663	0.5051929910610076	biological_process
GO:0043065	positive regulation of apoptotic process	18	837	173	13332	0.021505376344086023	0.012976297629762976	1.6572813723662132	10533;23567;57118;121512;323;9459;50507;22926;10687;4296;2903;25791;4293;8439;7410;22985;64393;65264	ATG7;ZNF346;CAMK1D;FGD4;APBB2;ARHGEF6;NOX4;ATF6;PNMA2;MAP3K11;GRIN2A;NGEF;MAP3K9;NSMAF;VAV2;ACIN1;ZMAT3;UBE2Z	0.02400367140252754	0.5051929910610076	biological_process
GO:0035091	phosphatidylinositol binding	9	794	66	12391	0.011335012594458438	0.005326446614478251	2.1280627433020376	115548;92017;100533105;257364;7275;9644;29934;23678;4643	FCHO2;SNX29;C8orf44-SGK3;SNX33;TUB;SH3PXD2A;SNX12;SGK3;MYO1E	0.024183854852072136	0.4853928449051602	molecular_function
GO:0045785	positive regulation of cell adhesion	5	837	27	13332	0.005973715651135006	0.0020252025202520253	2.949688039293774	7422;3084;4284;5578;8861	VEGFA;NRG1;MIP;PRKCA;LDB1	0.024535384990059552	0.5051929910610076	biological_process
GO:0016409	palmitoyltransferase activity	4	794	18	12391	0.005037783375314861	0.0014526672584940683	3.4679541001959135	158866;340481;51304;64429	ZDHHC15;ZDHHC21;ZDHHC3;ZDHHC6	0.024884795373708274	0.4853928449051602	molecular_function
GO:0005604	basement membrane	8	900	59	14857	0.008888888888888889	0.003971192030692603	2.23834274952919	4811;285613;3908;255743;3915;22798;79812;64856	NID1;RELL2;LAMA2;NPNT;LAMC1;LAMB4;MMRN2;VWA1	0.02512222166479912	0.2461081615262657	cellular_component
GO:0005865	striated muscle thin filament	3	900	11	14857	0.0033333333333333335	0.000740391734535909	4.502121212121213	25802;58;29767	LMOD1;ACTA1;TMOD2	0.025342945694924384	0.2461081615262657	cellular_component
GO:0030673	axolemma	3	900	11	14857	0.0033333333333333335	0.000740391734535909	4.502121212121213	3747;3084;6506	KCNC2;NRG1;SLC1A2	0.025342945694924384	0.2461081615262657	cellular_component
GO:0007613	memory	6	837	37	13332	0.007168458781362007	0.002775277527752775	2.582970066841035	57338;3084;2903;41;51247;342371	JPH3;NRG1;GRIN2A;ASIC1;PAIP2;ATXN1L	0.026341311941400863	0.5051929910610076	biological_process
GO:0009749	response to glucose	6	837	37	13332	0.007168458781362007	0.002775277527752775	2.582970066841035	4087;10533;93;5208;51092;387597	SMAD2;ATG7;ACVR2B;PFKFB2;SIDT2;ILDR2	0.026341311941400863	0.5051929910610076	biological_process
GO:0019905	syntaxin binding	9	794	67	12391	0.011335012594458438	0.005407150351061254	2.0963006128049924	6844;9066;10815;6812;6843;10972;8675;22895;134957	VAMP2;SYT7;CPLX1;STXBP1;VAMP1;TMED10;STX16;RPH3A;STXBP5	0.02640898000791977	0.4853928449051602	molecular_function
GO:0017124	SH3 domain binding	11	794	89	12391	0.013853904282115869	0.0071826325558873375	1.9288059321314353	8831;9844;57706;10163;8728;8506;5063;1795;9444;22941;83699	SYNGAP1;ELMO1;DENND1A;WASF2;ADAM19;CNTNAP1;PAK3;DOCK3;QKI;SHANK2;SH3BGRL2	0.02644556675209856	0.4853928449051602	molecular_function
GO:0007010	cytoskeleton organization	10	837	80	13332	0.011947431302270013	0.006000600060006	1.9910394265232978	3983;54764;121512;2039;152503;8506;55785;54014;161176;91010	ABLIM1;ZRANB1;FGD4;DMTN;SH3D19;CNTNAP1;FGD6;BRWD1;SYNE3;FMNL3	0.0276144121471745	0.5051929910610076	biological_process
GO:0080111	DNA demethylation	3	837	11	13332	0.0035842293906810036	0.0008250825082508251	4.344086021505376	8846;200424;54790	ALKBH1;TET3;TET2	0.027828690967123888	0.5051929910610076	biological_process
GO:0002063	chondrocyte development	3	837	11	13332	0.0035842293906810036	0.0008250825082508251	4.344086021505376	6474;659;1301	SHOX2;BMPR2;COL11A1	0.027828690967123888	0.5051929910610076	biological_process
GO:0048870	cell motility	3	837	11	13332	0.0035842293906810036	0.0008250825082508251	4.344086021505376	9844;221692;6497	ELMO1;PHACTR1;SKI	0.027828690967123888	0.5051929910610076	biological_process
GO:0001816	cytokine production	3	837	11	13332	0.0035842293906810036	0.0008250825082508251	4.344086021505376	5724;10725;10125	PTAFR;NFAT5;RASGRP1	0.027828690967123888	0.5051929910610076	biological_process
GO:0031397	negative regulation of protein ubiquitination	5	837	28	13332	0.005973715651135006	0.0021002100210021	2.844342037890425	11261;54552;9529;9683;8864	CHP1;GNL3L;BAG5;N4BP1;PER2	0.028373295720755722	0.5051929910610076	biological_process
GO:0060395	SMAD protein signal transduction	5	837	28	13332	0.005973715651135006	0.0021002100210021	2.844342037890425	4087;6497;3626;4088;7044	SMAD2;SKI;INHBC;SMAD3;LEFTY2	0.028373295720755722	0.5051929910610076	biological_process
GO:0031965	nuclear membrane	19	900	196	14857	0.021111111111111112	0.013192434542639834	1.6002437641723355	84516;54788;26031;23369;23108;286205;9472;8089;161176;83699;204219;1238;9883;144165;3843;8315;3300;9538;26057	DCTN5;DNAJB12;OSBPL3;PUM2;RAP1GAP2;SCAI;AKAP6;YEATS4;SYNE3;SH3BGRL2;CERS3;ACKR2;POM121;PRICKLE1;IPO5;BRAP;DNAJB2;EI24;ANKRD17	0.028932380369933633	0.25761948563587184	cellular_component
GO:0070530	K63-linked polyubiquitin modification-dependent protein binding	4	794	19	12391	0.005037783375314861	0.001533370995077072	3.2854302001856026	254225;54764;56957;84083	RNF169;ZRANB1;OTUD7B;ZRANB3	0.029965362734822986	0.4853928449051602	molecular_function
GO:0005086	ARF guanyl-nucleotide exchange factor activity	4	794	19	12391	0.005037783375314861	0.001533370995077072	3.2854302001856026	57221;23096;84249;23362	ARFGEF3;IQSEC2;PSD2;PSD3	0.029965362734822986	0.4853928449051602	molecular_function
GO:0005160	transforming growth factor beta receptor binding	4	794	19	12391	0.005037783375314861	0.001533370995077072	3.2854302001856026	4087;3626;7044;4088	SMAD2;INHBC;LEFTY2;SMAD3	0.029965362734822986	0.4853928449051602	molecular_function
GO:0001934	positive regulation of protein phosphorylation	9	837	70	13332	0.010752688172043012	0.005250525052505251	2.047926267281106	7422;10125;22863;57506;10211;7471;5899;54757;1453	VEGFA;RASGRP1;ATG14;MAVS;FLOT1;WNT1;RALB;FAM20A;CSNK1D	0.030340425305272558	0.5051929910610076	biological_process
GO:0043621	protein self-association	5	794	28	12391	0.006297229219143577	0.0022597046243241063	2.786748830514574	6900;2039;338324;27086;8861	CNTN2;DMTN;S100A7A;FOXP1;LDB1	0.030642786709498035	0.4853928449051602	molecular_function
GO:0008076	voltage-gated potassium channel complex	9	900	73	14857	0.01	0.004913508783738305	2.035205479452055	3749;3745;6900;8506;3751;3747;3786;3736;3750	KCNC4;KCNB1;CNTN2;CNTNAP1;KCND2;KCNC2;KCNQ3;KCNA1;KCND1	0.03163796546581706	0.25761948563587184	cellular_component
GO:0043005	neuron projection	17	900	172	14857	0.01888888888888889	0.011577034394561486	1.6315826873385013	117;3925;1641;5599;6844;116443;493;794;1756;2903;23025;22941;22895;23108;80315;9498;1453	ADCYAP1R1;STMN1;DCX;MAPK8;VAMP2;GRIN3A;ATP2B4;CALB2;DMD;GRIN2A;UNC13A;SHANK2;RPH3A;RAP1GAP2;CPEB4;SLC4A8;CSNK1D	0.03183678316434099	0.25761948563587184	cellular_component
GO:0005921	gap junction	3	900	12	14857	0.0033333333333333335	0.0008077000740391734	4.126944444444445	10052;794;4284	GJC1;CALB2;MIP	0.032299686369014896	0.25761948563587184	cellular_component
GO:0071141	SMAD protein complex	2	900	5	14857	0.0022222222222222222	0.00033654169751632225	6.603111111111112	4087;4088	SMAD2;SMAD3	0.03242350505714634	0.25761948563587184	cellular_component
GO:0016600	flotillin complex	2	900	5	14857	0.0022222222222222222	0.00033654169751632225	6.603111111111112	10211;4038	FLOT1;LRP4	0.03242350505714634	0.25761948563587184	cellular_component
GO:0000444	MIS12/MIND type complex	2	900	5	14857	0.0022222222222222222	0.00033654169751632225	6.603111111111112	79003;25936	MIS12;NSL1	0.03242350505714634	0.25761948563587184	cellular_component
GO:0005883	neurofilament	2	900	5	14857	0.0022222222222222222	0.00033654169751632225	6.603111111111112	26119;1756	LDLRAP1;DMD	0.03242350505714634	0.25761948563587184	cellular_component
GO:0033018	sarcoplasmic reticulum lumen	2	900	5	14857	0.0022222222222222222	0.00033654169751632225	6.603111111111112	10345;813	TRDN;CALU	0.03242350505714634	0.25761948563587184	cellular_component
GO:0097441	basal dendrite	2	900	5	14857	0.0022222222222222222	0.00033654169751632225	6.603111111111112	4131;5599	MAP1B;MAPK8	0.03242350505714634	0.25761948563587184	cellular_component
GO:0007274	neuromuscular synaptic transmission	4	837	20	13332	0.0047789725209080045	0.0015001500150015	3.185663082437276	104;89848;6812;1145	ADARB1;FCHSD1;STXBP1;CHRNE	0.03337625088452135	0.5051929910610076	biological_process
GO:0003281	ventricular septum development	4	837	20	13332	0.0047789725209080045	0.0015001500150015	3.185663082437276	51684;84516;4052;7798	SUFU;DCTN5;LTBP1;LUZP1	0.03337625088452135	0.5051929910610076	biological_process
GO:0003700	DNA binding transcription factor activity	53	794	642	12391	0.06675062972292191	0.05181179888628844	1.2883287428297903	23361;4087;4520;56938;9915;55809;2002;9575;9658;1747;4088;5087;23051;22926;79027;10302;57459;8848;1385;26508;1960;7003;57474;7690;10838;6667;8089;9668;55888;5452;91975;4784;2115;5451;11016;64375;473;10725;9337;252884;27086;6047;745;11143;4097;7638;7067;10765;4208;571;3223;4084;80818	ZNF629;SMAD2;MTF1;ARNTL2;ARNT2;TRERF1;ELK1;CLOCK;ZNF516;DLX3;SMAD3;PBX1;ZHX3;ATF6;ZNF655;SNAPC5;GATAD2B;TSC22D1;CREB1;HEYL;EGR3;TEAD1;ZNF490;ZNF131;ZNF275;SP1;YEATS4;ZNF432;ZKSCAN7;POU2F2;ZNF300;NFIX;ETV1;POU2F1;ATF7;IKZF4;RERE;NFAT5;CNOT8;ZNF396;FOXP1;RNF4;MYRF;KAT7;MAFG;ZNF221;THRA;KDM5B;MEF2C;BACH1;HOXC6;MXD1;ZNF436	0.033438194195098185	0.4853928449051602	molecular_function
GO:0006810	transport	13	837	118	13332	0.015531660692951015	0.00885088508850885	1.7548144098171437	23439;2895;9375;10052;2893;1184;1145;2903;53405;41;482;23428;9057	ATP1B4;GRID2;TM9SF2;GJC1;GRIA4;CLCN5;CHRNE;GRIN2A;CLIC5;ASIC1;ATP1B2;SLC7A8;SLC7A6	0.033719452359181765	0.5051929910610076	biological_process
GO:0005516	calmodulin binding	16	794	152	12391	0.020151133501259445	0.012266967960616576	1.6427151000928013	23271;4640;2872;57118;29904;29888;493;9066;4638;4284;817;23025;3786;4643;814;4641	CAMSAP2;MYO1A;MKNK2;CAMK1D;EEF2K;STRN4;ATP2B4;SYT7;MYLK;MIP;CAMK2D;UNC13A;KCNQ3;MYO1E;CAMK4;MYO1C	0.03422902447254217	0.4853928449051602	molecular_function
GO:0033227	dsRNA transport	2	837	5	13332	0.0023894862604540022	0.000375037503750375	6.371326164874552	10211;51092	FLOT1;SIDT2	0.034665941142560025	0.5051929910610076	biological_process
GO:0046545	development of primary female sexual characteristics	2	837	5	13332	0.0023894862604540022	0.000375037503750375	6.371326164874552	117;10184	ADCYAP1R1;LHFPL2	0.034665941142560025	0.5051929910610076	biological_process
GO:1900454	positive regulation of long term synaptic depression	2	837	5	13332	0.0023894862604540022	0.000375037503750375	6.371326164874552	2895;3745	GRID2;KCNB1	0.034665941142560025	0.5051929910610076	biological_process
GO:0060732	positive regulation of inositol phosphate biosynthetic process	2	837	5	13332	0.0023894862604540022	0.000375037503750375	6.371326164874552	5724;117	PTAFR;ADCYAP1R1	0.034665941142560025	0.5051929910610076	biological_process
GO:0032098	regulation of appetite	2	837	5	13332	0.0023894862604540022	0.000375037503750375	6.371326164874552	3360;85569	HTR4;GALP	0.034665941142560025	0.5051929910610076	biological_process
GO:0033689	negative regulation of osteoblast proliferation	2	837	5	13332	0.0023894862604540022	0.000375037503750375	6.371326164874552	26585;4088	GREM1;SMAD3	0.034665941142560025	0.5051929910610076	biological_process
GO:0009649	entrainment of circadian clock	2	837	5	13332	0.0023894862604540022	0.000375037503750375	6.371326164874552	5187;56938	PER1;ARNTL2	0.034665941142560025	0.5051929910610076	biological_process
GO:0071872	cellular response to epinephrine stimulus	2	837	5	13332	0.0023894862604540022	0.000375037503750375	6.371326164874552	493;22933	ATP2B4;SIRT2	0.034665941142560025	0.5051929910610076	biological_process
GO:0060304	regulation of phosphatidylinositol dephosphorylation	2	837	5	13332	0.0023894862604540022	0.000375037503750375	6.371326164874552	8897;9110	MTMR3;MTMR4	0.034665941142560025	0.5051929910610076	biological_process
GO:0043456	regulation of pentose-phosphate shunt	2	837	5	13332	0.0023894862604540022	0.000375037503750375	6.371326164874552	669;57103	BPGM;TIGAR	0.034665941142560025	0.5051929910610076	biological_process
GO:0006360	transcription from RNA polymerase I promoter	2	837	5	13332	0.0023894862604540022	0.000375037503750375	6.371326164874552	7343;5435	UBTF;POLR2F	0.034665941142560025	0.5051929910610076	biological_process
GO:0006650	glycerophospholipid metabolic process	2	837	5	13332	0.0023894862604540022	0.000375037503750375	6.371326164874552	7915;8394	ALDH5A1;PIP5K1A	0.034665941142560025	0.5051929910610076	biological_process
GO:0006623	protein targeting to vacuole	2	837	5	13332	0.0023894862604540022	0.000375037503750375	6.371326164874552	9570;143187	GOSR2;VTI1A	0.034665941142560025	0.5051929910610076	biological_process
GO:2000650	negative regulation of sodium ion transmembrane transporter activity	2	837	5	13332	0.0023894862604540022	0.000375037503750375	6.371326164874552	817;23327	CAMK2D;NEDD4L	0.034665941142560025	0.5051929910610076	biological_process
GO:0014902	myotube differentiation	2	837	5	13332	0.0023894862604540022	0.000375037503750375	6.371326164874552	50804;6497	MYEF2;SKI	0.034665941142560025	0.5051929910610076	biological_process
GO:1902166	negative regulation of intrinsic apoptotic signaling pathway in response to DNA damage by p53 class mediator	2	837	5	13332	0.0023894862604540022	0.000375037503750375	6.371326164874552	25946;51616	ZNF385A;TAF9B	0.034665941142560025	0.5051929910610076	biological_process
GO:0097553	calcium ion transmembrane import into cytosol	2	837	5	13332	0.0023894862604540022	0.000375037503750375	6.371326164874552	493;2903	ATP2B4;GRIN2A	0.034665941142560025	0.5051929910610076	biological_process
GO:0071732	cellular response to nitric oxide	2	837	5	13332	0.0023894862604540022	0.000375037503750375	6.371326164874552	5599;3747	MAPK8;KCNC2	0.034665941142560025	0.5051929910610076	biological_process
GO:0006896	Golgi to vacuole transport	2	837	5	13332	0.0023894862604540022	0.000375037503750375	6.371326164874552	9570;143187	GOSR2;VTI1A	0.034665941142560025	0.5051929910610076	biological_process
GO:0010960	magnesium ion homeostasis	2	837	5	13332	0.0023894862604540022	0.000375037503750375	6.371326164874552	26504;3736	CNNM4;KCNA1	0.034665941142560025	0.5051929910610076	biological_process
GO:2000323	negative regulation of glucocorticoid receptor signaling pathway	2	837	5	13332	0.0023894862604540022	0.000375037503750375	6.371326164874552	5187;9575	PER1;CLOCK	0.034665941142560025	0.5051929910610076	biological_process
GO:0060836	lymphatic endothelial cell differentiation	2	837	5	13332	0.0023894862604540022	0.000375037503750375	6.371326164874552	93;659	ACVR2B;BMPR2	0.034665941142560025	0.5051929910610076	biological_process
GO:0006003	fructose 2,6-bisphosphate metabolic process	2	837	5	13332	0.0023894862604540022	0.000375037503750375	6.371326164874552	5208;57103	PFKFB2;TIGAR	0.034665941142560025	0.5051929910610076	biological_process
GO:0090073	positive regulation of protein homodimerization activity	2	837	5	13332	0.0023894862604540022	0.000375037503750375	6.371326164874552	54552;4208	GNL3L;MEF2C	0.034665941142560025	0.5051929910610076	biological_process
GO:0061038	uterus morphogenesis	2	837	5	13332	0.0023894862604540022	0.000375037503750375	6.371326164874552	55870;10765	ASH1L;KDM5B	0.034665941142560025	0.5051929910610076	biological_process
GO:0060998	regulation of dendritic spine development	2	837	5	13332	0.0023894862604540022	0.000375037503750375	6.371326164874552	221935;382	SDK1;ARF6	0.034665941142560025	0.5051929910610076	biological_process
GO:0098703	calcium ion import across plasma membrane	2	837	5	13332	0.0023894862604540022	0.000375037503750375	6.371326164874552	493;27112	ATP2B4;FAM155B	0.034665941142560025	0.5051929910610076	biological_process
GO:0003682	chromatin binding	25	794	266	12391	0.031486146095717885	0.021467193931079008	1.466709910797144	4087;90993;2002;1747;23468;2145;5089;6602;56943;8861;58495;55870;473;56254;27086;222698;55170;6472;11169;7343;7936;4286;10014;22933;26057	SMAD2;CREB3L1;ELK1;DLX3;CBX5;EZH1;PBX2;SMARCD1;ENY2;LDB1;OVOL2;ASH1L;RERE;RNF20;FOXP1;NKAPL;PRMT6;SHMT2;WDHD1;UBTF;NELFE;MITF;HDAC5;SIRT2;ANKRD17	0.034896092594874445	0.4853928449051602	molecular_function
GO:0007267	cell-cell signaling	17	837	168	13332	0.02031063321385902	0.012601260126012601	1.6117938214712408	9402;56110;2259;9708;3906;56108;56114;4680;26585;55870;56100;7471;50846;5125;56098;5098;56113	GRAP2;PCDHGA5;FGF14;PCDHGA8;LALBA;PCDHGA7;PCDHGA1;CEACAM6;GREM1;ASH1L;PCDHGB6;WNT1;DHH;PCSK5;PCDHGC4;PCDHGC3;PCDHGA2	0.03495919089912223	0.5051929910610076	biological_process
GO:0071360	cellular response to exogenous dsRNA	3	837	12	13332	0.0035842293906810036	0.0009000900090009	3.982078853046595	57506;10211;5899	MAVS;FLOT1;RALB	0.035410321618398605	0.5051929910610076	biological_process
GO:0060045	positive regulation of cardiac muscle cell proliferation	3	837	12	13332	0.0035842293906810036	0.0009000900090009	3.982078853046595	1432;3084;4208	MAPK14;NRG1;MEF2C	0.035410321618398605	0.5051929910610076	biological_process
GO:0045807	positive regulation of endocytosis	3	837	12	13332	0.0035842293906810036	0.0009000900090009	3.982078853046595	10211;29904;23327	FLOT1;EEF2K;NEDD4L	0.035410321618398605	0.5051929910610076	biological_process
GO:0048280	vesicle fusion with Golgi apparatus	3	837	12	13332	0.0035842293906810036	0.0009000900090009	3.982078853046595	9570;6811;143187	GOSR2;STX5;VTI1A	0.035410321618398605	0.5051929910610076	biological_process
GO:0050690	regulation of defense response to virus by virus	3	837	12	13332	0.0035842293906810036	0.0009000900090009	3.982078853046595	55690;1174;164	PACS1;AP1S1;AP1G1	0.035410321618398605	0.5051929910610076	biological_process
GO:0010586	miRNA metabolic process	3	837	12	13332	0.0035842293906810036	0.0009000900090009	3.982078853046595	10521;8575;26523	DDX17;PRKRA;AGO1	0.035410321618398605	0.5051929910610076	biological_process
GO:0043524	negative regulation of neuron apoptotic process	9	837	72	13332	0.010752688172043012	0.0054005400540054005	1.9910394265232976	8831;1271;23017;4208;6812;340371;80315;7832;8846	SYNGAP1;CNTFR;FAIM2;MEF2C;STXBP1;NRBP2;CPEB4;BTG2;ALKBH1	0.035579656408755926	0.5051929910610076	biological_process
GO:0019886	antigen processing and presentation of exogenous peptide antigen via MHC class II	9	837	72	13332	0.010752688172043012	0.0054005400540054005	1.9910394265232976	29127;3798;84516;3797;3117;1174;114876;164;3118	RACGAP1;KIF5A;DCTN5;KIF3C;HLA-DQA1;AP1S1;OSBPL1A;AP1G1;HLA-DQA2	0.035579656408755926	0.5051929910610076	biological_process
GO:0030507	spectrin binding	4	794	20	12391	0.005037783375314861	0.001614074731660076	3.121158690176322	23271;2039;5798;57731	CAMSAP2;DMTN;PTPRN;SPTBN4	0.03561329502359576	0.4853928449051602	molecular_function
GO:0004683	calmodulin-dependent protein kinase activity	4	794	20	12391	0.005037783375314861	0.001614074731660076	3.121158690176322	2872;814;57118;817	MKNK2;CAMK4;CAMK1D;CAMK2D	0.03561329502359576	0.4853928449051602	molecular_function
GO:0007264	small GTPase mediated signal transduction	12	837	107	13332	0.014336917562724014	0.008025802580258026	1.7863531303386595	51195;11261;51326;8153;5870;23179;54509;1795;7410;54453;127829;382	RAPGEFL1;CHP1;ARL17A;RND2;RAB6A;RGL1;RHOF;DOCK3;VAV2;RIN2;ARL8A;ARF6	0.035817246977175254	0.5051929910610076	biological_process
GO:0004331	fructose-2,6-bisphosphate 2-phosphatase activity	2	794	5	12391	0.0025188916876574307	0.000403518682915019	6.242317380352644	5208;57103	PFKFB2;TIGAR	0.036015657969354214	0.4853928449051602	molecular_function
GO:0043184	vascular endothelial growth factor receptor 2 binding	2	794	5	12391	0.0025188916876574307	0.000403518682915019	6.242317380352644	7422;26585	VEGFA;GREM1	0.036015657969354214	0.4853928449051602	molecular_function
GO:0030618	transforming growth factor beta receptor, pathway-specific cytoplasmic mediator activity	2	794	5	12391	0.0025188916876574307	0.000403518682915019	6.242317380352644	4087;4088	SMAD2;SMAD3	0.036015657969354214	0.4853928449051602	molecular_function
GO:0004839	ubiquitin activating enzyme activity	2	794	5	12391	0.0025188916876574307	0.000403518682915019	6.242317380352644	10533;55236	ATG7;UBA6	0.036015657969354214	0.4853928449051602	molecular_function
GO:0048273	mitogen-activated protein kinase p38 binding	2	794	5	12391	0.0025188916876574307	0.000403518682915019	6.242317380352644	10454;1432	TAB1;MAPK14	0.036015657969354214	0.4853928449051602	molecular_function
GO:0009931	calcium-dependent protein serine/threonine kinase activity	2	794	5	12391	0.0025188916876574307	0.000403518682915019	6.242317380352644	2872;814	MKNK2;CAMK4	0.036015657969354214	0.4853928449051602	molecular_function
GO:0035259	glucocorticoid receptor binding	2	794	5	12391	0.0025188916876574307	0.000403518682915019	6.242317380352644	4088;7533	SMAD3;YWHAH	0.036015657969354214	0.4853928449051602	molecular_function
GO:0001938	positive regulation of endothelial cell proliferation	5	837	30	13332	0.005973715651135006	0.0022502250225022503	2.654719235364397	7422;79805;659;5578;1960	VEGFA;VASH2;BMPR2;PRKCA;EGR3	0.03713546832780555	0.5051929910610076	biological_process
GO:0007611	learning or memory	5	837	30	13332	0.005973715651135006	0.0022502250225022503	2.654719235364397	7067;29767;4208;2903;25946	THRA;TMOD2;MEF2C;GRIN2A;ZNF385A	0.03713546832780555	0.5051929910610076	biological_process
GO:0007612	learning	6	837	40	13332	0.007168458781362007	0.003000300030003	2.3892473118279574	57338;6900;84502;55236;22941;342371	JPH3;CNTN2;JPH4;UBA6;SHANK2;ATXN1L	0.03714926490056293	0.5051929910610076	biological_process
GO:0048666	neuron development	6	837	40	13332	0.007168458781362007	0.003000300030003	2.3892473118279574	126731;6497;4208;57187;5090;58158	CCSAP;SKI;MEF2C;THOC2;PBX3;NEUROD4	0.03714926490056293	0.5051929910610076	biological_process
GO:0004674	protein serine/threonine kinase activity	26	794	281	12391	0.0327455919395466	0.022677749979824066	1.4439524189427826	5599;369;65267;57143;93;817;2011;4214;100533105;340371;283455;5578;51231;23683;9201;50488;4296;23678;1453;2872;149420;5063;53944;51347;4293;83931	MAPK8;ARAF;WNK3;ADCK1;ACVR2B;CAMK2D;MARK2;MAP3K1;C8orf44-SGK3;NRBP2;KSR2;PRKCA;VRK3;PRKD3;DCLK1;MINK1;MAP3K11;SGK3;CSNK1D;MKNK2;PDIK1L;PAK3;CSNK1G1;TAOK3;MAP3K9;STK40	0.03763580411258664	0.49024050259219315	molecular_function
GO:0050821	protein stabilization	12	837	108	13332	0.014336917562724014	0.008100810081008101	1.7698128235762642	8575;51616;11261;58525;4088;6812;1825;10211;482;2043;1385;29974	PRKRA;TAF9B;CHP1;WIZ;SMAD3;STXBP1;DSC3;FLOT1;ATP1B2;EPHA4;CREB1;A1CF	0.038093745871346764	0.5051929910610076	biological_process
GO:0003725	double-stranded RNA binding	7	794	50	12391	0.008816120906801008	0.00403518682915019	2.1848110831234258	8575;23567;26523;104;55342;4938;51092	PRKRA;ZNF346;AGO1;ADARB1;STRBP;OAS1;SIDT2	0.0389599495194668	0.49024050259219315	molecular_function
GO:0048706	embryonic skeletal system development	4	837	21	13332	0.0047789725209080045	0.0015751575157515751	3.0339648404164534	5125;3223;3219;54799	PCSK5;HOXC6;HOXB9;MBTD1	0.03924464631554621	0.5051929910610076	biological_process
GO:0060173	limb development	4	837	21	13332	0.0047789725209080045	0.0015751575157515751	3.0339648404164534	29985;26585;659;4038	SLC39A3;GREM1;BMPR2;LRP4	0.03924464631554621	0.5051929910610076	biological_process
GO:0047485	protein N-terminus binding	8	794	61	12391	0.010075566750629723	0.004922927931563232	2.046661436181195	55770;84313;8153;6812;23025;51;6811;382	EXOC2;VPS25;RND2;STXBP1;UNC13A;ACOX1;STX5;ARF6	0.03989079204060505	0.49024050259219315	molecular_function
GO:0044853	plasma membrane raft	3	900	13	14857	0.0033333333333333335	0.000875008413542438	3.8094871794871796	4640;3751;5576	MYO1A;KCND2;PRKAR2A	0.04014334704153348	0.3077656606517567	cellular_component
GO:0097440	apical dendrite	3	900	13	14857	0.0033333333333333335	0.000875008413542438	3.8094871794871796	124925;4131;23762	SEZ6;MAP1B;OSBP2	0.04014334704153348	0.3077656606517567	cellular_component
GO:0072659	protein localization to plasma membrane	12	837	109	13332	0.014336917562724014	0.008175817581758177	1.7535760086810692	3745;115548;23114;5318;55690;6812;65267;57731;10211;5962;799;8394	KCNB1;FCHO2;NFASC;PKP2;PACS1;STXBP1;WNK3;SPTBN4;FLOT1;RDX;CALCR;PIP5K1A	0.04047027577965706	0.5051929910610076	biological_process
GO:0002102	podosome	4	900	22	14857	0.0044444444444444444	0.001480783469071818	3.0014141414141418	9404;5599;9948;9644	LPXN;MAPK8;WDR1;SH3PXD2A	0.040871519603696546	0.3079457597726792	cellular_component
GO:0000902	cell morphogenesis	6	837	41	13332	0.007168458781362007	0.0030753075307530754	2.3309729871492264	1432;26585;50507;3084;29985;51092	MAPK14;GREM1;NOX4;NRG1;SLC39A3;SIDT2	0.04129770187235787	0.5051929910610076	biological_process
GO:0005085	guanyl-nucleotide exchange factor activity	10	794	84	12391	0.012594458438287154	0.006779113872972318	1.8578325536763824	9844;51195;121512;9459;55785;10125;1795;10411;25791;7410	ELMO1;RAPGEFL1;FGD4;ARHGEF6;FGD6;RASGRP1;DOCK3;RAPGEF3;NGEF;VAV2	0.04169691840303328	0.49024050259219315	molecular_function
GO:0001784	phosphotyrosine residue binding	4	794	21	12391	0.005037783375314861	0.0016947784682430796	2.9725320858822117	26119;8503;6461;7410	LDLRAP1;PIK3R3;SHB;VAV2	0.04183360189171007	0.49024050259219315	molecular_function
GO:0048813	dendrite morphogenesis	5	837	31	13332	0.005973715651135006	0.002325232523252325	2.5690831309978033	9201;5599;50488;473;4038	DCLK1;MAPK8;MINK1;RERE;LRP4	0.04207291728117257	0.5051929910610076	biological_process
GO:0035023	regulation of Rho protein signal transduction	8	837	63	13332	0.009557945041816009	0.004725472547254726	2.022643226944302	121512;9459;26030;153478;55785;10211;25791;7410	FGD4;ARHGEF6;PLEKHG3;PLEKHG4B;FGD6;FLOT1;NGEF;VAV2	0.042509369683573384	0.5051929910610076	biological_process
GO:0001701	in utero embryonic development	12	837	110	13332	0.014336917562724014	0.00825082508250825	1.7376344086021507	4087;9915;26115;10454;4097;29985;4088;23038;27086;103;8846;4643	SMAD2;ARNT2;TANC2;TAB1;MAFG;SLC39A3;SMAD3;WDTC1;FOXP1;ADAR;ALKBH1;MYO1E	0.04294864119755267	0.5051929910610076	biological_process
GO:0012507	ER to Golgi transport vesicle membrane	6	900	43	14857	0.006666666666666667	0.0028942585986403715	2.3034108527131787	143187;3117;10972;9570;6811;3118	VTI1A;HLA-DQA1;TMED10;GOSR2;STX5;HLA-DQA2	0.04365791045806557	0.3203182880920804	cellular_component
GO:0001502	cartilage condensation	3	837	13	13332	0.0035842293906810036	0.0009750975097509751	3.675765095119934	7067;1432;1301	THRA;MAPK14;COL11A1	0.04393863155634487	0.5051929910610076	biological_process
GO:0045995	regulation of embryonic development	3	837	13	13332	0.0035842293906810036	0.0009750975097509751	3.675765095119934	3908;126731;29127	LAMA2;CCSAP;RACGAP1	0.04393863155634487	0.5051929910610076	biological_process
GO:0060314	regulation of ryanodine-sensitive calcium-release channel activity	3	837	13	13332	0.0035842293906810036	0.0009750975097509751	3.675765095119934	84502;57338;1756	JPH4;JPH3;DMD	0.04393863155634487	0.5051929910610076	biological_process
GO:0035924	cellular response to vascular endothelial growth factor stimulus	3	837	13	13332	0.0035842293906810036	0.0009750975097509751	3.675765095119934	7422;1432;1960	VEGFA;MAPK14;EGR3	0.04393863155634487	0.5051929910610076	biological_process
GO:0007405	neuroblast proliferation	3	837	13	13332	0.0035842293906810036	0.0009750975097509751	3.675765095119934	58158;3736;29127	NEUROD4;KCNA1;RACGAP1	0.04393863155634487	0.5051929910610076	biological_process
GO:0010880	regulation of release of sequestered calcium ion into cytosol by sarcoplasmic reticulum	3	837	13	13332	0.0035842293906810036	0.0009750975097509751	3.675765095119934	1756;10345;9472	DMD;TRDN;AKAP6	0.04393863155634487	0.5051929910610076	biological_process
GO:0014066	regulation of phosphatidylinositol 3-kinase signaling	3	837	13	13332	0.0035842293906810036	0.0009750975097509751	3.675765095119934	8394;10125;957	PIP5K1A;RASGRP1;ENTPD5	0.04393863155634487	0.5051929910610076	biological_process
GO:0050771	negative regulation of axonogenesis	3	837	13	13332	0.0035842293906810036	0.0009750975097509751	3.675765095119934	8831;84894;4038	SYNGAP1;LINGO1;LRP4	0.04393863155634487	0.5051929910610076	biological_process
GO:0046039	GTP metabolic process	3	837	13	13332	0.0035842293906810036	0.0009750975097509751	3.675765095119934	50808;51715;9567	AK3;RAB23;GTPBP1	0.04393863155634487	0.5051929910610076	biological_process
GO:0010765	positive regulation of sodium ion transport	3	837	13	13332	0.0035842293906810036	0.0009750975097509751	3.675765095119934	10768;65267;5318	AHCYL1;WNK3;PKP2	0.04393863155634487	0.5051929910610076	biological_process
GO:0005769	early endosome	17	900	179	14857	0.01888888888888889	0.012048192771084338	1.5677777777777777	55654;51479;5869;1238;26056;9910;23623;10163;8153;57590;100533105;10211;29934;23678;26119;5861;382	TMEM127;ANKFY1;RAB5B;ACKR2;RAB11FIP5;RABGAP1L;RUSC1;WASF2;RND2;WDFY1;C8orf44-SGK3;FLOT1;SNX12;SGK3;LDLRAP1;RAB1A;ARF6	0.04397962765566321	0.3203182880920804	cellular_component
GO:0031625	ubiquitin protein ligase binding	20	794	208	12391	0.02518891687657431	0.016786377209264788	1.5005570625847706	4087;28951;6497;57763;22926;4088;5187;143384;26043;5576;65264;56254;92591;25820;3300;2861;9529;7534;5899;55432	SMAD2;TRIB2;SKI;ANKRA2;ATF6;SMAD3;PER1;CACUL1;UBXN7;PRKAR2A;UBE2Z;RNF20;ASB16;ARIH1;DNAJB2;GPR37;BAG5;YWHAZ;RALB;YOD1	0.04507172815046162	0.49024050259219315	molecular_function
GO:0032728	positive regulation of interferon-beta production	4	837	22	13332	0.0047789725209080045	0.0016501650165016502	2.8960573476702507	57506;10211;26137;56829	MAVS;FLOT1;ZBTB20;ZC3HAV1	0.0456626573239155	0.5051929910610076	biological_process
GO:0045595	regulation of cell differentiation	4	837	22	13332	0.0047789725209080045	0.0016501650165016502	2.8960573476702507	9806;9095;3084;55041	SPOCK2;TBX19;NRG1;PLEKHB2	0.0456626573239155	0.5051929910610076	biological_process
GO:0006661	phosphatidylinositol biosynthetic process	8	837	64	13332	0.009557945041816009	0.004800480048004801	1.9910394265232971	8897;5298;8871;8503;9110;3612;8394;84725	MTMR3;PI4KB;SYNJ2;PIK3R3;MTMR4;IMPA1;PIP5K1A;PLEKHA8	0.04602716777601736	0.5051929910610076	biological_process
GO:0004438	phosphatidylinositol-3-phosphatase activity	3	794	13	12391	0.003778337531486146	0.0010491485755790492	3.601336950203449	8897;9110;8871	MTMR3;MTMR4;SYNJ2	0.04625688926896445	0.49024050259219315	molecular_function
GO:0035035	histone acetyltransferase binding	3	794	13	12391	0.003778337531486146	0.0010491485755790492	3.601336950203449	6667;4520;22933	SP1;MTF1;SIRT2	0.04625688926896445	0.49024050259219315	molecular_function
GO:0000987	proximal promoter sequence-specific DNA binding	3	794	13	12391	0.003778337531486146	0.0010491485755790492	3.601336950203449	9658;4088;7003	ZNF516;SMAD3;TEAD1	0.04625688926896445	0.49024050259219315	molecular_function
GO:0008157	protein phosphatase 1 binding	3	794	13	12391	0.003778337531486146	0.0010491485755790492	3.601336950203449	65979;2241;221692	PHACTR4;FER;PHACTR1	0.04625688926896445	0.49024050259219315	molecular_function
GO:0035264	multicellular organism growth	7	837	53	13332	0.008363201911589008	0.003975397539753975	2.103739771420843	57599;6668;6506;91461;104;23038;83931	WDR48;SP2;SLC1A2;PKDCC;ADARB1;WDTC1;STK40	0.04664154299253634	0.5051929910610076	biological_process
GO:0070578	RISC-loading complex	2	900	6	14857	0.0022222222222222222	0.0004038500370195867	5.502592592592593	8575;26523	PRKRA;AGO1	0.04670604978646186	0.3221883111043994	cellular_component
GO:0030137	COPI-coated vesicle	2	900	6	14857	0.0022222222222222222	0.0004038500370195867	5.502592592592593	55690;10972	PACS1;TMED10	0.04670604978646186	0.3221883111043994	cellular_component
GO:0019898	extrinsic component of membrane	7	900	55	14857	0.0077777777777777776	0.003701958672679545	2.100989898989899	2674;8897;1271;2675;257364;29934;22895	GFRA1;MTMR3;CNTFR;GFRA2;SNX33;SNX12;RPH3A	0.04715643958162186	0.3221883111043994	cellular_component
GO:0030864	cortical actin cytoskeleton	4	900	23	14857	0.0044444444444444444	0.0015480918085750825	2.8709178743961354	4640;10211;9948;5962	MYO1A;FLOT1;WDR1;RDX	0.04718547347982051	0.3221883111043994	cellular_component
GO:0032355	response to estradiol	5	837	32	13332	0.005973715651135006	0.0024002400240024004	2.4887992831541217	117;9915;6812;50846;6569	ADCYAP1R1;ARNT2;STXBP1;DHH;SLC34A1	0.047387239459813074	0.5051929910610076	biological_process
GO:0006950	response to stress	5	837	32	13332	0.005973715651135006	0.0024002400240024004	2.4887992831541217	50488;10209;22926;100533105;23678	MINK1;EIF1;ATF6;C8orf44-SGK3;SGK3	0.047387239459813074	0.5051929910610076	biological_process
GO:0005778	peroxisomal membrane	6	900	44	14857	0.006666666666666667	0.002961566938143636	2.2510606060606064	8540;23305;9066;57506;51;55825	AGPS;ACSL6;SYT7;MAVS;ACOX1;PECR	0.04806916485152507	0.32317269292486855	cellular_component
GO:0000979	RNA polymerase II core promoter sequence-specific DNA binding	4	794	22	12391	0.005037783375314861	0.0017754822048260835	2.837416991069384	26508;4150;5451;23558	HEYL;MAZ;POU2F1;WBP2	0.04862716258707035	0.49024050259219315	molecular_function
GO:0043231	intracellular membrane-bounded organelle	36	900	447	14857	0.04	0.030086827757959213	1.3294854586129754	26056;9575;493;84679;51324;91010;10768;51479;5869;117;54764;80223;57706;653820;143187;2054;8675;79443;164;5452;6602;22891;9798;51;5451;51231;9057;1238;9779;4077;27314;729533;1174;57599;9374;7482	RAB11FIP5;CLOCK;ATP2B4;SLC9A7;SPG21;FMNL3;AHCYL1;ANKFY1;RAB5B;ADCYAP1R1;ZRANB1;RAB11FIP1;DENND1A;FAM72B;VTI1A;STX2;STX16;FYCO1;AP1G1;POU2F2;SMARCD1;ZNF365;IST1;ACOX1;POU2F1;VRK3;SLC7A6;ACKR2;TBC1D5;NBR1;RAB30;FAM72A;AP1S1;WDR48;PPT2;WNT2B	0.04935191296061522	0.32676948429983105	cellular_component
GO:0042634	regulation of hair cycle	2	837	6	13332	0.0023894862604540022	0.00045004500450045	5.309438470728793	5187;9575	PER1;CLOCK	0.049862843910195666	0.5051929910610076	biological_process
GO:0045162	clustering of voltage-gated sodium channels	2	837	6	13332	0.0023894862604540022	0.00045004500450045	5.309438470728793	57731;23114	SPTBN4;NFASC	0.049862843910195666	0.5051929910610076	biological_process
GO:0051272	positive regulation of cellular component movement	2	837	6	13332	0.0023894862604540022	0.00045004500450045	5.309438470728793	7422;3925	VEGFA;STMN1	0.049862843910195666	0.5051929910610076	biological_process
GO:0060415	muscle tissue morphogenesis	2	837	6	13332	0.0023894862604540022	0.00045004500450045	5.309438470728793	6474;104	SHOX2;ADARB1	0.049862843910195666	0.5051929910610076	biological_process
GO:0003085	negative regulation of systemic arterial blood pressure	2	837	6	13332	0.0023894862604540022	0.00045004500450045	5.309438470728793	143872;659	ARHGAP42;BMPR2	0.049862843910195666	0.5051929910610076	biological_process
GO:0002115	store-operated calcium entry	2	837	6	13332	0.0023894862604540022	0.00045004500450045	5.309438470728793	6786;80228	STIM1;ORAI2	0.049862843910195666	0.5051929910610076	biological_process
GO:0071374	cellular response to parathyroid hormone stimulus	2	837	6	13332	0.0023894862604540022	0.00045004500450045	5.309438470728793	4208;6569	MEF2C;SLC34A1	0.049862843910195666	0.5051929910610076	biological_process
GO:0035994	response to muscle stretch	2	837	6	13332	0.0023894862604540022	0.00045004500450045	5.309438470728793	1432;1756	MAPK14;DMD	0.049862843910195666	0.5051929910610076	biological_process
GO:0045657	positive regulation of monocyte differentiation	2	837	6	13332	0.0023894862604540022	0.00045004500450045	5.309438470728793	22985;1435	ACIN1;CSF1	0.049862843910195666	0.5051929910610076	biological_process
GO:0051775	response to redox state	2	837	6	13332	0.0023894862604540022	0.00045004500450045	5.309438470728793	22933;9575	SIRT2;CLOCK	0.049862843910195666	0.5051929910610076	biological_process
GO:1901016	regulation of potassium ion transmembrane transporter activity	2	837	6	13332	0.0023894862604540022	0.00045004500450045	5.309438470728793	2273;23327	FHL1;NEDD4L	0.049862843910195666	0.5051929910610076	biological_process
GO:0032411	positive regulation of transporter activity	2	837	6	13332	0.0023894862604540022	0.00045004500450045	5.309438470728793	23678;100533105	SGK3;C8orf44-SGK3	0.049862843910195666	0.5051929910610076	biological_process
GO:1990440	positive regulation of transcription from RNA polymerase II promoter in response to endoplasmic reticulum stress	2	837	6	13332	0.0023894862604540022	0.00045004500450045	5.309438470728793	90993;22926	CREB3L1;ATF6	0.049862843910195666	0.5051929910610076	biological_process
GO:0033278	cell proliferation in midbrain	2	837	6	13332	0.0023894862604540022	0.00045004500450045	5.309438470728793	7471;7976	WNT1;FZD3	0.049862843910195666	0.5051929910610076	biological_process
GO:0042770	signal transduction in response to DNA damage	2	837	6	13332	0.0023894862604540022	0.00045004500450045	5.309438470728793	7471;1432	WNT1;MAPK14	0.049862843910195666	0.5051929910610076	biological_process
GO:0007183	SMAD protein complex assembly	2	837	6	13332	0.0023894862604540022	0.00045004500450045	5.309438470728793	4087;4088	SMAD2;SMAD3	0.049862843910195666	0.5051929910610076	biological_process
GO:0010831	positive regulation of myotube differentiation	2	837	6	13332	0.0023894862604540022	0.00045004500450045	5.309438470728793	7067;1432	THRA;MAPK14	0.049862843910195666	0.5051929910610076	biological_process
GO:0048012	hepatocyte growth factor receptor signaling pathway	2	837	6	13332	0.0023894862604540022	0.00045004500450045	5.309438470728793	3925;22933	STMN1;SIRT2	0.049862843910195666	0.5051929910610076	biological_process
GO:0038092	nodal signaling pathway	2	837	6	13332	0.0023894862604540022	0.00045004500450045	5.309438470728793	4087;4088	SMAD2;SMAD3	0.049862843910195666	0.5051929910610076	biological_process
GO:0060316	positive regulation of ryanodine-sensitive calcium-release channel activity	2	837	6	13332	0.0023894862604540022	0.00045004500450045	5.309438470728793	10345;9472	TRDN;AKAP6	0.049862843910195666	0.5051929910610076	biological_process
GO:0035280	miRNA loading onto RISC involved in gene silencing by miRNA	2	837	6	13332	0.0023894862604540022	0.00045004500450045	5.309438470728793	103;26523	ADAR;AGO1	0.049862843910195666	0.5051929910610076	biological_process
GO:0032330	regulation of chondrocyte differentiation	2	837	6	13332	0.0023894862604540022	0.00045004500450045	5.309438470728793	6474;2734	SHOX2;GLG1	0.049862843910195666	0.5051929910610076	biological_process
GO:0006613	cotranslational protein targeting to membrane	2	837	6	13332	0.0023894862604540022	0.00045004500450045	5.309438470728793	7095;6745	SEC62;SSR1	0.049862843910195666	0.5051929910610076	biological_process
GO:0097186	amelogenesis	2	837	6	13332	0.0023894862604540022	0.00045004500450045	5.309438470728793	10117;123041	ENAM;SLC24A4	0.049862843910195666	0.5051929910610076	biological_process
GO:0033327	Leydig cell differentiation	2	837	6	13332	0.0023894862604540022	0.00045004500450045	5.309438470728793	50846;7536	DHH;SF1	0.049862843910195666	0.5051929910610076	biological_process
GO:0005776	autophagosome	7	900	56	14857	0.0077777777777777776	0.0037692670121828096	2.063472222222222	9779;143187;29978;4077;22863;51715;79443	TBC1D5;VTI1A;UBQLN2;NBR1;ATG14;RAB23;FYCO1	0.05120116575941235	0.333953872191988	cellular_component
GO:0070878	primary miRNA binding	2	794	6	12391	0.0025188916876574307	0.00048422241949802277	5.201931150293871	4087;4088	SMAD2;SMAD3	0.05175944769459484	0.49024050259219315	molecular_function
GO:0001164	RNA polymerase I CORE element sequence-specific DNA binding	2	794	6	12391	0.0025188916876574307	0.00048422241949802277	5.201931150293871	7343;11176	UBTF;BAZ2A	0.05175944769459484	0.49024050259219315	molecular_function
GO:0005159	insulin-like growth factor receptor binding	2	794	6	12391	0.0025188916876574307	0.00048422241949802277	5.201931150293871	3479;7533	IGF1;YWHAH	0.05175944769459484	0.49024050259219315	molecular_function
GO:0017081	chloride channel regulator activity	2	794	6	12391	0.0025188916876574307	0.00048422241949802277	5.201931150293871	23678;100533105	SGK3;C8orf44-SGK3	0.05175944769459484	0.49024050259219315	molecular_function
GO:0018345	protein palmitoylation	4	837	23	13332	0.0047789725209080045	0.0017251725172517253	2.7701418108150224	158866;340481;51304;64429	ZDHHC15;ZDHHC21;ZDHHC3;ZDHHC6	0.052628949049031405	0.5051929910610076	biological_process
GO:0032760	positive regulation of tumor necrosis factor production	4	837	23	13332	0.0047789725209080045	0.0017251725172517253	2.7701418108150224	57506;5724;26137;10125	MAVS;PTAFR;ZBTB20;RASGRP1	0.052628949049031405	0.5051929910610076	biological_process
GO:0016575	histone deacetylation	4	837	23	13332	0.0047789725209080045	0.0017251725172517253	2.7701418108150224	11176;10014;22933;79885	BAZ2A;HDAC5;SIRT2;HDAC11	0.052628949049031405	0.5051929910610076	biological_process
GO:0043536	positive regulation of blood vessel endothelial cell migration	3	837	14	13332	0.0035842293906810036	0.00105010501050105	3.41321044546851	6667;7422;5578	SP1;VEGFA;PRKCA	0.05338642892311973	0.5051929910610076	biological_process
GO:1901687	glutathione derivative biosynthetic process	3	837	14	13332	0.0035842293906810036	0.00105010501050105	3.41321044546851	2939;2949;2938	GSTA2;GSTM5;GSTA1	0.05338642892311973	0.5051929910610076	biological_process
GO:0071539	protein localization to centrosome	3	837	14	13332	0.0035842293906810036	0.00105010501050105	3.41321044546851	121441;1453;84376	NEDD1;CSNK1D;HOOK3	0.05338642892311973	0.5051929910610076	biological_process
GO:0035024	negative regulation of Rho protein signal transduction	3	837	14	13332	0.0035842293906810036	0.00105010501050105	3.41321044546851	143872;3925;286205	ARHGAP42;STMN1;SCAI	0.05338642892311973	0.5051929910610076	biological_process
GO:0006672	ceramide metabolic process	3	837	14	13332	0.0035842293906810036	0.00105010501050105	3.41321044546851	94103;29095;8439	ORMDL3;ORMDL2;NSMAF	0.05338642892311973	0.5051929910610076	biological_process
GO:0042147	retrograde transport, endosome to Golgi	8	837	66	13332	0.009557945041816009	0.0049504950495049506	1.9307048984468338	51479;9779;143187;5870;1174;8675;9570;6811	ANKFY1;TBC1D5;VTI1A;RAB6A;AP1S1;STX16;GOSR2;STX5	0.05362081117843447	0.5051929910610076	biological_process
GO:0048786	presynaptic active zone	4	900	24	14857	0.0044444444444444444	0.0016154001480783468	2.7512962962962964	9162;23025;9783;7976	DGKI;UNC13A;RIMS3;FZD3	0.05400794027697524	0.3470804397211497	cellular_component
GO:0019904	protein domain specific binding	17	794	174	12391	0.021410579345088162	0.01404245016544266	1.5247039578447554	7067;23114;6497;64375;1656;6812;7533;10411;7471;7534;5007;5962;9798;5452;5576;25925;55920	THRA;NFASC;SKI;IKZF4;DDX6;STXBP1;YWHAH;RAPGEF3;WNT1;YWHAZ;OSBP;RDX;IST1;POU2F2;PRKAR2A;ZNF521;RCC2	0.054108177975381117	0.49024050259219315	molecular_function
GO:0003730	mRNA 3'-UTR binding	7	794	54	12391	0.008816120906801008	0.004358001775482205	2.022973225114283	10236;149041;56254;80315;23369;25946;10643	HNRNPR;RC3H1;RNF20;CPEB4;PUM2;ZNF385A;IGF2BP3	0.055588944038332505	0.49024050259219315	molecular_function
GO:0035198	miRNA binding	4	794	23	12391	0.005037783375314861	0.0018561859414090872	2.7140510349359324	23369;23567;29066;26523	PUM2;ZNF346;ZC3H7A;AGO1	0.05599097987393901	0.49024050259219315	molecular_function
GO:0042826	histone deacetylase binding	9	794	77	12391	0.011335012594458438	0.006214187716891292	1.8240537799731753	5599;57763;10270;6668;6667;10014;22933;23038;23468	MAPK8;ANKRA2;AKAP8;SP2;SP1;HDAC5;SIRT2;WDTC1;CBX5	0.05697307111105611	0.49024050259219315	molecular_function
GO:0009615	response to virus	8	837	67	13332	0.009557945041816009	0.005025502550255026	1.9018884074252391	9201;8575;3925;9213;56829;1174;103;4938	DCLK1;PRKRA;STMN1;XPR1;ZC3HAV1;AP1S1;ADAR;OAS1	0.05770106127669395	0.5051929910610076	biological_process
GO:0016328	lateral plasma membrane	5	900	35	14857	0.005555555555555556	0.002355791882614256	2.3582539682539685	4640;3745;7976;2011;4641	MYO1A;KCNB1;FZD3;MARK2;MYO1C	0.057973445942990434	0.35295346660051846	cellular_component
GO:0097060	synaptic membrane	3	900	15	14857	0.0033333333333333335	0.0010096250925489669	3.301555555555556	9162;8508;4038	DGKI;NIPSNAP1;LRP4	0.058400126698874795	0.35295346660051846	cellular_component
GO:0045669	positive regulation of osteoblast differentiation	5	837	34	13332	0.005973715651135006	0.00255025502550255	2.3423993253215265	4208;23051;93;255743;659	MEF2C;ZHX3;ACVR2B;NPNT;BMPR2	0.05915438153967145	0.5051929910610076	biological_process
GO:0010595	positive regulation of endothelial cell migration	4	837	24	13332	0.0047789725209080045	0.0018001800180018	2.6547192353643965	7422;659;27086;5578	VEGFA;BMPR2;FOXP1;PRKCA	0.06013876750768472	0.5051929910610076	biological_process
GO:0050896	response to stimulus	6	837	45	13332	0.007168458781362007	0.0033753375337533752	2.1237753882915174	343035;123041;4284;6337;26504;5147	RD3;SLC24A4;MIP;SCNN1A;CNNM4;PDE6D	0.06072860434363885	0.5051929910610076	biological_process
GO:0009791	post-embryonic development	6	837	45	13332	0.007168458781362007	0.0033753375337533752	2.1237753882915174	4087;55870;26108;10765;93;7915	SMAD2;ASH1L;PYGO1;KDM5B;ACVR2B;ALDH5A1	0.06072860434363885	0.5051929910610076	biological_process
GO:0010008	endosome membrane	15	900	160	14857	0.016666666666666666	0.010769334320522312	1.5476041666666667	376267;1185;51479;9375;10454;79720;84313;9779;51324;1184;3117;64841;51715;53373;3118	RAB15;CLCN6;ANKFY1;TM9SF2;TAB1;VPS37B;VPS25;TBC1D5;SPG21;CLCN5;HLA-DQA1;GNPNAT1;RAB23;TPCN1;HLA-DQA2	0.06128835485075457	0.35295346660051846	cellular_component
GO:0030496	midbody	12	900	121	14857	0.013333333333333334	0.008144309079895	1.6371349862258955	1400;29127;79720;58525;84440;22933;1060;5962;5899;9798;127829;55920	CRMP1;RACGAP1;VPS37B;WIZ;RAB11FIP4;SIRT2;CENPC;RDX;RALB;IST1;ARL8A;RCC2	0.06275707155452713	0.35295346660051846	cellular_component
GO:0016528	sarcoplasm	2	900	7	14857	0.0022222222222222222	0.0004711583765228512	4.716507936507936	6695;4208	SPOCK1;MEF2C	0.06280875101294868	0.35295346660051846	cellular_component
GO:0030140	trans-Golgi network transport vesicle	2	900	7	14857	0.0022222222222222222	0.0004711583765228512	4.716507936507936	10972;51324	TMED10;SPG21	0.06280875101294868	0.35295346660051846	cellular_component
GO:0016591	DNA-directed RNA polymerase II, holoenzyme	2	900	7	14857	0.0022222222222222222	0.0004711583765228512	4.716507936507936	55197;23248	RPRD1A;RPRD2	0.06280875101294868	0.35295346660051846	cellular_component
GO:0016442	RISC complex	2	900	7	14857	0.0022222222222222222	0.0004711583765228512	4.716507936507936	1656;26523	DDX6;AGO1	0.06280875101294868	0.35295346660051846	cellular_component
GO:0005912	adherens junction	6	900	47	14857	0.006666666666666667	0.0031634919566534293	2.107375886524823	5318;65267;57731;196500;90952;4643	PKP2;WNK3;SPTBN4;PIANP;ESAM;MYO1E	0.0629006005351885	0.35295346660051846	cellular_component
GO:0017137	Rab GTPase binding	13	794	127	12391	0.0163727959697733	0.010249374546041481	1.5974434241059918	55654;51479;9910;26056;80223;9779;84440;23086;64786;22895;164;134957;5147	TMEM127;ANKFY1;RABGAP1L;RAB11FIP5;RAB11FIP1;TBC1D5;RAB11FIP4;EXPH5;TBC1D15;RPH3A;AP1G1;STXBP5;PDE6D	0.0631466166473078	0.49024050259219315	molecular_function
GO:0031225	anchored component of membrane	9	900	83	14857	0.01	0.00558659217877095	1.79	2674;56963;51299;6900;5067;1271;4680;2675;4045	GFRA1;RGMA;NRN1;CNTN2;CNTN3;CNTFR;CEACAM6;GFRA2;LSAMP	0.0632548538563514	0.35295346660051846	cellular_component
GO:0046777	protein autophosphorylation	12	837	117	13332	0.014336917562724014	0.008775877587758775	1.6336733756088595	2241;2872;50488;29904;65267;51347;4296;817;2011;4293;2043;814	FER;MKNK2;MINK1;EEF2K;WNK3;TAOK3;MAP3K11;CAMK2D;MARK2;MAP3K9;EPHA4;CAMK4	0.06328054774295816	0.5051929910610076	biological_process
GO:2000785	regulation of autophagosome assembly	3	837	15	13332	0.0035842293906810036	0.0011251125112511251	3.185663082437276	81876;8897;29978	RAB1B;MTMR3;UBQLN2	0.06371861238793089	0.5051929910610076	biological_process
GO:0048741	skeletal muscle fiber development	3	837	15	13332	0.0035842293906810036	0.0011251125112511251	3.185663082437276	55909;58;6497	BIN3;ACTA1;SKI	0.06371861238793089	0.5051929910610076	biological_process
GO:0001508	action potential	3	837	15	13332	0.0035842293906810036	0.0011251125112511251	3.185663082437276	3751;3745;9472	KCND2;KCNB1;AKAP6	0.06371861238793089	0.5051929910610076	biological_process
GO:0009954	proximal/distal pattern formation	3	837	15	13332	0.0035842293906810036	0.0011251125112511251	3.185663082437276	5089;26585;4038	PBX2;GREM1;LRP4	0.06371861238793089	0.5051929910610076	biological_process
GO:0002092	positive regulation of receptor internalization	3	837	15	13332	0.0035842293906810036	0.0011251125112511251	3.185663082437276	9779;7422;26585	TBC1D5;VEGFA;GREM1	0.06371861238793089	0.5051929910610076	biological_process
GO:0007492	endoderm development	3	837	15	13332	0.0035842293906810036	0.0011251125112511251	3.185663082437276	4087;4088;3915	SMAD2;SMAD3;LAMC1	0.06371861238793089	0.5051929910610076	biological_process
GO:0001974	blood vessel remodeling	3	837	15	13332	0.0035842293906810036	0.0011251125112511251	3.185663082437276	93;659;4208	ACVR2B;BMPR2;MEF2C	0.06371861238793089	0.5051929910610076	biological_process
GO:0045921	positive regulation of exocytosis	3	837	15	13332	0.0035842293906810036	0.0011251125112511251	3.185663082437276	23086;6812;134957	EXPH5;STXBP1;STXBP5	0.06371861238793089	0.5051929910610076	biological_process
GO:0008139	nuclear localization sequence binding	4	794	24	12391	0.005037783375314861	0.001936889677992091	2.6009655751469354	9883;8315;3839;3843	POM121;BRAP;KPNA3;IPO5	0.06391845545697486	0.49024050259219315	molecular_function
GO:0019706	protein-cysteine S-palmitoyltransferase activity	4	794	24	12391	0.005037783375314861	0.001936889677992091	2.6009655751469354	158866;340481;51304;64429	ZDHHC15;ZDHHC21;ZDHHC3;ZDHHC6	0.06391845545697486	0.49024050259219315	molecular_function
GO:0005509	calcium ion binding	45	794	558	12391	0.05667506297229219	0.045032685013316115	1.2585317299098073	56114;338324;84440;23025;22895;84288;80267;56110;794;11261;123041;56108;29904;11240;1010;6695;57134;57333;4038;5648;64084;4052;6786;56098;56113;3906;140576;27328;11167;9066;1825;813;51661;79085;83698;9708;4811;63826;10125;9806;50846;255743;56100;83259;5098	PCDHGA1;S100A7A;RAB11FIP4;UNC13A;RPH3A;EFCAB2;EDEM3;PCDHGA5;CALB2;CHP1;SLC24A4;PCDHGA7;EEF2K;PADI2;CDH12;SPOCK1;MAN1C1;RCN3;LRP4;MASP1;CLSTN2;LTBP1;STIM1;PCDHGC4;PCDHGA2;LALBA;S100A16;PCDH11X;FSTL1;SYT7;DSC3;CALU;FKBP7;SLC25A23;CALN1;PCDHGA8;NID1;SRR;RASGRP1;SPOCK2;DHH;NPNT;PCDHGB6;PCDH11Y;PCDHGC3	0.06446082079122568	0.49024050259219315	molecular_function
GO:0042470	melanosome	8	900	71	14857	0.008888888888888889	0.004778892104731776	1.8600312989045384	5869;9145;813;10972;10211;7534;23193;5861	RAB5B;SYNGR1;CALU;TMED10;FLOT1;YWHAZ;GANAB;RAB1A	0.06448030088802748	0.35295346660051846	cellular_component
GO:0042383	sarcolemma	7	900	59	14857	0.0077777777777777776	0.003971192030692603	1.9585499058380413	3745;137868;1837;3908;1756;10211;1293	KCNB1;SGCZ;DTNA;LAMA2;DMD;FLOT1;COL6A3	0.0646139069291567	0.35295346660051846	cellular_component
GO:0031532	actin cytoskeleton reorganization	5	837	35	13332	0.005973715651135006	0.0026252625262526254	2.27547363031234	50488;4289;2241;221692;8394	MINK1;MKLN1;FER;PHACTR1;PIP5K1A	0.06560709456752303	0.5051929910610076	biological_process
GO:0043966	histone H3 acetylation	5	837	35	13332	0.005973715651135006	0.0026252625262526254	2.27547363031234	51616;27154;147166;5187;11143	TAF9B;BRPF3;TRIM16L;PER1;KAT7	0.06560709456752303	0.5051929910610076	biological_process
GO:0005070	SH3/SH2 adaptor activity	6	794	45	12391	0.007556675062972292	0.003631668146235171	2.080772460117548	9402;23623;126669;8506;6461;90525	GRAP2;RUSC1;SHE;CNTNAP1;SHB;SHF	0.06575117062252749	0.49024050259219315	molecular_function
GO:0006906	vesicle fusion	6	837	46	13332	0.007168458781362007	0.0034503450345034505	2.0776063581112667	6844;9066;6843;8675;22895;6811	VAMP2;SYT7;VAMP1;STX16;RPH3A;STX5	0.06630583997519571	0.5051929910610076	biological_process
GO:0017075	syntaxin-1 binding	3	794	15	12391	0.003778337531486146	0.0012105560487450568	3.1211586901763226	23025;6812;134957	UNC13A;STXBP1;STXBP5	0.06695548028428258	0.49024050259219315	molecular_function
GO:0050840	extracellular matrix binding	3	794	15	12391	0.003778337531486146	0.0012105560487450568	3.1211586901763226	170689;9806;1301	ADAMTS15;SPOCK2;COL11A1	0.06695548028428258	0.49024050259219315	molecular_function
GO:0031267	small GTPase binding	3	794	15	12391	0.003778337531486146	0.0012105560487450568	3.1211586901763226	55785;55920;121512	FGD6;RCC2;FGD4	0.06695548028428258	0.49024050259219315	molecular_function
GO:0040011	locomotion	2	837	7	13332	0.0023894862604540022	0.000525052505250525	4.55094726062468	9948;57338	WDR1;JPH3	0.06695645151796098	0.5051929910610076	biological_process
GO:0048681	negative regulation of axon regeneration	2	837	7	13332	0.0023894862604540022	0.000525052505250525	4.55094726062468	56963;2043	RGMA;EPHA4	0.06695645151796098	0.5051929910610076	biological_process
GO:0051694	pointed-end actin filament capping	2	837	7	13332	0.0023894862604540022	0.000525052505250525	4.55094726062468	25802;29767	LMOD1;TMOD2	0.06695645151796098	0.5051929910610076	biological_process
GO:0090150	establishment of protein localization to membrane	2	837	7	13332	0.0023894862604540022	0.000525052505250525	4.55094726062468	161176;4864	SYNE3;NPC1	0.06695645151796098	0.5051929910610076	biological_process
GO:0070886	positive regulation of calcineurin-NFAT signaling cascade	2	837	7	13332	0.0023894862604540022	0.000525052505250525	4.55094726062468	3084;9472	NRG1;AKAP6	0.06695645151796098	0.5051929910610076	biological_process
GO:0030033	microvillus assembly	2	837	7	13332	0.0023894862604540022	0.000525052505250525	4.55094726062468	4640;5962	MYO1A;RDX	0.06695645151796098	0.5051929910610076	biological_process
GO:0030238	male sex determination	2	837	7	13332	0.0023894862604540022	0.000525052505250525	4.55094726062468	50846;7536	DHH;SF1	0.06695645151796098	0.5051929910610076	biological_process
GO:0010038	response to metal ion	2	837	7	13332	0.0023894862604540022	0.000525052505250525	4.55094726062468	4520;23327	MTF1;NEDD4L	0.06695645151796098	0.5051929910610076	biological_process
GO:0036089	cleavage furrow formation	2	837	7	13332	0.0023894862604540022	0.000525052505250525	4.55094726062468	56907;257364	SPIRE1;SNX33	0.06695645151796098	0.5051929910610076	biological_process
GO:0035265	organ growth	2	837	7	13332	0.0023894862604540022	0.000525052505250525	4.55094726062468	4087;93	SMAD2;ACVR2B	0.06695645151796098	0.5051929910610076	biological_process
GO:1903818	positive regulation of voltage-gated potassium channel activity	2	837	7	13332	0.0023894862604540022	0.000525052505250525	4.55094726062468	3747;3736	KCNC2;KCNA1	0.06695645151796098	0.5051929910610076	biological_process
GO:1900364	negative regulation of mRNA polyadenylation	2	837	7	13332	0.0023894862604540022	0.000525052505250525	4.55094726062468	7936;56254	NELFE;RNF20	0.06695645151796098	0.5051929910610076	biological_process
GO:0030643	cellular phosphate ion homeostasis	2	837	7	13332	0.0023894862604540022	0.000525052505250525	4.55094726062468	9213;6569	XPR1;SLC34A1	0.06695645151796098	0.5051929910610076	biological_process
GO:0030278	regulation of ossification	2	837	7	13332	0.0023894862604540022	0.000525052505250525	4.55094726062468	1432;1435	MAPK14;CSF1	0.06695645151796098	0.5051929910610076	biological_process
GO:0030225	macrophage differentiation	2	837	7	13332	0.0023894862604540022	0.000525052505250525	4.55094726062468	7422;1435	VEGFA;CSF1	0.06695645151796098	0.5051929910610076	biological_process
GO:0006610	ribosomal protein import into nucleus	2	837	7	13332	0.0023894862604540022	0.000525052505250525	4.55094726062468	3843;51194	IPO5;IPO11	0.06695645151796098	0.5051929910610076	biological_process
GO:0045651	positive regulation of macrophage differentiation	2	837	7	13332	0.0023894862604540022	0.000525052505250525	4.55094726062468	1435;5578	CSF1;PRKCA	0.06695645151796098	0.5051929910610076	biological_process
GO:0060039	pericardium development	2	837	7	13332	0.0023894862604540022	0.000525052505250525	4.55094726062468	4087;4088	SMAD2;SMAD3	0.06695645151796098	0.5051929910610076	biological_process
GO:0021952	central nervous system projection neuron axonogenesis	2	837	7	13332	0.0023894862604540022	0.000525052505250525	4.55094726062468	9201;57731	DCLK1;SPTBN4	0.06695645151796098	0.5051929910610076	biological_process
GO:0060306	regulation of membrane repolarization	2	837	7	13332	0.0023894862604540022	0.000525052505250525	4.55094726062468	23327;9472	NEDD4L;AKAP6	0.06695645151796098	0.5051929910610076	biological_process
GO:0010759	positive regulation of macrophage chemotaxis	2	837	7	13332	0.0023894862604540022	0.000525052505250525	4.55094726062468	1432;1435	MAPK14;CSF1	0.06695645151796098	0.5051929910610076	biological_process
GO:0060416	response to growth hormone	2	837	7	13332	0.0023894862604540022	0.000525052505250525	4.55094726062468	147166;6569	TRIM16L;SLC34A1	0.06695645151796098	0.5051929910610076	biological_process
GO:0014894	response to denervation involved in regulation of muscle adaptation	2	837	7	13332	0.0023894862604540022	0.000525052505250525	4.55094726062468	9110;1756	MTMR4;DMD	0.06695645151796098	0.5051929910610076	biological_process
GO:0048263	determination of dorsal identity	2	837	7	13332	0.0023894862604540022	0.000525052505250525	4.55094726062468	26585;5599	GREM1;MAPK8	0.06695645151796098	0.5051929910610076	biological_process
GO:0019395	fatty acid oxidation	2	837	7	13332	0.0023894862604540022	0.000525052505250525	4.55094726062468	1432;51	MAPK14;ACOX1	0.06695645151796098	0.5051929910610076	biological_process
GO:0044387	negative regulation of protein kinase activity by regulation of protein phosphorylation	2	837	7	13332	0.0023894862604540022	0.000525052505250525	4.55094726062468	104;103	ADARB1;ADAR	0.06695645151796098	0.5051929910610076	biological_process
GO:0051044	positive regulation of membrane protein ectodomain proteolysis	2	837	7	13332	0.0023894862604540022	0.000525052505250525	4.55094726062468	152503;257364	SH3D19;SNX33	0.06695645151796098	0.5051929910610076	biological_process
GO:0034454	microtubule anchoring at centrosome	2	837	7	13332	0.0023894862604540022	0.000525052505250525	4.55094726062468	80323;84376	CCDC68;HOOK3	0.06695645151796098	0.5051929910610076	biological_process
GO:0048096	chromatin-mediated maintenance of transcription	2	837	7	13332	0.0023894862604540022	0.000525052505250525	4.55094726062468	11240;6602	PADI2;SMARCD1	0.06695645151796098	0.5051929910610076	biological_process
GO:0046716	muscle cell cellular homeostasis	2	837	7	13332	0.0023894862604540022	0.000525052505250525	4.55094726062468	137868;1756	SGCZ;DMD	0.06695645151796098	0.5051929910610076	biological_process
GO:0010390	histone monoubiquitination	2	837	7	13332	0.0023894862604540022	0.000525052505250525	4.55094726062468	56970;56254	ATXN7L3;RNF20	0.06695645151796098	0.5051929910610076	biological_process
GO:0032836	glomerular basement membrane development	2	837	7	13332	0.0023894862604540022	0.000525052505250525	4.55094726062468	4811;4643	NID1;MYO1E	0.06695645151796098	0.5051929910610076	biological_process
GO:1903204	negative regulation of oxidative stress-induced neuron death	2	837	7	13332	0.0023894862604540022	0.000525052505250525	4.55094726062468	10533;7471	ATG7;WNT1	0.06695645151796098	0.5051929910610076	biological_process
GO:0021680	cerebellar Purkinje cell layer development	2	837	7	13332	0.0023894862604540022	0.000525052505250525	4.55094726062468	23017;124925	FAIM2;SEZ6	0.06695645151796098	0.5051929910610076	biological_process
GO:0035773	insulin secretion involved in cellular response to glucose stimulus	2	837	7	13332	0.0023894862604540022	0.000525052505250525	4.55094726062468	5798;26056	PTPRN;RAB11FIP5	0.06695645151796098	0.5051929910610076	biological_process
GO:0035767	endothelial cell chemotaxis	2	837	7	13332	0.0023894862604540022	0.000525052505250525	4.55094726062468	7422;1960	VEGFA;EGR3	0.06695645151796098	0.5051929910610076	biological_process
GO:0016264	gap junction assembly	2	837	7	13332	0.0023894862604540022	0.000525052505250525	4.55094726062468	10052;5318	GJC1;PKP2	0.06695645151796098	0.5051929910610076	biological_process
GO:2000810	regulation of bicellular tight junction assembly	2	837	7	13332	0.0023894862604540022	0.000525052505250525	4.55094726062468	4641;5318	MYO1C;PKP2	0.06695645151796098	0.5051929910610076	biological_process
GO:0031643	positive regulation of myelination	2	837	7	13332	0.0023894862604540022	0.000525052505250525	4.55094726062468	745;3084	MYRF;NRG1	0.06695645151796098	0.5051929910610076	biological_process
GO:0060047	heart contraction	2	837	7	13332	0.0023894862604540022	0.000525052505250525	4.55094726062468	137868;10345	SGCZ;TRDN	0.06695645151796098	0.5051929910610076	biological_process
GO:0016242	negative regulation of macroautophagy	2	837	7	13332	0.0023894862604540022	0.000525052505250525	4.55094726062468	4864;340371	NPC1;NRBP2	0.06695645151796098	0.5051929910610076	biological_process
GO:0006749	glutathione metabolic process	4	837	25	13332	0.0047789725209080045	0.0018751875187518752	2.5485304659498205	2939;7915;2949;2938	GSTA2;ALDH5A1;GSTM5;GSTA1	0.06818419541802287	0.5065111659624556	biological_process
GO:0006024	glycosaminoglycan biosynthetic process	4	837	25	13332	0.0047789725209080045	0.0018751875187518752	2.5485304659498205	9672;64131;92370;222537	SDC3;XYLT1;PXYLP1;HS3ST5	0.06818419541802287	0.5065111659624556	biological_process
GO:0045599	negative regulation of fat cell differentiation	4	837	25	13332	0.0047789725209080045	0.0018751875187518752	2.5485304659498205	7471;28951;4088;22933	WNT1;TRIB2;SMAD3;SIRT2	0.06818419541802287	0.5065111659624556	biological_process
GO:0030032	lamellipodium assembly	4	837	25	13332	0.0047789725209080045	0.0018751875187518752	2.5485304659498205	9459;10163;3983;7410	ARHGEF6;WASF2;ABLIM1;VAV2	0.06818419541802287	0.5065111659624556	biological_process
GO:0030175	filopodium	6	900	48	14857	0.006666666666666667	0.0032308002961566936	2.0634722222222224	65059;121512;1756;10411;2043;5962	RAPH1;FGD4;DMD;RAPGEF3;EPHA4;RDX	0.06838051760147526	0.36855228326005507	cellular_component
GO:0051056	regulation of small GTPase mediated signal transduction	11	837	106	13332	0.013142174432497013	0.00795079507950795	1.6529383918306622	57522;79822;29127;121512;9459;83478;54509;25791;7410;51306;23108	SRGAP1;ARHGAP28;RACGAP1;FGD4;ARHGEF6;ARHGAP24;RHOF;NGEF;VAV2;FAM13B;RAP1GAP2	0.06851896220403898	0.5070403203098884	biological_process
GO:0032281	AMPA glutamate receptor complex	4	900	26	14857	0.0044444444444444444	0.001750016827084876	2.5396581196581196	388336;2893;729956;59284	SHISA6;GRIA4;SHISA7;CACNG7	0.06915626367808814	0.36855228326005507	cellular_component
GO:0015280	ligand-gated sodium channel activity	2	794	7	12391	0.0025188916876574307	0.0005649261560810266	4.458798128823317	6337;41	SCNN1A;ASIC1	0.06944384859653327	0.49024050259219315	molecular_function
GO:1990380	Lys48-specific deubiquitinase activity	2	794	7	12391	0.0025188916876574307	0.0005649261560810266	4.458798128823317	56957;55432	OTUD7B;YOD1	0.06944384859653327	0.49024050259219315	molecular_function
GO:0008510	sodium:bicarbonate symporter activity	2	794	7	12391	0.0025188916876574307	0.0005649261560810266	4.458798128823317	9497;9498	SLC4A7;SLC4A8	0.06944384859653327	0.49024050259219315	molecular_function
GO:0015180	L-alanine transmembrane transporter activity	2	794	7	12391	0.0025188916876574307	0.0005649261560810266	4.458798128823317	120103;55238	SLC36A4;SLC38A7	0.06944384859653327	0.49024050259219315	molecular_function
GO:0032794	GTPase activating protein binding	2	794	7	12391	0.0025188916876574307	0.0005649261560810266	4.458798128823317	91010;2775	FMNL3;GNAO1	0.06944384859653327	0.49024050259219315	molecular_function
GO:0004596	peptide alpha-N-acetyltransferase activity	2	794	7	12391	0.0025188916876574307	0.0005649261560810266	4.458798128823317	122830;80218	NAA30;NAA50	0.06944384859653327	0.49024050259219315	molecular_function
GO:0004972	NMDA glutamate receptor activity	2	794	7	12391	0.0025188916876574307	0.0005649261560810266	4.458798128823317	116443;2903	GRIN3A;GRIN2A	0.06944384859653327	0.49024050259219315	molecular_function
GO:0033558	protein deacetylase activity	2	794	7	12391	0.0025188916876574307	0.0005649261560810266	4.458798128823317	10014;22933	HDAC5;SIRT2	0.06944384859653327	0.49024050259219315	molecular_function
GO:0019787	ubiquitin-like protein transferase activity	2	794	7	12391	0.0025188916876574307	0.0005649261560810266	4.458798128823317	9604;25820	RNF14;ARIH1	0.06944384859653327	0.49024050259219315	molecular_function
GO:0017151	DEAD/H-box RNA helicase binding	2	794	7	12391	0.0025188916876574307	0.0005649261560810266	4.458798128823317	121340;4088	SP7;SMAD3	0.06944384859653327	0.49024050259219315	molecular_function
GO:0008179	adenylate cyclase binding	2	794	7	12391	0.0025188916876574307	0.0005649261560810266	4.458798128823317	117;9472	ADCYAP1R1;AKAP6	0.06944384859653327	0.49024050259219315	molecular_function
GO:0016015	morphogen activity	2	794	7	12391	0.0025188916876574307	0.0005649261560810266	4.458798128823317	7471;26585	WNT1;GREM1	0.06944384859653327	0.49024050259219315	molecular_function
GO:0032395	MHC class II receptor activity	2	794	7	12391	0.0025188916876574307	0.0005649261560810266	4.458798128823317	3117;3118	HLA-DQA1;HLA-DQA2	0.06944384859653327	0.49024050259219315	molecular_function
GO:0070491	repressing transcription factor binding	4	794	25	12391	0.005037783375314861	0.002017593414575095	2.4969269521410578	6667;10014;23468;6497	SP1;HDAC5;CBX5;SKI	0.0723996794365521	0.5050942341867692	molecular_function
GO:0033138	positive regulation of peptidyl-serine phosphorylation	5	837	36	13332	0.005973715651135006	0.0027002700270027003	2.2122660294703307	7422;369;493;10411;799	VEGFA;ARAF;ATP2B4;RAPGEF3;CALCR	0.07243656950438868	0.5299161966784937	biological_process
GO:0007519	skeletal muscle tissue development	5	837	36	13332	0.005973715651135006	0.0027002700270027003	2.2122660294703307	1432;4208;1756;27086;1310	MAPK14;MEF2C;DMD;FOXP1;COL19A1	0.07243656950438868	0.5299161966784937	biological_process
GO:0030968	endoplasmic reticulum unfolded protein response	5	837	36	13332	0.005973715651135006	0.0027002700270027003	2.2122660294703307	90993;22926;55432;80267;387923	CREB3L1;ATF6;YOD1;EDEM3;SERP2	0.07243656950438868	0.5299161966784937	biological_process
GO:0019226	transmission of nerve impulse	3	837	16	13332	0.0035842293906810036	0.0012001200120012002	2.986559139784946	57731;59284;23114	SPTBN4;CACNG7;NFASC	0.07489374245785485	0.535361396532051	biological_process
GO:0032570	response to progesterone	3	837	16	13332	0.0035842293906810036	0.0012001200120012002	2.986559139784946	11057;3084;23558	ABHD2;NRG1;WBP2	0.07489374245785485	0.535361396532051	biological_process
GO:0055010	ventricular cardiac muscle tissue morphogenesis	3	837	16	13332	0.0035842293906810036	0.0012001200120012002	2.986559139784946	7135;1301;5318	TNNI1;COL11A1;PKP2	0.07489374245785485	0.535361396532051	biological_process
GO:0006611	protein export from nucleus	3	837	16	13332	0.0035842293906810036	0.0012001200120012002	2.986559139784946	10768;103;11261	AHCYL1;ADAR;CHP1	0.07489374245785485	0.535361396532051	biological_process
GO:0045956	positive regulation of calcium ion-dependent exocytosis	3	837	16	13332	0.0035842293906810036	0.0012001200120012002	2.986559139784946	9066;3745;6812	SYT7;KCNB1;STXBP1	0.07489374245785485	0.535361396532051	biological_process
GO:0001843	neural tube closure	7	837	59	13332	0.008363201911589008	0.004425442544254425	1.8898001336492316	65979;51684;11019;23242;6497;7976;144165	PHACTR4;SUFU;LIAS;COBL;SKI;FZD3;PRICKLE1	0.07512867830751235	0.535361396532051	biological_process
GO:0045766	positive regulation of angiogenesis	7	837	59	13332	0.008363201911589008	0.004425442544254425	1.8898001336492316	7422;26585;6667;10411;79805;6786;5578	VEGFA;GREM1;SP1;RAPGEF3;VASH2;STIM1;PRKCA	0.07512867830751235	0.535361396532051	biological_process
GO:0030426	growth cone	9	900	86	14857	0.01	0.005788517197280743	1.7275581395348838	9201;10236;29767;323;25791;22933;22941;80315;80228	DCLK1;HNRNPR;TMOD2;APBB2;NGEF;SIRT2;SHANK2;CPEB4;ORAI2	0.07564571520591919	0.3982792475299601	cellular_component
GO:0043124	negative regulation of I-kappaB kinase/NF-kappaB signaling	4	837	26	13332	0.0047789725209080045	0.0019501950195019502	2.450510063413289	5187;23005;55870;56957	PER1;MAPKBP1;ASH1L;OTUD7B	0.07675441715124336	0.5449280391106724	biological_process
GO:0043198	dendritic shaft	4	900	27	14857	0.0044444444444444444	0.0018173251665881403	2.4455967078189302	84502;8831;124925;2043	JPH4;SYNGAP1;SEZ6;EPHA4	0.07746455048305038	0.403000101917774	cellular_component
GO:0005251	delayed rectifier potassium channel activity	3	794	16	12391	0.003778337531486146	0.0012912597853280607	2.926086272040302	3747;3736;3745	KCNC2;KCNA1;KCNB1	0.07862587641684055	0.5310124853227386	molecular_function
GO:0070034	telomerase RNA binding	3	794	16	12391	0.003778337531486146	0.0012912597853280607	2.926086272040302	23293;6634;7011	SMG6;SNRPD3;TEP1	0.07862587641684055	0.5310124853227386	molecular_function
GO:0006605	protein targeting	5	837	37	13332	0.005973715651135006	0.002775277527752775	2.1524750557008625	51304;9145;7534;9472;4641	ZDHHC3;SYNGR1;YWHAZ;AKAP6;MYO1C	0.07963895350072037	0.5633284799095073	biological_process
GO:0000151	ubiquitin ligase complex	9	900	87	14857	0.01	0.005855825536784007	1.7077011494252874	9604;8315;255488;10277;25820;2861;56254;9354;92591	RNF14;BRAP;RNF144B;UBE4B;ARIH1;GPR37;RNF20;UBE4A;ASB16	0.08008437886678324	0.40414559213163653	cellular_component
GO:0005677	chromatin silencing complex	2	900	8	14857	0.0022222222222222222	0.0005384667160261156	4.126944444444445	11176;22933	BAZ2A;SIRT2	0.080459191110875	0.40414559213163653	cellular_component
GO:0031618	nuclear pericentric heterochromatin	2	900	8	14857	0.0022222222222222222	0.0005384667160261156	4.126944444444445	23468;1060	CBX5;CENPC	0.080459191110875	0.40414559213163653	cellular_component
GO:0008536	Ran GTPase binding	4	794	26	12391	0.005037783375314861	0.0020982971511580985	2.400891300135633	5902;3843;51194;64328	RANBP1;IPO5;IPO11;XPO4	0.08142172750036011	0.5310124853227386	molecular_function
GO:0004407	histone deacetylase activity	4	794	26	12391	0.005037783375314861	0.0020982971511580985	2.400891300135633	1107;10014;22933;79885	CHD3;HDAC5;SIRT2;HDAC11	0.08142172750036011	0.5310124853227386	molecular_function
GO:0070888	E-box binding	4	794	26	12391	0.005037783375314861	0.0020982971511580985	2.400891300135633	5187;56938;4286;9575	PER1;ARNTL2;MITF;CLOCK	0.08142172750036011	0.5310124853227386	molecular_function
GO:0005089	Rho guanyl-nucleotide exchange factor activity	7	794	59	12391	0.008816120906801008	0.004761520458397224	1.851534816206293	121512;9459;26030;153478;55785;7410;25791	FGD4;ARHGEF6;PLEKHG3;PLEKHG4B;FGD6;VAV2;NGEF	0.08176943870208647	0.5310124853227386	molecular_function
GO:0019901	protein kinase binding	23	794	264	12391	0.028967254408060455	0.021305786457913003	1.3595956415540797	1641;6497;493;57763;4088;146691;143384;4214;55770;29127;4660;6812;257144;55920;57506;57659;151195;9990;51684;8831;9529;7534;5208	DCX;SKI;ATP2B4;ANKRA2;SMAD3;TOM1L2;CACUL1;MAP3K1;EXOC2;RACGAP1;PPP1R12B;STXBP1;GCSAM;RCC2;MAVS;ZBTB4;CCNYL1;SLC12A6;SUFU;SYNGAP1;BAG5;YWHAZ;PFKFB2	0.08238304999948053	0.5310124853227386	molecular_function
GO:0042995	cell projection	8	900	75	14857	0.008888888888888889	0.005048125462744834	1.7608296296296295	9404;9644;83478;1756;9948;9857;6538;2241	LPXN;SH3PXD2A;ARHGAP24;DMD;WDR1;CEP350;SLC6A11;FER	0.0831779067424144	0.40988774892774826	cellular_component
GO:0043234	protein complex	31	900	395	14857	0.034444444444444444	0.02658679410378946	1.29554711673699	4087;4678;347240;6497;493;57763;79823;166968;1756;93;9162;57459;22895;25994;387837;10454;6812;26504;4052;5576;8861;64375;9941;22843;4286;80741;29888;10163;1837;4208;10014	SMAD2;NASP;KIF24;SKI;ATP2B4;ANKRA2;CAMKMT;MIER3;DMD;ACVR2B;DGKI;GATAD2B;RPH3A;HIGD1A;CLEC12B;TAB1;STXBP1;CNNM4;LTBP1;PRKAR2A;LDB1;IKZF4;EXOG;PPM1E;MITF;LY6G5C;STRN4;WASF2;DTNA;MEF2C;HDAC5	0.0836876392559591	0.40988774892774826	cellular_component
GO:0048471	perinuclear region of cytoplasm	35	900	454	14857	0.03888888888888889	0.030557986134482063	1.2726260401370533	8575;55662;84440;1756;9162;56907;9491;23369;23108;376267;9404;148867;2039;143187;6812;8864;1435;8675;6569;9472;5578;5007;4864;5298;5865;55916;124925;83698;1453;23242;50507;9529;22933;80315;3798	PRKRA;HIF1AN;RAB11FIP4;DMD;DGKI;SPIRE1;PSMF1;PUM2;RAP1GAP2;RAB15;LPXN;SLC30A7;DMTN;VTI1A;STXBP1;PER2;CSF1;STX16;SLC34A1;AKAP6;PRKCA;OSBP;NPC1;PI4KB;RAB3B;NXT2;SEZ6;CALN1;CSNK1D;COBL;NOX4;BAG5;SIRT2;CPEB4;KIF5A	0.08441624119793442	0.40988774892774826	cellular_component
GO:0018107	peptidyl-threonine phosphorylation	6	837	49	13332	0.007168458781362007	0.0036753675367536755	1.9504059688391484	9201;5599;57118;340156;817;2011	DCLK1;MAPK8;CAMK1D;MYLK4;CAMK2D;MARK2	0.08476513411917282	0.5684662025981576	biological_process
GO:1900027	regulation of ruffle assembly	2	837	8	13332	0.0023894862604540022	0.0006000600060006001	3.9820788530465943	5962;55920	RDX;RCC2	0.0856493109684933	0.5684662025981576	biological_process
GO:0032434	regulation of proteasomal ubiquitin-dependent protein catabolic process	2	837	8	13332	0.0023894862604540022	0.0006000600060006001	3.9820788530465943	369;79016	ARAF;DDA1	0.0856493109684933	0.5684662025981576	biological_process
GO:0051315	attachment of mitotic spindle microtubules to kinetochore	2	837	8	13332	0.0023894862604540022	0.0006000600060006001	3.9820788530465943	79003;1060	MIS12;CENPC	0.0856493109684933	0.5684662025981576	biological_process
GO:2000059	negative regulation of protein ubiquitination involved in ubiquitin-dependent protein catabolic process	2	837	8	13332	0.0023894862604540022	0.0006000600060006001	3.9820788530465943	51684;7471	SUFU;WNT1	0.0856493109684933	0.5684662025981576	biological_process
GO:0032784	regulation of DNA-templated transcription, elongation	2	837	8	13332	0.0023894862604540022	0.0006000600060006001	3.9820788530465943	6919;8861	TCEA2;LDB1	0.0856493109684933	0.5684662025981576	biological_process
GO:0071468	cellular response to acidic pH	2	837	8	13332	0.0023894862604540022	0.0006000600060006001	3.9820788530465943	26056;11261	RAB11FIP5;CHP1	0.0856493109684933	0.5684662025981576	biological_process
GO:0001946	lymphangiogenesis	2	837	8	13332	0.0023894862604540022	0.0006000600060006001	3.9820788530465943	93;659	ACVR2B;BMPR2	0.0856493109684933	0.5684662025981576	biological_process
GO:0030301	cholesterol transport	2	837	8	13332	0.0023894862604540022	0.0006000600060006001	3.9820788530465943	26119;4864	LDLRAP1;NPC1	0.0856493109684933	0.5684662025981576	biological_process
GO:0060134	prepulse inhibition	2	837	8	13332	0.0023894862604540022	0.0006000600060006001	3.9820788530465943	116443;2895	GRIN3A;GRID2	0.0856493109684933	0.5684662025981576	biological_process
GO:0090160	Golgi to lysosome transport	2	837	8	13332	0.0023894862604540022	0.0006000600060006001	3.9820788530465943	51479;164	ANKFY1;AP1G1	0.0856493109684933	0.5684662025981576	biological_process
GO:2001256	regulation of store-operated calcium entry	2	837	8	13332	0.0023894862604540022	0.0006000600060006001	3.9820788530465943	84502;6786	JPH4;STIM1	0.0856493109684933	0.5684662025981576	biological_process
GO:0021702	cerebellar Purkinje cell differentiation	2	837	8	13332	0.0023894862604540022	0.0006000600060006001	3.9820788530465943	23017;8861	FAIM2;LDB1	0.0856493109684933	0.5684662025981576	biological_process
GO:0043950	positive regulation of cAMP-mediated signaling	2	837	8	13332	0.0023894862604540022	0.0006000600060006001	3.9820788530465943	117;122042	ADCYAP1R1;RXFP2	0.0856493109684933	0.5684662025981576	biological_process
GO:0003279	cardiac septum development	2	837	8	13332	0.0023894862604540022	0.0006000600060006001	3.9820788530465943	10454;5125	TAB1;PCSK5	0.0856493109684933	0.5684662025981576	biological_process
GO:0030318	melanocyte differentiation	2	837	8	13332	0.0023894862604540022	0.0006000600060006001	3.9820788530465943	4286;4208	MITF;MEF2C	0.0856493109684933	0.5684662025981576	biological_process
GO:0036258	multivesicular body assembly	4	837	27	13332	0.0047789725209080045	0.0020252025202520253	2.359750431435019	79720;51028;9798;84313	VPS37B;VPS36;IST1;VPS25	0.08583598796034435	0.5684662025981576	biological_process
GO:0030308	negative regulation of cell growth	8	837	73	13332	0.009557945041816009	0.005475547554755476	1.7455688122943975	2273;323;26585;4088;3300;659;9538;29946	FHL1;APBB2;GREM1;SMAD3;DNAJB2;BMPR2;EI24;SERTAD3	0.08623140024166713	0.5684662025981576	biological_process
GO:0070207	protein homotrimerization	3	837	17	13332	0.0035842293906810036	0.001275127512751275	2.810879190385832	41;6497;6506	ASIC1;SKI;SLC1A2	0.08686541765273302	0.5684662025981576	biological_process
GO:0048589	developmental growth	3	837	17	13332	0.0035842293906810036	0.001275127512751275	2.810879190385832	4087;4088;8846	SMAD2;SMAD3;ALKBH1	0.08686541765273302	0.5684662025981576	biological_process
GO:0046326	positive regulation of glucose import	3	837	17	13332	0.0035842293906810036	0.001275127512751275	2.810879190385832	3479;1432;6506	IGF1;MAPK14;SLC1A2	0.08686541765273302	0.5684662025981576	biological_process
GO:0051497	negative regulation of stress fiber assembly	3	837	17	13332	0.0035842293906810036	0.001275127512751275	2.810879190385832	10163;3925;79822	WASF2;STMN1;ARHGAP28	0.08686541765273302	0.5684662025981576	biological_process
GO:0009267	cellular response to starvation	5	837	38	13332	0.005973715651135006	0.0028502850285028504	2.0958309752876816	10533;22863;7482;659;5899	ATG7;ATG14;WNT2B;BMPR2;RALB	0.0872089958565008	0.5687800272132459	biological_process
GO:0005525	GTP binding	28	794	334	12391	0.03526448362720403	0.02695504801872327	1.308270109654746	170575;8153;50808;54509;64225;2775;376267;2935;5869;54988;51715;5861;382;54552;203068;27314;5865;81876;127829;29925;126298;9567;51326;5870;4337;6242;5899;116987	GIMAP1;RND2;AK3;RHOF;ATL2;GNAO1;RAB15;GSPT1;RAB5B;ACSM5;RAB23;RAB1A;ARF6;GNL3L;TUBB;RAB30;RAB3B;RAB1B;ARL8A;GMPPB;IRGQ;GTPBP1;ARL17A;RAB6A;MOCS1;RTKN;RALB;AGAP1	0.0872775396287137	0.5482542831322513	molecular_function
GO:0008021	synaptic vesicle	8	900	76	14857	0.008888888888888889	0.005115433802248099	1.7376608187134504	22987;9066;143187;9162;2054;2903;22895;134957	SV2C;SYT7;VTI1A;DGKI;STX2;GRIN2A;RPH3A;STXBP5	0.08830255104187991	0.4202492508653595	cellular_component
GO:0006897	endocytosis	11	837	111	13332	0.013142174432497013	0.008325832583258325	1.5784817075139657	51479;9910;57706;4038;257364;53944;54453;4643;4864;5861;1453	ANKFY1;RABGAP1L;DENND1A;LRP4;SNX33;CSNK1G1;RIN2;MYO1E;NPC1;RAB1A;CSNK1D	0.08854029438278042	0.5755119134880727	biological_process
GO:0004114	3',5'-cyclic-nucleotide phosphodiesterase activity	2	794	8	12391	0.0025188916876574307	0.0006456298926640304	3.901448362720403	10846;5147	PDE10A;PDE6D	0.08875617399780122	0.5482542831322513	molecular_function
GO:0030306	ADP-ribosylation factor binding	2	794	8	12391	0.0025188916876574307	0.0006456298926640304	3.901448362720403	117;84440	ADCYAP1R1;RAB11FIP4	0.08875617399780122	0.5482542831322513	molecular_function
GO:0045295	gamma-catenin binding	2	794	8	12391	0.0025188916876574307	0.0006456298926640304	3.901448362720403	1825;11122	DSC3;PTPRT	0.08875617399780122	0.5482542831322513	molecular_function
GO:0043204	perikaryon	9	900	89	14857	0.01	0.005990442215790537	1.669325842696629	3745;10846;2899;3751;5798;3747;2043;22933;3736	KCNB1;PDE10A;GRIK3;KCND2;PTPRN;KCNC2;EPHA4;SIRT2;KCNA1	0.08942542965816165	0.4202492508653595	cellular_component
GO:0016020	membrane	104	900	1512	14857	0.11555555555555555	0.10177020932893585	1.1354556143445032	57731;54788;25791;3360;80267;51304;1740;1435;79443;4864;10492;23052;5717;54552;3843;4287;79869;29888;9529;10411;9857;9538;8575;90993;493;57763;10391;9491;23193;9404;55770;148867;26505;164;9570;161176;2677;8540;9904;5834;1825;4296;50862;25802;103;8831;7422;3925;9567;54497;1184;6506;84937;5098;4641;3798;23305;116443;10270;51068;26031;64225;51479;7798;8653;123041;54872;136853;8675;5007;10525;382;802…	SPTBN4;DNAJB12;NGEF;HTR4;EDEM3;ZDHHC3;DLG2;CSF1;FYCO1;NPC1;SYNCRIP;ENDOD1;PSMD11;GNL3L;IPO5;ATXN3;CPSF7;STRN4;BAG5;RAPGEF3;CEP350;EI24;PRKRA;CREB3L1;ATP2B4;ANKRA2;CORO2B;PSMF1;GANAB;LPXN;EXOC2;SLC30A7;CNNM3;AP1G1;GOSR2;SYNE3;GGCX;AGPS;RBM19;PYGB;DSC3;MAP3K11;RNF141;LMOD1;ADAR;SYNGAP1;VEGFA;STMN1;GTPBP1;HEATR5B;CLCN5;SLC1A2;ZNRF1;PCDHGC3;MYO1C;KIF5A;ACSL6;GRIN3A;AKAP8;NMD3;OSBPL3;ATL2;ANKFY1;LUZP1…	0.08943519526425271	0.4202492508653595	cellular_component
GO:0005901	caveola	5	900	40	14857	0.005555555555555556	0.002692333580130578	2.0634722222222224	117;6844;493;659;9472	ADCYAP1R1;VAMP2;ATP2B4;BMPR2;AKAP6	0.09215513939438437	0.426417972859949	cellular_component
GO:0005856	cytoskeleton	23	900	283	14857	0.025555555555555557	0.01904826007942384	1.3416215155084414	28951;9762;1641;65059;121512;57763;55785;26499;54509;56907;5147;137868;6812;347736;7145;2241;4638;83478;170954;23657;440730;8871;4643	TRIB2;LZTS3;DCX;RAPH1;FGD4;ANKRA2;FGD6;PLEK2;RHOF;SPIRE1;PDE6D;SGCZ;STXBP1;NME9;TNS1;FER;MYLK;ARHGAP24;PPP1R18;SLC7A11;TRIM67;SYNJ2;MYO1E	0.0926995593173802	0.426417972859949	cellular_component
GO:0030182	neuron differentiation	9	837	87	13332	0.010752688172043012	0.0065256525652565255	1.6477567667779016	50804;4208;7976;1756;9318;340371;7482;10014;8861	MYEF2;MEF2C;FZD3;DMD;COPS2;NRBP2;WNT2B;HDAC5;LDB1	0.09485135051580675	0.606914411583826	biological_process
GO:0006979	response to oxidative stress	5	837	39	13332	0.005973715651135006	0.0029252925292529252	2.0420917195110744	4520;11019;139189;4700;23657	MTF1;LIAS;DGKK;NDUFA6;SLC7A11	0.09514012573166093	0.606914411583826	biological_process
GO:0045471	response to ethanol	5	837	39	13332	0.005973715651135006	0.0029252925292529252	2.0420917195110744	117;116443;2903;3747;6138	ADCYAP1R1;GRIN3A;GRIN2A;KCNC2;RPL15	0.09514012573166093	0.606914411583826	biological_process
GO:0030512	negative regulation of transforming growth factor beta receptor signaling pathway	5	837	39	13332	0.005973715651135006	0.0029252925292529252	2.0420917195110744	6497;4088;2734;7471;9110	SKI;SMAD3;GLG1;WNT1;MTMR4	0.09514012573166093	0.606914411583826	biological_process
GO:0006479	protein methylation	4	837	28	13332	0.0047789725209080045	0.0021002100210021	2.27547363031234	7832;6634;2935;79823	BTG2;SNRPD3;GSPT1;CAMKMT	0.09541310333356891	0.606914411583826	biological_process
GO:0001942	hair follicle development	4	837	28	13332	0.0047789725209080045	0.0021002100210021	2.27547363031234	340481;8861;4038;7976	ZDHHC21;LDB1;LRP4;FZD3	0.09541310333356891	0.606914411583826	biological_process
GO:0009986	cell surface	28	900	357	14857	0.03111111111111111	0.02402907720266541	1.2947276688453158	11122;1756;2043;3786;57611;117;3321;4038;7976;6843;7471;64084;659;6569;7145;26585;9672;3679;170689;117285;56650;23657;7422;6900;6506;2903;41;3736	PTPRT;DMD;EPHA4;KCNQ3;ISLR2;ADCYAP1R1;IGSF3;LRP4;FZD3;VAMP1;WNT1;CLSTN2;BMPR2;SLC34A1;TNS1;GREM1;SDC3;ITGA7;ADAMTS15;DEFB118;CLDND1;SLC7A11;VEGFA;CNTN2;SLC1A2;GRIN2A;ASIC1;KCNA1	0.09679100662539054	0.42742096934982915	cellular_component
GO:0034220	ion transmembrane transport	12	837	126	13332	0.014336917562724014	0.009450945094509451	1.5169824202082267	1185;493;100533105;4284;1184;23327;6337;23678;53373;482;10345;41	CLCN6;ATP2B4;C8orf44-SGK3;MIP;CLCN5;NEDD4L;SCNN1A;SGK3;TPCN1;ATP1B2;TRDN;ASIC1	0.09753736928131553	0.606914411583826	biological_process
GO:0007179	transforming growth factor beta receptor signaling pathway	6	837	51	13332	0.007168458781362007	0.003825382538253825	1.8739194602572213	4087;6497;10454;4088;9110;7044	SMAD2;SKI;TAB1;SMAD3;MTMR4;LEFTY2	0.0984901177647874	0.606914411583826	biological_process
GO:0043209	myelin sheath	10	900	104	14857	0.011111111111111112	0.007000067308339504	1.5872863247863247	6900;23114;8506;6812;10681;9948;22933;5962;382;2775	CNTN2;NFASC;CNTNAP1;STXBP1;GNB5;WDR1;SIRT2;RDX;ARF6;GNAO1	0.09866761869223203	0.42742096934982915	cellular_component
GO:0005605	basal lamina	2	900	9	14857	0.0022222222222222222	0.00060577505552938	3.668395061728395	4811;3908	NID1;LAMA2	0.09941121595387382	0.42742096934982915	cellular_component
GO:0031985	Golgi cisterna	2	900	9	14857	0.0022222222222222222	0.00060577505552938	3.668395061728395	27314;8675	RAB30;STX16	0.09941121595387382	0.42742096934982915	cellular_component
GO:0098993	anchored component of synaptic vesicle membrane	2	900	9	14857	0.0022222222222222222	0.00060577505552938	3.668395061728395	5865;5869	RAB3B;RAB5B	0.09941121595387382	0.42742096934982915	cellular_component
GO:0005697	telomerase holoenzyme complex	2	900	9	14857	0.0022222222222222222	0.00060577505552938	3.668395061728395	23293;7011	SMG6;TEP1	0.09941121595387382	0.42742096934982915	cellular_component
GO:0060079	excitatory postsynaptic potential	3	837	18	13332	0.0035842293906810036	0.0013501350135013501	2.6547192353643965	9162;124925;2895	DGKI;SEZ6;GRID2	0.09958347562213744	0.606914411583826	biological_process
GO:0030534	adult behavior	3	837	18	13332	0.0035842293906810036	0.0013501350135013501	2.6547192353643965	22941;4097;6506	SHANK2;MAFG;SLC1A2	0.09958347562213744	0.606914411583826	biological_process
GO:0016973	poly(A)+ mRNA export from nucleus	3	837	18	13332	0.0035842293906810036	0.0013501350135013501	2.6547192353643965	84271;56943;57187	POLDIP3;ENY2;THOC2	0.09958347562213744	0.606914411583826	biological_process
GO:2000134	negative regulation of G1/S transition of mitotic cell cycle	3	837	18	13332	0.0035842293906810036	0.0013501350135013501	2.6547192353643965	2273;79027;10217	FHL1;ZNF655;CTDSPL	0.09958347562213744	0.606914411583826	biological_process
GO:0031016	pancreas development	3	837	18	13332	0.0035842293906810036	0.0013501350135013501	2.6547192353643965	4087;93;387597	SMAD2;ACVR2B;ILDR2	0.09958347562213744	0.606914411583826	biological_process
GO:0006607	NLS-bearing protein import into nucleus	3	837	18	13332	0.0035842293906810036	0.0013501350135013501	2.6547192353643965	473;3839;3843	RERE;KPNA3;IPO5	0.09958347562213744	0.606914411583826	biological_process
GO:0005643	nuclear pore	6	900	53	14857	0.006666666666666667	0.003567341993673016	1.868805031446541	9883;3839;64328;4641;56943;3843	POM121;KPNA3;XPO4;MYO1C;ENY2;IPO5	0.09976416218233998	0.42742096934982915	cellular_component
GO:0007268	chemical synaptic transmission	16	837	180	13332	0.019115890083632018	0.013501350135013501	1.4158502588610116	3749;170572;50488;10052;22987;5173;1740;6506;3751;2903;6854;3786;3360;3736;3798;9990	KCNC4;HTR3C;MINK1;GJC1;SV2C;PDYN;DLG2;SLC1A2;KCND2;GRIN2A;SYN2;KCNQ3;HTR4;KCNA1;KIF5A;SLC12A6	0.10092626107462147	0.606914411583826	biological_process
GO:0004550	nucleoside diphosphate kinase activity	3	794	18	12391	0.003778337531486146	0.0014526672584940683	2.6009655751469354	129607;347736;4833	CMPK2;NME9;NME4	0.10435617332539222	0.58985039881978	molecular_function
GO:0043425	bHLH transcription factor binding	3	794	18	12391	0.003778337531486146	0.0014526672584940683	2.6009655751469354	6667;4088;64375	SP1;SMAD3;IKZF4	0.10435617332539222	0.58985039881978	molecular_function
GO:0001158	enhancer sequence-specific DNA binding	3	794	18	12391	0.003778337531486146	0.0014526672584940683	2.6009655751469354	9095;8861;55893	TBX19;LDB1;ZNF395	0.10435617332539222	0.58985039881978	molecular_function
GO:0004709	MAP kinase kinase kinase activity	3	794	18	12391	0.003778337531486146	0.0014526672584940683	2.6009655751469354	369;51347;4214	ARAF;TAOK3;MAP3K1	0.10435617332539222	0.58985039881978	molecular_function
GO:0048018	receptor ligand activity	3	794	18	12391	0.003778337531486146	0.0014526672584940683	2.6009655751469354	7422;26585;7471	VEGFA;GREM1;WNT1	0.10435617332539222	0.58985039881978	molecular_function
GO:0042752	regulation of circadian rhythm	4	837	29	13332	0.0047789725209080045	0.002175217521752175	2.197009022370535	8864;5599;5187;1453	PER2;MAPK8;PER1;CSNK1D	0.10546786509974931	0.606914411583826	biological_process
GO:0021762	substantia nigra development	4	837	29	13332	0.0047789725209080045	0.002175217521752175	2.197009022370535	11240;22933;284612;7533	PADI2;SIRT2;SYPL2;YWHAH	0.10546786509974931	0.606914411583826	biological_process
GO:0019233	sensory perception of pain	4	837	29	13332	0.0047789725209080045	0.002175217521752175	2.197009022370535	3751;2903;8508;1740	KCND2;GRIN2A;NIPSNAP1;DLG2	0.10546786509974931	0.606914411583826	biological_process
GO:0006904	vesicle docking involved in exocytosis	4	837	29	13332	0.0047789725209080045	0.002175217521752175	2.197009022370535	376267;3745;6812;23233	RAB15;KCNB1;STXBP1;EXOC6B	0.10546786509974931	0.606914411583826	biological_process
GO:0090051	negative regulation of cell migration involved in sprouting angiogenesis	2	837	9	13332	0.0023894862604540022	0.0006750675067506751	3.5396256471525285	10014;79812	HDAC5;MMRN2	0.10567376708969943	0.606914411583826	biological_process
GO:0006476	protein deacetylation	2	837	9	13332	0.0023894862604540022	0.0006750675067506751	3.5396256471525285	10014;22933	HDAC5;SIRT2	0.10567376708969943	0.606914411583826	biological_process
GO:0086005	ventricular cardiac muscle cell action potential	2	837	9	13332	0.0023894862604540022	0.0006750675067506751	3.5396256471525285	23327;5318	NEDD4L;PKP2	0.10567376708969943	0.606914411583826	biological_process
GO:0045598	regulation of fat cell differentiation	2	837	9	13332	0.0023894862604540022	0.0006750675067506751	3.5396256471525285	374462;79969	PTPRQ;ATAT1	0.10567376708969943	0.606914411583826	biological_process
GO:0061158	3'-UTR-mediated mRNA destabilization	2	837	9	13332	0.0023894862604540022	0.0006750675067506751	3.5396256471525285	9444;149041	QKI;RC3H1	0.10567376708969943	0.606914411583826	biological_process
GO:0042994	cytoplasmic sequestering of transcription factor	2	837	9	13332	0.0023894862604540022	0.0006750675067506751	3.5396256471525285	51684;7067	SUFU;THRA	0.10567376708969943	0.606914411583826	biological_process
GO:0035871	protein K11-linked deubiquitination	2	837	9	13332	0.0023894862604540022	0.0006750675067506751	3.5396256471525285	56957;55432	OTUD7B;YOD1	0.10567376708969943	0.606914411583826	biological_process
GO:2000378	negative regulation of reactive oxygen species metabolic process	2	837	9	13332	0.0023894862604540022	0.0006750675067506751	3.5396256471525285	22933;57103	SIRT2;TIGAR	0.10567376708969943	0.606914411583826	biological_process
GO:0050884	neuromuscular process controlling posture	2	837	9	13332	0.0023894862604540022	0.0006750675067506751	3.5396256471525285	104;8506	ADARB1;CNTNAP1	0.10567376708969943	0.606914411583826	biological_process
GO:0071425	hematopoietic stem cell proliferation	2	837	9	13332	0.0023894862604540022	0.0006750675067506751	3.5396256471525285	7471;7482	WNT1;WNT2B	0.10567376708969943	0.606914411583826	biological_process
GO:0051489	regulation of filopodium assembly	2	837	9	13332	0.0023894862604540022	0.0006750675067506751	3.5396256471525285	2039;382	DMTN;ARF6	0.10567376708969943	0.606914411583826	biological_process
GO:0010761	fibroblast migration	2	837	9	13332	0.0023894862604540022	0.0006750675067506751	3.5396256471525285	7145;8394	TNS1;PIP5K1A	0.10567376708969943	0.606914411583826	biological_process
GO:0035855	megakaryocyte development	2	837	9	13332	0.0023894862604540022	0.0006750675067506751	3.5396256471525285	25946;10163	ZNF385A;WASF2	0.10567376708969943	0.606914411583826	biological_process
GO:0071480	cellular response to gamma radiation	2	837	9	13332	0.0023894862604540022	0.0006750675067506751	3.5396256471525285	2002;50507	ELK1;NOX4	0.10567376708969943	0.606914411583826	biological_process
GO:0000288	nuclear-transcribed mRNA catabolic process, deadenylation-dependent decay	2	837	9	13332	0.0023894862604540022	0.0006750675067506751	3.5396256471525285	5433;149041	POLR2D;RC3H1	0.10567376708969943	0.606914411583826	biological_process
GO:1903358	regulation of Golgi organization	2	837	9	13332	0.0023894862604540022	0.0006750675067506751	3.5396256471525285	23271;6811	CAMSAP2;STX5	0.10567376708969943	0.606914411583826	biological_process
GO:0061157	mRNA destabilization	2	837	9	13332	0.0023894862604540022	0.0006750675067506751	3.5396256471525285	246175;10236	CNOT6L;HNRNPR	0.10567376708969943	0.606914411583826	biological_process
GO:1900006	positive regulation of dendrite development	2	837	9	13332	0.0023894862604540022	0.0006750675067506751	3.5396256471525285	124925;23242	SEZ6;COBL	0.10567376708969943	0.606914411583826	biological_process
GO:0047496	vesicle transport along microtubule	2	837	9	13332	0.0023894862604540022	0.0006750675067506751	3.5396256471525285	5861;10125	RAB1A;RASGRP1	0.10567376708969943	0.606914411583826	biological_process
GO:0010955	negative regulation of protein processing	2	837	9	13332	0.0023894862604540022	0.0006750675067506751	3.5396256471525285	29934;2734	SNX12;GLG1	0.10567376708969943	0.606914411583826	biological_process
GO:0006351	transcription, DNA-templated	110	837	1565	13332	0.13142174432497014	0.11738673867386738	1.1195621056488831	23361;166968;5087;116113;84146;1385;1960;1107;10838;55888;23060;127428;132660;9337;403341;222698;745;11143;83714;10765;63035;79175;23439;55662;246175;4088;55893;5187;22992;54796;25946;58158;9404;7690;84458;7536;9668;10336;56943;1432;23440;252884;57659;54014;6047;11176;5433;9604;7638;26523;10014;3223;56938;23466;55809;6497;10270;54816;79027;8848;7832;26137;57474;81606;6668;1523;342371;8089;11016;2…	ZNF629;MIER3;PBX1;FOXP4;ZNF644;CREB1;EGR3;CHD3;ZNF275;ZKSCAN7;ZNF609;TCEANC2;LIN54;CNOT8;ZBTB34;NKAPL;MYRF;KAT7;NRIP2;KDM5B;BCORL1;ZNF343;ATP1B4;HIF1AN;CNOT6L;SMAD3;ZNF395;PER1;KDM2A;BNC2;ZNF385A;NEUROD4;LPXN;ZNF131;LCOR;SF1;ZNF432;PCGF3;ENY2;MAPK14;OTP;ZNF396;ZBTB4;BRWD1;RNF4;BAZ2A;POLR2D;RNF14;ZNF221;AGO1;HDAC5;HOXC6;ARNTL2;CBX6;TRERF1;SKI;AKAP8;ZNF280D;ZNF655;TSC22D1;BTG2;ZBTB20;ZNF490;LBH;SP2…	0.1072454463762482	0.6141078536544687	biological_process
GO:0050900	leukocyte migration	8	837	77	13332	0.009557945041816009	0.005775577557755775	1.654889912954429	4680;2734;9672;482;90952;23428;23657;9057	CEACAM6;GLG1;SDC3;ATP1B2;ESAM;SLC7A8;SLC7A11;SLC7A6	0.10911277874104089	0.6229465468776341	biological_process
GO:0036122	BMP binding	2	794	9	12391	0.0025188916876574307	0.0007263336292470342	3.4679541001959135	26585;659	GREM1;BMPR2	0.10941575694801989	0.58985039881978	molecular_function
GO:0032041	NAD-dependent histone deacetylase activity (H3-K14 specific)	2	794	9	12391	0.0025188916876574307	0.0007263336292470342	3.4679541001959135	10014;79885	HDAC5;HDAC11	0.10941575694801989	0.58985039881978	molecular_function
GO:0035497	cAMP response element binding	2	794	9	12391	0.0025188916876574307	0.0007263336292470342	3.4679541001959135	90993;22926	CREB3L1;ATF6	0.10941575694801989	0.58985039881978	molecular_function
GO:0004571	mannosyl-oligosaccharide 1,2-alpha-mannosidase activity	2	794	9	12391	0.0025188916876574307	0.0007263336292470342	3.4679541001959135	57134;80267	MAN1C1;EDEM3	0.10941575694801989	0.58985039881978	molecular_function
GO:0045294	alpha-catenin binding	2	794	9	12391	0.0025188916876574307	0.0007263336292470342	3.4679541001959135	11122;5318	PTPRT;PKP2	0.10941575694801989	0.58985039881978	molecular_function
GO:0050998	nitric-oxide synthase binding	2	794	9	12391	0.0025188916876574307	0.0007263336292470342	3.4679541001959135	493;1756	ATP2B4;DMD	0.10941575694801989	0.58985039881978	molecular_function
GO:0042301	phosphate ion binding	2	794	9	12391	0.0025188916876574307	0.0007263336292470342	3.4679541001959135	10797;22895	MTHFD2;RPH3A	0.10941575694801989	0.58985039881978	molecular_function
GO:0030414	peptidase inhibitor activity	2	794	9	12391	0.0025188916876574307	0.0007263336292470342	3.4679541001959135	51050;280664	PI15;WFDC10B	0.10941575694801989	0.58985039881978	molecular_function
GO:0004702	signal transducer, downstream of receptor, with serine/threonine kinase activity	2	794	9	12391	0.0025188916876574307	0.0007263336292470342	3.4679541001959135	93;659	ACVR2B;BMPR2	0.10941575694801989	0.58985039881978	molecular_function
GO:0007265	Ras protein signal transduction	5	837	41	13332	0.005973715651135006	0.0030753075307530754	1.942477489291022	9402;8831;8315;10125;5899	GRAP2;SYNGAP1;BRAP;RASGRP1;RALB	0.11205326116282709	0.6319409075104251	biological_process
GO:0060041	retina development in camera-type eye	5	837	41	13332	0.005973715651135006	0.0030753075307530754	1.942477489291022	343035;56890;6497;7275;83552	RD3;MDM1;SKI;TUB;MFRP	0.11205326116282709	0.6319409075104251	biological_process
GO:0048278	vesicle docking	3	837	19	13332	0.0035842293906810036	0.0014251425142514252	2.5149971703452176	2054;6811;8675	STX2;STX5;STX16	0.11299503742657883	0.6319409075104251	biological_process
GO:0072332	intrinsic apoptotic signaling pathway by p53 class mediator	3	837	19	13332	0.0035842293906810036	0.0014251425142514252	2.5149971703452176	79698;23567;64393	ZMAT4;ZNF346;ZMAT3	0.11299503742657883	0.6319409075104251	biological_process
GO:0048675	axon extension	3	837	19	13332	0.0035842293906810036	0.0014251425142514252	2.5149971703452176	9201;4131;65059	DCLK1;MAP1B;RAPH1	0.11299503742657883	0.6319409075104251	biological_process
GO:0001822	kidney development	6	837	53	13332	0.007168458781362007	0.003975397539753975	1.8032055183607223	26108;4038;93;10972;5125;6569	PYGO1;LRP4;ACVR2B;TMED10;PCSK5;SLC34A1	0.11331580721990471	0.6319409075104251	biological_process
GO:0030334	regulation of cell migration	6	837	53	13332	0.007168458781362007	0.003975397539753975	1.8032055183607223	50488;100533105;3908;23678;8861;55920	MINK1;C8orf44-SGK3;LAMA2;SGK3;LDB1;RCC2	0.11331580721990471	0.6319409075104251	biological_process
GO:0060070	canonical Wnt signaling pathway	6	837	53	13332	0.007168458781362007	0.003975397539753975	1.8032055183607223	4088;7976;7471;90268;7482;3219	SMAD3;FZD3;WNT1;OTULIN;WNT2B;HOXB9	0.11331580721990471	0.6319409075104251	biological_process
GO:0005249	voltage-gated potassium channel activity	6	794	52	12391	0.007556675062972292	0.004196594302316197	1.8006684751017246	3749;3753;3751;3747;3786;3736	KCNC4;KCNE1;KCND2;KCNC2;KCNQ3;KCNA1	0.11372190471712529	0.6075413468221198	molecular_function
GO:0031012	extracellular matrix	15	900	176	14857	0.016666666666666666	0.011846267752574543	1.4069128787878789	4811;90187;23581;4239;3908;9672;5549;7044;64856;3915;4052;1293;9507;23193;79812	NID1;EMILIN3;CASP14;MFAP4;LAMA2;SDC3;PRELP;LEFTY2;VWA1;LAMC1;LTBP1;COL6A3;ADAMTS4;GANAB;MMRN2	0.11426992075287795	0.48330079028999684	cellular_component
GO:0005791	rough endoplasmic reticulum	4	900	31	14857	0.0044444444444444444	0.002086558524601198	2.130035842293907	7095;161176;117;23657	SEC62;SYNE3;ADCYAP1R1;SLC7A11	0.11528436330306767	0.48330079028999684	cellular_component
GO:0042149	cellular response to glucose starvation	4	837	30	13332	0.0047789725209080045	0.0022502250225022503	2.1237753882915174	22863;8897;143686;80315	ATG14;MTMR3;SESN3;CPEB4	0.11598054152710469	0.633252258477997	biological_process
GO:0006869	lipid transport	4	837	30	13332	0.0047789725209080045	0.0022502250225022503	2.1237753882915174	84725;55852;23762;4833	PLEKHA8;TEX2;OSBP2;NME4	0.11598054152710469	0.633252258477997	biological_process
GO:0006977	DNA damage response, signal transduction by p53 class mediator resulting in cell cycle arrest	4	837	30	13332	0.0047789725209080045	0.0022502250225022503	2.1237753882915174	9337;7832;246175;25946	CNOT8;BTG2;CNOT6L;ZNF385A	0.11598054152710469	0.633252258477997	biological_process
GO:0016607	nuclear speck	24	900	306	14857	0.02666666666666667	0.020596351887998923	1.294727668845316	163486;51533;10521;57459;8394;9404;10454;254225;57602;54883;57187;6569;1432;11176;9507;5433;25936;84656;4208;51503;10014;84271;22985;10772	DENND1B;PHF7;DDX17;GATAD2B;PIP5K1A;LPXN;TAB1;RNF169;USP36;CWC25;THOC2;SLC34A1;MAPK14;BAZ2A;ADAMTS4;POLR2D;NSL1;GLYR1;MEF2C;CWC15;HDAC5;POLDIP3;ACIN1;SRSF10	0.11699254498511419	0.48330079028999684	cellular_component
GO:0004364	glutathione transferase activity	3	794	19	12391	0.003778337531486146	0.001533370995077072	2.464072650139202	2939;2949;2938	GSTA2;GSTM5;GSTA1	0.11830445030904922	0.6263798127970196	molecular_function
GO:0030336	negative regulation of cell migration	7	837	66	13332	0.008363201911589008	0.0049504950495049506	1.6893667861409796	57522;5318;286205;56254;348110;11057;104	SRGAP1;PKP2;SCAI;RNF20;ARPIN;ABHD2;ADARB1	0.11883598927680009	0.633252258477997	biological_process
GO:0017146	NMDA selective glutamate receptor complex	2	900	10	14857	0.0022222222222222222	0.0006730833950326445	3.301555555555556	116443;2903	GRIN3A;GRIN2A	0.11944275824100609	0.48330079028999684	cellular_component
GO:0005721	pericentric heterochromatin	2	900	10	14857	0.0022222222222222222	0.0006730833950326445	3.301555555555556	23468;1060	CBX5;CENPC	0.11944275824100609	0.48330079028999684	cellular_component
GO:0032045	guanyl-nucleotide exchange factor complex	2	900	10	14857	0.0022222222222222222	0.0006730833950326445	3.301555555555556	9162;9844	DGKI;ELMO1	0.11944275824100609	0.48330079028999684	cellular_component
GO:0032588	trans-Golgi network membrane	7	900	69	14857	0.0077777777777777776	0.004644275425725247	1.6747020933977455	143187;3117;1174;8675;164;83698;3118	VTI1A;HLA-DQA1;AP1S1;STX16;AP1G1;CALN1;HLA-DQA2	0.1232183714428859	0.494003929546249	cellular_component
GO:0005578	proteinaceous extracellular matrix	17	900	207	14857	0.01888888888888889	0.013932826277175741	1.3557112184648417	81577;6695;90187;4239;10117;2734;9806;170689;5549;7482;255743;4052;7471;1293;1310;9507;84894	GFOD2;SPOCK1;EMILIN3;MFAP4;ENAM;GLG1;SPOCK2;ADAMTS15;PRELP;WNT2B;NPNT;LTBP1;WNT1;COL6A3;COL19A1;ADAMTS4;LINGO1	0.12468404823127316	0.4952749317915852	cellular_component
GO:0030315	T-tubule	4	900	32	14857	0.0044444444444444444	0.0021538668641044624	2.0634722222222224	493;817;5962;9472	ATP2B4;CAMK2D;RDX;AKAP6	0.12580209937955597	0.4952749317915852	cellular_component
GO:0001649	osteoblast differentiation	7	837	67	13332	0.008363201911589008	0.005025502550255026	1.6641523564970844	6474;90993;4208;50846;121340;103;10492	SHOX2;CREB3L1;MEF2C;DHH;SP7;ADAR;SYNCRIP	0.12596839754095948	0.633252258477997	biological_process
GO:0002576	platelet degranulation	7	837	67	13332	0.008363201911589008	0.005025502550255026	1.6641523564970844	23052;10184;27154;6812;9948;7044;8407	ENDOD1;LHFPL2;BRPF3;STXBP1;WDR1;LEFTY2;TAGLN2	0.12596839754095948	0.633252258477997	biological_process
GO:0071947	protein deubiquitination involved in ubiquitin-dependent protein catabolic process	2	837	10	13332	0.0023894862604540022	0.00075007500750075	3.185663082437276	54764;56957	ZRANB1;OTUD7B	0.12678940050702325	0.633252258477997	biological_process
GO:0007569	cell aging	2	837	10	13332	0.0023894862604540022	0.00075007500750075	3.185663082437276	50507;5549	NOX4;PRELP	0.12678940050702325	0.633252258477997	biological_process
GO:0006228	UTP biosynthetic process	2	837	10	13332	0.0023894862604540022	0.00075007500750075	3.185663082437276	347736;4833	NME9;NME4	0.12678940050702325	0.633252258477997	biological_process
GO:0006937	regulation of muscle contraction	2	837	10	13332	0.0023894862604540022	0.00075007500750075	3.185663082437276	3736;4660	KCNA1;PPP1R12B	0.12678940050702325	0.633252258477997	biological_process
GO:0014003	oligodendrocyte development	2	837	10	13332	0.0023894862604540022	0.00075007500750075	3.185663082437276	745;79885	MYRF;HDAC11	0.12678940050702325	0.633252258477997	biological_process
GO:0051895	negative regulation of focal adhesion assembly	2	837	10	13332	0.0023894862604540022	0.00075007500750075	3.185663082437276	2039;55920	DMTN;RCC2	0.12678940050702325	0.633252258477997	biological_process
GO:0030833	regulation of actin filament polymerization	2	837	10	13332	0.0023894862604540022	0.00075007500750075	3.185663082437276	89848;5063	FCHSD1;PAK3	0.12678940050702325	0.633252258477997	biological_process
GO:1902895	positive regulation of pri-miRNA transcription from RNA polymerase II promoter	2	837	10	13332	0.0023894862604540022	0.00075007500750075	3.185663082437276	4088;7003	SMAD3;TEAD1	0.12678940050702325	0.633252258477997	biological_process
GO:0086064	cell communication by electrical coupling involved in cardiac conduction	2	837	10	13332	0.0023894862604540022	0.00075007500750075	3.185663082437276	482;5318	ATP1B2;PKP2	0.12678940050702325	0.633252258477997	biological_process
GO:0046827	positive regulation of protein export from nucleus	2	837	10	13332	0.0023894862604540022	0.00075007500750075	3.185663082437276	10411;64328	RAPGEF3;XPO4	0.12678940050702325	0.633252258477997	biological_process
GO:0030048	actin filament-based movement	2	837	10	13332	0.0023894862604540022	0.00075007500750075	3.185663082437276	10163;4643	WASF2;MYO1E	0.12678940050702325	0.633252258477997	biological_process
GO:0043523	regulation of neuron apoptotic process	2	837	10	13332	0.0023894862604540022	0.00075007500750075	3.185663082437276	23017;2895	FAIM2;GRID2	0.12678940050702325	0.633252258477997	biological_process
GO:0048169	regulation of long-term neuronal synaptic plasticity	2	837	10	13332	0.0023894862604540022	0.00075007500750075	3.185663082437276	8831;9145	SYNGAP1;SYNGR1	0.12678940050702325	0.633252258477997	biological_process
GO:0035970	peptidyl-threonine dephosphorylation	2	837	10	13332	0.0023894862604540022	0.00075007500750075	3.185663082437276	150290;22843	DUSP18;PPM1E	0.12678940050702325	0.633252258477997	biological_process
GO:0032793	positive regulation of CREB transcription factor activity	2	837	10	13332	0.0023894862604540022	0.00075007500750075	3.185663082437276	7422;57118	VEGFA;CAMK1D	0.12678940050702325	0.633252258477997	biological_process
GO:0042993	positive regulation of transcription factor import into nucleus	2	837	10	13332	0.0023894862604540022	0.00075007500750075	3.185663082437276	57506;4088	MAVS;SMAD3	0.12678940050702325	0.633252258477997	biological_process
GO:0045618	positive regulation of keratinocyte differentiation	2	837	10	13332	0.0023894862604540022	0.00075007500750075	3.185663082437276	147166;58495	TRIM16L;OVOL2	0.12678940050702325	0.633252258477997	biological_process
GO:0032332	positive regulation of chondrocyte differentiation	2	837	10	13332	0.0023894862604540022	0.00075007500750075	3.185663082437276	91461;4088	PKDCC;SMAD3	0.12678940050702325	0.633252258477997	biological_process
GO:0045780	positive regulation of bone resorption	2	837	10	13332	0.0023894862604540022	0.00075007500750075	3.185663082437276	54849;5578	DEF8;PRKCA	0.12678940050702325	0.633252258477997	biological_process
GO:0051382	kinetochore assembly	2	837	10	13332	0.0023894862604540022	0.00075007500750075	3.185663082437276	79003;1060	MIS12;CENPC	0.12678940050702325	0.633252258477997	biological_process
GO:0032727	positive regulation of interferon-alpha production	2	837	10	13332	0.0023894862604540022	0.00075007500750075	3.185663082437276	57506;56829	MAVS;ZC3HAV1	0.12678940050702325	0.633252258477997	biological_process
GO:0010592	positive regulation of lamellipodium assembly	2	837	10	13332	0.0023894862604540022	0.00075007500750075	3.185663082437276	10163;7471	WASF2;WNT1	0.12678940050702325	0.633252258477997	biological_process
GO:0043623	cellular protein complex assembly	2	837	10	13332	0.0023894862604540022	0.00075007500750075	3.185663082437276	54788;1756	DNAJB12;DMD	0.12678940050702325	0.633252258477997	biological_process
GO:0048168	regulation of neuronal synaptic plasticity	2	837	10	13332	0.0023894862604540022	0.00075007500750075	3.185663082437276	57338;6900	JPH3;CNTN2	0.12678940050702325	0.633252258477997	biological_process
GO:0060766	negative regulation of androgen receptor signaling pathway	2	837	10	13332	0.0023894862604540022	0.00075007500750075	3.185663082437276	26508;27086	HEYL;FOXP1	0.12678940050702325	0.633252258477997	biological_process
GO:0051090	regulation of DNA binding transcription factor activity	2	837	10	13332	0.0023894862604540022	0.00075007500750075	3.185663082437276	23678;100533105	SGK3;C8orf44-SGK3	0.12678940050702325	0.633252258477997	biological_process
GO:0032516	positive regulation of phosphoprotein phosphatase activity	2	837	10	13332	0.0023894862604540022	0.00075007500750075	3.185663082437276	51231;9472	VRK3;AKAP6	0.12678940050702325	0.633252258477997	biological_process
GO:0010762	regulation of fibroblast migration	2	837	10	13332	0.0023894862604540022	0.00075007500750075	3.185663082437276	2241;55920	FER;RCC2	0.12678940050702325	0.633252258477997	biological_process
GO:0017156	calcium ion regulated exocytosis	2	837	10	13332	0.0023894862604540022	0.00075007500750075	3.185663082437276	11261;9783	CHP1;RIMS3	0.12678940050702325	0.633252258477997	biological_process
GO:0045010	actin nucleation	2	837	10	13332	0.0023894862604540022	0.00075007500750075	3.185663082437276	56907;25802	SPIRE1;LMOD1	0.12678940050702325	0.633252258477997	biological_process
GO:0006883	cellular sodium ion homeostasis	2	837	10	13332	0.0023894862604540022	0.00075007500750075	3.185663082437276	482;23327	ATP1B2;NEDD4L	0.12678940050702325	0.633252258477997	biological_process
GO:0051496	positive regulation of stress fiber assembly	4	837	31	13332	0.0047789725209080045	0.002325232523252325	2.0552665047982424	10411;50507;4088;22843	RAPGEF3;NOX4;SMAD3;PPM1E	0.12692981919289945	0.633252258477997	biological_process
GO:0055007	cardiac muscle cell differentiation	3	837	20	13332	0.0035842293906810036	0.0015001500150015	2.3892473118279574	50507;3084;27086	NOX4;NRG1;FOXP1	0.12704541152417198	0.633252258477997	biological_process
GO:0001890	placenta development	3	837	20	13332	0.0035842293906810036	0.0015001500150015	2.3892473118279574	1747;8846;1432	DLX3;ALKBH1;MAPK14	0.12704541152417198	0.633252258477997	biological_process
GO:0043967	histone H4 acetylation	3	837	20	13332	0.0035842293906810036	0.0015001500150015	2.3892473118279574	147166;8089;5187	TRIM16L;YEATS4;PER1	0.12704541152417198	0.633252258477997	biological_process
GO:0044212	transcription regulatory region DNA binding	13	794	143	12391	0.0163727959697733	0.011540634331369542	1.418708495534692	58495;7067;51616;53335;90993;55809;64375;9658;4088;4208;6667;7471;11143	OVOL2;THRA;TAF9B;BCL11A;CREB3L1;TRERF1;IKZF4;ZNF516;SMAD3;MEF2C;SP1;WNT1;KAT7	0.12788166126500825	0.6424247265781948	molecular_function
GO:0000165	MAPK cascade	13	837	146	13332	0.015531660692951015	0.010951095109510952	1.4182746599891982	2674;8315;54756;5717;369;2675;3084;4208;10125;51347;57731;2903;9491	GFRA1;BRAP;IL17RD;PSMD11;ARAF;GFRA2;NRG1;MEF2C;RASGRP1;TAOK3;SPTBN4;GRIN2A;PSMF1	0.12831668205469668	0.6379361660807142	biological_process
GO:0031490	chromatin DNA binding	5	794	42	12391	0.006297229219143577	0.003389556936486159	1.8578325536763824	7067;9575;4088;23558;5187	THRA;CLOCK;SMAD3;WBP2;PER1	0.12890089501361207	0.6424247265781948	molecular_function
GO:0051726	regulation of cell cycle	6	837	55	13332	0.007168458781362007	0.004125412541254125	1.7376344086021507	65979;58495;1756;104;22933;8864	PHACTR4;OVOL2;DMD;ADARB1;SIRT2;PER2	0.12919962011772157	0.6406702812023101	biological_process
GO:0030674	protein binding, bridging	6	794	54	12391	0.007556675062972292	0.004358001775482205	1.733977050097957	51068;1301;1523;23468;1310;10345	NMD3;COL11A1;CUX1;CBX5;COL19A1;TRDN	0.12998536968890437	0.6424247265781948	molecular_function
GO:0001726	ruffle	7	900	70	14857	0.0077777777777777776	0.004711583765228512	1.6507777777777777	23242;121512;10163;55785;4289;5962;382	COBL;FGD4;WASF2;FGD6;MKLN1;RDX;ARF6	0.13021425434284878	0.5021108432436536	cellular_component
GO:0060333	interferon-gamma-mediated signaling pathway	5	837	43	13332	0.005973715651135006	0.0032253225322532255	1.8521296990914395	5724;3117;4938;3118;7726	PTAFR;HLA-DQA1;OAS1;HLA-DQA2;TRIM26	0.13030259648354822	0.6444786520163156	biological_process
GO:0060076	excitatory synapse	3	900	21	14857	0.0033333333333333335	0.0014134751295685536	2.3582539682539685	26045;9162;392617	LRRTM2;DGKI;ELFN1	0.13105509155884468	0.5021108432436536	cellular_component
GO:0005682	U5 snRNP	3	900	21	14857	0.0033333333333333335	0.0014134751295685536	2.3582539682539685	6634;7011;23005	SNRPD3;TEP1;MAPKBP1	0.13105509155884468	0.5021108432436536	cellular_component
GO:0019992	diacylglycerol binding	2	794	10	12391	0.0025188916876574307	0.000807037365830038	3.121158690176322	23025;10125	UNC13A;RASGRP1	0.1311711387301103	0.6424247265781948	molecular_function
GO:0015194	L-serine transmembrane transporter activity	2	794	10	12391	0.0025188916876574307	0.000807037365830038	3.121158690176322	55238;10169	SLC38A7;SERF2	0.1311711387301103	0.6424247265781948	molecular_function
GO:0008239	dipeptidyl-peptidase activity	2	794	10	12391	0.0025188916876574307	0.000807037365830038	3.121158690176322	54878;10279	DPP8;PRSS16	0.1311711387301103	0.6424247265781948	molecular_function
GO:0008066	glutamate receptor activity	2	794	10	12391	0.0025188916876574307	0.000807037365830038	3.121158690176322	2895;2899	GRID2;GRIK3	0.1311711387301103	0.6424247265781948	molecular_function
GO:0004697	protein kinase C activity	2	794	10	12391	0.0025188916876574307	0.000807037365830038	3.121158690176322	23683;5578	PRKD3;PRKCA	0.1311711387301103	0.6424247265781948	molecular_function
GO:0071837	HMG box domain binding	2	794	10	12391	0.0025188916876574307	0.000807037365830038	3.121158690176322	6667;3221	SP1;HOXC4	0.1311711387301103	0.6424247265781948	molecular_function
GO:0005730	nucleolus	47	900	657	14857	0.052222222222222225	0.044221579053644745	1.1809216979536614	56938;55809;10521;10270;51068;79027;10302;29946;25946;23468;8653;23567;1107;57602;51;342371;5007;91975;401541;55920;4641;51231;8540;54552;140576;9904;1656;56254;9683;104;10432;54014;221468;23293;11176;103;55170;3843;22843;64393;7343;50507;10687;22933;1352;8864;22985	ARNTL2;TRERF1;DDX17;AKAP8;NMD3;ZNF655;SNAPC5;SERTAD3;ZNF385A;CBX5;DDX3Y;ZNF346;CHD3;USP36;ACOX1;ATXN1L;OSBP;ZNF300;CENPP;RCC2;MYO1C;VRK3;AGPS;GNL3L;S100A16;RBM19;DDX6;RNF20;N4BP1;ADARB1;RBM14;BRWD1;TMEM217;SMG6;BAZ2A;ADAR;PRMT6;IPO5;PPM1E;ZMAT3;UBTF;NOX4;PNMA2;SIRT2;COX10;PER2;ACIN1	0.13213443243254042	0.5021108432436536	cellular_component
GO:0001205	transcriptional activator activity, RNA polymerase II distal enhancer sequence-specific DNA binding	3	794	20	12391	0.003778337531486146	0.001614074731660076	2.3408690176322415	5090;571;3221	PBX3;BACH1;HOXC4	0.13289700712773292	0.6424247265781948	molecular_function
GO:0019902	phosphatase binding	4	794	31	12391	0.005037783375314861	0.0025018158340731175	2.013650767855692	4087;57731;170954;4088	SMAD2;SPTBN4;PPP1R18;SMAD3	0.13401845578563742	0.6424247265781948	molecular_function
GO:0072686	mitotic spindle	5	900	45	14857	0.005555555555555556	0.0030288752776469006	1.8341975308641976	126731;29127;22933;6569;79969	CCSAP;RACGAP1;SIRT2;SLC34A1;ATAT1	0.1345584496446624	0.50258155978391	cellular_component
GO:0005871	kinesin complex	5	900	45	14857	0.005555555555555556	0.0030288752776469006	1.8341975308641976	347240;3797;89953;55083;3798	KIF24;KIF3C;KLC4;KIF26B;KIF5A	0.1345584496446624	0.50258155978391	cellular_component
GO:0006914	autophagy	9	837	94	13332	0.010752688172043012	0.007050705070507051	1.5250514756348663	10533;9779;143187;29978;22933;57103;81876;4864;5861	ATG7;TBC1D5;VTI1A;UBQLN2;SIRT2;TIGAR;RAB1B;NPC1;RAB1A	0.13511716399957324	0.6580551901503888	biological_process
GO:0008565	protein transporter activity	7	794	67	12391	0.008816120906801008	0.005407150351061254	1.630456032181661	7095;1174;3839;51194;164;799;3843	SEC62;AP1S1;KPNA3;IPO11;AP1G1;CALCR;IPO5	0.1360178745404602	0.6424247265781948	molecular_function
GO:0016324	apical plasma membrane	17	900	210	14857	0.01888888888888889	0.014134751295685536	1.3363439153439154	4640;1271;50507;3084;4284;7976;9497;83552;6337;659;22941;5962;6569;3747;482;3736;10768	MYO1A;CNTFR;NOX4;NRG1;MIP;FZD3;SLC4A7;MFRP;SCNN1A;BMPR2;SHANK2;RDX;SLC34A1;KCNC2;ATP1B2;KCNA1;AHCYL1	0.136602976069765	0.5045840899388984	cellular_component
GO:0000932	P-body	7	900	71	14857	0.0077777777777777776	0.004778892104731776	1.627527386541471	9924;149041;1656;26523;9337;5433;92312	PAN2;RC3H1;DDX6;AGO1;CNOT8;POLR2D;MEX3A	0.1374039054982355	0.5045840899388984	cellular_component
GO:0006898	receptor-mediated endocytosis	6	837	56	13332	0.007168458781362007	0.0042004200420042	1.706605222734255	143458;5298;5648;1174;26119;10525	LDLRAD3;PI4KB;MASP1;AP1S1;LDLRAP1;HYOU1	0.1375221370055516	0.6580551901503888	biological_process
GO:0007588	excretion	4	837	32	13332	0.0047789725209080045	0.0024002400240024004	1.9910394265232971	23327;10725;1184;10686	NEDD4L;NFAT5;CLCN5;CLDN16	0.13829304486993488	0.6580551901503888	biological_process
GO:0010811	positive regulation of cell-substrate adhesion	4	837	32	13332	0.0047789725209080045	0.0024002400240024004	1.9910394265232971	255743;9806;285613;4811	NPNT;SPOCK2;RELL2;NID1	0.13829304486993488	0.6580551901503888	biological_process
GO:0005890	sodium:potassium-exchanging ATPase complex	2	900	11	14857	0.0022222222222222222	0.000740391734535909	3.0014141414141418	482;23439	ATP1B2;ATP1B4	0.14035382770072408	0.5111218558768035	cellular_component
GO:0009411	response to UV	3	837	21	13332	0.0035842293906810036	0.0015751575157515751	2.27547363031234	10277;5599;84083	UBE4B;MAPK8;ZRANB3	0.14167887239130386	0.6580551901503888	biological_process
GO:0019933	cAMP-mediated signaling	3	837	21	13332	0.0035842293906810036	0.0015751575157515751	2.27547363031234	10411;117;9472	RAPGEF3;ADCYAP1R1;AKAP6	0.14167887239130386	0.6580551901503888	biological_process
GO:0001657	ureteric bud development	3	837	21	13332	0.0035842293906810036	0.0015751575157515751	2.27547363031234	4087;4088;255743	SMAD2;SMAD3;NPNT	0.14167887239130386	0.6580551901503888	biological_process
GO:0010862	positive regulation of pathway-restricted SMAD protein phosphorylation	3	837	21	13332	0.0035842293906810036	0.0015751575157515751	2.27547363031234	3626;659;7044	INHBC;BMPR2;LEFTY2	0.14167887239130386	0.6580551901503888	biological_process
GO:0007223	Wnt signaling pathway, calcium modulating pathway	3	837	21	13332	0.0035842293906810036	0.0015751575157515751	2.27547363031234	7976;2775;26523	FZD3;GNAO1;AGO1	0.14167887239130386	0.6580551901503888	biological_process
GO:0048468	cell development	3	837	21	13332	0.0035842293906810036	0.0015751575157515751	2.27547363031234	10052;3626;7044	GJC1;INHBC;LEFTY2	0.14167887239130386	0.6580551901503888	biological_process
GO:0000977	RNA polymerase II regulatory region sequence-specific DNA binding	13	794	146	12391	0.0163727959697733	0.011782745541118553	1.389556951105897	221937;2104;5089;22926;63876;346389;4208;23051;9925;6667;57659;1523;3219	FOXK1;ESRRG;PBX2;ATF6;PKNOX2;MACC1;MEF2C;ZHX3;ZBTB5;SP1;ZBTB4;CUX1;HOXB9	0.143116775718878	0.6424247265781948	molecular_function
GO:0005096	GTPase activator activity	20	794	242	12391	0.02518891687657431	0.019530304253086918	1.2897349959406292	10681;23108;29127;57522;79822;9779;83478;54453;51306;8831;9910;9459;5902;10125;5998;64786;134957;143872;116987;9815	GNB5;RAP1GAP2;RACGAP1;SRGAP1;ARHGAP28;TBC1D5;ARHGAP24;RIN2;FAM13B;SYNGAP1;RABGAP1L;ARHGEF6;RANBP1;RASGRP1;RGS3;TBC1D15;STXBP5;ARHGAP42;AGAP1;GIT2	0.14535845919195858	0.6424247265781948	molecular_function
GO:0015485	cholesterol binding	4	794	32	12391	0.005037783375314861	0.0025825195706561214	1.9507241813602014	23762;4864;114876;26031	OSBP2;NPC1;OSBPL1A;OSBPL3	0.14588248758477762	0.6424247265781948	molecular_function
GO:0048208	COPII vesicle coating	6	837	57	13332	0.007168458781362007	0.004275427542754276	1.676664780230145	10972;81876;9570;6811;5861;1453	TMED10;RAB1B;GOSR2;STX5;RAB1A;CSNK1D	0.1460885733745508	0.6580551901503888	biological_process
GO:0042391	regulation of membrane potential	6	837	57	13332	0.007168458781362007	0.004275427542754276	1.676664780230145	2899;23327;1756;41;3736;9783	GRIK3;NEDD4L;DMD;ASIC1;KCNA1;RIMS3	0.1460885733745508	0.6580551901503888	biological_process
GO:0005667	transcription factor complex	11	900	127	14857	0.012222222222222223	0.008548159116914585	1.4298075240594927	4087;56938;9915;55809;5089;6497;9575;4088;5087;5090;8861	SMAD2;ARNTL2;ARNT2;TRERF1;PBX2;SKI;CLOCK;SMAD3;PBX1;PBX3;LDB1	0.14730151996008173	0.5319897869632704	cellular_component
GO:0030742	GTP-dependent protein binding	3	794	21	12391	0.003778337531486146	0.0016947784682430796	2.229399064411659	5865;5869;164	RAB3B;RAB5B;AP1G1	0.1480742413288006	0.6424247265781948	molecular_function
GO:0030552	cAMP binding	3	794	21	12391	0.003778337531486146	0.0016947784682430796	2.229399064411659	10411;10846;5576	RAPGEF3;PDE10A;PRKAR2A	0.1480742413288006	0.6424247265781948	molecular_function
GO:0051018	protein kinase A binding	3	794	21	12391	0.003778337531486146	0.0016947784682430796	2.229399064411659	10163;5962;9472	WASF2;RDX;AKAP6	0.1480742413288006	0.6424247265781948	molecular_function
GO:0038095	Fc-epsilon receptor signaling pathway	7	837	70	13332	0.008363201911589008	0.005250525052505251	1.5928315412186378	9402;5717;10454;7410;9491;2241;4214	GRAP2;PSMD11;TAB1;VAV2;PSMF1;FER;MAP3K1	0.14861467525258162	0.6580551901503888	biological_process
GO:0019903	protein phosphatase binding	5	794	44	12391	0.006297229219143577	0.003550964409652167	1.773385619418365	387837;8897;1432;9110;51231	CLEC12B;MTMR3;MAPK14;MTMR4;VRK3	0.14873484614285798	0.6424247265781948	molecular_function
GO:0019882	antigen processing and presentation	2	837	11	13332	0.0023894862604540022	0.0008250825082508251	2.8960573476702507	5865;5869	RAB3B;RAB5B	0.1487806692907584	0.6580551901503888	biological_process
GO:0015012	heparan sulfate proteoglycan biosynthetic process	2	837	11	13332	0.0023894862604540022	0.0008250825082508251	2.8960573476702507	64131;26035	XYLT1;GLCE	0.1487806692907584	0.6580551901503888	biological_process
GO:1900181	negative regulation of protein localization to nucleus	2	837	11	13332	0.0023894862604540022	0.0008250825082508251	2.8960573476702507	9201;56957	DCLK1;OTUD7B	0.1487806692907584	0.6580551901503888	biological_process
GO:0010951	negative regulation of endopeptidase activity	2	837	11	13332	0.0023894862604540022	0.0008250825082508251	2.8960573476702507	9806;6695	SPOCK2;SPOCK1	0.1487806692907584	0.6580551901503888	biological_process
GO:0046653	tetrahydrofolate metabolic process	2	837	11	13332	0.0023894862604540022	0.0008250825082508251	2.8960573476702507	10797;6472	MTHFD2;SHMT2	0.1487806692907584	0.6580551901503888	biological_process
GO:0060384	innervation	2	837	11	13332	0.0023894862604540022	0.0008250825082508251	2.8960573476702507	104;23025	ADARB1;UNC13A	0.1487806692907584	0.6580551901503888	biological_process
GO:0048566	embryonic digestive tract development	2	837	11	13332	0.0023894862604540022	0.0008250825082508251	2.8960573476702507	91461;5125	PKDCC;PCSK5	0.1487806692907584	0.6580551901503888	biological_process
GO:0006801	superoxide metabolic process	2	837	11	13332	0.0023894862604540022	0.0008250825082508251	2.8960573476702507	50507;9644	NOX4;SH3PXD2A	0.1487806692907584	0.6580551901503888	biological_process
GO:0007041	lysosomal transport	2	837	11	13332	0.0023894862604540022	0.0008250825082508251	2.8960573476702507	4864;138050	NPC1;HGSNAT	0.1487806692907584	0.6580551901503888	biological_process
GO:1900025	negative regulation of substrate adhesion-dependent cell spreading	2	837	11	13332	0.0023894862604540022	0.0008250825082508251	2.8960573476702507	2039;55920	DMTN;RCC2	0.1487806692907584	0.6580551901503888	biological_process
GO:0001702	gastrulation with mouth forming second	2	837	11	13332	0.0023894862604540022	0.0008250825082508251	2.8960573476702507	93;8861	ACVR2B;LDB1	0.1487806692907584	0.6580551901503888	biological_process
GO:2000010	positive regulation of protein localization to cell surface	2	837	11	13332	0.0023894862604540022	0.0008250825082508251	2.8960573476702507	3084;257364	NRG1;SNX33	0.1487806692907584	0.6580551901503888	biological_process
GO:0061001	regulation of dendritic spine morphogenesis	2	837	11	13332	0.0023894862604540022	0.0008250825082508251	2.8960573476702507	9762;2043	LZTS3;EPHA4	0.1487806692907584	0.6580551901503888	biological_process
GO:0019068	virion assembly	2	837	11	13332	0.0023894862604540022	0.0008250825082508251	2.8960573476702507	81876;5861	RAB1B;RAB1A	0.1487806692907584	0.6580551901503888	biological_process
GO:0006183	GTP biosynthetic process	2	837	11	13332	0.0023894862604540022	0.0008250825082508251	2.8960573476702507	347736;4833	NME9;NME4	0.1487806692907584	0.6580551901503888	biological_process
GO:0033962	cytoplasmic mRNA processing body assembly	2	837	11	13332	0.0023894862604540022	0.0008250825082508251	2.8960573476702507	149041;1656	RC3H1;DDX6	0.1487806692907584	0.6580551901503888	biological_process
GO:0007520	myoblast fusion	2	837	11	13332	0.0023894862604540022	0.0008250825082508251	2.8960573476702507	7471;50937	WNT1;CDON	0.1487806692907584	0.6580551901503888	biological_process
GO:0002052	positive regulation of neuroblast proliferation	2	837	11	13332	0.0023894862604540022	0.0008250825082508251	2.8960573476702507	23440;7976	OTP;FZD3	0.1487806692907584	0.6580551901503888	biological_process
GO:0006241	CTP biosynthetic process	2	837	11	13332	0.0023894862604540022	0.0008250825082508251	2.8960573476702507	347736;4833	NME9;NME4	0.1487806692907584	0.6580551901503888	biological_process
GO:2000009	negative regulation of protein localization to cell surface	2	837	11	13332	0.0023894862604540022	0.0008250825082508251	2.8960573476702507	23327;257364	NEDD4L;SNX33	0.1487806692907584	0.6580551901503888	biological_process
GO:0071398	cellular response to fatty acid	2	837	11	13332	0.0023894862604540022	0.0008250825082508251	2.8960573476702507	5724;6602	PTAFR;SMARCD1	0.1487806692907584	0.6580551901503888	biological_process
GO:0045821	positive regulation of glycolytic process	2	837	11	13332	0.0023894862604540022	0.0008250825082508251	2.8960573476702507	5208;957	PFKFB2;ENTPD5	0.1487806692907584	0.6580551901503888	biological_process
GO:0010801	negative regulation of peptidyl-threonine phosphorylation	2	837	11	13332	0.0023894862604540022	0.0008250825082508251	2.8960573476702507	2039;22933	DMTN;SIRT2	0.1487806692907584	0.6580551901503888	biological_process
GO:0016578	histone deubiquitination	2	837	11	13332	0.0023894862604540022	0.0008250825082508251	2.8960573476702507	56970;56943	ATXN7L3;ENY2	0.1487806692907584	0.6580551901503888	biological_process
GO:0033574	response to testosterone	2	837	11	13332	0.0023894862604540022	0.0008250825082508251	2.8960573476702507	4678;27086	NASP;FOXP1	0.1487806692907584	0.6580551901503888	biological_process
GO:0007019	microtubule depolymerization	2	837	11	13332	0.0023894862604540022	0.0008250825082508251	2.8960573476702507	3925;347240	STMN1;KIF24	0.1487806692907584	0.6580551901503888	biological_process
GO:0003407	neural retina development	2	837	11	13332	0.0023894862604540022	0.0008250825082508251	2.8960573476702507	493;84440	ATP2B4;RAB11FIP4	0.1487806692907584	0.6580551901503888	biological_process
GO:0048821	erythrocyte development	2	837	11	13332	0.0023894862604540022	0.0008250825082508251	2.8960573476702507	669;2039	BPGM;DMTN	0.1487806692907584	0.6580551901503888	biological_process
GO:0010001	glial cell differentiation	2	837	11	13332	0.0023894862604540022	0.0008250825082508251	2.8960573476702507	58158;3084	NEUROD4;NRG1	0.1487806692907584	0.6580551901503888	biological_process
GO:0042307	positive regulation of protein import into nucleus	2	837	11	13332	0.0023894862604540022	0.0008250825082508251	2.8960573476702507	1432;3843	MAPK14;IPO5	0.1487806692907584	0.6580551901503888	biological_process
GO:0060402	calcium ion transport into cytosol	2	837	11	13332	0.0023894862604540022	0.0008250825082508251	2.8960573476702507	84502;57338	JPH4;JPH3	0.1487806692907584	0.6580551901503888	biological_process
GO:0051602	response to electrical stimulus	2	837	11	13332	0.0023894862604540022	0.0008250825082508251	2.8960573476702507	7832;7976	BTG2;FZD3	0.1487806692907584	0.6580551901503888	biological_process
GO:1900029	positive regulation of ruffle assembly	2	837	11	13332	0.0023894862604540022	0.0008250825082508251	2.8960573476702507	23242;54849	COBL;DEF8	0.1487806692907584	0.6580551901503888	biological_process
GO:0032922	circadian regulation of gene expression	4	837	33	13332	0.0047789725209080045	0.0024752475247524753	1.9307048984468338	8864;9575;5187;1453	PER2;CLOCK;PER1;CSNK1D	0.15004645607830636	0.6591081769284507	biological_process
GO:0045071	negative regulation of viral genome replication	4	837	33	13332	0.0047789725209080045	0.0024752475247524753	1.9307048984468338	57506;103;4938;56829	MAVS;ADAR;OAS1;ZC3HAV1	0.15004645607830636	0.6591081769284507	biological_process
GO:0051453	regulation of intracellular pH	4	837	33	13332	0.0047789725209080045	0.0024752475247524753	1.9307048984468338	9497;84679;9498;11261	SLC4A7;SLC9A7;SLC4A8;CHP1	0.15004645607830636	0.6591081769284507	biological_process
GO:0008270	zinc ion binding	47	794	629	12391	0.05919395465994962	0.05076265031070939	1.1660926743901998	6497;55662;10270;4088;57590;56957;1756;23220;54799;57459;22895;22992;25946;4214;6919;23567;1107;54790;7536;5578;65249;9866;2104;64375;473;4077;51200;170689;144165;6047;64393;11143;28970;8315;7067;25820;440730;1837;10765;10125;147166;79698;2903;50846;22933;4938;7726	SKI;HIF1AN;AKAP8;SMAD3;WDFY1;OTUD7B;DMD;DTX4;MBTD1;GATAD2B;RPH3A;KDM2A;ZNF385A;MAP3K1;TCEA2;ZNF346;CHD3;TET2;SF1;PRKCA;ZSWIM4;TRIM66;ESRRG;IKZF4;RERE;NBR1;CPA4;ADAMTS15;PRICKLE1;RNF4;ZMAT3;KAT7;C11orf54;BRAP;THRA;ARIH1;TRIM67;DTNA;KDM5B;RASGRP1;TRIM16L;ZMAT4;GRIN2A;DHH;SIRT2;OAS1;TRIM26	0.15046639026199138	0.6424247265781948	molecular_function
GO:0005783	endoplasmic reticulum	50	900	712	14857	0.05555555555555555	0.047923537726324295	1.1592540574282146	94103;170575;90993;22926;6745;10972;54788;57157;2043;9491;80267;10345;10768;64225;387923;10236;11261;957;23017;57134;54872;4284;29095;285362;6786;286451;5578;10525;4864;10492;5451;29097;204219;7095;54499;64429;124925;29974;55852;54757;10396;80235;2861;29785;2903;9538;79188;80315;3736;4938	ORMDL3;GIMAP1;CREB3L1;ATF6;SSR1;TMED10;DNAJB12;PHTF2;EPHA4;PSMF1;EDEM3;TRDN;AHCYL1;ATL2;SERP2;HNRNPR;CHP1;ENTPD5;FAIM2;MAN1C1;PIGG;MIP;ORMDL2;SUMF1;STIM1;YIPF6;PRKCA;HYOU1;NPC1;SYNCRIP;POU2F1;CNIH4;CERS3;SEC62;TMCO1;ZDHHC6;SEZ6;A1CF;TEX2;FAM20A;ATP8A1;PIGZ;GPR37;CYP2S1;GRIN2A;EI24;TMEM43;CPEB4;KCNA1;OAS1	0.152666598419252	0.5468467500755174	cellular_component
GO:0070410	co-SMAD binding	2	794	11	12391	0.0025188916876574307	0.0008877411024130417	2.837416991069384	4087;4088	SMAD2;SMAD3	0.15379748550326514	0.6424247265781948	molecular_function
GO:0003995	acyl-CoA dehydrogenase activity	2	794	11	12391	0.0025188916876574307	0.0008877411024130417	2.837416991069384	36;51	ACADSB;ACOX1	0.15379748550326514	0.6424247265781948	molecular_function
GO:0004708	MAP kinase kinase activity	2	794	11	12391	0.0025188916876574307	0.0008877411024130417	2.837416991069384	4293;5063	MAP3K9;PAK3	0.15379748550326514	0.6424247265781948	molecular_function
GO:0005313	L-glutamate transmembrane transporter activity	2	794	11	12391	0.0025188916876574307	0.0008877411024130417	2.837416991069384	55238;6506	SLC38A7;SLC1A2	0.15379748550326514	0.6424247265781948	molecular_function
GO:0051019	mitogen-activated protein kinase binding	2	794	11	12391	0.0025188916876574307	0.0008877411024130417	2.837416991069384	5724;4077	PTAFR;NBR1	0.15379748550326514	0.6424247265781948	molecular_function
GO:0050321	tau-protein kinase activity	2	794	11	12391	0.0025188916876574307	0.0008877411024130417	2.837416991069384	2011;1453	MARK2;CSNK1D	0.15379748550326514	0.6424247265781948	molecular_function
GO:0004143	diacylglycerol kinase activity	2	794	11	12391	0.0025188916876574307	0.0008877411024130417	2.837416991069384	9162;139189	DGKI;DGKK	0.15379748550326514	0.6424247265781948	molecular_function
GO:0070628	proteasome binding	2	794	11	12391	0.0025188916876574307	0.0008877411024130417	2.837416991069384	9491;3300	PSMF1;DNAJB2	0.15379748550326514	0.6424247265781948	molecular_function
GO:0034450	ubiquitin-ubiquitin ligase activity	2	794	11	12391	0.0025188916876574307	0.0008877411024130417	2.837416991069384	10277;9354	UBE4B;UBE4A	0.15379748550326514	0.6424247265781948	molecular_function
GO:0008083	growth factor activity	8	794	82	12391	0.010075566750629723	0.006617706399806311	1.5225164342323523	7422;2259;3479;3626;3084;346389;7044;1435	VEGFA;FGF14;IGF1;INHBC;NRG1;MACC1;LEFTY2;CSF1	0.15383526336273803	0.6424247265781948	molecular_function
GO:0018108	peptidyl-tyrosine phosphorylation	3	837	22	13332	0.0035842293906810036	0.0016501650165016502	2.172043010752688	91461;2241;2043	PKDCC;FER;EPHA4	0.1568393274013545	0.6772397494856993	biological_process
GO:0001578	microtubule bundle formation	3	837	22	13332	0.0035842293906810036	0.0016501650165016502	2.172043010752688	89796;4131;11261	NAV1;MAP1B;CHP1	0.1568393274013545	0.6772397494856993	biological_process
GO:0045773	positive regulation of axon extension	3	837	22	13332	0.0035842293906810036	0.0016501650165016502	2.172043010752688	57611;4131;3084	ISLR2;MAP1B;NRG1	0.1568393274013545	0.6772397494856993	biological_process
GO:0006699	bile acid biosynthetic process	3	837	22	13332	0.0035842293906810036	0.0016501650165016502	2.172043010752688	5007;114876;26031	OSBP;OSBPL1A;OSBPL3	0.1568393274013545	0.6772397494856993	biological_process
GO:0048701	embryonic cranial skeleton morphogenesis	3	837	22	13332	0.0035842293906810036	0.0016501650165016502	2.172043010752688	4087;29985;4088	SMAD2;SLC39A3;SMAD3	0.1568393274013545	0.6772397494856993	biological_process
GO:0007205	protein kinase C-activating G-protein coupled receptor signaling pathway	3	837	22	13332	0.0035842293906810036	0.0016501650165016502	2.172043010752688	23683;9162;139189	PRKD3;DGKI;DGKK	0.1568393274013545	0.6772397494856993	biological_process
GO:0001707	mesoderm formation	3	837	22	13332	0.0035842293906810036	0.0016501650165016502	2.172043010752688	4087;4088;659	SMAD2;SMAD3;BMPR2	0.1568393274013545	0.6772397494856993	biological_process
GO:0046872	metal ion binding	140	794	2019	12391	0.17632241813602015	0.16294084416108465	1.08212535072978	23361;121512;55785;116113;9162;84146;7410;121340;1960;2775;29066;54764;10322;115;54988;10838;80774;6667;79443;116372;55888;23060;23052;9941;139189;132660;9337;403341;92312;2872;27154;730051;5063;4337;80315;9815;84083;79175;4087;4520;3983;369;1806;493;58525;149041;246175;55893;93;54796;9404;55680;7690;659;9668;22891;10336;4833;58495;255488;55870;643853;56254;252884;104;57659;23293;50862;9507;11176…	ZNF629;FGD4;FGD6;FOXP4;DGKI;ZNF644;VAV2;SP7;EGR3;GNAO1;ZC3H7A;ZRANB1;SMYD5;ADCY9;ACSM5;ZNF275;LIMD2;SP1;FYCO1;LYPD1;ZKSCAN7;ZNF609;ENDOD1;EXOG;DGKK;LIN54;CNOT8;ZBTB34;MEX3A;MKNK2;BRPF3;ZNF814;PAK3;MOCS1;CPEB4;GIT2;ZRANB3;ZNF343;SMAD2;MTF1;ABLIM1;ARAF;DPYD;ATP2B4;WIZ;RC3H1;CNOT6L;ZNF395;ACVR2B;BNC2;LPXN;RUFY2;ZNF131;BMPR2;ZNF432;ZNF365;PCGF3;NME4;OVOL2;RNF144B;ASH1L;TMPPE;RNF20;ZNF396;ADARB1;ZBTB4…	0.15726979307201092	0.6506960600878872	molecular_function
GO:0015459	potassium channel regulator activity	4	794	33	12391	0.005037783375314861	0.0026632233072391254	1.8916113273795891	23678;11261;23327;100533105	SGK3;CHP1;NEDD4L;C8orf44-SGK3	0.1581370207444425	0.6506960600878872	molecular_function
GO:0000149	SNARE binding	5	794	45	12391	0.006297229219143577	0.003631668146235171	1.7339770500979568	143187;6812;2054;9570;6811	VTI1A;STXBP1;STX2;GOSR2;STX5	0.15910780558641424	0.6506960600878872	molecular_function
GO:0006874	cellular calcium ion homeostasis	5	837	46	13332	0.005973715651135006	0.0034503450345034505	1.731338631759389	123041;493;284612;6786;10345	SLC24A4;ATP2B4;SYPL2;STIM1;TRDN	0.1599786123178367	0.6772397494856993	biological_process
GO:0005790	smooth endoplasmic reticulum	2	900	12	14857	0.0022222222222222222	0.0008077000740391734	2.7512962962962964	84502;10525	JPH4;HYOU1	0.16196465596568405	0.5707947956209994	cellular_component
GO:0071565	nBAF complex	2	900	12	14857	0.0022222222222222222	0.0008077000740391734	2.7512962962962964	8110;6602	DPF3;SMARCD1	0.16196465596568405	0.5707947956209994	cellular_component
GO:0030838	positive regulation of actin filament polymerization	4	837	34	13332	0.0047789725209080045	0.00255025502550255	1.8739194602572211	2241;4641;382;25802	FER;MYO1C;ARF6;LMOD1	0.1621653993529648	0.6772397494856993	biological_process
GO:0007032	endosome organization	4	837	34	13332	0.0047789725209080045	0.00255025502550255	1.8739194602572211	55654;257364;5869;84376	TMEM127;SNX33;RAB5B;HOOK3	0.1621653993529648	0.6772397494856993	biological_process
GO:0022008	neurogenesis	4	837	34	13332	0.0047789725209080045	0.00255025502550255	1.8739194602572211	6695;2903;3084;53335	SPOCK1;GRIN2A;NRG1;BCL11A	0.1621653993529648	0.6772397494856993	biological_process
GO:0031982	vesicle	8	900	88	14857	0.008888888888888889	0.005923133876287272	1.5007070707070709	6844;148867;5865;3747;6569;8407;6811;360203	VAMP2;SLC30A7;RAB3B;KCNC2;SLC34A1;TAGLN2;STX5;GLT6D1	0.16328746846389217	0.570852989749767	cellular_component
GO:0008135	translation factor activity, RNA binding	3	794	22	12391	0.003778337531486146	0.0017754822048260835	2.128062743302038	80315;10209;29904	CPEB4;EIF1;EEF2K	0.16377641166026857	0.6606762728880222	molecular_function
GO:0005154	epidermal growth factor receptor binding	3	794	22	12391	0.003778337531486146	0.0017754822048260835	2.128062743302038	84894;2241;7410	LINGO1;FER;VAV2	0.16377641166026857	0.6606762728880222	molecular_function
GO:0003924	GTPase activity	20	794	247	12391	0.02518891687657431	0.019933822936001936	1.2636270000713856	8153;10681;54509;64225;2775;376267;2935;5869;51715;5861;382;54552;203068;27314;5865;81876;9567;5870;5899;116987	RND2;GNB5;RHOF;ATL2;GNAO1;RAB15;GSPT1;RAB5B;RAB23;RAB1A;ARF6;GNL3L;TUBB;RAB30;RAB3B;RAB1B;GTPBP1;RAB6A;RALB;AGAP1	0.1664898164348612	0.6670841969315722	molecular_function
GO:0003774	motor activity	5	794	46	12391	0.006297229219143577	0.0037123718828181744	1.696281896834958	4640;3797;6990;3798;4643	MYO1A;KIF3C;DYNLT3;KIF5A;MYO1E	0.16976517886585238	0.6756426246137616	molecular_function
GO:0016323	basolateral plasma membrane	11	900	131	14857	0.012222222222222223	0.008817392474927644	1.3861492790500423	4640;9057;493;10211;2054;26504;3747;196500;9497;23428;9990	MYO1A;SLC7A6;ATP2B4;FLOT1;STX2;CNNM4;KCNC2;PIANP;SLC4A7;SLC7A8;SLC12A6	0.17046207401821312	0.5869649274723956	cellular_component
GO:0055037	recycling endosome	8	900	89	14857	0.008888888888888889	0.005990442215790537	1.4838451935081147	1238;26056;80223;100533105;89848;23678;164;26119	ACKR2;RAB11FIP5;RAB11FIP1;C8orf44-SGK3;FCHSD1;SGK3;AP1G1;LDLRAP1	0.1705824846430074	0.5869649274723956	cellular_component
GO:0016192	vesicle-mediated transport	8	837	86	13332	0.009557945041816009	0.006450645064506451	1.4817037592731515	51326;3798;6843;56907;57731;114876;5861;382	ARL17A;KIF5A;VAMP1;SPIRE1;SPTBN4;OSBPL1A;RAB1A;ARF6	0.17125093566973112	0.6772397494856993	biological_process
GO:0051693	actin filament capping	2	837	12	13332	0.0023894862604540022	0.0009000900090009	2.6547192353643965	2039;57731	DMTN;SPTBN4	0.17145473882719067	0.6772397494856993	biological_process
GO:0030279	negative regulation of ossification	2	837	12	13332	0.0023894862604540022	0.0009000900090009	2.6547192353643965	4208;4038	MEF2C;LRP4	0.17145473882719067	0.6772397494856993	biological_process
GO:0003222	ventricular trabecula myocardium morphogenesis	2	837	12	13332	0.0023894862604540022	0.0009000900090009	2.6547192353643965	10277;3084	UBE4B;NRG1	0.17145473882719067	0.6772397494856993	biological_process
GO:0043388	positive regulation of DNA binding	2	837	12	13332	0.0023894862604540022	0.0009000900090009	2.6547192353643965	22933;6497	SIRT2;SKI	0.17145473882719067	0.6772397494856993	biological_process
GO:0044344	cellular response to fibroblast growth factor stimulus	2	837	12	13332	0.0023894862604540022	0.0009000900090009	2.6547192353643965	1960;10765	EGR3;KDM5B	0.17145473882719067	0.6772397494856993	biological_process
GO:1901741	positive regulation of myoblast fusion	2	837	12	13332	0.0023894862604540022	0.0009000900090009	2.6547192353643965	10211;1432	FLOT1;MAPK14	0.17145473882719067	0.6772397494856993	biological_process
GO:0001954	positive regulation of cell-matrix adhesion	2	837	12	13332	0.0023894862604540022	0.0009000900090009	2.6547192353643965	1435;1756	CSF1;DMD	0.17145473882719067	0.6772397494856993	biological_process
GO:0030239	myofibril assembly	2	837	12	13332	0.0023894862604540022	0.0009000900090009	2.6547192353643965	25802;29767	LMOD1;TMOD2	0.17145473882719067	0.6772397494856993	biological_process
GO:0097150	neuronal stem cell population maintenance	2	837	12	13332	0.0023894862604540022	0.0009000900090009	2.6547192353643965	5599;84376	MAPK8;HOOK3	0.17145473882719067	0.6772397494856993	biological_process
GO:0008045	motor neuron axon guidance	2	837	12	13332	0.0023894862604540022	0.0009000900090009	2.6547192353643965	2043;27086	EPHA4;FOXP1	0.17145473882719067	0.6772397494856993	biological_process
GO:0010738	regulation of protein kinase A signaling	2	837	12	13332	0.0023894862604540022	0.0009000900090009	2.6547192353643965	10846;9472	PDE10A;AKAP6	0.17145473882719067	0.6772397494856993	biological_process
GO:0030878	thyroid gland development	2	837	12	13332	0.0023894862604540022	0.0009000900090009	2.6547192353643965	7067;4088	THRA;SMAD3	0.17145473882719067	0.6772397494856993	biological_process
GO:0017015	regulation of transforming growth factor beta receptor signaling pathway	2	837	12	13332	0.0023894862604540022	0.0009000900090009	2.6547192353643965	4087;4088	SMAD2;SMAD3	0.17145473882719067	0.6772397494856993	biological_process
GO:0042692	muscle cell differentiation	2	837	12	13332	0.0023894862604540022	0.0009000900090009	2.6547192353643965	9444;1756	QKI;DMD	0.17145473882719067	0.6772397494856993	biological_process
GO:0043278	response to morphine	2	837	12	13332	0.0023894862604540022	0.0009000900090009	2.6547192353643965	63826;2775	SRR;GNAO1	0.17145473882719067	0.6772397494856993	biological_process
GO:0051493	regulation of cytoskeleton organization	2	837	12	13332	0.0023894862604540022	0.0009000900090009	2.6547192353643965	3925;2011	STMN1;MARK2	0.17145473882719067	0.6772397494856993	biological_process
GO:0090161	Golgi ribbon formation	2	837	12	13332	0.0023894862604540022	0.0009000900090009	2.6547192353643965	143187;8675	VTI1A;STX16	0.17145473882719067	0.6772397494856993	biological_process
GO:0042787	protein ubiquitination involved in ubiquitin-dependent protein catabolic process	10	837	113	13332	0.011947431302270013	0.008475847584758476	1.4095854347067593	9604;200933;255488;10277;25820;23327;29116;55236;65264;143384	RNF14;FBXO45;RNF144B;UBE4B;ARIH1;NEDD4L;MYLIP;UBA6;UBE2Z;CACUL1	0.1717769201408435	0.6772397494856993	biological_process
GO:0032456	endocytic recycling	3	837	23	13332	0.0035842293906810036	0.0017251725172517253	2.0776063581112667	57706;57724;163486	DENND1A;EPG5;DENND1B	0.17247088415636116	0.6772397494856993	biological_process
GO:0090314	positive regulation of protein targeting to membrane	3	837	23	13332	0.0035842293906810036	0.0017251725172517253	2.0776063581112667	4641;3745;11261	MYO1C;KCNB1;CHP1	0.17247088415636116	0.6772397494856993	biological_process
GO:0022604	regulation of cell morphogenesis	3	837	23	13332	0.0035842293906810036	0.0017251725172517253	2.0776063581112667	152503;54764;10117	SH3D19;ZRANB1;ENAM	0.17247088415636116	0.6772397494856993	biological_process
GO:0071377	cellular response to glucagon stimulus	3	837	23	13332	0.0035842293906810036	0.0017251725172517253	2.0776063581112667	5576;51764;115	PRKAR2A;GNG13;ADCY9	0.17247088415636116	0.6772397494856993	biological_process
GO:0043507	positive regulation of JUN kinase activity	3	837	23	13332	0.0035842293906810036	0.0017251725172517253	2.0776063581112667	4296;2043;51347	MAP3K11;EPHA4;TAOK3	0.17247088415636116	0.6772397494856993	biological_process
GO:0002088	lens development in camera-type eye	3	837	23	13332	0.0035842293906810036	0.0017251725172517253	2.0776063581112667	50937;7482;4284	CDON;WNT2B;MIP	0.17247088415636116	0.6772397494856993	biological_process
GO:0009611	response to wounding	4	837	35	13332	0.0047789725209080045	0.0026252625262526254	1.8203789042498717	7471;11057;2903;6506	WNT1;ABHD2;GRIN2A;SLC1A2	0.1746245354536786	0.6772397494856993	biological_process
GO:0071277	cellular response to calcium ion	4	837	35	13332	0.0047789725209080045	0.0026252625262526254	1.8203789042498717	2039;29904;79085;4208	DMTN;EEF2K;SLC25A23;MEF2C	0.1746245354536786	0.6772397494856993	biological_process
GO:0006006	glucose metabolic process	4	837	35	13332	0.0047789725209080045	0.0026252625262526254	1.8203789042498717	7915;1432;4938;23038	ALDH5A1;MAPK14;OAS1;WDTC1	0.1746245354536786	0.6772397494856993	biological_process
GO:0032147	activation of protein kinase activity	4	837	35	13332	0.0047789725209080045	0.0026252625262526254	1.8203789042498717	93;7422;2011;4214	ACVR2B;VEGFA;MARK2;MAP3K1	0.1746245354536786	0.6772397494856993	biological_process
GO:0021766	hippocampus development	4	837	35	13332	0.0047789725209080045	0.0026252625262526254	1.8203789042498717	493;2145;3736;55236	ATP2B4;EZH1;KCNA1;UBA6	0.1746245354536786	0.6772397494856993	biological_process
GO:0016529	sarcoplasmic reticulum	3	900	24	14857	0.0033333333333333335	0.0016154001480783468	2.0634722222222224	817;10345;9472	CAMK2D;TRDN;AKAP6	0.17515426263208883	0.5959837880237236	cellular_component
GO:0042056	chemoattractant activity	2	794	12	12391	0.0025188916876574307	0.0009684448389960455	2.6009655751469354	7422;8846	VEGFA;ALKBH1	0.1770942154791373	0.6796619507779248	molecular_function
GO:0005247	voltage-gated chloride channel activity	2	794	12	12391	0.0025188916876574307	0.0009684448389960455	2.6009655751469354	1185;1184	CLCN6;CLCN5	0.1770942154791373	0.6796619507779248	molecular_function
GO:0008191	metalloendopeptidase inhibitor activity	2	794	12	12391	0.0025188916876574307	0.0009684448389960455	2.6009655751469354	9806;6695	SPOCK2;SPOCK1	0.1770942154791373	0.6796619507779248	molecular_function
GO:0030695	GTPase regulator activity	2	794	12	12391	0.0025188916876574307	0.0009684448389960455	2.6009655751469354	63940;54453	GPSM3;RIN2	0.1770942154791373	0.6796619507779248	molecular_function
GO:0050750	low-density lipoprotein particle receptor binding	2	794	12	12391	0.0025188916876574307	0.0009684448389960455	2.6009655751469354	57763;26119	ANKRA2;LDLRAP1	0.1770942154791373	0.6796619507779248	molecular_function
GO:0005246	calcium channel regulator activity	3	794	23	12391	0.003778337531486146	0.0018561859414090872	2.0355382762019496	23678;100533105;6786	SGK3;C8orf44-SGK3;STIM1	0.17994422642855684	0.6796619507779248	molecular_function
GO:0017048	Rho GTPase binding	3	794	23	12391	0.003778337531486146	0.0018561859414090872	2.0355382762019496	23002;91010;23500	DAAM1;FMNL3;DAAM2	0.17994422642855684	0.6796619507779248	molecular_function
GO:0001106	RNA polymerase II transcription corepressor activity	3	794	23	12391	0.003778337531486146	0.0018561859414090872	2.0355382762019496	167826;26508;473	OLIG3;HEYL;RERE	0.17994422642855684	0.6796619507779248	molecular_function
GO:0006366	transcription from RNA polymerase II promoter	16	837	198	13332	0.019115890083632018	0.01485148514851485	1.287136598964556	7067;7936;53335;51616;8861;55870;9658;10725;5435;10302;659;2957;5452;2115;5433;4784	THRA;NELFE;BCL11A;TAF9B;LDB1;ASH1L;ZNF516;NFAT5;POLR2F;SNAPC5;BMPR2;GTF2A1;POU2F2;ETV1;POLR2D;NFIX	0.18006470489059795	0.6772397494856993	biological_process
GO:0016604	nuclear body	17	900	220	14857	0.01888888888888889	0.01480783469071818	1.2756010101010102	26043;28970;2872;7936;53335;65059;6497;25820;64375;6634;4077;7536;57659;10302;1060;4641;26137	UBXN7;C11orf54;MKNK2;NELFE;BCL11A;RAPH1;SKI;ARIH1;IKZF4;SNRPD3;NBR1;SF1;ZBTB4;SNAPC5;CENPC;MYO1C;ZBTB20	0.1807725355407313	0.5959837880237236	cellular_component
GO:0010923	negative regulation of phosphatase activity	5	837	48	13332	0.005973715651135006	0.0036003600360036	1.659199522102748	11261;27328;1740;392617;57221	CHP1;PCDH11X;DLG2;ELFN1;ARFGEF3	0.18114182505347481	0.6772397494856993	biological_process
GO:0031527	filopodium membrane	2	900	13	14857	0.0022222222222222222	0.000875008413542438	2.5396581196581196	382;1756	ARF6;DMD	0.1841139848585874	0.5959837880237236	cellular_component
GO:0000792	heterochromatin	2	900	13	14857	0.0022222222222222222	0.000875008413542438	2.5396581196581196	1656;23466	DDX6;CBX6	0.1841139848585874	0.5959837880237236	cellular_component
GO:0030014	CCR4-NOT complex	2	900	13	14857	0.0022222222222222222	0.000875008413542438	2.5396581196581196	9337;246175	CNOT8;CNOT6L	0.1841139848585874	0.5959837880237236	cellular_component
GO:0042613	MHC class II protein complex	2	900	13	14857	0.0022222222222222222	0.000875008413542438	2.5396581196581196	3117;3118	HLA-DQA1;HLA-DQA2	0.1841139848585874	0.5959837880237236	cellular_component
GO:0031672	A band	2	900	13	14857	0.0022222222222222222	0.000875008413542438	2.5396581196581196	4660;6138	PPP1R12B;RPL15	0.1841139848585874	0.5959837880237236	cellular_component
GO:0044306	neuron projection terminus	2	900	13	14857	0.0022222222222222222	0.000875008413542438	2.5396581196581196	143187;1756	VTI1A;DMD	0.1841139848585874	0.5959837880237236	cellular_component
GO:0006355	regulation of transcription, DNA-templated	71	837	1017	13332	0.08482676224611709	0.07628262826282628	1.112006287379777	23361;79175;23439;56938;84878;9915;9575;10270;246175;166968;55893;1756;93;79027;54816;8110;84146;54799;29946;22992;54796;25946;58158;57157;57474;9404;7690;84458;1107;286205;7536;10838;6667;22936;9668;91975;10336;25925;2104;79885;84313;22847;323;54891;56254;147808;132660;9337;23440;403341;4150;2957;11176;50862;9604;51684;7638;390245;23635;4286;83714;390927;63035;51028;4293;571;503582;10432;7621;80…	ZNF629;ZNF343;ATP1B4;ARNTL2;ZBTB45;ARNT2;CLOCK;AKAP8;CNOT6L;MIER3;ZNF395;DMD;ACVR2B;ZNF655;ZNF280D;DPF3;ZNF644;MBTD1;SERTAD3;KDM2A;BNC2;ZNF385A;NEUROD4;PHTF2;ZNF490;LPXN;ZNF131;LCOR;CHD3;SCAI;SF1;ZNF275;SP1;ELL2;ZNF432;ZNF300;PCGF3;ZNF521;ESRRG;HDAC11;VPS25;ZNF507;APBB2;INO80D;RNF20;ZNF784;LIN54;CNOT8;OTP;ZBTB34;MAZ;GTF2A1;BAZ2A;RNF141;RNF14;SUFU;ZNF221;KDM4E;SSBP2;MITF;NRIP2;ZNF793;BCORL1;VPS36;…	0.1845413382936264	0.6772397494856993	biological_process
GO:0005543	phospholipid binding	6	794	60	12391	0.007556675062972292	0.004842224194980227	1.5605793450881613	84249;5724;57731;23025;114876;116987	PSD2;PTAFR;SPTBN4;UNC13A;OSBPL1A;AGAP1	0.18477619915243335	0.6934954816290695	molecular_function
GO:0006888	ER to Golgi vesicle-mediated transport	11	837	129	13332	0.013142174432497013	0.009675967596759675	1.358228446000389	29097;84516;143187;57731;10972;340371;10525;81876;9570;6811;5861	CNIH4;DCTN5;VTI1A;SPTBN4;TMED10;NRBP2;HYOU1;RAB1B;GOSR2;STX5;RAB1A	0.18668335717160944	0.6772397494856993	biological_process
GO:0051028	mRNA transport	4	837	36	13332	0.0047789725209080045	0.0027002700270027003	1.7698128235762642	9444;4641;55916;10643	QKI;MYO1C;NXT2;IGF2BP3	0.18739803119634335	0.6772397494856993	biological_process
GO:0022617	extracellular matrix disassembly	4	837	36	13332	0.0047789725209080045	0.0027002700270027003	1.7698128235762642	9507;10211;3915;4811	ADAMTS4;FLOT1;LAMC1;NID1	0.18739803119634335	0.6772397494856993	biological_process
GO:0046330	positive regulation of JNK cascade	4	837	36	13332	0.0047789725209080045	0.0027002700270027003	1.7698128235762642	4296;50488;10125;51347	MAP3K11;MINK1;RASGRP1;TAOK3	0.18739803119634335	0.6772397494856993	biological_process
GO:0002062	chondrocyte differentiation	3	837	24	13332	0.0035842293906810036	0.0018001800180018	1.9910394265232976	1432;7482;4208	MAPK14;WNT2B;MEF2C	0.18851832939071297	0.6772397494856993	biological_process
GO:0030177	positive regulation of Wnt signaling pathway	3	837	24	13332	0.0035842293906810036	0.0018001800180018	1.9910394265232976	343637;54764;6497	RSPO4;ZRANB1;SKI	0.18851832939071297	0.6772397494856993	biological_process
GO:0001658	branching involved in ureteric bud morphogenesis	3	837	24	13332	0.0035842293906810036	0.0018001800180018	1.9910394265232976	7471;26585;255743	WNT1;GREM1;NPNT	0.18851832939071297	0.6772397494856993	biological_process
GO:0030521	androgen receptor signaling pathway	3	837	24	13332	0.0035842293906810036	0.0018001800180018	1.9910394265232976	9604;10521;6047	RNF14;DDX17;RNF4	0.18851832939071297	0.6772397494856993	biological_process
GO:0043627	response to estrogen	3	837	24	13332	0.0035842293906810036	0.0018001800180018	1.9910394265232976	5798;50846;23558	PTPRN;DHH;WBP2	0.18851832939071297	0.6772397494856993	biological_process
GO:0016605	PML body	6	900	64	14857	0.006666666666666667	0.004307733728208925	1.547604166666667	2872;6497;147166;9683;57731;6047	MKNK2;SKI;TRIM16L;N4BP1;SPTBN4;RNF4	0.19012312399662334	0.6109103322538559	cellular_component
GO:0006396	RNA processing	6	837	62	13332	0.007168458781362007	0.00465046504650465	1.5414498785986819	5939;10521;83857;104;10492;11169	RBMS2;DDX17;TMTC1;ADARB1;SYNCRIP;WDHD1	0.19228225817985867	0.6772397494856993	biological_process
GO:0005796	Golgi lumen	5	900	51	14857	0.005555555555555556	0.003432725314666487	1.618409586056645	9672;7471;5549;5125;3906	SDC3;WNT1;PRELP;PCSK5;LALBA	0.19463870886737863	0.6172039446341006	cellular_component
GO:2000379	positive regulation of reactive oxygen species metabolic process	2	837	13	13332	0.0023894862604540022	0.0009750975097509751	2.450510063413289	50507;1432	NOX4;MAPK14	0.19463948560452748	0.6772397494856993	biological_process
GO:2000249	regulation of actin cytoskeleton reorganization	2	837	13	13332	0.0023894862604540022	0.0009750975097509751	2.450510063413289	9723;10411	SEMA3E;RAPGEF3	0.19463948560452748	0.6772397494856993	biological_process
GO:0080182	histone H3-K4 trimethylation	2	837	13	13332	0.0023894862604540022	0.0009750975097509751	2.450510063413289	200424;54790	TET3;TET2	0.19463948560452748	0.6772397494856993	biological_process
GO:0060997	dendritic spine morphogenesis	2	837	13	13332	0.0023894862604540022	0.0009750975097509751	2.450510063413289	22891;5063	ZNF365;PAK3	0.19463948560452748	0.6772397494856993	biological_process
GO:0010613	positive regulation of cardiac muscle hypertrophy	2	837	13	13332	0.0023894862604540022	0.0009750975097509751	2.450510063413289	817;5578	CAMK2D;PRKCA	0.19463948560452748	0.6772397494856993	biological_process
GO:0016254	preassembly of GPI anchor in ER membrane	2	837	13	13332	0.0023894862604540022	0.0009750975097509751	2.450510063413289	54872;80235	PIGG;PIGZ	0.19463948560452748	0.6772397494856993	biological_process
GO:0045954	positive regulation of natural killer cell mediated cytotoxicity	2	837	13	13332	0.0023894862604540022	0.0009750975097509751	2.450510063413289	10125;164	RASGRP1;AP1G1	0.19463948560452748	0.6772397494856993	biological_process
GO:0001782	B cell homeostasis	2	837	13	13332	0.0023894862604540022	0.0009750975097509751	2.450510063413289	149041;4208	RC3H1;MEF2C	0.19463948560452748	0.6772397494856993	biological_process
GO:0045216	cell-cell junction organization	2	837	13	13332	0.0023894862604540022	0.0009750975097509751	2.450510063413289	4088;221935	SMAD3;SDK1	0.19463948560452748	0.6772397494856993	biological_process
GO:1901224	positive regulation of NIK/NF-kappaB signaling	2	837	13	13332	0.0023894862604540022	0.0009750975097509751	2.450510063413289	149041;26523	RC3H1;AGO1	0.19463948560452748	0.6772397494856993	biological_process
GO:0050909	sensory perception of taste	2	837	13	13332	0.0023894862604540022	0.0009750975097509751	2.450510063413289	6337;51764	SCNN1A;GNG13	0.19463948560452748	0.6772397494856993	biological_process
GO:0021542	dentate gyrus development	2	837	13	13332	0.0023894862604540022	0.0009750975097509751	2.450510063413289	7832;79969	BTG2;ATAT1	0.19463948560452748	0.6772397494856993	biological_process
GO:0048557	embryonic digestive tract morphogenesis	2	837	13	13332	0.0023894862604540022	0.0009750975097509751	2.450510063413289	6474;58495	SHOX2;OVOL2	0.19463948560452748	0.6772397494856993	biological_process
GO:0035108	limb morphogenesis	2	837	13	13332	0.0023894862604540022	0.0009750975097509751	2.450510063413289	91461;5125	PKDCC;PCSK5	0.19463948560452748	0.6772397494856993	biological_process
GO:0061028	establishment of endothelial barrier	2	837	13	13332	0.0023894862604540022	0.0009750975097509751	2.450510063413289	10411;5962	RAPGEF3;RDX	0.19463948560452748	0.6772397494856993	biological_process
GO:0090190	positive regulation of branching involved in ureteric bud morphogenesis	2	837	13	13332	0.0023894862604540022	0.0009750975097509751	2.450510063413289	26585;7482	GREM1;WNT2B	0.19463948560452748	0.6772397494856993	biological_process
GO:0000077	DNA damage checkpoint	2	837	13	13332	0.0023894862604540022	0.0009750975097509751	2.450510063413289	1432;9575	MAPK14;CLOCK	0.19463948560452748	0.6772397494856993	biological_process
GO:0007212	dopamine receptor signaling pathway	2	837	13	13332	0.0023894862604540022	0.0009750975097509751	2.450510063413289	10681;2775	GNB5;GNAO1	0.19463948560452748	0.6772397494856993	biological_process
GO:0034383	low-density lipoprotein particle clearance	2	837	13	13332	0.0023894862604540022	0.0009750975097509751	2.450510063413289	26119;4864	LDLRAP1;NPC1	0.19463948560452748	0.6772397494856993	biological_process
GO:0009948	anterior/posterior axis specification	2	837	13	13332	0.0023894862604540022	0.0009750975097509751	2.450510063413289	8861;6497	LDB1;SKI	0.19463948560452748	0.6772397494856993	biological_process
GO:0060349	bone morphogenesis	2	837	13	13332	0.0023894862604540022	0.0009750975097509751	2.450510063413289	2734;6497	GLG1;SKI	0.19463948560452748	0.6772397494856993	biological_process
GO:0005801	cis-Golgi network	4	900	38	14857	0.0044444444444444444	0.0025577169011240493	1.7376608187134504	27314;10972;286451;84376	RAB30;TMED10;YIPF6;HOOK3	0.19626219143848764	0.6172039446341006	cellular_component
GO:0005622	intracellular	31	900	435	14857	0.034444444444444444	0.029279127683920037	1.1764163473818647	2675;29116;57103;146691;2849;5869;23327;347736;3747;10758;4833;2674;9201;53344;9337;83875;51195;2259;730051;79668;285172;10163;340156;122042;5870;23114;10411;64786;5899;54849;799	GFRA2;MYLIP;TIGAR;TOM1L2;GPR26;RAB5B;NEDD4L;NME9;KCNC2;TRAF3IP2;NME4;GFRA1;DCLK1;CHIC1;CNOT8;BCO2;RAPGEFL1;FGF14;ZNF814;PARP8;FAM126B;WASF2;MYLK4;RXFP2;RAB6A;NFASC;RAPGEF3;TBC1D15;RALB;DEF8;CALCR	0.1963188748378489	0.6172039446341006	cellular_component
GO:0001047	core promoter binding	4	794	36	12391	0.005037783375314861	0.0029053345169881366	1.7339770500979568	9575;4520;10014;26523	CLOCK;MTF1;HDAC5;AGO1	0.19697308082921425	0.6969673146196675	molecular_function
GO:0005635	nuclear envelope	10	900	121	14857	0.011111111111111112	0.008144309079895	1.364279155188246	23439;9883;5902;22926;51194;9798;9472;23468;161176;4864	ATP1B4;POM121;RANBP1;ATF6;IPO11;IST1;AKAP6;CBX5;SYNE3;NPC1	0.19780935754259146	0.6174477803293748	cellular_component
GO:0007601	visual perception	10	837	117	13332	0.011947431302270013	0.008775877587758775	1.3613944796740498	343035;3983;10052;22926;4284;1301;83552;26504;5147;23746	RD3;ABLIM1;GJC1;ATF6;MIP;COL11A1;MFRP;CNNM4;PDE6D;AIPL1	0.199277199978013	0.6772397494856993	biological_process
GO:0007411	axon guidance	11	837	131	13332	0.013142174432497013	0.009825982598259826	1.3374921338477113	2674;5578;6900;23114;323;2675;3908;57731;1400;2115;3798	GFRA1;PRKCA;CNTN2;NFASC;APBB2;GFRA2;LAMA2;SPTBN4;CRMP1;ETV1;KIF5A	0.199894535889038	0.6772397494856993	biological_process
GO:0007166	cell surface receptor signaling pathway	11	837	131	13332	0.013142174432497013	0.009825982598259826	1.3374921338477113	10867;2674;117;2872;221188;3321;3597;150372;222611;90139;799	TSPAN9;GFRA1;ADCYAP1R1;MKNK2;ADGRG5;IGSF3;IL13RA1;NFAM1;ADGRF2;TSPAN18;CALCR	0.199894535889038	0.6772397494856993	biological_process
GO:0005524	ATP binding	81	794	1153	12391	0.10201511335012595	0.09305140828020338	1.0963306760810152	10277;50808;9162;817;57143;814;115;29904;1107;54988;79443;5578;256356;139189;129607;1453;2872;5063;84083;369;493;93;25788;6854;4214;100533105;91461;7011;659;4833;9201;50488;27433;1432;4296;204;1184;55236;4641;3798;4938;23305;65267;2043;58;134111;8653;340371;283455;2241;10525;51231;3141;4638;5298;340156;10396;53944;83931;4643;5599;347240;57118;10521;9942;2011;8394;5218;3797;55083;65264;23683;1656;…	UBE4B;AK3;DGKI;CAMK2D;ADCK1;CAMK4;ADCY9;EEF2K;CHD3;ACSM5;FYCO1;PRKCA;GK5;DGKK;CMPK2;CSNK1D;MKNK2;PAK3;ZRANB3;ARAF;ATP2B4;ACVR2B;RAD54B;SYN2;MAP3K1;C8orf44-SGK3;PKDCC;TEP1;BMPR2;NME4;DCLK1;MINK1;TOR2A;MAPK14;MAP3K11;AK2;CLCN5;UBA6;MYO1C;KIF5A;OAS1;ACSL6;WNK3;EPHA4;ACTA1;UBE2QL1;DDX3Y;NRBP2;KSR2;FER;HYOU1;VRK3;HLCS;MYLK;PI4KB;MYLK4;ATP8A1;CSNK1G1;STK40;MYO1E;MAPK8;KIF24;CAMK1D;DDX17;XYLB;MARK2;PIP5…	0.20039539237475745	0.6969673146196675	molecular_function
GO:0017160	Ral GTPase binding	2	794	13	12391	0.0025188916876574307	0.0010491485755790492	2.400891300135633	4641;55770	MYO1C;EXOC2	0.20088282023733509	0.6969673146196675	molecular_function
GO:0016706	oxidoreductase activity, acting on paired donors, with incorporation or reduction of molecular oxygen, 2-oxoglutarate as one donor, and incorporation of one atom each of oxygen into both donors	2	794	13	12391	0.0025188916876574307	0.0010491485755790492	2.400891300135633	55662;8846	HIF1AN;ALKBH1	0.20088282023733509	0.6969673146196675	molecular_function
GO:0005523	tropomyosin binding	2	794	13	12391	0.0025188916876574307	0.0010491485755790492	2.400891300135633	25802;29767	LMOD1;TMOD2	0.20088282023733509	0.6969673146196675	molecular_function
GO:0003676	nucleic acid binding	14	794	170	12391	0.017632241813602016	0.013719635219110645	1.2851829900726033	9924;23060;8315;23052;730051;58525;9941;6036;253635;8110;7918;55432;22985;57523	PAN2;ZNF609;BRAP;ENDOD1;ZNF814;WIZ;EXOG;RNASE2;GPATCH11;DPF3;GPANK1;YOD1;ACIN1;NYNRIN	0.20111339165273506	0.6969673146196675	molecular_function
GO:0032869	cellular response to insulin stimulus	5	837	50	13332	0.005973715651135006	0.0037503750375037503	1.592831541218638	29904;6667;10014;23038;2241	EEF2K;SP1;HDAC5;WDTC1;FER	0.20327215571548424	0.6772397494856993	biological_process
GO:0048705	skeletal system morphogenesis	3	837	25	13332	0.0035842293906810036	0.0018751875187518752	1.9113978494623656	93;57599;8575	ACVR2B;WDR48;PRKRA	0.20492752947984774	0.6772397494856993	biological_process
GO:0030326	embryonic limb morphogenesis	3	837	25	13332	0.0035842293906810036	0.0018751875187518752	1.9113978494623656	5089;26585;6497	PBX2;GREM1;SKI	0.20492752947984774	0.6772397494856993	biological_process
GO:0060291	long-term synaptic potentiation	3	837	25	13332	0.0035842293906810036	0.0018751875187518752	1.9113978494623656	26045;2903;22941	LRRTM2;GRIN2A;SHANK2	0.20492752947984774	0.6772397494856993	biological_process
GO:0019058	viral life cycle	3	837	25	13332	0.0035842293906810036	0.0018751875187518752	1.9113978494623656	79720;5125;23327	VPS37B;PCSK5;NEDD4L	0.20492752947984774	0.6772397494856993	biological_process
GO:0000289	nuclear-transcribed mRNA poly(A) tail shortening	3	837	25	13332	0.0035842293906810036	0.0018751875187518752	1.9113978494623656	9337;246175;9924	CNOT8;CNOT6L;PAN2	0.20492752947984774	0.6772397494856993	biological_process
GO:0007507	heart development	9	837	104	13332	0.010752688172043012	0.007800780078007801	1.3784119106699753	4087;6474;5318;8728;3084;4208;93;5125;27086	SMAD2;SHOX2;PKP2;ADAM19;NRG1;MEF2C;ACVR2B;PCSK5;FOXP1	0.20536148975463203	0.6772397494856993	biological_process
GO:0006886	intracellular protein transport	16	837	203	13332	0.019115890083632018	0.015226522652265227	1.2554337270688771	9910;9779;23086;7533;257364;10972;6843;1174;64786;51194;164;22895;146691;2054;8675;6811	RABGAP1L;TBC1D5;EXPH5;YWHAH;SNX33;TMED10;VAMP1;AP1S1;TBC1D15;IPO11;AP1G1;RPH3A;TOM1L2;STX2;STX16;STX5	0.20642003163559253	0.6772397494856993	biological_process
GO:0032433	filopodium tip	2	900	14	14857	0.0022222222222222222	0.0009423167530457024	2.358253968253968	26031;7976	OSBPL3;FZD3	0.2066574874507392	0.6315337203914198	cellular_component
GO:0005665	DNA-directed RNA polymerase II, core complex	2	900	14	14857	0.0022222222222222222	0.0009423167530457024	2.358253968253968	5433;5435	POLR2D;POLR2F	0.2066574874507392	0.6315337203914198	cellular_component
GO:0016234	inclusion body	2	900	14	14857	0.0022222222222222222	0.0009423167530457024	2.358253968253968	9529;3300	BAG5;DNAJB2	0.2066574874507392	0.6315337203914198	cellular_component
GO:0090630	activation of GTPase activity	7	837	77	13332	0.008363201911589008	0.005775577557755775	1.4480286738351256	9910;9779;10125;55920;64786;143872;8394	RABGAP1L;TBC1D5;RASGRP1;RCC2;TBC1D15;ARHGAP42;PIP5K1A	0.20802200092170667	0.6772397494856993	biological_process
GO:0006890	retrograde vesicle-mediated transport, Golgi to ER	7	837	77	13332	0.008363201911589008	0.005775577557755775	1.4480286738351256	29127;3797;5870;10972;81876;5861;3798	RACGAP1;KIF3C;RAB6A;TMED10;RAB1B;RAB1A;KIF5A	0.20802200092170667	0.6772397494856993	biological_process
GO:0003727	single-stranded RNA binding	4	794	37	12391	0.005037783375314861	0.0029860382535711405	1.6871128055007147	29974;55342;23466;26523	A1CF;STRBP;CBX6;AGO1	0.2105168411730509	0.6969673146196675	molecular_function
GO:0001889	liver development	4	837	38	13332	0.0047789725209080045	0.0028502850285028504	1.676664780230145	4088;23242;382;64841	SMAD3;COBL;ARF6;GNPNAT1	0.21378335425600967	0.6772397494856993	biological_process
GO:0048812	neuron projection morphogenesis	4	837	38	13332	0.0047789725209080045	0.0028502850285028504	1.676664780230145	9201;8506;50488;1756	DCLK1;CNTNAP1;MINK1;DMD	0.21378335425600967	0.6772397494856993	biological_process
GO:0030514	negative regulation of BMP signaling pathway	4	837	38	13332	0.0047789725209080045	0.0028502850285028504	1.676664780230145	7471;26585;91851;6497	WNT1;GREM1;CHRDL1;SKI	0.21378335425600967	0.6772397494856993	biological_process
GO:0030574	collagen catabolic process	4	837	38	13332	0.0047789725209080045	0.0028502850285028504	1.676664780230145	1293;1310;84570;1301	COL6A3;COL19A1;COL25A1;COL11A1	0.21378335425600967	0.6772397494856993	biological_process
GO:0001503	ossification	5	837	51	13332	0.005973715651135006	0.003825382538253825	1.5615995502143512	7067;5599;91851;1301;6569	THRA;MAPK8;CHRDL1;COL11A1;SLC34A1	0.21466150766674266	0.6772397494856993	biological_process
GO:0061418	regulation of transcription from RNA polymerase II promoter in response to hypoxia	5	837	51	13332	0.005973715651135006	0.003825382538253825	1.5615995502143512	25994;5717;55662;571;9491	HIGD1A;PSMD11;HIF1AN;BACH1;PSMF1	0.21466150766674266	0.6772397494856993	biological_process
GO:0033116	endoplasmic reticulum-Golgi intermediate compartment membrane	5	900	53	14857	0.005555555555555556	0.003567341993673016	1.5573375262054507	10972;81876;9570;6811;1453	TMED10;RAB1B;GOSR2;STX5;CSNK1D	0.21646467411415987	0.6339556762881722	cellular_component
GO:0000956	nuclear-transcribed mRNA catabolic process	2	837	14	13332	0.0023894862604540022	0.00105010501050105	2.27547363031234	149041;26523	RC3H1;AGO1	0.21818166172087658	0.6772397494856993	biological_process
GO:0002053	positive regulation of mesenchymal cell proliferation	2	837	14	13332	0.0023894862604540022	0.00105010501050105	2.27547363031234	6474;27086	SHOX2;FOXP1	0.21818166172087658	0.6772397494856993	biological_process
GO:0008306	associative learning	2	837	14	13332	0.0023894862604540022	0.00105010501050105	2.27547363031234	7832;41	BTG2;ASIC1	0.21818166172087658	0.6772397494856993	biological_process
GO:0098586	cellular response to virus	2	837	14	13332	0.0023894862604540022	0.00105010501050105	2.27547363031234	103;1432	ADAR;MAPK14	0.21818166172087658	0.6772397494856993	biological_process
GO:0048709	oligodendrocyte differentiation	2	837	14	13332	0.0023894862604540022	0.00105010501050105	2.27547363031234	745;3084	MYRF;NRG1	0.21818166172087658	0.6772397494856993	biological_process
GO:0034614	cellular response to reactive oxygen species	2	837	14	13332	0.0023894862604540022	0.00105010501050105	2.27547363031234	2241;5599	FER;MAPK8	0.21818166172087658	0.6772397494856993	biological_process
GO:0050770	regulation of axonogenesis	2	837	14	13332	0.0023894862604540022	0.00105010501050105	2.27547363031234	2011;2043	MARK2;EPHA4	0.21818166172087658	0.6772397494856993	biological_process
GO:0060292	long term synaptic depression	2	837	14	13332	0.0023894862604540022	0.00105010501050105	2.27547363031234	22941;6812	SHANK2;STXBP1	0.21818166172087658	0.6772397494856993	biological_process
GO:1900087	positive regulation of G1/S transition of mitotic cell cycle	2	837	14	13332	0.0023894862604540022	0.00105010501050105	2.27547363031234	26057;5962	ANKRD17;RDX	0.21818166172087658	0.6772397494856993	biological_process
GO:0048568	embryonic organ development	2	837	14	13332	0.0023894862604540022	0.00105010501050105	2.27547363031234	57599;7003	WDR48;TEAD1	0.21818166172087658	0.6772397494856993	biological_process
GO:0023019	signal transduction involved in regulation of gene expression	2	837	14	13332	0.0023894862604540022	0.00105010501050105	2.27547363031234	4087;4088	SMAD2;SMAD3	0.21818166172087658	0.6772397494856993	biological_process
GO:2000311	regulation of AMPA receptor activity	2	837	14	13332	0.0023894862604540022	0.00105010501050105	2.27547363031234	59284;50488	CACNG7;MINK1	0.21818166172087658	0.6772397494856993	biological_process
GO:0051085	chaperone cofactor-dependent protein refolding	2	837	14	13332	0.0023894862604540022	0.00105010501050105	2.27547363031234	54788;27433	DNAJB12;TOR2A	0.21818166172087658	0.6772397494856993	biological_process
GO:0034199	activation of protein kinase A activity	2	837	14	13332	0.0023894862604540022	0.00105010501050105	2.27547363031234	5576;115	PRKAR2A;ADCY9	0.21818166172087658	0.6772397494856993	biological_process
GO:0043393	regulation of protein binding	2	837	14	13332	0.0023894862604540022	0.00105010501050105	2.27547363031234	26119;10014	LDLRAP1;HDAC5	0.21818166172087658	0.6772397494856993	biological_process
GO:0006491	N-glycan processing	2	837	14	13332	0.0023894862604540022	0.00105010501050105	2.27547363031234	57134;80267	MAN1C1;EDEM3	0.21818166172087658	0.6772397494856993	biological_process
GO:0007422	peripheral nervous system development	2	837	14	13332	0.0023894862604540022	0.00105010501050105	2.27547363031234	3084;23114	NRG1;NFASC	0.21818166172087658	0.6772397494856993	biological_process
GO:0034446	substrate adhesion-dependent cell spreading	3	837	26	13332	0.0035842293906810036	0.0019501950195019502	1.837882547559967	3915;2241;5861	LAMC1;FER;RAB1A	0.2216457615222497	0.6772397494856993	biological_process
GO:0030218	erythrocyte differentiation	3	837	26	13332	0.0035842293906810036	0.0019501950195019502	1.837882547559967	7067;103;22985	THRA;ADAR;ACIN1	0.2216457615222497	0.6772397494856993	biological_process
GO:0006891	intra-Golgi vesicle-mediated transport	3	837	26	13332	0.0035842293906810036	0.0019501950195019502	1.837882547559967	9570;143187;5870	GOSR2;VTI1A;RAB6A	0.2216457615222497	0.6772397494856993	biological_process
GO:0000910	cytokinesis	3	837	26	13332	0.0035842293906810036	0.0019501950195019502	1.837882547559967	55909;84440;9798	BIN3;RAB11FIP4;IST1	0.2216457615222497	0.6772397494856993	biological_process
GO:0005902	microvillus	4	900	40	14857	0.0044444444444444444	0.002692333580130578	1.650777777777778	10411;4640;4641;5962	RAPGEF3;MYO1A;MYO1C;RDX	0.2220046624409976	0.6339556762881722	cellular_component
GO:0030165	PDZ domain binding	7	794	77	12391	0.008816120906801008	0.006214187716891292	1.418708495534692	2895;493;63826;7976;1756;51;6569	GRID2;ATP2B4;SRR;FZD3;DMD;ACOX1;SLC34A1	0.22249598698341044	0.6969673146196675	molecular_function
GO:0097718	disordered domain specific binding	2	794	14	12391	0.0025188916876574307	0.0011298523121620531	2.2293990644116586	4087;3736	SMAD2;KCNA1	0.22500486521168966	0.6969673146196675	molecular_function
GO:0034237	protein kinase A regulatory subunit binding	2	794	14	12391	0.0025188916876574307	0.0011298523121620531	2.2293990644116586	10270;9472	AKAP8;AKAP6	0.22500486521168966	0.6969673146196675	molecular_function
GO:0070412	R-SMAD binding	2	794	14	12391	0.0025188916876574307	0.0011298523121620531	2.2293990644116586	4087;4088	SMAD2;SMAD3	0.22500486521168966	0.6969673146196675	molecular_function
GO:0008198	ferrous iron binding	2	794	14	12391	0.0025188916876574307	0.0011298523121620531	2.2293990644116586	8846;54790	ALKBH1;TET2	0.22500486521168966	0.6969673146196675	molecular_function
GO:0008104	protein localization	5	837	52	13332	0.005973715651135006	0.0039003900390039005	1.531568789633306	80323;55909;2903;9798;3798	CCDC68;BIN3;GRIN2A;IST1;KIF5A	0.2262459470630193	0.6772397494856993	biological_process
GO:1903779	regulation of cardiac conduction	4	837	39	13332	0.0047789725209080045	0.0029252925292529252	1.6336733756088595	493;482;10345;6786	ATP2B4;ATP1B2;TRDN;STIM1	0.22734258037357313	0.6772397494856993	biological_process
GO:0070588	calcium ion transmembrane transport	4	837	39	13332	0.0047789725209080045	0.0029252925292529252	1.6336733756088595	493;59284;54499;41	ATP2B4;CACNG7;TMCO1;ASIC1	0.22734258037357313	0.6772397494856993	biological_process
GO:0010501	RNA secondary structure unwinding	4	837	39	13332	0.0047789725209080045	0.0029252925292529252	1.6336733756088595	10521;8653;1656;26523	DDX17;DDX3Y;DDX6;AGO1	0.22734258037357313	0.6772397494856993	biological_process
GO:0007269	neurotransmitter secretion	4	837	39	13332	0.0047789725209080045	0.0029252925292529252	1.6336733756088595	9162;23025;6854;6812	DGKI;UNC13A;SYN2;STXBP1	0.22734258037357313	0.6772397494856993	biological_process
GO:0034045	phagophore assembly site membrane	2	900	15	14857	0.0022222222222222222	0.0010096250925489669	2.201037037037037	22863;81876	ATG14;RAB1B	0.229466312184309	0.6339556762881722	cellular_component
GO:0034399	nuclear periphery	2	900	15	14857	0.0022222222222222222	0.0010096250925489669	2.201037037037037	11016;3843	ATF7;IPO5	0.229466312184309	0.6339556762881722	cellular_component
GO:0008180	COP9 signalosome	2	900	15	14857	0.0022222222222222222	0.0010096250925489669	2.201037037037037	9318;10211	COPS2;FLOT1	0.229466312184309	0.6339556762881722	cellular_component
GO:0030669	clathrin-coated endocytic vesicle membrane	2	900	15	14857	0.0022222222222222222	0.0010096250925489669	2.201037037037037	3117;3118	HLA-DQA1;HLA-DQA2	0.229466312184309	0.6339556762881722	cellular_component
GO:0000145	exocyst	2	900	15	14857	0.0022222222222222222	0.0010096250925489669	2.201037037037037	55770;23233	EXOC2;EXOC6B	0.229466312184309	0.6339556762881722	cellular_component
GO:0016791	phosphatase activity	3	794	26	12391	0.003778337531486146	0.0020982971511580985	1.8006684751017246	92370;51207;150290	PXYLP1;DUSP13;DUSP18	0.23066513785529413	0.6969673146196675	molecular_function
GO:0030544	Hsp70 protein binding	3	794	26	12391	0.003778337531486146	0.0020982971511580985	1.8006684751017246	54788;3300;2861	DNAJB12;DNAJB2;GPR37	0.23066513785529413	0.6969673146196675	molecular_function
GO:0007409	axonogenesis	6	837	66	13332	0.007168458781362007	0.0049504950495049506	1.4480286738351253	9201;3925;5063;57731;10211;84894	DCLK1;STMN1;PAK3;SPTBN4;FLOT1;LINGO1	0.23269703387885995	0.6772397494856993	biological_process
GO:0001525	angiogenesis	12	837	150	13332	0.014336917562724014	0.011251125112511251	1.2742652329749105	7422;58495;1432;10163;83478;10411;7410;5578;6461;91010;79812;9990	VEGFA;OVOL2;MAPK14;WASF2;ARHGAP24;RAPGEF3;VAV2;PRKCA;SHB;FMNL3;MMRN2;SLC12A6	0.23272405441123567	0.6772397494856993	biological_process
GO:0001725	stress fiber	4	900	41	14857	0.0044444444444444444	0.0027596419196338428	1.6105149051490515	23002;3983;58;50507	DAAM1;ABLIM1;ACTA1;NOX4	0.23519356861746843	0.6339556762881722	cellular_component
GO:0048306	calcium-dependent protein binding	4	794	39	12391	0.005037783375314861	0.003147445726737148	1.6005942000904216	79720;5648;2054;11261	VPS37B;MASP1;STX2;CHP1	0.23833404837419286	0.6969673146196675	molecular_function
GO:0050660	flavin adenine dinucleotide binding	4	794	39	12391	0.005037783375314861	0.003147445726737148	1.6005942000904216	1806;50507;36;51	DPYD;NOX4;ACADSB;ACOX1	0.23833404837419286	0.6969673146196675	molecular_function
GO:0001540	amyloid-beta binding	4	794	39	12391	0.005037783375314861	0.003147445726737148	1.6005942000904216	323;26119;143458;84570	APBB2;LDLRAP1;LDLRAD3;COL25A1	0.23833404837419286	0.6969673146196675	molecular_function
GO:0097110	scaffold protein binding	4	794	39	12391	0.005037783375314861	0.003147445726737148	1.6005942000904216	493;2895;7343;4038	ATP2B4;GRID2;UBTF;LRP4	0.23833404837419286	0.6969673146196675	molecular_function
GO:0042552	myelination	3	837	27	13332	0.0035842293906810036	0.0020252025202520253	1.7698128235762642	9444;50846;23114	QKI;DHH;NFASC	0.23862198321436517	0.6772397494856993	biological_process
GO:0031122	cytoplasmic microtubule organization	3	837	27	13332	0.0035842293906810036	0.0020252025202520253	1.7698128235762642	10345;11261;84376	TRDN;CHP1;HOOK3	0.23862198321436517	0.6772397494856993	biological_process
GO:0051781	positive regulation of cell division	3	837	27	13332	0.0035842293906810036	0.0020252025202520253	1.7698128235762642	7422;346389;22933	VEGFA;MACC1;SIRT2	0.23862198321436517	0.6772397494856993	biological_process
GO:0014070	response to organic cyclic compound	3	837	27	13332	0.0035842293906810036	0.0020252025202520253	1.7698128235762642	7832;3747;54790	BTG2;KCNC2;TET2	0.23862198321436517	0.6772397494856993	biological_process
GO:0033017	sarcoplasmic reticulum membrane	3	900	28	14857	0.0033333333333333335	0.0018846335060914048	1.7686904761904763	817;10345;6786	CAMK2D;TRDN;STIM1	0.23902748937542515	0.6339556762881722	cellular_component
GO:0002244	hematopoietic progenitor cell differentiation	4	837	40	13332	0.0047789725209080045	0.003000300030003	1.592831541218638	147808;9119;103;26108	ZNF784;KRT75;ADAR;PYGO1	0.2411112521474099	0.6772397494856993	biological_process
GO:0030705	cytoskeleton-dependent intracellular transport	2	837	15	13332	0.0023894862604540022	0.0011251125112511251	2.1237753882915174	3798;84376	KIF5A;HOOK3	0.24194520776641015	0.6772397494856993	biological_process
GO:0043113	receptor clustering	2	837	15	13332	0.0023894862604540022	0.0011251125112511251	2.1237753882915174	8831;1740	SYNGAP1;DLG2	0.24194520776641015	0.6772397494856993	biological_process
GO:0043552	positive regulation of phosphatidylinositol 3-kinase activity	2	837	15	13332	0.0023894862604540022	0.0011251125112511251	2.1237753882915174	22863;7410	ATG14;VAV2	0.24194520776641015	0.6772397494856993	biological_process
GO:0006096	glycolytic process	2	837	15	13332	0.0023894862604540022	0.0011251125112511251	2.1237753882915174	669;5208	BPGM;PFKFB2	0.24194520776641015	0.6772397494856993	biological_process
GO:0035249	synaptic transmission, glutamatergic	2	837	15	13332	0.0023894862604540022	0.0011251125112511251	2.1237753882915174	2895;23025	GRID2;UNC13A	0.24194520776641015	0.6772397494856993	biological_process
GO:0016601	Rac protein signal transduction	2	837	15	13332	0.0023894862604540022	0.0011251125112511251	2.1237753882915174	10163;9844	WASF2;ELMO1	0.24194520776641015	0.6772397494856993	biological_process
GO:0002040	sprouting angiogenesis	2	837	15	13332	0.0023894862604540022	0.0011251125112511251	2.1237753882915174	9723;90268	SEMA3E;OTULIN	0.24194520776641015	0.6772397494856993	biological_process
GO:0016079	synaptic vesicle exocytosis	2	837	15	13332	0.0023894862604540022	0.0011251125112511251	2.1237753882915174	23025;10815	UNC13A;CPLX1	0.24194520776641015	0.6772397494856993	biological_process
GO:0033137	negative regulation of peptidyl-serine phosphorylation	2	837	15	13332	0.0023894862604540022	0.0011251125112511251	2.1237753882915174	2039;1756	DMTN;DMD	0.24194520776641015	0.6772397494856993	biological_process
GO:0050766	positive regulation of phagocytosis	2	837	15	13332	0.0023894862604540022	0.0011251125112511251	2.1237753882915174	7275;57118	TUB;CAMK1D	0.24194520776641015	0.6772397494856993	biological_process
GO:0060716	labyrinthine layer blood vessel development	2	837	15	13332	0.0023894862604540022	0.0011251125112511251	2.1237753882915174	58495;79805	OVOL2;VASH2	0.24194520776641015	0.6772397494856993	biological_process
GO:0045931	positive regulation of mitotic cell cycle	2	837	15	13332	0.0023894862604540022	0.0011251125112511251	2.1237753882915174	6990;5578	DYNLT3;PRKCA	0.24194520776641015	0.6772397494856993	biological_process
GO:0051893	regulation of focal adhesion assembly	2	837	15	13332	0.0023894862604540022	0.0011251125112511251	2.1237753882915174	26585;8861	GREM1;LDB1	0.24194520776641015	0.6772397494856993	biological_process
GO:0051591	response to cAMP	2	837	15	13332	0.0023894862604540022	0.0011251125112511251	2.1237753882915174	5187;5798	PER1;PTPRN	0.24194520776641015	0.6772397494856993	biological_process
GO:0048663	neuron fate commitment	2	837	15	13332	0.0023894862604540022	0.0011251125112511251	2.1237753882915174	3084;25925	NRG1;ZNF521	0.24194520776641015	0.6772397494856993	biological_process
GO:0008017	microtubule binding	14	794	177	12391	0.017632241813602016	0.01428456137519167	1.2343565441375288	347240;126731;11261;1641;29127;56890;3797;10982;9857;4131;55083;3798;55920;84376	KIF24;CCSAP;CHP1;DCX;RACGAP1;MDM1;KIF3C;MAPRE2;CEP350;MAP1B;KIF26B;KIF5A;RCC2;HOOK3	0.24457549546116553	0.6969673146196675	molecular_function
GO:0045296	cadherin binding	17	794	220	12391	0.021410579345088162	0.017754822048260833	1.2059022212044883	83939;5318;11122;10163;5902;23164;1656;56829;7534;2011;5962;9798;6138;8407;6811;5861;1453	EIF2A;PKP2;PTPRT;WASF2;RANBP1;MPRIP;DDX6;ZC3HAV1;YWHAZ;MARK2;RDX;IST1;RPL15;TAGLN2;STX5;RAB1A;CSNK1D	0.24534465234006006	0.6969673146196675	molecular_function
GO:0043565	sequence-specific DNA binding	23	794	307	12391	0.028967254408060455	0.024776047130982165	1.1691636787305442	9575;9658;1747;4088;5087;22926;116113;57459;7003;6474;6667;1523;5452;91975;5451;64375;55810;473;23440;57659;53335;503582;3223	CLOCK;ZNF516;DLX3;SMAD3;PBX1;ATF6;FOXP4;GATAD2B;TEAD1;SHOX2;SP1;CUX1;POU2F2;ZNF300;POU2F1;IKZF4;FOXJ2;RERE;OTP;ZBTB4;BCL11A;ARGFX;HOXC6	0.24650057709314685	0.6969673146196675	molecular_function
GO:0045892	negative regulation of transcription, DNA-templated	26	837	358	13332	0.03106332138590203	0.02685268526852685	1.1568050299353236	4087;221937;9575;23051;5187;23468;26508;3084;8861;5451;58495;64375;26585;252884;57659;144165;27086;222698;55170;7067;730051;10765;9318;10014;22933;8864	SMAD2;FOXK1;CLOCK;ZHX3;PER1;CBX5;HEYL;NRG1;LDB1;POU2F1;OVOL2;IKZF4;GREM1;ZNF396;ZBTB4;PRICKLE1;FOXP1;NKAPL;PRMT6;THRA;ZNF814;KDM5B;COPS2;HDAC5;SIRT2;PER2	0.2466917213221785	0.6772397494856993	biological_process
GO:0017053	transcriptional repressor complex	4	900	42	14857	0.0044444444444444444	0.002826950259137107	1.572169312169312	6667;57708;23468;6497	SP1;MIER1;CBX5;SKI	0.24856313446425474	0.6339556762881722	cellular_component
GO:0016594	glycine binding	2	794	15	12391	0.0025188916876574307	0.0012105560487450568	2.0807724601175486	116443;63826	GRIN3A;SRR	0.2493201552016655	0.6969673146196675	molecular_function
GO:0008514	organic anion transmembrane transporter activity	2	794	15	12391	0.0025188916876574307	0.0012105560487450568	2.0807724601175486	11309;63027	SLCO2B1;SLC22A23	0.2493201552016655	0.6969673146196675	molecular_function
GO:0005925	focal adhesion	19	900	264	14857	0.021111111111111112	0.017769401628861817	1.1880597643097643	5962;8394;10867;9404;11261;8675;7145;10525;5576;382;2273;81848;23164;83478;89782;23114;50507;79969;9815	RDX;PIP5K1A;TSPAN9;LPXN;CHP1;STX16;TNS1;HYOU1;PRKAR2A;ARF6;FHL1;SPRY4;MPRIP;ARHGAP24;LMLN;NFASC;NOX4;ATAT1;GIT2	0.25015464956149586	0.6339556762881722	cellular_component
GO:0043130	ubiquitin binding	5	794	53	12391	0.006297229219143577	0.004277298038899201	1.4722446651775105	26043;4088;4077;51028;22933	UBXN7;SMAD3;NBR1;VPS36;SIRT2	0.2509830207024533	0.6969673146196675	molecular_function
GO:0008023	transcription elongation factor complex	2	900	16	14857	0.0022222222222222222	0.0010769334320522312	2.0634722222222224	6919;22936	TCEA2;ELL2	0.25242574093681996	0.6339556762881722	cellular_component
GO:0005892	acetylcholine-gated channel complex	2	900	16	14857	0.0022222222222222222	0.0010769334320522312	2.0634722222222224	134957;1145	STXBP5;CHRNE	0.25242574093681996	0.6339556762881722	cellular_component
GO:0044295	axonal growth cone	2	900	16	14857	0.0022222222222222222	0.0010769334320522312	2.0634722222222224	23242;2043	COBL;EPHA4	0.25242574093681996	0.6339556762881722	cellular_component
GO:0031941	filamentous actin	2	900	16	14857	0.0022222222222222222	0.0010769334320522312	2.0634722222222224	4640;4641	MYO1A;MYO1C	0.25242574093681996	0.6339556762881722	cellular_component
GO:0005720	nuclear heterochromatin	2	900	16	14857	0.0022222222222222222	0.0010769334320522312	2.0634722222222224	23468;22933	CBX5;SIRT2	0.25242574093681996	0.6339556762881722	cellular_component
GO:0060071	Wnt signaling pathway, planar cell polarity pathway	6	837	68	13332	0.007168458781362007	0.0051005100510051	1.405439595192916	23002;5717;7976;7471;144165;9491	DAAM1;PSMD11;FZD3;WNT1;PRICKLE1;PSMF1	0.25382874746470485	0.6772397494856993	biological_process
GO:0071011	precatalytic spliceosome	3	900	29	14857	0.0033333333333333335	0.0019519418455946692	1.7077011494252874	6634;7011;23005	SNRPD3;TEP1;MAPKBP1	0.2555897029878516	0.6339556762881722	cellular_component
GO:0006730	one-carbon metabolic process	3	837	28	13332	0.0035842293906810036	0.0021002100210021	1.706605222734255	10797;10768;6472	MTHFD2;AHCYL1;SHMT2	0.2558070488008752	0.6772397494856993	biological_process
GO:0048791	calcium ion-regulated exocytosis of neurotransmitter	3	837	28	13332	0.0035842293906810036	0.0021002100210021	1.706605222734255	9066;22895;9783	SYT7;RPH3A;RIMS3	0.2558070488008752	0.6772397494856993	biological_process
GO:0016477	cell migration	10	837	125	13332	0.011947431302270013	0.009375937593759376	1.2742652329749105	9402;9844;54764;3084;9672;7410;3915;91010;5861;8394	GRAP2;ELMO1;ZRANB1;NRG1;SDC3;VAV2;LAMC1;FMNL3;RAB1A;PIP5K1A	0.25929533842913505	0.6772397494856993	biological_process
GO:0030667	secretory granule membrane	6	900	71	14857	0.006666666666666667	0.004778892104731776	1.395023474178404	94103;5869;5724;54509;10972;6515	ORMDL3;RAB5B;PTAFR;RHOF;TMED10;SLC2A3	0.25944647084226297	0.6339556762881722	cellular_component
GO:0051260	protein homooligomerization	12	837	154	13332	0.014336917562724014	0.01155115511551155	1.241167434715822	3749;3745;27433;80741;64375;64225;10211;3751;3747;6569;3736;3750	KCNC4;KCNB1;TOR2A;LY6G5C;IKZF4;ATL2;FLOT1;KCND2;KCNC2;SLC34A1;KCNA1;KCND1	0.26045426116932263	0.6772397494856993	biological_process
GO:0007059	chromosome segregation	5	837	55	13332	0.005973715651135006	0.004125412541254125	1.4480286738351256	8653;9391;79003;1060;127829	DDX3Y;CIAO1;MIS12;CENPC;ARL8A	0.26200978446003476	0.6772397494856993	biological_process
GO:0060021	palate development	5	837	55	13332	0.005973715651135006	0.004125412541254125	1.4480286738351256	4087;6497;93;91461;54796	SMAD2;SKI;ACVR2B;PKDCC;BNC2	0.26200978446003476	0.6772397494856993	biological_process
GO:0005903	brush border	4	900	43	14857	0.0044444444444444444	0.0028942585986403715	1.5356072351421188	4640;4641;4643;6569	MYO1A;MYO1C;MYO1E;SLC34A1	0.2620903486583381	0.6339556762881722	cellular_component
GO:0030666	endocytic vesicle membrane	4	900	43	14857	0.0044444444444444444	0.0028942585986403715	1.5356072351421188	3117;2893;7471;3118	HLA-DQA1;GRIA4;WNT1;HLA-DQA2	0.2620903486583381	0.6339556762881722	cellular_component
GO:0005913	cell-cell adherens junction	5	900	57	14857	0.005555555555555556	0.003836575351686074	1.4480506822612087	253559;10211;199731;659;5962	CADM2;FLOT1;CADM4;BMPR2;RDX	0.26214732786943123	0.6339556762881722	cellular_component
GO:0016021	integral component of membrane	176	900	2780	14857	0.19555555555555557	0.1871171838190752	1.0450967226219026	11122;64922;84679;414152;11057;59340;120103;158866;64778;284254;51092;387597;115;51304;57823;1010;401097;143187;8506;53616;64084;79789;1435;4864;222553;161145;84502;399947;745;56650;9990;84249;222537;221188;9766;50507;80235;9538;80704;55654;94103;90993;56833;116228;10052;3753;6745;84063;283659;57611;6515;2849;387923;79024;84898;27112;148867;23017;57613;3321;26505;4038;26504;146227;53373;642968;95…	PTPRT;LRRC19;SLC9A7;C10orf105;ABHD2;HRH4;SLC36A4;ZDHHC15;FNDC3B;DYNAP;SIDT2;ILDR2;ADCY9;ZDHHC3;SLAMF7;CDH12;C3orf80;VTI1A;CNTNAP1;ADAM22;CLSTN2;CLMN;CSF1;NPC1;SLC35F1;TMEM229B;JPH4;C11orf87;MYRF;CLDND1;SLC12A6;PSD2;HS3ST5;ADGRG5;SUSD6;NOX4;PIGZ;EI24;SLC19A3;TMEM127;ORMDL3;CREB3L1;SLAMF8;COX20;GJC1;KCNE1;SSR1;KIRREL2;PRTG;ISLR2;SLC2A3;GPR26;SERP2;SMIM2;PLXDC2;FAM155B;SLC30A7;FAIM2;FAM234B;IGSF3;CN…	0.26418531992681754	0.6339556762881722	cellular_component
GO:0031624	ubiquitin conjugating enzyme binding	3	794	28	12391	0.003778337531486146	0.0022597046243241063	1.672049298308744	9604;25820;255488	RNF14;ARIH1;RNF144B	0.26577962046074954	0.6969673146196675	molecular_function
GO:0051539	4 iron, 4 sulfur cluster binding	3	794	28	12391	0.003778337531486146	0.0022597046243241063	1.672049298308744	4337;1806;11019	MOCS1;DPYD;LIAS	0.26577962046074954	0.6969673146196675	molecular_function
GO:0016338	calcium-independent cell-cell adhesion via plasma membrane cell-adhesion molecules	2	837	16	13332	0.0023894862604540022	0.0012001200120012002	1.9910394265232971	10686;137075	CLDN16;CLDN23	0.26580970281318617	0.6772397494856993	biological_process
GO:0071108	protein K48-linked deubiquitination	2	837	16	13332	0.0023894862604540022	0.0012001200120012002	1.9910394265232971	56957;55432	OTUD7B;YOD1	0.26580970281318617	0.6772397494856993	biological_process
GO:0007585	respiratory gaseous exchange	2	837	16	13332	0.0023894862604540022	0.0012001200120012002	1.9910394265232971	5090;669	PBX3;BPGM	0.26580970281318617	0.6772397494856993	biological_process
GO:0048873	homeostasis of number of cells within a tissue	2	837	16	13332	0.0023894862604540022	0.0012001200120012002	1.9910394265232971	1435;387597	CSF1;ILDR2	0.26580970281318617	0.6772397494856993	biological_process
GO:0007340	acrosome reaction	2	837	16	13332	0.0023894862604540022	0.0012001200120012002	1.9910394265232971	11057;2054	ABHD2;STX2	0.26580970281318617	0.6772397494856993	biological_process
GO:0007051	spindle organization	2	837	16	13332	0.0023894862604540022	0.0012001200120012002	1.9910394265232971	1107;5902	CHD3;RANBP1	0.26580970281318617	0.6772397494856993	biological_process
GO:0043029	T cell homeostasis	2	837	16	13332	0.0023894862604540022	0.0012001200120012002	1.9910394265232971	29985;149041	SLC39A3;RC3H1	0.26580970281318617	0.6772397494856993	biological_process
GO:0032148	activation of protein kinase B activity	2	837	16	13332	0.0023894862604540022	0.0012001200120012002	1.9910394265232971	3084;284254	NRG1;DYNAP	0.26580970281318617	0.6772397494856993	biological_process
GO:0000183	chromatin silencing at rDNA	2	837	16	13332	0.0023894862604540022	0.0012001200120012002	1.9910394265232971	11176;22933	BAZ2A;SIRT2	0.26580970281318617	0.6772397494856993	biological_process
GO:0046847	filopodium assembly	2	837	16	13332	0.0023894862604540022	0.0012001200120012002	1.9910394265232971	55785;121512	FGD6;FGD4	0.26580970281318617	0.6772397494856993	biological_process
GO:0032435	negative regulation of proteasomal ubiquitin-dependent protein catabolic process	2	837	16	13332	0.0023894862604540022	0.0012001200120012002	1.9910394265232971	9683;9529	N4BP1;BAG5	0.26580970281318617	0.6772397494856993	biological_process
GO:1990904	ribonucleoprotein complex	1	900	5	14857	0.0011111111111111111	0.00033654169751632225	3.301555555555556	23468	CBX5	0.2683794052936198	0.6339556762881722	cellular_component
GO:0005952	cAMP-dependent protein kinase complex	1	900	5	14857	0.0011111111111111111	0.00033654169751632225	3.301555555555556	5576	PRKAR2A	0.2683794052936198	0.6339556762881722	cellular_component
GO:0097449	astrocyte projection	1	900	5	14857	0.0011111111111111111	0.00033654169751632225	3.301555555555556	1756	DMD	0.2683794052936198	0.6339556762881722	cellular_component
GO:0033503	HULC complex	1	900	5	14857	0.0011111111111111111	0.00033654169751632225	3.301555555555556	56254	RNF20	0.2683794052936198	0.6339556762881722	cellular_component
GO:0034706	sodium channel complex	1	900	5	14857	0.0011111111111111111	0.00033654169751632225	3.301555555555556	6337	SCNN1A	0.2683794052936198	0.6339556762881722	cellular_component
GO:0044294	dendritic growth cone	1	900	5	14857	0.0011111111111111111	0.00033654169751632225	3.301555555555556	23242	COBL	0.2683794052936198	0.6339556762881722	cellular_component
GO:0070469	respiratory chain	1	900	5	14857	0.0011111111111111111	0.00033654169751632225	3.301555555555556	25994	HIGD1A	0.2683794052936198	0.6339556762881722	cellular_component
GO:0005849	mRNA cleavage factor complex	1	900	5	14857	0.0011111111111111111	0.00033654169751632225	3.301555555555556	79869	CPSF7	0.2683794052936198	0.6339556762881722	cellular_component
GO:0031253	cell projection membrane	1	900	5	14857	0.0011111111111111111	0.00033654169751632225	3.301555555555556	2039	DMTN	0.2683794052936198	0.6339556762881722	cellular_component
GO:1990111	spermatoproteasome complex	1	900	5	14857	0.0011111111111111111	0.00033654169751632225	3.301555555555556	143471	PSMA8	0.2683794052936198	0.6339556762881722	cellular_component
GO:0001520	outer dense fiber	1	900	5	14857	0.0011111111111111111	0.00033654169751632225	3.301555555555556	1656	DDX6	0.2683794052936198	0.6339556762881722	cellular_component
GO:0071204	histone pre-mRNA 3'end processing complex	1	900	5	14857	0.0011111111111111111	0.00033654169751632225	3.301555555555556	10492	SYNCRIP	0.2683794052936198	0.6339556762881722	cellular_component
GO:0097227	sperm annulus	1	900	5	14857	0.0011111111111111111	0.00033654169751632225	3.301555555555556	1656	DDX6	0.2683794052936198	0.6339556762881722	cellular_component
GO:0072687	meiotic spindle	1	900	5	14857	0.0011111111111111111	0.00033654169751632225	3.301555555555556	22933	SIRT2	0.2683794052936198	0.6339556762881722	cellular_component
GO:0097526	spliceosomal tri-snRNP complex	1	900	5	14857	0.0011111111111111111	0.00033654169751632225	3.301555555555556	6634	SNRPD3	0.2683794052936198	0.6339556762881722	cellular_component
GO:0043596	nuclear replication fork	1	900	5	14857	0.0011111111111111111	0.00033654169751632225	3.301555555555556	84083	ZRANB3	0.2683794052936198	0.6339556762881722	cellular_component
GO:0035032	phosphatidylinositol 3-kinase complex, class III	1	900	5	14857	0.0011111111111111111	0.00033654169751632225	3.301555555555556	22863	ATG14	0.2683794052936198	0.6339556762881722	cellular_component
GO:0070695	FHF complex	1	900	5	14857	0.0011111111111111111	0.00033654169751632225	3.301555555555556	84376	HOOK3	0.2683794052936198	0.6339556762881722	cellular_component
GO:0030121	AP-1 adaptor complex	1	900	5	14857	0.0011111111111111111	0.00033654169751632225	3.301555555555556	1174	AP1S1	0.2683794052936198	0.6339556762881722	cellular_component
GO:0070552	BRISC complex	1	900	5	14857	0.0011111111111111111	0.00033654169751632225	3.301555555555556	6472	SHMT2	0.2683794052936198	0.6339556762881722	cellular_component
GO:0001933	negative regulation of protein phosphorylation	4	837	42	13332	0.0047789725209080045	0.0031503150315031502	1.5169824202082267	22863;10217;84063;11261	ATG14;CTDSPL;KIRREL2;CHP1	0.26917369749812764	0.6772397494856993	biological_process
GO:0036498	IRE1-mediated unfolded protein response	4	837	42	13332	0.0047789725209080045	0.0031503150315031502	1.5169824202082267	7095;9570;10525;6745	SEC62;GOSR2;HYOU1;SSR1	0.26917369749812764	0.6772397494856993	biological_process
GO:0030665	clathrin-coated vesicle membrane	3	900	30	14857	0.0033333333333333335	0.0020192501850979337	1.650777777777778	26119;57706;164	LDLRAP1;DENND1A;AP1G1	0.2723026228241544	0.6356095413411413	cellular_component
GO:0030139	endocytic vesicle	3	900	30	14857	0.0033333333333333335	0.0020192501850979337	1.650777777777778	5869;84440;382	RAB5B;RAB11FIP4;ARF6	0.2723026228241544	0.6356095413411413	cellular_component
GO:0034613	cellular protein localization	3	837	29	13332	0.0035842293906810036	0.002175217521752175	1.6477567667779016	2895;3736;1756	GRID2;KCNA1;DMD	0.27315387769366917	0.6772397494856993	biological_process
GO:0006959	humoral immune response	3	837	29	13332	0.0035842293906810036	0.002175217521752175	1.6477567667779016	5452;10758;4208	POU2F2;TRAF3IP2;MEF2C	0.27315387769366917	0.6772397494856993	biological_process
GO:0000146	microfilament motor activity	2	794	16	12391	0.0025188916876574307	0.0012912597853280607	1.9507241813602014	4641;4643	MYO1C;MYO1E	0.2737050521706845	0.6969673146196675	molecular_function
GO:0019838	growth factor binding	2	794	16	12391	0.0025188916876574307	0.0012912597853280607	1.9507241813602014	93;659	ACVR2B;BMPR2	0.2737050521706845	0.6969673146196675	molecular_function
GO:0071949	FAD binding	2	794	16	12391	0.0025188916876574307	0.0012912597853280607	1.9507241813602014	8540;51	AGPS;ACOX1	0.2737050521706845	0.6969673146196675	molecular_function
GO:0051059	NF-kappaB binding	2	794	16	12391	0.0025188916876574307	0.0012912597853280607	1.9507241813602014	55662;10270	HIF1AN;AKAP8	0.2737050521706845	0.6969673146196675	molecular_function
GO:0071456	cellular response to hypoxia	5	837	56	13332	0.005973715651135006	0.0042004200420042	1.4221710189452126	7422;3751;22933;57103;10525	VEGFA;KCND2;SIRT2;TIGAR;HYOU1	0.2742144557774317	0.6772397494856993	biological_process
GO:0030433	ubiquitin-dependent ERAD pathway	5	837	56	13332	0.005973715651135006	0.0042004200420042	1.4221710189452126	10277;3300;29978;55432;9354	UBE4B;DNAJB2;UBQLN2;YOD1;UBE4A	0.2742144557774317	0.6772397494856993	biological_process
GO:0006369	termination of RNA polymerase II transcription	5	837	56	13332	0.005973715651135006	0.0042004200420042	1.4221710189452126	79869;6634;84271;57187;4150	CPSF7;SNRPD3;POLDIP3;THOC2;MAZ	0.2742144557774317	0.6772397494856993	biological_process
GO:0032839	dendrite cytoplasm	2	900	17	14857	0.0022222222222222222	0.0011442417715554958	1.9420915032679738	2899;3798	GRIK3;KIF5A	0.2754339526059836	0.6356095413411413	cellular_component
GO:0000242	pericentriolar material	2	900	17	14857	0.0022222222222222222	0.0011442417715554958	1.9420915032679738	121441;84376	NEDD1;HOOK3	0.2754339526059836	0.6356095413411413	cellular_component
GO:0007030	Golgi organization	6	837	70	13332	0.007168458781362007	0.005250525052505251	1.3652841781874039	27314;9529;10972;5861;64225;1453	RAB30;BAG5;TMED10;RAB1A;ATL2;CSNK1D	0.275459870038889	0.6772397494856993	biological_process
GO:0005874	microtubule	19	900	269	14857	0.021111111111111112	0.01810594332637814	1.1659768690623709	347240;1641;56890;23623;29127;3797;6786;89796;55083;55920;203068;4296;4131;3925;89953;22933;3798;79969;84376	KIF24;DCX;MDM1;RUSC1;RACGAP1;KIF3C;STIM1;NAV1;KIF26B;RCC2;TUBB;MAP3K11;MAP1B;STMN1;KLC4;SIRT2;KIF5A;ATAT1;HOOK3	0.2765099387466996	0.6356095413411413	cellular_component
GO:0071548	response to dexamethasone	1	837	5	13332	0.0011947431302270011	0.000375037503750375	3.185663082437276	5724	PTAFR	0.2769256578762208	0.6772397494856993	biological_process
GO:0006105	succinate metabolic process	1	837	5	13332	0.0011947431302270011	0.000375037503750375	3.185663082437276	7915	ALDH5A1	0.2769256578762208	0.6772397494856993	biological_process
GO:0042473	outer ear morphogenesis	1	837	5	13332	0.0011947431302270011	0.000375037503750375	3.185663082437276	8575	PRKRA	0.2769256578762208	0.6772397494856993	biological_process
GO:0042554	superoxide anion generation	1	837	5	13332	0.0011947431302270011	0.000375037503750375	3.185663082437276	50507	NOX4	0.2769256578762208	0.6772397494856993	biological_process
GO:0051683	establishment of Golgi localization	1	837	5	13332	0.0011947431302270011	0.000375037503750375	3.185663082437276	7534	YWHAZ	0.2769256578762208	0.6772397494856993	biological_process
GO:0098780	response to mitochondrial depolarisation	1	837	5	13332	0.0011947431302270011	0.000375037503750375	3.185663082437276	22863	ATG14	0.2769256578762208	0.6772397494856993	biological_process
GO:0071679	commissural neuron axon guidance	1	837	5	13332	0.0011947431302270011	0.000375037503750375	3.185663082437276	7976	FZD3	0.2769256578762208	0.6772397494856993	biological_process
GO:0030431	sleep	1	837	5	13332	0.0011947431302270011	0.000375037503750375	3.185663082437276	2903	GRIN2A	0.2769256578762208	0.6772397494856993	biological_process
GO:0003183	mitral valve morphogenesis	1	837	5	13332	0.0011947431302270011	0.000375037503750375	3.185663082437276	659	BMPR2	0.2769256578762208	0.6772397494856993	biological_process
GO:1903546	protein localization to photoreceptor outer segment	1	837	5	13332	0.0011947431302270011	0.000375037503750375	3.185663082437276	7275	TUB	0.2769256578762208	0.6772397494856993	biological_process
GO:0032717	negative regulation of interleukin-8 production	1	837	5	13332	0.0011947431302270011	0.000375037503750375	3.185663082437276	56957	OTUD7B	0.2769256578762208	0.6772397494856993	biological_process
GO:0002446	neutrophil mediated immunity	1	837	5	13332	0.0011947431302270011	0.000375037503750375	3.185663082437276	9948	WDR1	0.2769256578762208	0.6772397494856993	biological_process
GO:1901018	positive regulation of potassium ion transmembrane transporter activity	1	837	5	13332	0.0011947431302270011	0.000375037503750375	3.185663082437276	482	ATP1B2	0.2769256578762208	0.6772397494856993	biological_process
GO:0003197	endocardial cushion development	1	837	5	13332	0.0011947431302270011	0.000375037503750375	3.185663082437276	659	BMPR2	0.2769256578762208	0.6772397494856993	biological_process
GO:0015015	heparan sulfate proteoglycan biosynthetic process, enzymatic modification	1	837	5	13332	0.0011947431302270011	0.000375037503750375	3.185663082437276	222537	HS3ST5	0.2769256578762208	0.6772397494856993	biological_process
GO:0030422	production of siRNA involved in RNA interference	1	837	5	13332	0.0011947431302270011	0.000375037503750375	3.185663082437276	8575	PRKRA	0.2769256578762208	0.6772397494856993	biological_process
GO:0006477	protein sulfation	1	837	5	13332	0.0011947431302270011	0.000375037503750375	3.185663082437276	222537	HS3ST5	0.2769256578762208	0.6772397494856993	biological_process
GO:0021960	anterior commissure morphogenesis	1	837	5	13332	0.0011947431302270011	0.000375037503750375	3.185663082437276	200933	FBXO45	0.2769256578762208	0.6772397494856993	biological_process
GO:0003181	atrioventricular valve morphogenesis	1	837	5	13332	0.0011947431302270011	0.000375037503750375	3.185663082437276	26508	HEYL	0.2769256578762208	0.6772397494856993	biological_process
GO:0033601	positive regulation of mammary gland epithelial cell proliferation	1	837	5	13332	0.0011947431302270011	0.000375037503750375	3.185663082437276	10765	KDM5B	0.2769256578762208	0.6772397494856993	biological_process
GO:0051001	negative regulation of nitric-oxide synthase activity	1	837	5	13332	0.0011947431302270011	0.000375037503750375	3.185663082437276	493	ATP2B4	0.2769256578762208	0.6772397494856993	biological_process
GO:0051146	striated muscle cell differentiation	1	837	5	13332	0.0011947431302270011	0.000375037503750375	3.185663082437276	1432	MAPK14	0.2769256578762208	0.6772397494856993	biological_process
GO:0021853	cerebral cortex GABAergic interneuron migration	1	837	5	13332	0.0011947431302270011	0.000375037503750375	3.185663082437276	6900	CNTN2	0.2769256578762208	0.6772397494856993	biological_process
GO:0042428	serotonin metabolic process	1	837	5	13332	0.0011947431302270011	0.000375037503750375	3.185663082437276	2903	GRIN2A	0.2769256578762208	0.6772397494856993	biological_process
GO:0046007	negative regulation of activated T cell proliferation	1	837	5	13332	0.0011947431302270011	0.000375037503750375	3.185663082437276	149041	RC3H1	0.2769256578762208	0.6772397494856993	biological_process
GO:0050915	sensory perception of sour taste	1	837	5	13332	0.0011947431302270011	0.000375037503750375	3.185663082437276	41	ASIC1	0.2769256578762208	0.6772397494856993	biological_process
GO:0070940	dephosphorylation of RNA polymerase II C-terminal domain	1	837	5	13332	0.0011947431302270011	0.000375037503750375	3.185663082437276	55197	RPRD1A	0.2769256578762208	0.6772397494856993	biological_process
GO:0060214	endocardium formation	1	837	5	13332	0.0011947431302270011	0.000375037503750375	3.185663082437276	58495	OVOL2	0.2769256578762208	0.6772397494856993	biological_process
GO:1904058	positive regulation of sensory perception of pain	1	837	5	13332	0.0011947431302270011	0.000375037503750375	3.185663082437276	5724	PTAFR	0.2769256578762208	0.6772397494856993	biological_process
GO:2001046	positive regulation of integrin-mediated signaling pathway	1	837	5	13332	0.0011947431302270011	0.000375037503750375	3.185663082437276	2039	DMTN	0.2769256578762208	0.6772397494856993	biological_process
GO:0043551	regulation of phosphatidylinositol 3-kinase activity	1	837	5	13332	0.0011947431302270011	0.000375037503750375	3.185663082437276	8503	PIK3R3	0.2769256578762208	0.6772397494856993	biological_process
GO:0033148	positive regulation of intracellular estrogen receptor signaling pathway	1	837	5	13332	0.0011947431302270011	0.000375037503750375	3.185663082437276	23558	WBP2	0.2769256578762208	0.6772397494856993	biological_process
GO:0048745	smooth muscle tissue development	1	837	5	13332	0.0011947431302270011	0.000375037503750375	3.185663082437276	27086	FOXP1	0.2769256578762208	0.6772397494856993	biological_process
GO:0031666	positive regulation of lipopolysaccharide-mediated signaling pathway	1	837	5	13332	0.0011947431302270011	0.000375037503750375	3.185663082437276	5578	PRKCA	0.2769256578762208	0.6772397494856993	biological_process
GO:0070365	hepatocyte differentiation	1	837	5	13332	0.0011947431302270011	0.000375037503750375	3.185663082437276	7471	WNT1	0.2769256578762208	0.6772397494856993	biological_process
GO:0009416	response to light stimulus	1	837	5	13332	0.0011947431302270011	0.000375037503750375	3.185663082437276	2002	ELK1	0.2769256578762208	0.6772397494856993	biological_process
GO:0090527	actin filament reorganization	1	837	5	13332	0.0011947431302270011	0.000375037503750375	3.185663082437276	2039	DMTN	0.2769256578762208	0.6772397494856993	biological_process
GO:2000052	positive regulation of non-canonical Wnt signaling pathway	1	837	5	13332	0.0011947431302270011	0.000375037503750375	3.185663082437276	1453	CSNK1D	0.2769256578762208	0.6772397494856993	biological_process
GO:0090315	negative regulation of protein targeting to membrane	1	837	5	13332	0.0011947431302270011	0.000375037503750375	3.185663082437276	2039	DMTN	0.2769256578762208	0.6772397494856993	biological_process
GO:0046929	negative regulation of neurotransmitter secretion	1	837	5	13332	0.0011947431302270011	0.000375037503750375	3.185663082437276	41	ASIC1	0.2769256578762208	0.6772397494856993	biological_process
GO:0000423	mitophagy	1	837	5	13332	0.0011947431302270011	0.000375037503750375	3.185663082437276	22863	ATG14	0.2769256578762208	0.6772397494856993	biological_process
GO:0043568	positive regulation of insulin-like growth factor receptor signaling pathway	1	837	5	13332	0.0011947431302270011	0.000375037503750375	3.185663082437276	7471	WNT1	0.2769256578762208	0.6772397494856993	biological_process
GO:0042723	thiamine-containing compound metabolic process	1	837	5	13332	0.0011947431302270011	0.000375037503750375	3.185663082437276	80704	SLC19A3	0.2769256578762208	0.6772397494856993	biological_process
GO:0051224	negative regulation of protein transport	1	837	5	13332	0.0011947431302270011	0.000375037503750375	3.185663082437276	29934	SNX12	0.2769256578762208	0.6772397494856993	biological_process
GO:0045617	negative regulation of keratinocyte differentiation	1	837	5	13332	0.0011947431302270011	0.000375037503750375	3.185663082437276	58495	OVOL2	0.2769256578762208	0.6772397494856993	biological_process
GO:0045839	negative regulation of mitotic nuclear division	1	837	5	13332	0.0011947431302270011	0.000375037503750375	3.185663082437276	146691	TOM1L2	0.2769256578762208	0.6772397494856993	biological_process
GO:0032927	positive regulation of activin receptor signaling pathway	1	837	5	13332	0.0011947431302270011	0.000375037503750375	3.185663082437276	93	ACVR2B	0.2769256578762208	0.6772397494856993	biological_process
GO:0035881	amacrine cell differentiation	1	837	5	13332	0.0011947431302270011	0.000375037503750375	3.185663082437276	58158	NEUROD4	0.2769256578762208	0.6772397494856993	biological_process
GO:2000766	negative regulation of cytoplasmic translation	1	837	5	13332	0.0011947431302270011	0.000375037503750375	3.185663082437276	80315	CPEB4	0.2769256578762208	0.6772397494856993	biological_process
GO:0003198	epithelial to mesenchymal transition involved in endocardial cushion formation	1	837	5	13332	0.0011947431302270011	0.000375037503750375	3.185663082437276	26508	HEYL	0.2769256578762208	0.6772397494856993	biological_process
GO:1905564	positive regulation of vascular endothelial cell proliferation	1	837	5	13332	0.0011947431302270011	0.000375037503750375	3.185663082437276	6667	SP1	0.2769256578762208	0.6772397494856993	biological_process
GO:0071467	cellular response to pH	1	837	5	13332	0.0011947431302270011	0.000375037503750375	3.185663082437276	41	ASIC1	0.2769256578762208	0.6772397494856993	biological_process
GO:1904953	Wnt signaling pathway involved in midbrain dopaminergic neuron differentiation	1	837	5	13332	0.0011947431302270011	0.000375037503750375	3.185663082437276	7471	WNT1	0.2769256578762208	0.6772397494856993	biological_process
GO:0045026	plasma membrane fusion	1	837	5	13332	0.0011947431302270011	0.000375037503750375	3.185663082437276	79805	VASH2	0.2769256578762208	0.6772397494856993	biological_process
GO:0043983	histone H4-K12 acetylation	1	837	5	13332	0.0011947431302270011	0.000375037503750375	3.185663082437276	11143	KAT7	0.2769256578762208	0.6772397494856993	biological_process
GO:0050891	multicellular organismal water homeostasis	1	837	5	13332	0.0011947431302270011	0.000375037503750375	3.185663082437276	6337	SCNN1A	0.2769256578762208	0.6772397494856993	biological_process
GO:0048513	animal organ development	1	837	5	13332	0.0011947431302270011	0.000375037503750375	3.185663082437276	3084	NRG1	0.2769256578762208	0.6772397494856993	biological_process
GO:0060385	axonogenesis involved in innervation	1	837	5	13332	0.0011947431302270011	0.000375037503750375	3.185663082437276	84570	COL25A1	0.2769256578762208	0.6772397494856993	biological_process
GO:1902961	positive regulation of aspartic-type endopeptidase activity involved in amyloid precursor protein catabolic process	1	837	5	13332	0.0011947431302270011	0.000375037503750375	3.185663082437276	2043	EPHA4	0.2769256578762208	0.6772397494856993	biological_process
GO:0030388	fructose 1,6-bisphosphate metabolic process	1	837	5	13332	0.0011947431302270011	0.000375037503750375	3.185663082437276	57103	TIGAR	0.2769256578762208	0.6772397494856993	biological_process
GO:0070613	regulation of protein processing	1	837	5	13332	0.0011947431302270011	0.000375037503750375	3.185663082437276	143458	LDLRAD3	0.2769256578762208	0.6772397494856993	biological_process
GO:0043279	response to alkaloid	1	837	5	13332	0.0011947431302270011	0.000375037503750375	3.185663082437276	10972	TMED10	0.2769256578762208	0.6772397494856993	biological_process
GO:0035148	tube formation	1	837	5	13332	0.0011947431302270011	0.000375037503750375	3.185663082437276	7422	VEGFA	0.2769256578762208	0.6772397494856993	biological_process
GO:0031953	negative regulation of protein autophosphorylation	1	837	5	13332	0.0011947431302270011	0.000375037503750375	3.185663082437276	11261	CHP1	0.2769256578762208	0.6772397494856993	biological_process
GO:0035459	cargo loading into vesicle	1	837	5	13332	0.0011947431302270011	0.000375037503750375	3.185663082437276	10972	TMED10	0.2769256578762208	0.6772397494856993	biological_process
GO:0085020	protein K6-linked ubiquitination	1	837	5	13332	0.0011947431302270011	0.000375037503750375	3.185663082437276	6047	RNF4	0.2769256578762208	0.6772397494856993	biological_process
GO:0002064	epithelial cell development	1	837	5	13332	0.0011947431302270011	0.000375037503750375	3.185663082437276	54768	HYDIN	0.2769256578762208	0.6772397494856993	biological_process
GO:0042753	positive regulation of circadian rhythm	1	837	5	13332	0.0011947431302270011	0.000375037503750375	3.185663082437276	56938	ARNTL2	0.2769256578762208	0.6772397494856993	biological_process
GO:0071577	zinc II ion transmembrane transport	1	837	5	13332	0.0011947431302270011	0.000375037503750375	3.185663082437276	29985	SLC39A3	0.2769256578762208	0.6772397494856993	biological_process
GO:0001553	luteinization	1	837	5	13332	0.0011947431302270011	0.000375037503750375	3.185663082437276	5798	PTPRN	0.2769256578762208	0.6772397494856993	biological_process
GO:1904382	mannose trimming involved in glycoprotein ERAD pathway	1	837	5	13332	0.0011947431302270011	0.000375037503750375	3.185663082437276	80267	EDEM3	0.2769256578762208	0.6772397494856993	biological_process
GO:0051988	regulation of attachment of spindle microtubules to kinetochore	1	837	5	13332	0.0011947431302270011	0.000375037503750375	3.185663082437276	29127	RACGAP1	0.2769256578762208	0.6772397494856993	biological_process
GO:0035729	cellular response to hepatocyte growth factor stimulus	1	837	5	13332	0.0011947431302270011	0.000375037503750375	3.185663082437276	22933	SIRT2	0.2769256578762208	0.6772397494856993	biological_process
GO:0006029	proteoglycan metabolic process	1	837	5	13332	0.0011947431302270011	0.000375037503750375	3.185663082437276	1301	COL11A1	0.2769256578762208	0.6772397494856993	biological_process
GO:0030252	growth hormone secretion	1	837	5	13332	0.0011947431302270011	0.000375037503750375	3.185663082437276	5861	RAB1A	0.2769256578762208	0.6772397494856993	biological_process
GO:0019800	peptide cross-linking via chondroitin 4-sulfate glycosaminoglycan	1	837	5	13332	0.0011947431302270011	0.000375037503750375	3.185663082437276	9806	SPOCK2	0.2769256578762208	0.6772397494856993	biological_process
GO:0071803	positive regulation of podosome assembly	1	837	5	13332	0.0011947431302270011	0.000375037503750375	3.185663082437276	5599	MAPK8	0.2769256578762208	0.6772397494856993	biological_process
GO:0071276	cellular response to cadmium ion	1	837	5	13332	0.0011947431302270011	0.000375037503750375	3.185663082437276	5599	MAPK8	0.2769256578762208	0.6772397494856993	biological_process
GO:0045792	negative regulation of cell size	1	837	5	13332	0.0011947431302270011	0.000375037503750375	3.185663082437276	5962	RDX	0.2769256578762208	0.6772397494856993	biological_process
GO:2000643	positive regulation of early endosome to late endosome transport	1	837	5	13332	0.0011947431302270011	0.000375037503750375	3.185663082437276	5962	RDX	0.2769256578762208	0.6772397494856993	biological_process
GO:0048699	generation of neurons	1	837	5	13332	0.0011947431302270011	0.000375037503750375	3.185663082437276	57187	THOC2	0.2769256578762208	0.6772397494856993	biological_process
GO:0000042	protein targeting to Golgi	1	837	5	13332	0.0011947431302270011	0.000375037503750375	3.185663082437276	55690	PACS1	0.2769256578762208	0.6772397494856993	biological_process
GO:0060754	positive regulation of mast cell chemotaxis	1	837	5	13332	0.0011947431302270011	0.000375037503750375	3.185663082437276	7422	VEGFA	0.2769256578762208	0.6772397494856993	biological_process
GO:0070933	histone H4 deacetylation	1	837	5	13332	0.0011947431302270011	0.000375037503750375	3.185663082437276	22933	SIRT2	0.2769256578762208	0.6772397494856993	biological_process
GO:0060059	embryonic retina morphogenesis in camera-type eye	1	837	5	13332	0.0011947431302270011	0.000375037503750375	3.185663082437276	50937	CDON	0.2769256578762208	0.6772397494856993	biological_process
GO:0046599	regulation of centriole replication	1	837	5	13332	0.0011947431302270011	0.000375037503750375	3.185663082437276	152185	SPICE1	0.2769256578762208	0.6772397494856993	biological_process
GO:0014037	Schwann cell differentiation	1	837	5	13332	0.0011947431302270011	0.000375037503750375	3.185663082437276	3908	LAMA2	0.2769256578762208	0.6772397494856993	biological_process
GO:0001825	blastocyst formation	1	837	5	13332	0.0011947431302270011	0.000375037503750375	3.185663082437276	27341	RRP7A	0.2769256578762208	0.6772397494856993	biological_process
GO:2000147	positive regulation of cell motility	1	837	5	13332	0.0011947431302270011	0.000375037503750375	3.185663082437276	9806	SPOCK2	0.2769256578762208	0.6772397494856993	biological_process
GO:0097647	amylin receptor signaling pathway	1	837	5	13332	0.0011947431302270011	0.000375037503750375	3.185663082437276	799	CALCR	0.2769256578762208	0.6772397494856993	biological_process
GO:0050764	regulation of phagocytosis	1	837	5	13332	0.0011947431302270011	0.000375037503750375	3.185663082437276	9066	SYT7	0.2769256578762208	0.6772397494856993	biological_process
GO:0061564	axon development	1	837	5	13332	0.0011947431302270011	0.000375037503750375	3.185663082437276	23271	CAMSAP2	0.2769256578762208	0.6772397494856993	biological_process
GO:0061002	negative regulation of dendritic spine morphogenesis	1	837	5	13332	0.0011947431302270011	0.000375037503750375	3.185663082437276	25791	NGEF	0.2769256578762208	0.6772397494856993	biological_process
GO:0009247	glycolipid biosynthetic process	1	837	5	13332	0.0011947431302270011	0.000375037503750375	3.185663082437276	360203	GLT6D1	0.2769256578762208	0.6772397494856993	biological_process
GO:0033044	regulation of chromosome organization	1	837	5	13332	0.0011947431302270011	0.000375037503750375	3.185663082437276	11169	WDHD1	0.2769256578762208	0.6772397494856993	biological_process
GO:0007548	sex differentiation	1	837	5	13332	0.0011947431302270011	0.000375037503750375	3.185663082437276	1271	CNTFR	0.2769256578762208	0.6772397494856993	biological_process
GO:0048842	positive regulation of axon extension involved in axon guidance	1	837	5	13332	0.0011947431302270011	0.000375037503750375	3.185663082437276	659	BMPR2	0.2769256578762208	0.6772397494856993	biological_process
GO:0045647	negative regulation of erythrocyte differentiation	1	837	5	13332	0.0011947431302270011	0.000375037503750375	3.185663082437276	8861	LDB1	0.2769256578762208	0.6772397494856993	biological_process
GO:0044351	macropinocytosis	1	837	5	13332	0.0011947431302270011	0.000375037503750375	3.185663082437276	257364	SNX33	0.2769256578762208	0.6772397494856993	biological_process
GO:0010941	regulation of cell death	1	837	5	13332	0.0011947431302270011	0.000375037503750375	3.185663082437276	7534	YWHAZ	0.2769256578762208	0.6772397494856993	biological_process
GO:0090188	negative regulation of pancreatic juice secretion	1	837	5	13332	0.0011947431302270011	0.000375037503750375	3.185663082437276	65267	WNK3	0.2769256578762208	0.6772397494856993	biological_process
GO:0075044	autophagy of host cells involved in interaction with symbiont	1	837	5	13332	0.0011947431302270011	0.000375037503750375	3.185663082437276	10533	ATG7	0.2769256578762208	0.6772397494856993	biological_process
GO:1901799	negative regulation of proteasomal protein catabolic process	1	837	5	13332	0.0011947431302270011	0.000375037503750375	3.185663082437276	9491	PSMF1	0.2769256578762208	0.6772397494856993	biological_process
GO:0032414	positive regulation of ion transmembrane transporter activity	1	837	5	13332	0.0011947431302270011	0.000375037503750375	3.185663082437276	65267	WNK3	0.2769256578762208	0.6772397494856993	biological_process
GO:0032926	negative regulation of activin receptor signaling pathway	1	837	5	13332	0.0011947431302270011	0.000375037503750375	3.185663082437276	6497	SKI	0.2769256578762208	0.6772397494856993	biological_process
GO:0042118	endothelial cell activation	1	837	5	13332	0.0011947431302270011	0.000375037503750375	3.185663082437276	27086	FOXP1	0.2769256578762208	0.6772397494856993	biological_process
GO:0003360	brainstem development	1	837	5	13332	0.0011947431302270011	0.000375037503750375	3.185663082437276	1271	CNTFR	0.2769256578762208	0.6772397494856993	biological_process
GO:0090385	phagosome-lysosome fusion	1	837	5	13332	0.0011947431302270011	0.000375037503750375	3.185663082437276	9066	SYT7	0.2769256578762208	0.6772397494856993	biological_process
GO:0071800	podosome assembly	1	837	5	13332	0.0011947431302270011	0.000375037503750375	3.185663082437276	9644	SH3PXD2A	0.2769256578762208	0.6772397494856993	biological_process
GO:0036465	synaptic vesicle recycling	1	837	5	13332	0.0011947431302270011	0.000375037503750375	3.185663082437276	9066	SYT7	0.2769256578762208	0.6772397494856993	biological_process
GO:0003323	type B pancreatic cell development	1	837	5	13332	0.0011947431302270011	0.000375037503750375	3.185663082437276	51092	SIDT2	0.2769256578762208	0.6772397494856993	biological_process
GO:0033089	positive regulation of T cell differentiation in thymus	1	837	5	13332	0.0011947431302270011	0.000375037503750375	3.185663082437276	10125	RASGRP1	0.2769256578762208	0.6772397494856993	biological_process
GO:0023041	neuronal signal transduction	1	837	5	13332	0.0011947431302270011	0.000375037503750375	3.185663082437276	3736	KCNA1	0.2769256578762208	0.6772397494856993	biological_process
GO:0048671	negative regulation of collateral sprouting	1	837	5	13332	0.0011947431302270011	0.000375037503750375	3.185663082437276	53335	BCL11A	0.2769256578762208	0.6772397494856993	biological_process
GO:0060272	embryonic skeletal joint morphogenesis	1	837	5	13332	0.0011947431302270011	0.000375037503750375	3.185663082437276	6474	SHOX2	0.2769256578762208	0.6772397494856993	biological_process
GO:0140059	dendrite arborization	1	837	5	13332	0.0011947431302270011	0.000375037503750375	3.185663082437276	22891	ZNF365	0.2769256578762208	0.6772397494856993	biological_process
GO:0097237	cellular response to toxic substance	1	837	5	13332	0.0011947431302270011	0.000375037503750375	3.185663082437276	3747	KCNC2	0.2769256578762208	0.6772397494856993	biological_process
GO:0048251	elastic fiber assembly	1	837	5	13332	0.0011947431302270011	0.000375037503750375	3.185663082437276	4239	MFAP4	0.2769256578762208	0.6772397494856993	biological_process
GO:0001757	somite specification	1	837	5	13332	0.0011947431302270011	0.000375037503750375	3.185663082437276	23242	COBL	0.2769256578762208	0.6772397494856993	biological_process
GO:0016331	morphogenesis of embryonic epithelium	1	837	5	13332	0.0011947431302270011	0.000375037503750375	3.185663082437276	2926	GRSF1	0.2769256578762208	0.6772397494856993	biological_process
GO:0051896	regulation of protein kinase B signaling	1	837	5	13332	0.0011947431302270011	0.000375037503750375	3.185663082437276	143686	SESN3	0.2769256578762208	0.6772397494856993	biological_process
GO:0032725	positive regulation of granulocyte macrophage colony-stimulating factor production	1	837	5	13332	0.0011947431302270011	0.000375037503750375	3.185663082437276	10125	RASGRP1	0.2769256578762208	0.6772397494856993	biological_process
GO:0046626	regulation of insulin receptor signaling pathway	1	837	5	13332	0.0011947431302270011	0.000375037503750375	3.185663082437276	143686	SESN3	0.2769256578762208	0.6772397494856993	biological_process
GO:0048496	maintenance of animal organ identity	1	837	5	13332	0.0011947431302270011	0.000375037503750375	3.185663082437276	5318	PKP2	0.2769256578762208	0.6772397494856993	biological_process
GO:0008065	establishment of blood-nerve barrier	1	837	5	13332	0.0011947431302270011	0.000375037503750375	3.185663082437276	1756	DMD	0.2769256578762208	0.6772397494856993	biological_process
GO:0045182	translation regulator activity	1	794	5	12391	0.0012594458438287153	0.000403518682915019	3.121158690176322	10643	IGF2BP3	0.28192055020234724	0.6969673146196675	molecular_function
GO:0003747	translation release factor activity	1	794	5	12391	0.0012594458438287153	0.000403518682915019	3.121158690176322	2935	GSPT1	0.28192055020234724	0.6969673146196675	molecular_function
GO:0030297	transmembrane receptor protein tyrosine kinase activator activity	1	794	5	12391	0.0012594458438287153	0.000403518682915019	3.121158690176322	26585	GREM1	0.28192055020234724	0.6969673146196675	molecular_function
GO:0008375	acetylglucosaminyltransferase activity	1	794	5	12391	0.0012594458438287153	0.000403518682915019	3.121158690176322	64131	XYLT1	0.28192055020234724	0.6969673146196675	molecular_function
GO:0005049	nuclear export signal receptor activity	1	794	5	12391	0.0012594458438287153	0.000403518682915019	3.121158690176322	64328	XPO4	0.28192055020234724	0.6969673146196675	molecular_function
GO:0032453	histone demethylase activity (H3-K4 specific)	1	794	5	12391	0.0012594458438287153	0.000403518682915019	3.121158690176322	10765	KDM5B	0.28192055020234724	0.6969673146196675	molecular_function
GO:0015186	L-glutamine transmembrane transporter activity	1	794	5	12391	0.0012594458438287153	0.000403518682915019	3.121158690176322	55238	SLC38A7	0.28192055020234724	0.6969673146196675	molecular_function
GO:0008142	oxysterol binding	1	794	5	12391	0.0012594458438287153	0.000403518682915019	3.121158690176322	5007	OSBP	0.28192055020234724	0.6969673146196675	molecular_function
GO:0004668	protein-arginine deiminase activity	1	794	5	12391	0.0012594458438287153	0.000403518682915019	3.121158690176322	11240	PADI2	0.28192055020234724	0.6969673146196675	molecular_function
GO:0030620	U2 snRNA binding	1	794	5	12391	0.0012594458438287153	0.000403518682915019	3.121158690176322	6634	SNRPD3	0.28192055020234724	0.6969673146196675	molecular_function
GO:0015278	calcium-release channel activity	1	794	5	12391	0.0012594458438287153	0.000403518682915019	3.121158690176322	57338	JPH3	0.28192055020234724	0.6969673146196675	molecular_function
GO:0003688	DNA replication origin binding	1	794	5	12391	0.0012594458438287153	0.000403518682915019	3.121158690176322	11143	KAT7	0.28192055020234724	0.6969673146196675	molecular_function
GO:0052811	1-phosphatidylinositol-3-phosphate 4-kinase activity	1	794	5	12391	0.0012594458438287153	0.000403518682915019	3.121158690176322	8394	PIP5K1A	0.28192055020234724	0.6969673146196675	molecular_function
GO:0030345	structural constituent of tooth enamel	1	794	5	12391	0.0012594458438287153	0.000403518682915019	3.121158690176322	10117	ENAM	0.28192055020234724	0.6969673146196675	molecular_function
GO:0046935	1-phosphatidylinositol-3-kinase regulator activity	1	794	5	12391	0.0012594458438287153	0.000403518682915019	3.121158690176322	8503	PIK3R3	0.28192055020234724	0.6969673146196675	molecular_function
GO:0004969	histamine receptor activity	1	794	5	12391	0.0012594458438287153	0.000403518682915019	3.121158690176322	59340	HRH4	0.28192055020234724	0.6969673146196675	molecular_function
GO:0016702	oxidoreductase activity, acting on single donors with incorporation of molecular oxygen, incorporation of two atoms of oxygen	1	794	5	12391	0.0012594458438287153	0.000403518682915019	3.121158690176322	83875	BCO2	0.28192055020234724	0.6969673146196675	molecular_function
GO:0120013	intermembrane lipid transfer activity	1	794	5	12391	0.0012594458438287153	0.000403518682915019	3.121158690176322	84725	PLEKHA8	0.28192055020234724	0.6969673146196675	molecular_function
GO:0016176	superoxide-generating NADPH oxidase activator activity	1	794	5	12391	0.0012594458438287153	0.000403518682915019	3.121158690176322	9644	SH3PXD2A	0.28192055020234724	0.6969673146196675	molecular_function
GO:0032184	SUMO polymer binding	1	794	5	12391	0.0012594458438287153	0.000403518682915019	3.121158690176322	6047	RNF4	0.28192055020234724	0.6969673146196675	molecular_function
GO:0015081	sodium ion transmembrane transporter activity	1	794	5	12391	0.0012594458438287153	0.000403518682915019	3.121158690176322	26504	CNNM4	0.28192055020234724	0.6969673146196675	molecular_function
GO:0034185	apolipoprotein binding	1	794	5	12391	0.0012594458438287153	0.000403518682915019	3.121158690176322	4038	LRP4	0.28192055020234724	0.6969673146196675	molecular_function
GO:0030346	protein phosphatase 2B binding	1	794	5	12391	0.0012594458438287153	0.000403518682915019	3.121158690176322	493	ATP2B4	0.28192055020234724	0.6969673146196675	molecular_function
GO:0031996	thioesterase binding	1	794	5	12391	0.0012594458438287153	0.000403518682915019	3.121158690176322	382	ARF6	0.28192055020234724	0.6969673146196675	molecular_function
GO:0008603	cAMP-dependent protein kinase regulator activity	1	794	5	12391	0.0012594458438287153	0.000403518682915019	3.121158690176322	5576	PRKAR2A	0.28192055020234724	0.6969673146196675	molecular_function
GO:0070097	delta-catenin binding	1	794	5	12391	0.0012594458438287153	0.000403518682915019	3.121158690176322	11122	PTPRT	0.28192055020234724	0.6969673146196675	molecular_function
GO:0030368	interleukin-17 receptor activity	1	794	5	12391	0.0012594458438287153	0.000403518682915019	3.121158690176322	54756	IL17RD	0.28192055020234724	0.6969673146196675	molecular_function
GO:0004675	transmembrane receptor protein serine/threonine kinase activity	1	794	5	12391	0.0012594458438287153	0.000403518682915019	3.121158690176322	93	ACVR2B	0.28192055020234724	0.6969673146196675	molecular_function
GO:0034713	type I transforming growth factor beta receptor binding	1	794	5	12391	0.0012594458438287153	0.000403518682915019	3.121158690176322	4087	SMAD2	0.28192055020234724	0.6969673146196675	molecular_function
GO:0042562	hormone binding	1	794	5	12391	0.0012594458438287153	0.000403518682915019	3.121158690176322	11057	ABHD2	0.28192055020234724	0.6969673146196675	molecular_function
GO:0001947	heart looping	4	837	43	13332	0.0047789725209080045	0.0032253225322532255	1.4817037592731515	51684;58495;4088;4208	SUFU;OVOL2;SMAD3;MEF2C	0.28341688734445175	0.6772397494856993	biological_process
GO:0000045	autophagosome assembly	4	837	43	13332	0.0047789725209080045	0.0032253225322532255	1.4817037592731515	22863;51715;5861;10533	ATG14;RAB23;RAB1A;ATG7	0.28341688734445175	0.6772397494856993	biological_process
GO:0006606	protein import into nucleus	4	837	43	13332	0.0047789725209080045	0.0032253225322532255	1.4817037592731515	9883;5902;103;144165	POM121;RANBP1;ADAR;PRICKLE1	0.28341688734445175	0.6772397494856993	biological_process
GO:0046332	SMAD binding	3	794	29	12391	0.003778337531486146	0.00234040836090711	1.61439242595327	4087;90993;6497	SMAD2;CREB3L1;SKI	0.2835736573381765	0.6969673146196675	molecular_function
GO:0071013	catalytic step 2 spliceosome	7	900	88	14857	0.0077777777777777776	0.005923133876287272	1.3131186868686868	10236;6634;51503;10283;7011;23005;10492	HNRNPR;SNRPD3;CWC15;CWC27;TEP1;MAPKBP1;SYNCRIP	0.283937069739215	0.6356095413411413	cellular_component
GO:0000781	chromosome, telomeric region	3	900	31	14857	0.0033333333333333335	0.002086558524601198	1.5975268817204302	23293;7011;22933	SMG6;TEP1;SIRT2	0.28912600777346964	0.6356095413411413	cellular_component
GO:0035987	endodermal cell differentiation	2	837	17	13332	0.0023894862604540022	0.001275127512751275	1.8739194602572211	3679;1301	ITGA7;COL11A1	0.28966894083360306	0.6772397494856993	biological_process
GO:0050775	positive regulation of dendrite morphogenesis	2	837	17	13332	0.0023894862604540022	0.001275127512751275	1.8739194602572211	2043;1523	EPHA4;CUX1	0.28966894083360306	0.6772397494856993	biological_process
GO:0097194	execution phase of apoptosis	2	837	17	13332	0.0023894862604540022	0.001275127512751275	1.8739194602572211	22985;23581	ACIN1;CASP14	0.28966894083360306	0.6772397494856993	biological_process
GO:0060412	ventricular septum morphogenesis	2	837	17	13332	0.0023894862604540022	0.001275127512751275	1.8739194602572211	26508;659	HEYL;BMPR2	0.28966894083360306	0.6772397494856993	biological_process
GO:0055088	lipid homeostasis	2	837	17	13332	0.0023894862604540022	0.001275127512751275	1.8739194602572211	51;5318	ACOX1;PKP2	0.28966894083360306	0.6772397494856993	biological_process
GO:0008037	cell recognition	2	837	17	13332	0.0023894862604540022	0.001275127512751275	1.8739194602572211	199731;253559	CADM4;CADM2	0.28966894083360306	0.6772397494856993	biological_process
GO:0046329	negative regulation of JNK cascade	2	837	17	13332	0.0023894862604540022	0.001275127512751275	1.8739194602572211	5187;51347	PER1;TAOK3	0.28966894083360306	0.6772397494856993	biological_process
GO:0006401	RNA catabolic process	2	837	17	13332	0.0023894862604540022	0.001275127512751275	1.8739194602572211	6036;51092	RNASE2;SIDT2	0.28966894083360306	0.6772397494856993	biological_process
GO:0048025	negative regulation of mRNA splicing, via spliceosome	2	837	17	13332	0.0023894862604540022	0.001275127512751275	1.8739194602572211	22985;10772	ACIN1;SRSF10	0.28966894083360306	0.6772397494856993	biological_process
GO:0030513	positive regulation of BMP signaling pathway	2	837	17	13332	0.0023894862604540022	0.001275127512751275	1.8739194602572211	4087;659	SMAD2;BMPR2	0.28966894083360306	0.6772397494856993	biological_process
GO:0048008	platelet-derived growth factor receptor signaling pathway	2	837	17	13332	0.0023894862604540022	0.001275127512751275	1.8739194602572211	2241;4643	FER;MYO1E	0.28966894083360306	0.6772397494856993	biological_process
GO:0030520	intracellular estrogen receptor signaling pathway	2	837	17	13332	0.0023894862604540022	0.001275127512751275	1.8739194602572211	10521;11240	DDX17;PADI2	0.28966894083360306	0.6772397494856993	biological_process
GO:0009612	response to mechanical stimulus	3	837	30	13332	0.0035842293906810036	0.0022502250225022503	1.592831541218638	7832;5599;1185	BTG2;MAPK8;CLCN6	0.2906175817117692	0.6772397494856993	biological_process
GO:0043406	positive regulation of MAP kinase activity	3	837	30	13332	0.0035842293906810036	0.0022502250225022503	1.592831541218638	7422;50507;10125	VEGFA;NOX4;RASGRP1	0.2906175817117692	0.6772397494856993	biological_process
GO:0050679	positive regulation of epithelial cell proliferation	3	837	30	13332	0.0035842293906810036	0.0022502250225022503	1.592831541218638	57599;3915;27086	WDR48;LAMC1;FOXP1	0.2906175817117692	0.6772397494856993	biological_process
GO:0001501	skeletal system development	7	837	86	13332	0.008363201911589008	0.006450645064506451	1.2964907893640076	6474;51684;55870;91461;5549;1310;9507	SHOX2;SUFU;ASH1L;PKDCC;PRELP;COL19A1;ADAMTS4	0.2947206815798597	0.6772397494856993	biological_process
GO:0003712	transcription cofactor activity	4	794	43	12391	0.005037783375314861	0.003470260673069163	1.4517017163610801	57763;9404;3084;4084	ANKRA2;LPXN;NRG1;MXD1	0.2961168141658586	0.6969673146196675	molecular_function
GO:0004722	protein serine/threonine phosphatase activity	4	794	43	12391	0.005037783375314861	0.003470260673069163	1.4517017163610801	10454;8897;9110;22843	TAB1;MTMR3;MTMR4;PPM1E	0.2961168141658586	0.6969673146196675	molecular_function
GO:0005793	endoplasmic reticulum-Golgi intermediate compartment	5	900	60	14857	0.005555555555555556	0.0040385003701958674	1.3756481481481482	11261;10972;64841;9798;29097	CHP1;TMED10;GNPNAT1;IST1;CNIH4	0.29773526801123124	0.6356095413411413	cellular_component
GO:0003951	NAD+ kinase activity	2	794	17	12391	0.0025188916876574307	0.0013719635219110644	1.8359757001037191	9162;139189	DGKI;DGKK	0.29805093331101035	0.6969673146196675	molecular_function
GO:0015095	magnesium ion transmembrane transporter activity	2	794	17	12391	0.0025188916876574307	0.0013719635219110644	1.8359757001037191	10686;26504	CLDN16;CNNM4	0.29805093331101035	0.6969673146196675	molecular_function
GO:0042813	Wnt-activated receptor activity	2	794	17	12391	0.0025188916876574307	0.0013719635219110644	1.8359757001037191	4038;7976	LRP4;FZD3	0.29805093331101035	0.6969673146196675	molecular_function
GO:0051233	spindle midzone	2	900	18	14857	0.0022222222222222222	0.00121155011105876	1.8341975308641976	127829;29127	ARL8A;RACGAP1	0.2984008843781597	0.6356095413411413	cellular_component
GO:0007160	cell-matrix adhesion	5	837	58	13332	0.005973715651135006	0.00435043504350435	1.3731306389815847	4811;3679;4289;255743;117285	NID1;ITGA7;MKLN1;NPNT;DEFB118	0.29895343690555143	0.6772397494856993	biological_process
GO:0048365	Rac GTPase binding	3	794	30	12391	0.003778337531486146	0.0024211120974901136	1.5605793450881613	4296;57522;55920	MAP3K11;SRGAP1;RCC2	0.301462855472843	0.6969673146196675	molecular_function
GO:0001786	phosphatidylserine binding	3	794	30	12391	0.003778337531486146	0.0024211120974901136	1.5605793450881613	9066;115548;10125	SYT7;FCHO2;RASGRP1	0.301462855472843	0.6969673146196675	molecular_function
GO:0006974	cellular response to DNA damage stimulus	11	837	145	13332	0.013142174432497013	0.010876087608760876	1.2083549623037944	200933;9766;51347;254225;57659;55236;57103;25946;7832;64393;84083	FBXO45;SUSD6;TAOK3;RNF169;ZBTB4;UBA6;TIGAR;ZNF385A;BTG2;ZMAT3;ZRANB3	0.3020940502016495	0.6772397494856993	biological_process
GO:0042393	histone binding	7	794	85	12391	0.008816120906801008	0.006859817609555323	1.2851829900726033	4678;84656;10765;56254;23038;11176;55170	NASP;GLYR1;KDM5B;RNF20;WDTC1;BAZ2A;PRMT6	0.3022936229783659	0.6969673146196675	molecular_function
GO:0005819	spindle	7	900	90	14857	0.0077777777777777776	0.006057750555293801	1.2839382716049381	126731;84440;152185;9857;22933;1400;1453	CCSAP;RAB11FIP4;SPICE1;CEP350;SIRT2;CRMP1;CSNK1D	0.30336237607233046	0.6356095413411413	cellular_component
GO:0036464	cytoplasmic ribonucleoprotein granule	4	900	46	14857	0.0044444444444444444	0.003096183617150165	1.4354589371980677	8653;84271;6461;1656	DDX3Y;POLDIP3;SHB;DDX6	0.3033937816854023	0.6356095413411413	cellular_component
GO:0005814	centriole	8	900	105	14857	0.008888888888888889	0.007067375647842768	1.2577354497354496	80323;347240;126731;56890;152185;9857;22933;121441	CCDC68;KIF24;CCSAP;MDM1;SPICE1;CEP350;SIRT2;NEDD1	0.303632059551988	0.6356095413411413	cellular_component
GO:0001750	photoreceptor outer segment	3	900	32	14857	0.0033333333333333335	0.0021538668641044624	1.547604166666667	4131;22941;10681	MAP1B;SHANK2;GNB5	0.3060215844979574	0.6356095413411413	cellular_component
GO:0006865	amino acid transport	3	837	31	13332	0.0035842293906810036	0.002325232523252325	1.5414498785986819	23428;23657;9057	SLC7A8;SLC7A11;SLC7A6	0.30815555626591357	0.6772397494856993	biological_process
GO:0061077	chaperone-mediated protein folding	3	837	31	13332	0.0035842293906810036	0.002325232523252325	1.5414498785986819	3300;2289;79443	DNAJB2;FKBP5;FYCO1	0.30815555626591357	0.6772397494856993	biological_process
GO:0000281	mitotic cytokinesis	3	837	31	13332	0.0035842293906810036	0.002325232523252325	1.5414498785986819	257364;3925;29127	SNX33;STMN1;RACGAP1	0.30815555626591357	0.6772397494856993	biological_process
GO:0070373	negative regulation of ERK1 and ERK2 cascade	3	837	31	13332	0.0035842293906810036	0.002325232523252325	1.5414498785986819	81848;1756;51231	SPRY4;DMD;VRK3	0.30815555626591357	0.6772397494856993	biological_process
GO:0055038	recycling endosome membrane	5	900	61	14857	0.005555555555555556	0.004105808709699132	1.353096539162113	26056;84679;84440;382;55041	RAB11FIP5;SLC9A7;RAB11FIP4;ARF6;PLEKHB2	0.30977495441266645	0.6356095413411413	cellular_component
GO:0007169	transmembrane receptor protein tyrosine kinase signaling pathway	5	837	59	13332	0.005973715651135006	0.004425442544254425	1.3498572383208798	9402;11122;2675;3084;1435	GRAP2;PTPRT;GFRA2;NRG1;CSF1	0.3114564793341877	0.6772397494856993	biological_process
GO:0000226	microtubule cytoskeleton organization	5	837	59	13332	0.005973715651135006	0.004425442544254425	1.3498572383208798	23271;6900;2011;1400;2241	CAMSAP2;CNTN2;MARK2;CRMP1;FER	0.3114564793341877	0.6772397494856993	biological_process
GO:0042803	protein homodimerization activity	39	794	559	12391	0.0491183879093199	0.04511338874989912	1.0887762872708102	4087;10533;8575;23305;253559;55662;1806;84679;4088;84440;23051;817;5962;23468;9491;26508;4038;5648;6667;285362;1435;6569;8861;3141;64375;140576;84313;26585;4296;7915;252884;57659;199731;27086;3612;4287;63826;10125;4293	SMAD2;ATG7;PRKRA;ACSL6;CADM2;HIF1AN;DPYD;SLC9A7;SMAD3;RAB11FIP4;ZHX3;CAMK2D;RDX;CBX5;PSMF1;HEYL;LRP4;MASP1;SP1;SUMF1;CSF1;SLC34A1;LDB1;HLCS;IKZF4;S100A16;VPS25;GREM1;MAP3K11;ALDH5A1;ZNF396;ZBTB4;CADM4;FOXP1;IMPA1;ATXN3;SRR;RASGRP1;MAP3K9	0.31147502748636763	0.6969673146196675	molecular_function
GO:0097197	tetraspanin-enriched microdomain	1	900	6	14857	0.0011111111111111111	0.0004038500370195867	2.7512962962962964	10867	TSPAN9	0.3127140764035364	0.6356095413411413	cellular_component
GO:0005797	Golgi medial cisterna	1	900	6	14857	0.0011111111111111111	0.0004038500370195867	2.7512962962962964	286451	YIPF6	0.3127140764035364	0.6356095413411413	cellular_component
GO:0030015	CCR4-NOT core complex	1	900	6	14857	0.0011111111111111111	0.0004038500370195867	2.7512962962962964	9337	CNOT8	0.3127140764035364	0.6356095413411413	cellular_component
GO:0032009	early phagosome	1	900	6	14857	0.0011111111111111111	0.0004038500370195867	2.7512962962962964	9066	SYT7	0.3127140764035364	0.6356095413411413	cellular_component
GO:0070765	gamma-secretase complex	1	900	6	14857	0.0011111111111111111	0.0004038500370195867	2.7512962962962964	10972	TMED10	0.3127140764035364	0.6356095413411413	cellular_component
GO:0034715	pICln-Sm protein complex	1	900	6	14857	0.0011111111111111111	0.0004038500370195867	2.7512962962962964	6634	SNRPD3	0.3127140764035364	0.6356095413411413	cellular_component
GO:0043020	NADPH oxidase complex	1	900	6	14857	0.0011111111111111111	0.0004038500370195867	2.7512962962962964	50507	NOX4	0.3127140764035364	0.6356095413411413	cellular_component
GO:0001939	female pronucleus	1	900	6	14857	0.0011111111111111111	0.0004038500370195867	2.7512962962962964	10270	AKAP8	0.3127140764035364	0.6356095413411413	cellular_component
GO:0001931	uropod	1	900	6	14857	0.0011111111111111111	0.0004038500370195867	2.7512962962962964	10211	FLOT1	0.3127140764035364	0.6356095413411413	cellular_component
GO:0071682	endocytic vesicle lumen	1	900	6	14857	0.0011111111111111111	0.0004038500370195867	2.7512962962962964	10525	HYOU1	0.3127140764035364	0.6356095413411413	cellular_component
GO:0043220	Schmidt-Lanterman incisure	1	900	6	14857	0.0011111111111111111	0.0004038500370195867	2.7512962962962964	22933	SIRT2	0.3127140764035364	0.6356095413411413	cellular_component
GO:0070776	MOZ/MORF histone acetyltransferase complex	1	900	6	14857	0.0011111111111111111	0.0004038500370195867	2.7512962962962964	27154	BRPF3	0.3127140764035364	0.6356095413411413	cellular_component
GO:0000138	Golgi trans cisterna	1	900	6	14857	0.0011111111111111111	0.0004038500370195867	2.7512962962962964	286451	YIPF6	0.3127140764035364	0.6356095413411413	cellular_component
GO:0005683	U7 snRNP	1	900	6	14857	0.0011111111111111111	0.0004038500370195867	2.7512962962962964	6634	SNRPD3	0.3127140764035364	0.6356095413411413	cellular_component
GO:0000445	THO complex part of transcription export complex	1	900	6	14857	0.0011111111111111111	0.0004038500370195867	2.7512962962962964	57187	THOC2	0.3127140764035364	0.6356095413411413	cellular_component
GO:0031091	platelet alpha granule	1	900	6	14857	0.0011111111111111111	0.0004038500370195867	2.7512962962962964	6812	STXBP1	0.3127140764035364	0.6356095413411413	cellular_component
GO:0006027	glycosaminoglycan catabolic process	2	837	18	13332	0.0023894862604540022	0.0013501350135013501	1.7698128235762642	9672;138050	SDC3;HGSNAT	0.31342962398560864	0.6772397494856993	biological_process
GO:0010718	positive regulation of epithelial to mesenchymal transition	2	837	18	13332	0.0023894862604540022	0.0013501350135013501	1.7698128235762642	4087;4088	SMAD2;SMAD3	0.31342962398560864	0.6772397494856993	biological_process
GO:0051894	positive regulation of focal adhesion assembly	2	837	18	13332	0.0023894862604540022	0.0013501350135013501	1.7698128235762642	7422;4088	VEGFA;SMAD3	0.31342962398560864	0.6772397494856993	biological_process
GO:0009083	branched-chain amino acid catabolic process	2	837	18	13332	0.0023894862604540022	0.0013501350135013501	1.7698128235762642	586;36	BCAT1;ACADSB	0.31342962398560864	0.6772397494856993	biological_process
GO:0006493	protein O-linked glycosylation	2	837	18	13332	0.0023894862604540022	0.0013501350135013501	1.7698128235762642	200424;54790	TET3;TET2	0.31342962398560864	0.6772397494856993	biological_process
GO:0050434	positive regulation of viral transcription	2	837	18	13332	0.0023894862604540022	0.0013501350135013501	1.7698128235762642	5433;7936	POLR2D;NELFE	0.31342962398560864	0.6772397494856993	biological_process
GO:0048041	focal adhesion assembly	2	837	18	13332	0.0023894862604540022	0.0013501350135013501	1.7698128235762642	55920;8394	RCC2;PIP5K1A	0.31342962398560864	0.6772397494856993	biological_process
GO:0046856	phosphatidylinositol dephosphorylation	2	837	18	13332	0.0023894862604540022	0.0013501350135013501	1.7698128235762642	8897;8871	MTMR3;SYNJ2	0.31342962398560864	0.6772397494856993	biological_process
GO:0046655	folic acid metabolic process	2	837	18	13332	0.0023894862604540022	0.0013501350135013501	1.7698128235762642	10797;6472	MTHFD2;SHMT2	0.31342962398560864	0.6772397494856993	biological_process
GO:0001755	neural crest cell migration	2	837	18	13332	0.0023894862604540022	0.0013501350135013501	1.7698128235762642	65979;58495	PHACTR4;OVOL2	0.31342962398560864	0.6772397494856993	biological_process
GO:0030203	glycosaminoglycan metabolic process	2	837	18	13332	0.0023894862604540022	0.0013501350135013501	1.7698128235762642	9672;64131	SDC3;XYLT1	0.31342962398560864	0.6772397494856993	biological_process
GO:1903861	positive regulation of dendrite extension	2	837	18	13332	0.0023894862604540022	0.0013501350135013501	1.7698128235762642	23025;23327	UNC13A;NEDD4L	0.31342962398560864	0.6772397494856993	biological_process
GO:0005088	Ras guanyl-nucleotide exchange factor activity	5	794	58	12391	0.006297229219143577	0.00468081672181422	1.345327021627725	2674;2675;10125;57731;2903	GFRA1;GFRA2;RASGRP1;SPTBN4;GRIN2A	0.31389770554472657	0.6969673146196675	molecular_function
GO:0051087	chaperone binding	5	794	58	12391	0.006297229219143577	0.00468081672181422	1.345327021627725	63929;3300;10681;9529;10525	XPNPEP3;DNAJB2;GNB5;BAG5;HYOU1	0.31389770554472657	0.6969673146196675	molecular_function
GO:0004725	protein tyrosine phosphatase activity	6	794	72	12391	0.007556675062972292	0.005810669033976273	1.3004827875734677	8897;51207;11122;374462;9110;150290	MTMR3;DUSP13;PTPRT;PTPRQ;MTMR4;DUSP18	0.3140514254157262	0.6969673146196675	molecular_function
GO:0006461	protein complex assembly	7	837	88	13332	0.008363201911589008	0.006600660066006601	1.2670250896057347	9404;4286;2039;3915;3839;7003;9057	LPXN;MITF;DMTN;LAMC1;KPNA3;TEAD1;SLC7A6	0.31504249795965866	0.6772397494856993	biological_process
GO:0070821	tertiary granule membrane	4	900	47	14857	0.0044444444444444444	0.0031634919566534293	1.4049172576832152	5724;6515;138050;6843	PTAFR;SLC2A3;HGSNAT;VAMP1	0.31732999842862675	0.6410274846554674	cellular_component
GO:0001085	RNA polymerase II transcription factor binding	3	794	31	12391	0.003778337531486146	0.0025018158340731175	1.5102380758917688	2002;10014;7003	ELK1;HDAC5;TEAD1	0.31940332687097367	0.6969673146196675	molecular_function
GO:0005741	mitochondrial outer membrane	9	900	122	14857	0.01	0.008211617419398264	1.2177868852459017	23305;26056;5298;6843;57506;1756;2043;345778;57103	ACSL6;RAB11FIP5;PI4KB;VAMP1;MAVS;DMD;EPHA4;MTX3;TIGAR	0.31997806919065613	0.6410274846554674	cellular_component
GO:0001078	transcriptional repressor activity, RNA polymerase II proximal promoter sequence-specific DNA binding	8	794	101	12391	0.010075566750629723	0.008151077394883383	1.2361024515549792	53335;6668;571;11279;27086;7832;4084;26137	BCL11A;SP2;BACH1;KLF8;FOXP1;BTG2;MXD1;ZBTB20	0.3201293227768994	0.6969673146196675	molecular_function
GO:0034451	centriolar satellite	2	900	19	14857	0.0022222222222222222	0.0012788584505620247	1.7376608187134504	10211;84376	FLOT1;HOOK3	0.32124718338569197	0.6410274846554674	cellular_component
GO:0000407	phagophore assembly site	2	900	19	14857	0.0022222222222222222	0.0012788584505620247	1.7376608187134504	10533;4077	ATG7;NBR1	0.32124718338569197	0.6410274846554674	cellular_component
GO:0050681	androgen receptor binding	2	794	18	12391	0.0025188916876574307	0.0014526672584940683	1.7339770500979568	9604;6047	RNF14;RNF4	0.3222627783047434	0.6969673146196675	molecular_function
GO:0004402	histone acetyltransferase activity	2	794	18	12391	0.0025188916876574307	0.0014526672584940683	1.7339770500979568	9575;11143	CLOCK;KAT7	0.3222627783047434	0.6969673146196675	molecular_function
GO:0031491	nucleosome binding	2	794	18	12391	0.0025188916876574307	0.0014526672584940683	1.7339770500979568	254225;6047	RNF169;RNF4	0.3222627783047434	0.6969673146196675	molecular_function
GO:0001103	RNA polymerase II repressing transcription factor binding	2	794	18	12391	0.0025188916876574307	0.0014526672584940683	1.7339770500979568	6667;2957	SP1;GTF2A1	0.3222627783047434	0.6969673146196675	molecular_function
GO:0090201	negative regulation of release of cytochrome c from mitochondria	1	837	6	13332	0.0011947431302270011	0.00045004500450045	2.6547192353643965	3479	IGF1	0.3223382206667876	0.6772397494856993	biological_process
GO:0033160	positive regulation of protein import into nucleus, translocation	1	837	6	13332	0.0011947431302270011	0.00045004500450045	2.6547192353643965	57506	MAVS	0.3223382206667876	0.6772397494856993	biological_process
GO:0042116	macrophage activation	1	837	6	13332	0.0011947431302270011	0.00045004500450045	2.6547192353643965	27086	FOXP1	0.3223382206667876	0.6772397494856993	biological_process
GO:0050966	detection of mechanical stimulus involved in sensory perception of pain	1	837	6	13332	0.0011947431302270011	0.00045004500450045	2.6547192353643965	3736	KCNA1	0.3223382206667876	0.6772397494856993	biological_process
GO:0008535	respiratory chain complex IV assembly	1	837	6	13332	0.0011947431302270011	0.00045004500450045	2.6547192353643965	1352	COX10	0.3223382206667876	0.6772397494856993	biological_process
GO:0032270	positive regulation of cellular protein metabolic process	1	837	6	13332	0.0011947431302270011	0.00045004500450045	2.6547192353643965	1435	CSF1	0.3223382206667876	0.6772397494856993	biological_process
GO:0048743	positive regulation of skeletal muscle fiber development	1	837	6	13332	0.0011947431302270011	0.00045004500450045	2.6547192353643965	6474	SHOX2	0.3223382206667876	0.6772397494856993	biological_process
GO:0034720	histone H3-K4 demethylation	1	837	6	13332	0.0011947431302270011	0.00045004500450045	2.6547192353643965	10765	KDM5B	0.3223382206667876	0.6772397494856993	biological_process
GO:0006544	glycine metabolic process	1	837	6	13332	0.0011947431302270011	0.00045004500450045	2.6547192353643965	6472	SHMT2	0.3223382206667876	0.6772397494856993	biological_process
GO:0060050	positive regulation of protein glycosylation	1	837	6	13332	0.0011947431302270011	0.00045004500450045	2.6547192353643965	11261	CHP1	0.3223382206667876	0.6772397494856993	biological_process
GO:0046685	response to arsenic-containing substance	1	837	6	13332	0.0011947431302270011	0.00045004500450045	2.6547192353643965	6047	RNF4	0.3223382206667876	0.6772397494856993	biological_process
GO:0071223	cellular response to lipoteichoic acid	1	837	6	13332	0.0011947431302270011	0.00045004500450045	2.6547192353643965	1432	MAPK14	0.3223382206667876	0.6772397494856993	biological_process
GO:0042754	negative regulation of circadian rhythm	1	837	6	13332	0.0011947431302270011	0.00045004500450045	2.6547192353643965	8864	PER2	0.3223382206667876	0.6772397494856993	biological_process
GO:0006564	L-serine biosynthetic process	1	837	6	13332	0.0011947431302270011	0.00045004500450045	2.6547192353643965	6472	SHMT2	0.3223382206667876	0.6772397494856993	biological_process
GO:0090084	negative regulation of inclusion body assembly	1	837	6	13332	0.0011947431302270011	0.00045004500450045	2.6547192353643965	3300	DNAJB2	0.3223382206667876	0.6772397494856993	biological_process
GO:0010744	positive regulation of macrophage derived foam cell differentiation	1	837	6	13332	0.0011947431302270011	0.00045004500450045	2.6547192353643965	1435	CSF1	0.3223382206667876	0.6772397494856993	biological_process
GO:2000573	positive regulation of DNA biosynthetic process	1	837	6	13332	0.0011947431302270011	0.00045004500450045	2.6547192353643965	50507	NOX4	0.3223382206667876	0.6772397494856993	biological_process
GO:0030240	skeletal muscle thin filament assembly	1	837	6	13332	0.0011947431302270011	0.00045004500450045	2.6547192353643965	58	ACTA1	0.3223382206667876	0.6772397494856993	biological_process
GO:0090303	positive regulation of wound healing	1	837	6	13332	0.0011947431302270011	0.00045004500450045	2.6547192353643965	2039	DMTN	0.3223382206667876	0.6772397494856993	biological_process
GO:0006333	chromatin assembly or disassembly	1	837	6	13332	0.0011947431302270011	0.00045004500450045	2.6547192353643965	1107	CHD3	0.3223382206667876	0.6772397494856993	biological_process
GO:0006620	posttranslational protein targeting to endoplasmic reticulum membrane	1	837	6	13332	0.0011947431302270011	0.00045004500450045	2.6547192353643965	7095	SEC62	0.3223382206667876	0.6772397494856993	biological_process
GO:0061549	sympathetic ganglion development	1	837	6	13332	0.0011947431302270011	0.00045004500450045	2.6547192353643965	7976	FZD3	0.3223382206667876	0.6772397494856993	biological_process
GO:0051004	regulation of lipoprotein lipase activity	1	837	6	13332	0.0011947431302270011	0.00045004500450045	2.6547192353643965	5125	PCSK5	0.3223382206667876	0.6772397494856993	biological_process
GO:2000480	negative regulation of cAMP-dependent protein kinase activity	1	837	6	13332	0.0011947431302270011	0.00045004500450045	2.6547192353643965	5576	PRKAR2A	0.3223382206667876	0.6772397494856993	biological_process
GO:0050650	chondroitin sulfate proteoglycan biosynthetic process	1	837	6	13332	0.0011947431302270011	0.00045004500450045	2.6547192353643965	92370	PXYLP1	0.3223382206667876	0.6772397494856993	biological_process
GO:0051438	regulation of ubiquitin-protein transferase activity	1	837	6	13332	0.0011947431302270011	0.00045004500450045	2.6547192353643965	9529	BAG5	0.3223382206667876	0.6772397494856993	biological_process
GO:2000008	regulation of protein localization to cell surface	1	837	6	13332	0.0011947431302270011	0.00045004500450045	2.6547192353643965	26056	RAB11FIP5	0.3223382206667876	0.6772397494856993	biological_process
GO:0036500	ATF6-mediated unfolded protein response	1	837	6	13332	0.0011947431302270011	0.00045004500450045	2.6547192353643965	22926	ATF6	0.3223382206667876	0.6772397494856993	biological_process
GO:0071375	cellular response to peptide hormone stimulus	1	837	6	13332	0.0011947431302270011	0.00045004500450045	2.6547192353643965	7471	WNT1	0.3223382206667876	0.6772397494856993	biological_process
GO:0051247	positive regulation of protein metabolic process	1	837	6	13332	0.0011947431302270011	0.00045004500450045	2.6547192353643965	5599	MAPK8	0.3223382206667876	0.6772397494856993	biological_process
GO:0016570	histone modification	1	837	6	13332	0.0011947431302270011	0.00045004500450045	2.6547192353643965	3141	HLCS	0.3223382206667876	0.6772397494856993	biological_process
GO:0050861	positive regulation of B cell receptor signaling pathway	1	837	6	13332	0.0011947431302270011	0.00045004500450045	2.6547192353643965	150372	NFAM1	0.3223382206667876	0.6772397494856993	biological_process
GO:0000722	telomere maintenance via recombination	1	837	6	13332	0.0011947431302270011	0.00045004500450045	2.6547192353643965	7011	TEP1	0.3223382206667876	0.6772397494856993	biological_process
GO:0070102	interleukin-6-mediated signaling pathway	1	837	6	13332	0.0011947431302270011	0.00045004500450045	2.6547192353643965	2241	FER	0.3223382206667876	0.6772397494856993	biological_process
GO:0045577	regulation of B cell differentiation	1	837	6	13332	0.0011947431302270011	0.00045004500450045	2.6547192353643965	150372	NFAM1	0.3223382206667876	0.6772397494856993	biological_process
GO:0019227	neuronal action potential propagation	1	837	6	13332	0.0011947431302270011	0.00045004500450045	2.6547192353643965	8506	CNTNAP1	0.3223382206667876	0.6772397494856993	biological_process
GO:0010763	positive regulation of fibroblast migration	1	837	6	13332	0.0011947431302270011	0.00045004500450045	2.6547192353643965	2039	DMTN	0.3223382206667876	0.6772397494856993	biological_process
GO:0006777	Mo-molybdopterin cofactor biosynthetic process	1	837	6	13332	0.0011947431302270011	0.00045004500450045	2.6547192353643965	4337	MOCS1	0.3223382206667876	0.6772397494856993	biological_process
GO:0010950	positive regulation of endopeptidase activity	1	837	6	13332	0.0011947431302270011	0.00045004500450045	2.6547192353643965	10197	PSME3	0.3223382206667876	0.6772397494856993	biological_process
GO:0010830	regulation of myotube differentiation	1	837	6	13332	0.0011947431302270011	0.00045004500450045	2.6547192353643965	10014	HDAC5	0.3223382206667876	0.6772397494856993	biological_process
GO:1900271	regulation of long-term synaptic potentiation	1	837	6	13332	0.0011947431302270011	0.00045004500450045	2.6547192353643965	51247	PAIP2	0.3223382206667876	0.6772397494856993	biological_process
GO:0042058	regulation of epidermal growth factor receptor signaling pathway	1	837	6	13332	0.0011947431302270011	0.00045004500450045	2.6547192353643965	2241	FER	0.3223382206667876	0.6772397494856993	biological_process
GO:0098976	excitatory chemical synaptic transmission	1	837	6	13332	0.0011947431302270011	0.00045004500450045	2.6547192353643965	2903	GRIN2A	0.3223382206667876	0.6772397494856993	biological_process
GO:0010172	embryonic body morphogenesis	1	837	6	13332	0.0011947431302270011	0.00045004500450045	2.6547192353643965	50937	CDON	0.3223382206667876	0.6772397494856993	biological_process
GO:0072015	glomerular visceral epithelial cell development	1	837	6	13332	0.0011947431302270011	0.00045004500450045	2.6547192353643965	4643	MYO1E	0.3223382206667876	0.6772397494856993	biological_process
GO:0000083	regulation of transcription involved in G1/S transition of mitotic cell cycle	1	837	6	13332	0.0011947431302270011	0.00045004500450045	2.6547192353643965	571	BACH1	0.3223382206667876	0.6772397494856993	biological_process
GO:0033135	regulation of peptidyl-serine phosphorylation	1	837	6	13332	0.0011947431302270011	0.00045004500450045	2.6547192353643965	57731	SPTBN4	0.3223382206667876	0.6772397494856993	biological_process
GO:1904659	glucose transmembrane transport	1	837	6	13332	0.0011947431302270011	0.00045004500450045	2.6547192353643965	6515	SLC2A3	0.3223382206667876	0.6772397494856993	biological_process
GO:0035235	ionotropic glutamate receptor signaling pathway	1	837	6	13332	0.0011947431302270011	0.00045004500450045	2.6547192353643965	80315	CPEB4	0.3223382206667876	0.6772397494856993	biological_process
GO:0019852	L-ascorbic acid metabolic process	1	837	6	13332	0.0011947431302270011	0.00045004500450045	2.6547192353643965	6515	SLC2A3	0.3223382206667876	0.6772397494856993	biological_process
GO:0072383	plus-end-directed vesicle transport along microtubule	1	837	6	13332	0.0011947431302270011	0.00045004500450045	2.6547192353643965	79443	FYCO1	0.3223382206667876	0.6772397494856993	biological_process
GO:0014883	transition between fast and slow fiber	1	837	6	13332	0.0011947431302270011	0.00045004500450045	2.6547192353643965	7135	TNNI1	0.3223382206667876	0.6772397494856993	biological_process
GO:0009410	response to xenobiotic stimulus	1	837	6	13332	0.0011947431302270011	0.00045004500450045	2.6547192353643965	57103	TIGAR	0.3223382206667876	0.6772397494856993	biological_process
GO:0015824	proline transport	1	837	6	13332	0.0011947431302270011	0.00045004500450045	2.6547192353643965	120103	SLC36A4	0.3223382206667876	0.6772397494856993	biological_process
GO:1901098	positive regulation of autophagosome maturation	1	837	6	13332	0.0011947431302270011	0.00045004500450045	2.6547192353643965	79443	FYCO1	0.3223382206667876	0.6772397494856993	biological_process
GO:0030050	vesicle transport along actin filament	1	837	6	13332	0.0011947431302270011	0.00045004500450045	2.6547192353643965	4641	MYO1C	0.3223382206667876	0.6772397494856993	biological_process
GO:0021520	spinal cord motor neuron cell fate specification	1	837	6	13332	0.0011947431302270011	0.00045004500450045	2.6547192353643965	167826	OLIG3	0.3223382206667876	0.6772397494856993	biological_process
GO:0006384	transcription initiation from RNA polymerase III promoter	1	837	6	13332	0.0011947431302270011	0.00045004500450045	2.6547192353643965	10302	SNAPC5	0.3223382206667876	0.6772397494856993	biological_process
GO:0022027	interkinetic nuclear migration	1	837	6	13332	0.0011947431302270011	0.00045004500450045	2.6547192353643965	84376	HOOK3	0.3223382206667876	0.6772397494856993	biological_process
GO:0033523	histone H2B ubiquitination	1	837	6	13332	0.0011947431302270011	0.00045004500450045	2.6547192353643965	56254	RNF20	0.3223382206667876	0.6772397494856993	biological_process
GO:0038203	TORC2 signaling	1	837	6	13332	0.0011947431302270011	0.00045004500450045	2.6547192353643965	143686	SESN3	0.3223382206667876	0.6772397494856993	biological_process
GO:0030903	notochord development	1	837	6	13332	0.0011947431302270011	0.00045004500450045	2.6547192353643965	23242	COBL	0.3223382206667876	0.6772397494856993	biological_process
GO:0006164	purine nucleotide biosynthetic process	1	837	6	13332	0.0011947431302270011	0.00045004500450045	2.6547192353643965	4938	OAS1	0.3223382206667876	0.6772397494856993	biological_process
GO:0017196	N-terminal peptidyl-methionine acetylation	1	837	6	13332	0.0011947431302270011	0.00045004500450045	2.6547192353643965	122830	NAA30	0.3223382206667876	0.6772397494856993	biological_process
GO:0035457	cellular response to interferon-alpha	1	837	6	13332	0.0011947431302270011	0.00045004500450045	2.6547192353643965	4938	OAS1	0.3223382206667876	0.6772397494856993	biological_process
GO:0006020	inositol metabolic process	1	837	6	13332	0.0011947431302270011	0.00045004500450045	2.6547192353643965	3612	IMPA1	0.3223382206667876	0.6772397494856993	biological_process
GO:1902259	regulation of delayed rectifier potassium channel activity	1	837	6	13332	0.0011947431302270011	0.00045004500450045	2.6547192353643965	6844	VAMP2	0.3223382206667876	0.6772397494856993	biological_process
GO:0043949	regulation of cAMP-mediated signaling	1	837	6	13332	0.0011947431302270011	0.00045004500450045	2.6547192353643965	10846	PDE10A	0.3223382206667876	0.6772397494856993	biological_process
GO:0032933	SREBP signaling pathway	1	837	6	13332	0.0011947431302270011	0.00045004500450045	2.6547192353643965	83939	EIF2A	0.3223382206667876	0.6772397494856993	biological_process
GO:0009967	positive regulation of signal transduction	1	837	6	13332	0.0011947431302270011	0.00045004500450045	2.6547192353643965	83939	EIF2A	0.3223382206667876	0.6772397494856993	biological_process
GO:0031065	positive regulation of histone deacetylation	1	837	6	13332	0.0011947431302270011	0.00045004500450045	2.6547192353643965	10270	AKAP8	0.3223382206667876	0.6772397494856993	biological_process
GO:0097094	craniofacial suture morphogenesis	1	837	6	13332	0.0011947431302270011	0.00045004500450045	2.6547192353643965	51715	RAB23	0.3223382206667876	0.6772397494856993	biological_process
GO:0098911	regulation of ventricular cardiac muscle cell action potential	1	837	6	13332	0.0011947431302270011	0.00045004500450045	2.6547192353643965	5318	PKP2	0.3223382206667876	0.6772397494856993	biological_process
GO:0000055	ribosomal large subunit export from nucleus	1	837	6	13332	0.0011947431302270011	0.00045004500450045	2.6547192353643965	51068	NMD3	0.3223382206667876	0.6772397494856993	biological_process
GO:1903364	positive regulation of cellular protein catabolic process	1	837	6	13332	0.0011947431302270011	0.00045004500450045	2.6547192353643965	5962	RDX	0.3223382206667876	0.6772397494856993	biological_process
GO:0010332	response to gamma radiation	1	837	6	13332	0.0011947431302270011	0.00045004500450045	2.6547192353643965	57103	TIGAR	0.3223382206667876	0.6772397494856993	biological_process
GO:0042416	dopamine biosynthetic process	1	837	6	13332	0.0011947431302270011	0.00045004500450045	2.6547192353643965	2861	GPR37	0.3223382206667876	0.6772397494856993	biological_process
GO:1903206	negative regulation of hydrogen peroxide-induced cell death	1	837	6	13332	0.0011947431302270011	0.00045004500450045	2.6547192353643965	2861	GPR37	0.3223382206667876	0.6772397494856993	biological_process
GO:0060315	negative regulation of ryanodine-sensitive calcium-release channel activity	1	837	6	13332	0.0011947431302270011	0.00045004500450045	2.6547192353643965	10345	TRDN	0.3223382206667876	0.6772397494856993	biological_process
GO:0061626	pharyngeal arch artery morphogenesis	1	837	6	13332	0.0011947431302270011	0.00045004500450045	2.6547192353643965	659	BMPR2	0.3223382206667876	0.6772397494856993	biological_process
GO:0045019	negative regulation of nitric oxide biosynthetic process	1	837	6	13332	0.0011947431302270011	0.00045004500450045	2.6547192353643965	493	ATP2B4	0.3223382206667876	0.6772397494856993	biological_process
GO:0030836	positive regulation of actin filament depolymerization	1	837	6	13332	0.0011947431302270011	0.00045004500450045	2.6547192353643965	9948	WDR1	0.3223382206667876	0.6772397494856993	biological_process
GO:1990266	neutrophil migration	1	837	6	13332	0.0011947431302270011	0.00045004500450045	2.6547192353643965	9948	WDR1	0.3223382206667876	0.6772397494856993	biological_process
GO:0048009	insulin-like growth factor receptor signaling pathway	1	837	6	13332	0.0011947431302270011	0.00045004500450045	2.6547192353643965	3479	IGF1	0.3223382206667876	0.6772397494856993	biological_process
GO:0031062	positive regulation of histone methylation	1	837	6	13332	0.0011947431302270011	0.00045004500450045	2.6547192353643965	56254	RNF20	0.3223382206667876	0.6772397494856993	biological_process
GO:0044070	regulation of anion transport	1	837	6	13332	0.0011947431302270011	0.00045004500450045	2.6547192353643965	10768	AHCYL1	0.3223382206667876	0.6772397494856993	biological_process
GO:0032229	negative regulation of synaptic transmission, GABAergic	1	837	6	13332	0.0011947431302270011	0.00045004500450045	2.6547192353643965	6812	STXBP1	0.3223382206667876	0.6772397494856993	biological_process
GO:1901985	positive regulation of protein acetylation	1	837	6	13332	0.0011947431302270011	0.00045004500450045	2.6547192353643965	10411	RAPGEF3	0.3223382206667876	0.6772397494856993	biological_process
GO:0060074	synapse maturation	1	837	6	13332	0.0011947431302270011	0.00045004500450045	2.6547192353643965	124925	SEZ6	0.3223382206667876	0.6772397494856993	biological_process
GO:0010467	gene expression	1	837	6	13332	0.0011947431302270011	0.00045004500450045	2.6547192353643965	50507	NOX4	0.3223382206667876	0.6772397494856993	biological_process
GO:0010324	membrane invagination	1	837	6	13332	0.0011947431302270011	0.00045004500450045	2.6547192353643965	115548	FCHO2	0.3223382206667876	0.6772397494856993	biological_process
GO:0055001	muscle cell development	1	837	6	13332	0.0011947431302270011	0.00045004500450045	2.6547192353643965	137868	SGCZ	0.3223382206667876	0.6772397494856993	biological_process
GO:0031915	positive regulation of synaptic plasticity	1	837	6	13332	0.0011947431302270011	0.00045004500450045	2.6547192353643965	23025	UNC13A	0.3223382206667876	0.6772397494856993	biological_process
GO:1990416	cellular response to brain-derived neurotrophic factor stimulus	1	837	6	13332	0.0011947431302270011	0.00045004500450045	2.6547192353643965	29904	EEF2K	0.3223382206667876	0.6772397494856993	biological_process
GO:0007096	regulation of exit from mitosis	1	837	6	13332	0.0011947431302270011	0.00045004500450045	2.6547192353643965	22933	SIRT2	0.3223382206667876	0.6772397494856993	biological_process
GO:0060347	heart trabecula formation	1	837	6	13332	0.0011947431302270011	0.00045004500450045	2.6547192353643965	58495	OVOL2	0.3223382206667876	0.6772397494856993	biological_process
GO:0006348	chromatin silencing at telomere	1	837	6	13332	0.0011947431302270011	0.00045004500450045	2.6547192353643965	22933	SIRT2	0.3223382206667876	0.6772397494856993	biological_process
GO:0051983	regulation of chromosome segregation	1	837	6	13332	0.0011947431302270011	0.00045004500450045	2.6547192353643965	23369	PUM2	0.3223382206667876	0.6772397494856993	biological_process
GO:0009838	abscission	1	837	6	13332	0.0011947431302270011	0.00045004500450045	2.6547192353643965	9798	IST1	0.3223382206667876	0.6772397494856993	biological_process
GO:0050847	progesterone receptor signaling pathway	1	837	6	13332	0.0011947431302270011	0.00045004500450045	2.6547192353643965	23558	WBP2	0.3223382206667876	0.6772397494856993	biological_process
GO:0030210	heparin biosynthetic process	1	837	6	13332	0.0011947431302270011	0.00045004500450045	2.6547192353643965	26035	GLCE	0.3223382206667876	0.6772397494856993	biological_process
GO:0071404	cellular response to low-density lipoprotein particle stimulus	1	837	6	13332	0.0011947431302270011	0.00045004500450045	2.6547192353643965	4864	NPC1	0.3223382206667876	0.6772397494856993	biological_process
GO:0071340	skeletal muscle acetylcholine-gated channel clustering	1	837	6	13332	0.0011947431302270011	0.00045004500450045	2.6547192353643965	4038	LRP4	0.3223382206667876	0.6772397494856993	biological_process
GO:0002639	positive regulation of immunoglobulin production	1	837	6	13332	0.0011947431302270011	0.00045004500450045	2.6547192353643965	27086	FOXP1	0.3223382206667876	0.6772397494856993	biological_process
GO:0001893	maternal placenta development	1	837	6	13332	0.0011947431302270011	0.00045004500450045	2.6547192353643965	659	BMPR2	0.3223382206667876	0.6772397494856993	biological_process
GO:2000483	negative regulation of interleukin-8 secretion	1	837	6	13332	0.0011947431302270011	0.00045004500450045	2.6547192353643965	23005	MAPKBP1	0.3223382206667876	0.6772397494856993	biological_process
GO:0003184	pulmonary valve morphogenesis	1	837	6	13332	0.0011947431302270011	0.00045004500450045	2.6547192353643965	26508	HEYL	0.3223382206667876	0.6772397494856993	biological_process
GO:0060391	positive regulation of SMAD protein import into nucleus	1	837	6	13332	0.0011947431302270011	0.00045004500450045	2.6547192353643965	4088	SMAD3	0.3223382206667876	0.6772397494856993	biological_process
GO:0061072	iris morphogenesis	1	837	6	13332	0.0011947431302270011	0.00045004500450045	2.6547192353643965	7482	WNT2B	0.3223382206667876	0.6772397494856993	biological_process
GO:0072673	lamellipodium morphogenesis	1	837	6	13332	0.0011947431302270011	0.00045004500450045	2.6547192353643965	10163	WASF2	0.3223382206667876	0.6772397494856993	biological_process
GO:0003208	cardiac ventricle morphogenesis	1	837	6	13332	0.0011947431302270011	0.00045004500450045	2.6547192353643965	26508	HEYL	0.3223382206667876	0.6772397494856993	biological_process
GO:0002076	osteoblast development	1	837	6	13332	0.0011947431302270011	0.00045004500450045	2.6547192353643965	4088	SMAD3	0.3223382206667876	0.6772397494856993	biological_process
GO:0042462	eye photoreceptor cell development	1	837	6	13332	0.0011947431302270011	0.00045004500450045	2.6547192353643965	83552	MFRP	0.3223382206667876	0.6772397494856993	biological_process
GO:0002903	negative regulation of B cell apoptotic process	1	837	6	13332	0.0011947431302270011	0.00045004500450045	2.6547192353643965	27086	FOXP1	0.3223382206667876	0.6772397494856993	biological_process
GO:0034983	peptidyl-lysine deacetylation	1	837	6	13332	0.0011947431302270011	0.00045004500450045	2.6547192353643965	22933	SIRT2	0.3223382206667876	0.6772397494856993	biological_process
GO:0070129	regulation of mitochondrial translation	1	837	6	13332	0.0011947431302270011	0.00045004500450045	2.6547192353643965	8846	ALKBH1	0.3223382206667876	0.6772397494856993	biological_process
GO:0032495	response to muramyl dipeptide	1	837	6	13332	0.0011947431302270011	0.00045004500450045	2.6547192353643965	1432	MAPK14	0.3223382206667876	0.6772397494856993	biological_process
GO:0071222	cellular response to lipopolysaccharide	5	837	60	13332	0.005973715651135006	0.004500450045004501	1.3273596176821985	5599;10270;4208;10014;129607	MAPK8;AKAP8;MEF2C;HDAC5;CMPK2	0.32402809868936056	0.6772397494856993	biological_process
GO:0032403	protein complex binding	11	794	145	12391	0.013853904282115869	0.01170204180453555	1.183887779032398	4678;7067;29888;10454;10163;1756;7275;10972;22895;9798;6569	NASP;THRA;STRN4;TAB1;WASF2;DMD;TUB;TMED10;RPH3A;IST1;SLC34A1	0.3255465598334308	0.6969673146196675	molecular_function
GO:0017112	Rab guanyl-nucleotide exchange factor activity	4	794	45	12391	0.005037783375314861	0.003631668146235171	1.3871816400783654	79958;57706;54453;163486	DENND1C;DENND1A;RIN2;DENND1B	0.3256596163763535	0.6969673146196675	molecular_function
GO:0030276	clathrin binding	4	794	45	12391	0.005037783375314861	0.003631668146235171	1.3871816400783654	146691;26119;9066;22895	TOM1L2;LDLRAP1;SYT7;RPH3A	0.3256596163763535	0.6969673146196675	molecular_function
GO:0007188	adenylate cyclase-modulating G-protein coupled receptor signaling pathway	3	837	32	13332	0.0035842293906810036	0.0024002400240024004	1.493279569892473	10163;122042;2775	WASF2;RXFP2;GNAO1	0.32572754020533345	0.6772397494856993	biological_process
GO:0071560	cellular response to transforming growth factor beta stimulus	3	837	32	13332	0.0035842293906810036	0.0024002400240024004	1.493279569892473	50507;4088;4208	NOX4;SMAD3;MEF2C	0.32572754020533345	0.6772397494856993	biological_process
GO:0006909	phagocytosis	3	837	32	13332	0.0035842293906810036	0.0024002400240024004	1.493279569892473	9844;9066;8394	ELMO1;SYT7;PIP5K1A	0.32572754020533345	0.6772397494856993	biological_process
GO:0050885	neuromuscular process controlling balance	3	837	32	13332	0.0035842293906810036	0.0024002400240024004	1.493279569892473	84502;8506;57338	JPH4;CNTNAP1;JPH3	0.32572754020533345	0.6772397494856993	biological_process
GO:0031295	T cell costimulation	3	837	32	13332	0.0035842293906810036	0.0024002400240024004	1.493279569892473	9402;3117;3118	GRAP2;HLA-DQA1;HLA-DQA2	0.32572754020533345	0.6772397494856993	biological_process
GO:0035914	skeletal muscle cell differentiation	3	837	32	13332	0.0035842293906810036	0.0024002400240024004	1.493279569892473	7832;9318;26508	BTG2;COPS2;HEYL	0.32572754020533345	0.6772397494856993	biological_process
GO:0071230	cellular response to amino acid stimulus	3	837	32	13332	0.0035842293906810036	0.0024002400240024004	1.493279569892473	80315;143686;3843	CPEB4;SESN3;IPO5	0.32572754020533345	0.6772397494856993	biological_process
GO:0000082	G1/S transition of mitotic cell cycle	4	837	46	13332	0.0047789725209080045	0.0034503450345034505	1.3850709054075112	586;817;5902;143384	BCAT1;CAMK2D;RANBP1;CACUL1	0.3267025457161503	0.6772397494856993	biological_process
GO:0006405	RNA export from nucleus	4	837	46	13332	0.0047789725209080045	0.0034503450345034505	1.3850709054075112	9883;5902;84271;57187	POM121;RANBP1;POLDIP3;THOC2	0.3267025457161503	0.6772397494856993	biological_process
GO:0007189	adenylate cyclase-activating G-protein coupled receptor signaling pathway	4	837	46	13332	0.0047789725209080045	0.0034503450345034505	1.3850709054075112	799;122042;115;2849	CALCR;RXFP2;ADCY9;GPR26	0.3267025457161503	0.6772397494856993	biological_process
GO:0006325	chromatin organization	4	837	46	13332	0.0047789725209080045	0.0034503450345034505	1.3850709054075112	11240;10014;54014;79885	PADI2;HDAC5;BRWD1;HDAC11	0.3267025457161503	0.6772397494856993	biological_process
GO:0055056	D-glucose transmembrane transporter activity	1	794	6	12391	0.0012594458438287153	0.00048422241949802277	2.6009655751469354	6515	SLC2A3	0.3279527707091607	0.6969673146196675	molecular_function
GO:0031681	G-protein beta-subunit binding	1	794	6	12391	0.0012594458438287153	0.00048422241949802277	2.6009655751469354	51764	GNG13	0.3279527707091607	0.6969673146196675	molecular_function
GO:0050733	RS domain binding	1	794	6	12391	0.0012594458438287153	0.00048422241949802277	2.6009655751469354	10772	SRSF10	0.3279527707091607	0.6969673146196675	molecular_function
GO:0048185	activin binding	1	794	6	12391	0.0012594458438287153	0.00048422241949802277	2.6009655751469354	93	ACVR2B	0.3279527707091607	0.6969673146196675	molecular_function
GO:0043023	ribosomal large subunit binding	1	794	6	12391	0.0012594458438287153	0.00048422241949802277	2.6009655751469354	51068	NMD3	0.3279527707091607	0.6969673146196675	molecular_function
GO:0015277	kainate selective glutamate receptor activity	1	794	6	12391	0.0012594458438287153	0.00048422241949802277	2.6009655751469354	2899	GRIK3	0.3279527707091607	0.6969673146196675	molecular_function
GO:0045499	chemorepellent activity	1	794	6	12391	0.0012594458438287153	0.00048422241949802277	2.6009655751469354	3084	NRG1	0.3279527707091607	0.6969673146196675	molecular_function
GO:1901612	cardiolipin binding	1	794	6	12391	0.0012594458438287153	0.00048422241949802277	2.6009655751469354	4833	NME4	0.3279527707091607	0.6969673146196675	molecular_function
GO:0005536	glucose binding	1	794	6	12391	0.0012594458438287153	0.00048422241949802277	2.6009655751469354	6515	SLC2A3	0.3279527707091607	0.6969673146196675	molecular_function
GO:0061133	endopeptidase activator activity	1	794	6	12391	0.0012594458438287153	0.00048422241949802277	2.6009655751469354	10197	PSME3	0.3279527707091607	0.6969673146196675	molecular_function
GO:0022820	potassium ion symporter activity	1	794	6	12391	0.0012594458438287153	0.00048422241949802277	2.6009655751469354	9990	SLC12A6	0.3279527707091607	0.6969673146196675	molecular_function
GO:0019870	potassium channel inhibitor activity	1	794	6	12391	0.0012594458438287153	0.00048422241949802277	2.6009655751469354	23327	NEDD4L	0.3279527707091607	0.6969673146196675	molecular_function
GO:0004865	protein serine/threonine phosphatase inhibitor activity	1	794	6	12391	0.0012594458438287153	0.00048422241949802277	2.6009655751469354	5502	PPP1R1A	0.3279527707091607	0.6969673146196675	molecular_function
GO:0015379	potassium:chloride symporter activity	1	794	6	12391	0.0012594458438287153	0.00048422241949802277	2.6009655751469354	9990	SLC12A6	0.3279527707091607	0.6969673146196675	molecular_function
GO:0005326	neurotransmitter transporter activity	1	794	6	12391	0.0012594458438287153	0.00048422241949802277	2.6009655751469354	10815	CPLX1	0.3279527707091607	0.6969673146196675	molecular_function
GO:0002162	dystroglycan binding	1	794	6	12391	0.0012594458438287153	0.00048422241949802277	2.6009655751469354	1756	DMD	0.3279527707091607	0.6969673146196675	molecular_function
GO:0070411	I-SMAD binding	1	794	6	12391	0.0012594458438287153	0.00048422241949802277	2.6009655751469354	4087	SMAD2	0.3279527707091607	0.6969673146196675	molecular_function
GO:0035591	signaling adaptor activity	1	794	6	12391	0.0012594458438287153	0.00048422241949802277	2.6009655751469354	26119	LDLRAP1	0.3279527707091607	0.6969673146196675	molecular_function
GO:0050656	3'-phosphoadenosine 5'-phosphosulfate binding	1	794	6	12391	0.0012594458438287153	0.00048422241949802277	2.6009655751469354	222537	HS3ST5	0.3279527707091607	0.6969673146196675	molecular_function
GO:0016810	hydrolase activity, acting on carbon-nitrogen (but not peptide) bonds	1	794	6	12391	0.0012594458438287153	0.00048422241949802277	2.6009655751469354	1400	CRMP1	0.3279527707091607	0.6969673146196675	molecular_function
GO:0005347	ATP transmembrane transporter activity	1	794	6	12391	0.0012594458438287153	0.00048422241949802277	2.6009655751469354	79085	SLC25A23	0.3279527707091607	0.6969673146196675	molecular_function
GO:0000774	adenyl-nucleotide exchange factor activity	1	794	6	12391	0.0012594458438287153	0.00048422241949802277	2.6009655751469354	9529	BAG5	0.3279527707091607	0.6969673146196675	molecular_function
GO:0001190	transcriptional activator activity, RNA polymerase II transcription factor binding	1	794	6	12391	0.0012594458438287153	0.00048422241949802277	2.6009655751469354	9575	CLOCK	0.3279527707091607	0.6969673146196675	molecular_function
GO:0008409	5'-3' exonuclease activity	1	794	6	12391	0.0012594458438287153	0.00048422241949802277	2.6009655751469354	9941	EXOG	0.3279527707091607	0.6969673146196675	molecular_function
GO:0015217	ADP transmembrane transporter activity	1	794	6	12391	0.0012594458438287153	0.00048422241949802277	2.6009655751469354	79085	SLC25A23	0.3279527707091607	0.6969673146196675	molecular_function
GO:0010976	positive regulation of neuron projection development	6	837	75	13332	0.007168458781362007	0.0056255625562556255	1.2742652329749105	53335;57118;440730;3084;1756;2011	BCL11A;CAMK1D;TRIM67;NRG1;DMD;MARK2	0.33114157008382406	0.6772397494856993	biological_process
GO:0032587	ruffle membrane	5	900	63	14857	0.005555555555555556	0.0042404253887056605	1.3101410934744269	84249;81848;23362;4641;8394	PSD2;SPRY4;PSD3;MYO1C;PIP5K1A	0.3340374032821383	0.6617841420860491	cellular_component
GO:0045070	positive regulation of viral genome replication	2	837	19	13332	0.0023894862604540022	0.0014251425142514252	1.676664780230145	104;103	ADARB1;ADAR	0.33701016357904384	0.6772397494856993	biological_process
GO:0046580	negative regulation of Ras protein signal transduction	2	837	19	13332	0.0023894862604540022	0.0014251425142514252	1.676664780230145	8831;440730	SYNGAP1;TRIM67	0.33701016357904384	0.6772397494856993	biological_process
GO:0048488	synaptic vesicle endocytosis	2	837	19	13332	0.0023894862604540022	0.0014251425142514252	1.676664780230145	57706;115548	DENND1A;FCHO2	0.33701016357904384	0.6772397494856993	biological_process
GO:0035094	response to nicotine	2	837	19	13332	0.0023894862604540022	0.0014251425142514252	1.676664780230145	23657;1145	SLC7A11;CHRNE	0.33701016357904384	0.6772397494856993	biological_process
GO:0016049	cell growth	2	837	19	13332	0.0023894862604540022	0.0014251425142514252	1.676664780230145	55170;7044	PRMT6;LEFTY2	0.33701016357904384	0.6772397494856993	biological_process
GO:0046718	viral entry into host cell	2	837	19	13332	0.0023894862604540022	0.0014251425142514252	1.676664780230145	4864;3839	NPC1;KPNA3	0.33701016357904384	0.6772397494856993	biological_process
GO:0006506	GPI anchor biosynthetic process	2	837	19	13332	0.0023894862604540022	0.0014251425142514252	1.676664780230145	54872;80235	PIGG;PIGZ	0.33701016357904384	0.6772397494856993	biological_process
GO:0003755	peptidyl-prolyl cis-trans isomerase activity	3	794	32	12391	0.003778337531486146	0.0025825195706561214	1.463043136020151	51661;2289;10283	FKBP7;FKBP5;CWC27	0.33735375852335037	0.6969673146196675	molecular_function
GO:0034765	regulation of ion transmembrane transport	8	837	105	13332	0.009557945041816009	0.007875787578757875	1.2135859361665813	3749;3745;23327;3751;3786;53373;53405;3750	KCNC4;KCNB1;NEDD4L;KCND2;KCNQ3;TPCN1;CLIC5;KCND1	0.3384289634303378	0.6772397494856993	biological_process
GO:0005905	clathrin-coated pit	3	900	34	14857	0.0033333333333333335	0.0022884835431109915	1.4565686274509804	1174;115548;79969	AP1S1;FCHO2;ATAT1	0.3398863446947029	0.6617841420860491	cellular_component
GO:1903561	extracellular vesicle	3	900	34	14857	0.0033333333333333335	0.0022884835431109915	1.4565686274509804	1293;2893;5549	COL6A3;GRIA4;PRELP	0.3398863446947029	0.6617841420860491	cellular_component
GO:0000278	mitotic cell cycle	6	837	76	13332	0.007168458781362007	0.005700570057005701	1.2574985851726088	10270;5870;1060;55844;8089;2241	AKAP8;RAB6A;CENPC;PPP2R2D;YEATS4;FER	0.34246539723154246	0.6772397494856993	biological_process
GO:0003151	outflow tract morphogenesis	3	837	33	13332	0.0035842293906810036	0.0024752475247524753	1.4480286738351253	26508;659;4208	HEYL;BMPR2;MEF2C	0.34329564861437467	0.6772397494856993	biological_process
GO:0071556	integral component of lumenal side of endoplasmic reticulum membrane	2	900	20	14857	0.0022222222222222222	0.001346166790065289	1.650777777777778	3117;3118	HLA-DQA1;HLA-DQA2	0.34390324197751315	0.6617841420860491	cellular_component
GO:0030057	desmosome	2	900	20	14857	0.0022222222222222222	0.001346166790065289	1.650777777777778	1825;5318	DSC3;PKP2	0.34390324197751315	0.6617841420860491	cellular_component
GO:0003713	transcription coactivator activity	12	794	162	12391	0.015113350125944584	0.013074005326446614	1.1559847000653045	9604;4520;10521;22926;56254;23558;56970;8864;6602;2957;6047;56943	RNF14;MTF1;DDX17;ATF6;RNF20;WBP2;ATXN7L3;PER2;SMARCD1;GTF2A1;RNF4;ENY2	0.34421402322371486	0.6969673146196675	molecular_function
GO:0043015	gamma-tubulin binding	2	794	19	12391	0.0025188916876574307	0.001533370995077072	1.6427151000928013	26056;29127	RAB11FIP5;RACGAP1	0.34625787571466954	0.6969673146196675	molecular_function
GO:0033613	activating transcription factor binding	2	794	19	12391	0.0025188916876574307	0.001533370995077072	1.6427151000928013	4087;9658	SMAD2;ZNF516	0.34625787571466954	0.6969673146196675	molecular_function
GO:0005385	zinc ion transmembrane transporter activity	2	794	19	12391	0.0025188916876574307	0.001533370995077072	1.6427151000928013	148867;29985	SLC30A7;SLC39A3	0.34625787571466954	0.6969673146196675	molecular_function
GO:0001671	ATPase activator activity	2	794	19	12391	0.0025188916876574307	0.001533370995077072	1.6427151000928013	482;3300	ATP1B2;DNAJB2	0.34625787571466954	0.6969673146196675	molecular_function
GO:0051721	protein phosphatase 2A binding	2	794	19	12391	0.0025188916876574307	0.001533370995077072	1.6427151000928013	116443;29888	GRIN3A;STRN4	0.34625787571466954	0.6969673146196675	molecular_function
GO:0035255	ionotropic glutamate receptor binding	2	794	19	12391	0.0025188916876574307	0.001533370995077072	1.6427151000928013	1740;22941	DLG2;SHANK2	0.34625787571466954	0.6969673146196675	molecular_function
GO:0005452	inorganic anion exchanger activity	2	794	19	12391	0.0025188916876574307	0.001533370995077072	1.6427151000928013	9497;9498	SLC4A7;SLC4A8	0.34625787571466954	0.6969673146196675	molecular_function
GO:0071805	potassium ion transmembrane transport	5	837	62	13332	0.005973715651135006	0.00465046504650465	1.2845415654989016	3745;3751;3747;3786;3736	KCNB1;KCND2;KCNC2;KCNQ3;KCNA1	0.34931743095272383	0.6772397494856993	biological_process
GO:0016055	Wnt signaling pathway	10	837	136	13332	0.011947431302270013	0.0102010201020102	1.1711996626607633	343637;54764;26108;53944;7471;7482;2011;8861;5218;1453	RSPO4;ZRANB1;PYGO1;CSNK1G1;WNT1;WNT2B;MARK2;LDB1;CDK14;CSNK1D	0.34960913910723923	0.6772397494856993	biological_process
GO:0005764	lysosome	11	900	157	14857	0.012222222222222223	0.010567409302012519	1.1565958952583157	57599;9374;10279;9066;4077;51028;79443;53373;84937;4864;51092	WDR48;PPT2;PRSS16;SYT7;NBR1;VPS36;FYCO1;TPCN1;ZNRF1;NPC1;SIDT2	0.3536547528911279	0.6617841420860491	cellular_component
GO:0061024	membrane organization	6	837	77	13332	0.007168458781362007	0.005775577557755775	1.241167434715822	115548;11261;137868;7533;8871;26119	FCHO2;CHP1;SGCZ;YWHAH;SYNJ2;LDLRAP1	0.35382681099867563	0.6772397494856993	biological_process
GO:0036057	slit diaphragm	1	900	7	14857	0.0011111111111111111	0.0004711583765228512	2.358253968253968	84063	KIRREL2	0.3543649639545435	0.6617841420860491	cellular_component
GO:0030119	AP-type membrane coat adaptor complex	1	900	7	14857	0.0011111111111111111	0.0004711583765228512	2.358253968253968	164	AP1G1	0.3543649639545435	0.6617841420860491	cellular_component
GO:0035068	micro-ribonucleoprotein complex	1	900	7	14857	0.0011111111111111111	0.0004711583765228512	2.358253968253968	26523	AGO1	0.3543649639545435	0.6617841420860491	cellular_component
GO:0034663	endoplasmic reticulum chaperone complex	1	900	7	14857	0.0011111111111111111	0.0004711583765228512	2.358253968253968	10525	HYOU1	0.3543649639545435	0.6617841420860491	cellular_component
GO:0005652	nuclear lamina	1	900	7	14857	0.0011111111111111111	0.0004711583765228512	2.358253968253968	3141	HLCS	0.3543649639545435	0.6617841420860491	cellular_component
GO:0034993	LINC complex	1	900	7	14857	0.0011111111111111111	0.0004711583765228512	2.358253968253968	161176	SYNE3	0.3543649639545435	0.6617841420860491	cellular_component
GO:0120103	centriolar subdistal appendage	1	900	7	14857	0.0011111111111111111	0.0004711583765228512	2.358253968253968	80323	CCDC68	0.3543649639545435	0.6617841420860491	cellular_component
GO:0016461	unconventional myosin complex	1	900	7	14857	0.0011111111111111111	0.0004711583765228512	2.358253968253968	4641	MYO1C	0.3543649639545435	0.6617841420860491	cellular_component
GO:0032541	cortical endoplasmic reticulum	1	900	7	14857	0.0011111111111111111	0.0004711583765228512	2.358253968253968	6786	STIM1	0.3543649639545435	0.6617841420860491	cellular_component
GO:0031072	heat shock protein binding	3	794	33	12391	0.003778337531486146	0.0026632233072391254	1.4187084955346918	2289;79823;2861	FKBP5;CAMKMT;GPR37	0.35527543230174025	0.6969673146196675	molecular_function
GO:0008047	enzyme activator activity	3	794	33	12391	0.003778337531486146	0.0026632233072391254	1.4187084955346918	10454;8575;4660	TAB1;PRKRA;PPP1R12B	0.35527543230174025	0.6969673146196675	molecular_function
GO:0000976	transcription regulatory region sequence-specific DNA binding	3	794	33	12391	0.003778337531486146	0.0026632233072391254	1.4187084955346918	8864;22926;7067	PER2;ATF6;THRA	0.35527543230174025	0.6969673146196675	molecular_function
GO:0004860	protein kinase inhibitor activity	4	794	47	12391	0.005037783375314861	0.0037930756194011783	1.328152634117584	28951;64922;11261;51347	TRIB2;LRRC19;CHP1;TAOK3	0.355373233618513	0.6969673146196675	molecular_function
GO:0005201	extracellular matrix structural constituent	4	794	47	12391	0.005037783375314861	0.0037930756194011783	1.328152634117584	1310;5549;3915;1301	COL19A1;PRELP;LAMC1;COL11A1	0.355373233618513	0.6969673146196675	molecular_function
GO:0051966	regulation of synaptic transmission, glutamatergic	2	837	20	13332	0.0023894862604540022	0.0015001500150015	1.592831541218638	9162;23025	DGKI;UNC13A	0.36033958047436454	0.6772397494856993	biological_process
GO:0030010	establishment of cell polarity	2	837	20	13332	0.0023894862604540022	0.0015001500150015	1.592831541218638	55083;2011	KIF26B;MARK2	0.36033958047436454	0.6772397494856993	biological_process
GO:0048661	positive regulation of smooth muscle cell proliferation	2	837	20	13332	0.0023894862604540022	0.0015001500150015	1.592831541218638	5724;27086	PTAFR;FOXP1	0.36033958047436454	0.6772397494856993	biological_process
GO:0031214	biomineral tissue development	2	837	20	13332	0.0023894862604540022	0.0015001500150015	1.592831541218638	10117;54757	ENAM;FAM20A	0.36033958047436454	0.6772397494856993	biological_process
GO:0040018	positive regulation of multicellular organism growth	2	837	20	13332	0.0023894862604540022	0.0015001500150015	1.592831541218638	57731;1435	SPTBN4;CSF1	0.36033958047436454	0.6772397494856993	biological_process
GO:0002230	positive regulation of defense response to virus by host	2	837	20	13332	0.0023894862604540022	0.0015001500150015	1.592831541218638	57506;10758	MAVS;TRAF3IP2	0.36033958047436454	0.6772397494856993	biological_process
GO:0002755	MyD88-dependent toll-like receptor signaling pathway	2	837	20	13332	0.0023894862604540022	0.0015001500150015	1.592831541218638	10454;4214	TAB1;MAP3K1	0.36033958047436454	0.6772397494856993	biological_process
GO:0048015	phosphatidylinositol-mediated signaling	2	837	20	13332	0.0023894862604540022	0.0015001500150015	1.592831541218638	5724;5298	PTAFR;PI4KB	0.36033958047436454	0.6772397494856993	biological_process
GO:0003091	renal water homeostasis	2	837	20	13332	0.0023894862604540022	0.0015001500150015	1.592831541218638	5576;115	PRKAR2A;ADCY9	0.36033958047436454	0.6772397494856993	biological_process
GO:0032781	positive regulation of ATPase activity	2	837	20	13332	0.0023894862604540022	0.0015001500150015	1.592831541218638	482;3300	ATP1B2;DNAJB2	0.36033958047436454	0.6772397494856993	biological_process
GO:0008203	cholesterol metabolic process	3	837	34	13332	0.0035842293906810036	0.00255025502550255	1.405439595192916	26119;4864;114876	LDLRAP1;NPC1;OSBPL1A	0.36082438241667786	0.6772397494856993	biological_process
GO:0042060	wound healing	3	837	34	13332	0.0035842293906810036	0.00255025502550255	1.405439595192916	4087;4088;3084	SMAD2;SMAD3;NRG1	0.36082438241667786	0.6772397494856993	biological_process
GO:0060048	cardiac muscle contraction	3	837	34	13332	0.0035842293906810036	0.00255025502550255	1.405439595192916	817;7135;1756	CAMK2D;TNNI1;DMD	0.36082438241667786	0.6772397494856993	biological_process
GO:0045860	positive regulation of protein kinase activity	3	837	34	13332	0.0035842293906810036	0.00255025502550255	1.405439595192916	3084;1435;143384	NRG1;CSF1;CACUL1	0.36082438241667786	0.6772397494856993	biological_process
GO:0060218	hematopoietic stem cell differentiation	1	837	7	13332	0.0011947431302270011	0.000525052505250525	2.27547363031234	121340	SP7	0.3649018488654216	0.6772397494856993	biological_process
GO:0000389	mRNA 3'-splice site recognition	1	837	7	13332	0.0011947431302270011	0.000525052505250525	2.27547363031234	7536	SF1	0.3649018488654216	0.6772397494856993	biological_process
GO:0060765	regulation of androgen receptor signaling pathway	1	837	7	13332	0.0011947431302270011	0.000525052505250525	2.27547363031234	9604	RNF14	0.3649018488654216	0.6772397494856993	biological_process
GO:0031113	regulation of microtubule polymerization	1	837	7	13332	0.0011947431302270011	0.000525052505250525	2.27547363031234	23271	CAMSAP2	0.3649018488654216	0.6772397494856993	biological_process
GO:0019054	modulation by virus of host process	1	837	7	13332	0.0011947431302270011	0.000525052505250525	2.27547363031234	3839	KPNA3	0.3649018488654216	0.6772397494856993	biological_process
GO:0048484	enteric nervous system development	1	837	7	13332	0.0011947431302270011	0.000525052505250525	2.27547363031234	65979	PHACTR4	0.3649018488654216	0.6772397494856993	biological_process
GO:0006817	phosphate ion transport	1	837	7	13332	0.0011947431302270011	0.000525052505250525	2.27547363031234	6569	SLC34A1	0.3649018488654216	0.6772397494856993	biological_process
GO:0006829	zinc II ion transport	1	837	7	13332	0.0011947431302270011	0.000525052505250525	2.27547363031234	55334	SLC39A9	0.3649018488654216	0.6772397494856993	biological_process
GO:0032237	activation of store-operated calcium channel activity	1	837	7	13332	0.0011947431302270011	0.000525052505250525	2.27547363031234	6786	STIM1	0.3649018488654216	0.6772397494856993	biological_process
GO:0047497	mitochondrion transport along microtubule	1	837	7	13332	0.0011947431302270011	0.000525052505250525	2.27547363031234	4131	MAP1B	0.3649018488654216	0.6772397494856993	biological_process
GO:0070262	peptidyl-serine dephosphorylation	1	837	7	13332	0.0011947431302270011	0.000525052505250525	2.27547363031234	55844	PPP2R2D	0.3649018488654216	0.6772397494856993	biological_process
GO:0032731	positive regulation of interleukin-1 beta production	1	837	7	13332	0.0011947431302270011	0.000525052505250525	2.27547363031234	4088	SMAD3	0.3649018488654216	0.6772397494856993	biological_process
GO:0006165	nucleoside diphosphate phosphorylation	1	837	7	13332	0.0011947431302270011	0.000525052505250525	2.27547363031234	129607	CMPK2	0.3649018488654216	0.6772397494856993	biological_process
GO:0097067	cellular response to thyroid hormone stimulus	1	837	7	13332	0.0011947431302270011	0.000525052505250525	2.27547363031234	5962	RDX	0.3649018488654216	0.6772397494856993	biological_process
GO:0034145	positive regulation of toll-like receptor 4 signaling pathway	1	837	7	13332	0.0011947431302270011	0.000525052505250525	2.27547363031234	57590	WDFY1	0.3649018488654216	0.6772397494856993	biological_process
GO:0071711	basement membrane organization	1	837	7	13332	0.0011947431302270011	0.000525052505250525	2.27547363031234	4811	NID1	0.3649018488654216	0.6772397494856993	biological_process
GO:0016926	protein desumoylation	1	837	7	13332	0.0011947431302270011	0.000525052505250525	2.27547363031234	26054	SENP6	0.3649018488654216	0.6772397494856993	biological_process
GO:0042417	dopamine metabolic process	1	837	7	13332	0.0011947431302270011	0.000525052505250525	2.27547363031234	2903	GRIN2A	0.3649018488654216	0.6772397494856993	biological_process
GO:0045109	intermediate filament organization	1	837	7	13332	0.0011947431302270011	0.000525052505250525	2.27547363031234	2670	GFAP	0.3649018488654216	0.6772397494856993	biological_process
GO:0010944	negative regulation of transcription by competitive promoter binding	1	837	7	13332	0.0011947431302270011	0.000525052505250525	2.27547363031234	58495	OVOL2	0.3649018488654216	0.6772397494856993	biological_process
GO:0042176	regulation of protein catabolic process	1	837	7	13332	0.0011947431302270011	0.000525052505250525	2.27547363031234	23327	NEDD4L	0.3649018488654216	0.6772397494856993	biological_process
GO:0002437	inflammatory response to antigenic stimulus	1	837	7	13332	0.0011947431302270011	0.000525052505250525	2.27547363031234	10125	RASGRP1	0.3649018488654216	0.6772397494856993	biological_process
GO:0070544	histone H3-K36 demethylation	1	837	7	13332	0.0011947431302270011	0.000525052505250525	2.27547363031234	22992	KDM2A	0.3649018488654216	0.6772397494856993	biological_process
GO:0035493	SNARE complex assembly	1	837	7	13332	0.0011947431302270011	0.000525052505250525	2.27547363031234	6843	VAMP1	0.3649018488654216	0.6772397494856993	biological_process
GO:0009249	protein lipoylation	1	837	7	13332	0.0011947431302270011	0.000525052505250525	2.27547363031234	11019	LIAS	0.3649018488654216	0.6772397494856993	biological_process
GO:1902004	positive regulation of amyloid-beta formation	1	837	7	13332	0.0011947431302270011	0.000525052505250525	2.27547363031234	2043	EPHA4	0.3649018488654216	0.6772397494856993	biological_process
GO:0060081	membrane hyperpolarization	1	837	7	13332	0.0011947431302270011	0.000525052505250525	2.27547363031234	3786	KCNQ3	0.3649018488654216	0.6772397494856993	biological_process
GO:0021707	cerebellar granule cell differentiation	1	837	7	13332	0.0011947431302270011	0.000525052505250525	2.27547363031234	2895	GRID2	0.3649018488654216	0.6772397494856993	biological_process
GO:0032324	molybdopterin cofactor biosynthetic process	1	837	7	13332	0.0011947431302270011	0.000525052505250525	2.27547363031234	4337	MOCS1	0.3649018488654216	0.6772397494856993	biological_process
GO:0036376	sodium ion export across plasma membrane	1	837	7	13332	0.0011947431302270011	0.000525052505250525	2.27547363031234	482	ATP1B2	0.3649018488654216	0.6772397494856993	biological_process
GO:0060425	lung morphogenesis	1	837	7	13332	0.0011947431302270011	0.000525052505250525	2.27547363031234	83931	STK40	0.3649018488654216	0.6772397494856993	biological_process
GO:0090286	cytoskeletal anchoring at nuclear membrane	1	837	7	13332	0.0011947431302270011	0.000525052505250525	2.27547363031234	161176	SYNE3	0.3649018488654216	0.6772397494856993	biological_process
GO:0061045	negative regulation of wound healing	1	837	7	13332	0.0011947431302270011	0.000525052505250525	2.27547363031234	4088	SMAD3	0.3649018488654216	0.6772397494856993	biological_process
GO:0046697	decidualization	1	837	7	13332	0.0011947431302270011	0.000525052505250525	2.27547363031234	55870	ASH1L	0.3649018488654216	0.6772397494856993	biological_process
GO:0016081	synaptic vesicle docking	1	837	7	13332	0.0011947431302270011	0.000525052505250525	2.27547363031234	23025	UNC13A	0.3649018488654216	0.6772397494856993	biological_process
GO:0021516	dorsal spinal cord development	1	837	7	13332	0.0011947431302270011	0.000525052505250525	2.27547363031234	5090	PBX3	0.3649018488654216	0.6772397494856993	biological_process
GO:0060339	negative regulation of type I interferon-mediated signaling pathway	1	837	7	13332	0.0011947431302270011	0.000525052505250525	2.27547363031234	103	ADAR	0.3649018488654216	0.6772397494856993	biological_process
GO:0006497	protein lipidation	1	837	7	13332	0.0011947431302270011	0.000525052505250525	2.27547363031234	10533	ATG7	0.3649018488654216	0.6772397494856993	biological_process
GO:0007567	parturition	1	837	7	13332	0.0011947431302270011	0.000525052505250525	2.27547363031234	5724	PTAFR	0.3649018488654216	0.6772397494856993	biological_process
GO:2000178	negative regulation of neural precursor cell proliferation	1	837	7	13332	0.0011947431302270011	0.000525052505250525	2.27547363031234	7832	BTG2	0.3649018488654216	0.6772397494856993	biological_process
GO:0003139	secondary heart field specification	1	837	7	13332	0.0011947431302270011	0.000525052505250525	2.27547363031234	4208	MEF2C	0.3649018488654216	0.6772397494856993	biological_process
GO:0001667	ameboidal-type cell migration	1	837	7	13332	0.0011947431302270011	0.000525052505250525	2.27547363031234	10163	WASF2	0.3649018488654216	0.6772397494856993	biological_process
GO:0040029	regulation of gene expression, epigenetic	1	837	7	13332	0.0011947431302270011	0.000525052505250525	2.27547363031234	10014	HDAC5	0.3649018488654216	0.6772397494856993	biological_process
GO:0045820	negative regulation of glycolytic process	1	837	7	13332	0.0011947431302270011	0.000525052505250525	2.27547363031234	57103	TIGAR	0.3649018488654216	0.6772397494856993	biological_process
GO:0031053	primary miRNA processing	1	837	7	13332	0.0011947431302270011	0.000525052505250525	2.27547363031234	4088	SMAD3	0.3649018488654216	0.6772397494856993	biological_process
GO:0097105	presynaptic membrane assembly	1	837	7	13332	0.0011947431302270011	0.000525052505250525	2.27547363031234	4038	LRP4	0.3649018488654216	0.6772397494856993	biological_process
GO:0010669	epithelial structure maintenance	1	837	7	13332	0.0011947431302270011	0.000525052505250525	2.27547363031234	8861	LDB1	0.3649018488654216	0.6772397494856993	biological_process
GO:2001214	positive regulation of vasculogenesis	1	837	7	13332	0.0011947431302270011	0.000525052505250525	2.27547363031234	55662	HIF1AN	0.3649018488654216	0.6772397494856993	biological_process
GO:0030889	negative regulation of B cell proliferation	1	837	7	13332	0.0011947431302270011	0.000525052505250525	2.27547363031234	149041	RC3H1	0.3649018488654216	0.6772397494856993	biological_process
GO:0043297	apical junction assembly	1	837	7	13332	0.0011947431302270011	0.000525052505250525	2.27547363031234	9948	WDR1	0.3649018488654216	0.6772397494856993	biological_process
GO:0006983	ER overload response	1	837	7	13332	0.0011947431302270011	0.000525052505250525	2.27547363031234	54499	TMCO1	0.3649018488654216	0.6772397494856993	biological_process
GO:0032835	glomerulus development	1	837	7	13332	0.0011947431302270011	0.000525052505250525	2.27547363031234	26508	HEYL	0.3649018488654216	0.6772397494856993	biological_process
GO:0051571	positive regulation of histone H3-K4 methylation	1	837	7	13332	0.0011947431302270011	0.000525052505250525	2.27547363031234	7936	NELFE	0.3649018488654216	0.6772397494856993	biological_process
GO:1902305	regulation of sodium ion transmembrane transport	1	837	7	13332	0.0011947431302270011	0.000525052505250525	2.27547363031234	493	ATP2B4	0.3649018488654216	0.6772397494856993	biological_process
GO:0006307	DNA dealkylation involved in DNA repair	1	837	7	13332	0.0011947431302270011	0.000525052505250525	2.27547363031234	8846	ALKBH1	0.3649018488654216	0.6772397494856993	biological_process
GO:0061635	regulation of protein complex stability	1	837	7	13332	0.0011947431302270011	0.000525052505250525	2.27547363031234	22863	ATG14	0.3649018488654216	0.6772397494856993	biological_process
GO:0050855	regulation of B cell receptor signaling pathway	1	837	7	13332	0.0011947431302270011	0.000525052505250525	2.27547363031234	257144	GCSAM	0.3649018488654216	0.6772397494856993	biological_process
GO:0035194	posttranscriptional gene silencing by RNA	1	837	7	13332	0.0011947431302270011	0.000525052505250525	2.27547363031234	26523	AGO1	0.3649018488654216	0.6772397494856993	biological_process
GO:0051646	mitochondrion localization	1	837	7	13332	0.0011947431302270011	0.000525052505250525	2.27547363031234	2011	MARK2	0.3649018488654216	0.6772397494856993	biological_process
GO:0061179	negative regulation of insulin secretion involved in cellular response to glucose stimulus	1	837	7	13332	0.0011947431302270011	0.000525052505250525	2.27547363031234	56943	ENY2	0.3649018488654216	0.6772397494856993	biological_process
GO:1904903	ESCRT III complex disassembly	1	837	7	13332	0.0011947431302270011	0.000525052505250525	2.27547363031234	9798	IST1	0.3649018488654216	0.6772397494856993	biological_process
GO:0006875	cellular metal ion homeostasis	1	837	7	13332	0.0011947431302270011	0.000525052505250525	2.27547363031234	10686	CLDN16	0.3649018488654216	0.6772397494856993	biological_process
GO:0046069	cGMP catabolic process	1	837	7	13332	0.0011947431302270011	0.000525052505250525	2.27547363031234	10846	PDE10A	0.3649018488654216	0.6772397494856993	biological_process
GO:0019229	regulation of vasoconstriction	1	837	7	13332	0.0011947431302270011	0.000525052505250525	2.27547363031234	8864	PER2	0.3649018488654216	0.6772397494856993	biological_process
GO:0006284	base-excision repair	1	837	7	13332	0.0011947431302270011	0.000525052505250525	2.27547363031234	55170	PRMT6	0.3649018488654216	0.6772397494856993	biological_process
GO:0030816	positive regulation of cAMP metabolic process	1	837	7	13332	0.0011947431302270011	0.000525052505250525	2.27547363031234	799	CALCR	0.3649018488654216	0.6772397494856993	biological_process
GO:0043405	regulation of MAP kinase activity	1	837	7	13332	0.0011947431302270011	0.000525052505250525	2.27547363031234	28951	TRIB2	0.3649018488654216	0.6772397494856993	biological_process
GO:0031641	regulation of myelination	1	837	7	13332	0.0011947431302270011	0.000525052505250525	2.27547363031234	22933	SIRT2	0.3649018488654216	0.6772397494856993	biological_process
GO:2001223	negative regulation of neuron migration	1	837	7	13332	0.0011947431302270011	0.000525052505250525	2.27547363031234	3084	NRG1	0.3649018488654216	0.6772397494856993	biological_process
GO:0061303	cornea development in camera-type eye	1	837	7	13332	0.0011947431302270011	0.000525052505250525	2.27547363031234	7482	WNT2B	0.3649018488654216	0.6772397494856993	biological_process
GO:0018230	peptidyl-L-cysteine S-palmitoylation	1	837	7	13332	0.0011947431302270011	0.000525052505250525	2.27547363031234	340481	ZDHHC21	0.3649018488654216	0.6772397494856993	biological_process
GO:0090050	positive regulation of cell migration involved in sprouting angiogenesis	1	837	7	13332	0.0011947431302270011	0.000525052505250525	2.27547363031234	7422	VEGFA	0.3649018488654216	0.6772397494856993	biological_process
GO:0016266	O-glycan processing	1	837	7	13332	0.0011947431302270011	0.000525052505250525	2.27547363031234	283464	GXYLT1	0.3649018488654216	0.6772397494856993	biological_process
GO:0046784	viral mRNA export from host cell nucleus	1	837	7	13332	0.0011947431302270011	0.000525052505250525	2.27547363031234	57187	THOC2	0.3649018488654216	0.6772397494856993	biological_process
GO:0086009	membrane repolarization	1	837	7	13332	0.0011947431302270011	0.000525052505250525	2.27547363031234	482	ATP1B2	0.3649018488654216	0.6772397494856993	biological_process
GO:0050678	regulation of epithelial cell proliferation	1	837	7	13332	0.0011947431302270011	0.000525052505250525	2.27547363031234	4088	SMAD3	0.3649018488654216	0.6772397494856993	biological_process
GO:0048935	peripheral nervous system neuron development	1	837	7	13332	0.0011947431302270011	0.000525052505250525	2.27547363031234	2115	ETV1	0.3649018488654216	0.6772397494856993	biological_process
GO:0048227	plasma membrane to endosome transport	1	837	7	13332	0.0011947431302270011	0.000525052505250525	2.27547363031234	5869	RAB5B	0.3649018488654216	0.6772397494856993	biological_process
GO:0021799	cerebral cortex radially oriented cell migration	1	837	7	13332	0.0011947431302270011	0.000525052505250525	2.27547363031234	200933	FBXO45	0.3649018488654216	0.6772397494856993	biological_process
GO:0006000	fructose metabolic process	1	837	7	13332	0.0011947431302270011	0.000525052505250525	2.27547363031234	5208	PFKFB2	0.3649018488654216	0.6772397494856993	biological_process
GO:0003334	keratinocyte development	1	837	7	13332	0.0011947431302270011	0.000525052505250525	2.27547363031234	23086	EXPH5	0.3649018488654216	0.6772397494856993	biological_process
GO:0036010	protein localization to endosome	1	837	7	13332	0.0011947431302270011	0.000525052505250525	2.27547363031234	382	ARF6	0.3649018488654216	0.6772397494856993	biological_process
GO:0007600	sensory perception	1	837	7	13332	0.0011947431302270011	0.000525052505250525	2.27547363031234	5173	PDYN	0.3649018488654216	0.6772397494856993	biological_process
GO:0060340	positive regulation of type I interferon-mediated signaling pathway	1	837	7	13332	0.0011947431302270011	0.000525052505250525	2.27547363031234	57506	MAVS	0.3649018488654216	0.6772397494856993	biological_process
GO:0048872	homeostasis of number of cells	1	837	7	13332	0.0011947431302270011	0.000525052505250525	2.27547363031234	57599	WDR48	0.3649018488654216	0.6772397494856993	biological_process
GO:1903071	positive regulation of ER-associated ubiquitin-dependent protein catabolic process	1	837	7	13332	0.0011947431302270011	0.000525052505250525	2.27547363031234	29978	UBQLN2	0.3649018488654216	0.6772397494856993	biological_process
GO:0043268	positive regulation of potassium ion transport	1	837	7	13332	0.0011947431302270011	0.000525052505250525	2.27547363031234	2273	FHL1	0.3649018488654216	0.6772397494856993	biological_process
GO:0006693	prostaglandin metabolic process	1	837	7	13332	0.0011947431302270011	0.000525052505250525	2.27547363031234	51	ACOX1	0.3649018488654216	0.6772397494856993	biological_process
GO:0034340	response to type I interferon	1	837	7	13332	0.0011947431302270011	0.000525052505250525	2.27547363031234	6472	SHMT2	0.3649018488654216	0.6772397494856993	biological_process
GO:0031115	negative regulation of microtubule polymerization	1	837	7	13332	0.0011947431302270011	0.000525052505250525	2.27547363031234	3925	STMN1	0.3649018488654216	0.6772397494856993	biological_process
GO:0050774	negative regulation of dendrite morphogenesis	1	837	7	13332	0.0011947431302270011	0.000525052505250525	2.27547363031234	7533	YWHAH	0.3649018488654216	0.6772397494856993	biological_process
GO:0006884	cell volume homeostasis	1	837	7	13332	0.0011947431302270011	0.000525052505250525	2.27547363031234	1185	CLCN6	0.3649018488654216	0.6772397494856993	biological_process
GO:0051279	regulation of release of sequestered calcium ion into cytosol	1	837	7	13332	0.0011947431302270011	0.000525052505250525	2.27547363031234	10345	TRDN	0.3649018488654216	0.6772397494856993	biological_process
GO:0051967	negative regulation of synaptic transmission, glutamatergic	1	837	7	13332	0.0011947431302270011	0.000525052505250525	2.27547363031234	2899	GRIK3	0.3649018488654216	0.6772397494856993	biological_process
GO:0080008	Cul4-RING E3 ubiquitin ligase complex	2	900	21	14857	0.0022222222222222222	0.0014134751295685536	1.572169312169312	79016;50717	DDA1;DCAF8	0.3663083104422548	0.6630632647894275	cellular_component
GO:0031519	PcG protein complex	2	900	21	14857	0.0022222222222222222	0.0014134751295685536	1.572169312169312	10336;23466	PCGF3;CBX6	0.3663083104422548	0.6630632647894275	cellular_component
GO:0005669	transcription factor TFIID complex	2	900	21	14857	0.0022222222222222222	0.0014134751295685536	1.572169312169312	51616;2957	TAF9B;GTF2A1	0.3663083104422548	0.6630632647894275	cellular_component
GO:0031226	intrinsic component of plasma membrane	2	900	21	14857	0.0022222222222222222	0.0014134751295685536	1.572169312169312	3751;9213	KCND2;XPR1	0.3663083104422548	0.6630632647894275	cellular_component
GO:0000122	negative regulation of transcription from RNA polymerase II promoter	32	837	476	13332	0.038231780167264036	0.035703570357035704	1.0708111201469834	23466;6497;4088;56957;23051;5187;93;11279;23468;6474;51616;6668;23327;1523;342371;4784;9925;57659;23038;27086;4204;55170;51684;4286;53335;4208;9318;10014;22933;571;8864;4084	CBX6;SKI;SMAD3;OTUD7B;ZHX3;PER1;ACVR2B;KLF8;CBX5;SHOX2;TAF9B;SP2;NEDD4L;CUX1;ATXN1L;NFIX;ZBTB5;ZBTB4;WDTC1;FOXP1;MECP2;PRMT6;SUFU;MITF;BCL11A;MEF2C;COPS2;HDAC5;SIRT2;BACH1;PER2;MXD1	0.3690468148326465	0.6772397494856993	biological_process
GO:0032452	histone demethylase activity	2	794	20	12391	0.0025188916876574307	0.001614074731660076	1.560579345088161	10765;22992	KDM5B;KDM2A	0.3699646388958967	0.6969673146196675	molecular_function
GO:0005546	phosphatidylinositol-4,5-bisphosphate binding	4	794	48	12391	0.005037783375314861	0.003873779355984182	1.3004827875734677	22895;26119;9066;115548	RPH3A;LDLRAP1;SYT7;FCHO2	0.37023707915031806	0.6969673146196675	molecular_function
GO:0030324	lung development	4	837	49	13332	0.0047789725209080045	0.0036753675367536755	1.3002706458927655	4087;10454;93;27086	SMAD2;TAB1;ACVR2B;FOXP1	0.37034478813713695	0.6772397494856993	biological_process
GO:0004488	methylenetetrahydrofolate dehydrogenase (NADP+) activity	1	794	7	12391	0.0012594458438287153	0.0005649261560810266	2.2293990644116586	10797	MTHFD2	0.3710375910658997	0.6969673146196675	molecular_function
GO:0008467	[heparan sulfate]-glucosamine 3-sulfotransferase 1 activity	1	794	7	12391	0.0012594458438287153	0.0005649261560810266	2.2293990644116586	222537	HS3ST5	0.3710375910658997	0.6969673146196675	molecular_function
GO:0035242	protein-arginine omega-N asymmetric methyltransferase activity	1	794	7	12391	0.0012594458438287153	0.0005649261560810266	2.2293990644116586	55170	PRMT6	0.3710375910658997	0.6969673146196675	molecular_function
GO:0042623	ATPase activity, coupled	1	794	7	12391	0.0012594458438287153	0.0005649261560810266	2.2293990644116586	4643	MYO1E	0.3710375910658997	0.6969673146196675	molecular_function
GO:0015101	organic cation transmembrane transporter activity	1	794	7	12391	0.0012594458438287153	0.0005649261560810266	2.2293990644116586	23428	SLC7A8	0.3710375910658997	0.6969673146196675	molecular_function
GO:0043394	proteoglycan binding	1	794	7	12391	0.0012594458438287153	0.0005649261560810266	2.2293990644116586	4811	NID1	0.3710375910658997	0.6969673146196675	molecular_function
GO:0031406	carboxylic acid binding	1	794	7	12391	0.0012594458438287153	0.0005649261560810266	2.2293990644116586	55662	HIF1AN	0.3710375910658997	0.6969673146196675	molecular_function
GO:0044877	macromolecular complex binding	1	794	7	12391	0.0012594458438287153	0.0005649261560810266	2.2293990644116586	23468	CBX5	0.3710375910658997	0.6969673146196675	molecular_function
GO:0019208	phosphatase regulator activity	1	794	7	12391	0.0012594458438287153	0.0005649261560810266	2.2293990644116586	4660	PPP1R12B	0.3710375910658997	0.6969673146196675	molecular_function
GO:0016308	1-phosphatidylinositol-4-phosphate 5-kinase activity	1	794	7	12391	0.0012594458438287153	0.0005649261560810266	2.2293990644116586	8394	PIP5K1A	0.3710375910658997	0.6969673146196675	molecular_function
GO:0004602	glutathione peroxidase activity	1	794	7	12391	0.0012594458438287153	0.0005649261560810266	2.2293990644116586	2938	GSTA1	0.3710375910658997	0.6969673146196675	molecular_function
GO:0004439	phosphatidylinositol-4,5-bisphosphate 5-phosphatase activity	1	794	7	12391	0.0012594458438287153	0.0005649261560810266	2.2293990644116586	8871	SYNJ2	0.3710375910658997	0.6969673146196675	molecular_function
GO:0050662	coenzyme binding	1	794	7	12391	0.0012594458438287153	0.0005649261560810266	2.2293990644116586	79969	ATAT1	0.3710375910658997	0.6969673146196675	molecular_function
GO:0017166	vinculin binding	1	794	7	12391	0.0012594458438287153	0.0005649261560810266	2.2293990644116586	1756	DMD	0.3710375910658997	0.6969673146196675	molecular_function
GO:0004862	cAMP-dependent protein kinase inhibitor activity	1	794	7	12391	0.0012594458438287153	0.0005649261560810266	2.2293990644116586	5576	PRKAR2A	0.3710375910658997	0.6969673146196675	molecular_function
GO:0050291	sphingosine N-acyltransferase activity	1	794	7	12391	0.0012594458438287153	0.0005649261560810266	2.2293990644116586	204219	CERS3	0.3710375910658997	0.6969673146196675	molecular_function
GO:0004477	methenyltetrahydrofolate cyclohydrolase activity	1	794	7	12391	0.0012594458438287153	0.0005649261560810266	2.2293990644116586	10797	MTHFD2	0.3710375910658997	0.6969673146196675	molecular_function
GO:0015193	L-proline transmembrane transporter activity	1	794	7	12391	0.0012594458438287153	0.0005649261560810266	2.2293990644116586	120103	SLC36A4	0.3710375910658997	0.6969673146196675	molecular_function
GO:0022850	serotonin-gated cation-selective channel activity	1	794	7	12391	0.0012594458438287153	0.0005649261560810266	2.2293990644116586	170572	HTR3C	0.3710375910658997	0.6969673146196675	molecular_function
GO:0015321	sodium-dependent phosphate transmembrane transporter activity	1	794	7	12391	0.0012594458438287153	0.0005649261560810266	2.2293990644116586	6569	SLC34A1	0.3710375910658997	0.6969673146196675	molecular_function
GO:0030215	semaphorin receptor binding	1	794	7	12391	0.0012594458438287153	0.0005649261560810266	2.2293990644116586	9723	SEMA3E	0.3710375910658997	0.6969673146196675	molecular_function
GO:0015645	fatty acid ligase activity	1	794	7	12391	0.0012594458438287153	0.0005649261560810266	2.2293990644116586	54988	ACSM5	0.3710375910658997	0.6969673146196675	molecular_function
GO:0004321	fatty-acyl-CoA synthase activity	1	794	7	12391	0.0012594458438287153	0.0005649261560810266	2.2293990644116586	54988	ACSM5	0.3710375910658997	0.6969673146196675	molecular_function
GO:0004950	chemokine receptor activity	1	794	7	12391	0.0012594458438287153	0.0005649261560810266	2.2293990644116586	1238	ACKR2	0.3710375910658997	0.6969673146196675	molecular_function
GO:0000980	RNA polymerase II distal enhancer sequence-specific DNA binding	3	794	34	12391	0.003778337531486146	0.002743927043822129	1.3769817750777893	5090;571;3221	PBX3;BACH1;HOXC4	0.37313222095197673	0.6969673146196675	molecular_function
GO:0032947	protein complex scaffold activity	3	794	34	12391	0.003778337531486146	0.002743927043822129	1.3769817750777893	5318;6602;9472	PKP2;SMARCD1;AKAP6	0.37313222095197673	0.6969673146196675	molecular_function
GO:0015293	symporter activity	3	794	34	12391	0.003778337531486146	0.002743927043822129	1.3769817750777893	120103;84068;123041	SLC36A4;SLC10A7;SLC24A4	0.37313222095197673	0.6969673146196675	molecular_function
GO:0006936	muscle contraction	6	837	79	13332	0.007168458781362007	0.005925592559255926	1.2097454743432694	29767;10052;1145;25802;10345;2775	TMOD2;GJC1;CHRNE;LMOD1;TRDN;GNAO1	0.3766212057299157	0.6772397494856993	biological_process
GO:0044267	cellular protein metabolic process	8	837	109	13332	0.009557945041816009	0.008175817581758177	1.1690506724540461	11167;91851;10117;3915;4052;1435;6569;64856	FSTL1;CHRDL1;ENAM;LAMC1;LTBP1;CSF1;SLC34A1;VWA1	0.3769688111997477	0.6772397494856993	biological_process
GO:0001570	vasculogenesis	3	837	35	13332	0.0035842293906810036	0.0026252625262526254	1.3652841781874039	10052;9444;4643	GJC1;QKI;MYO1E	0.3782806180745527	0.6772397494856993	biological_process
GO:0035019	somatic stem cell population maintenance	3	837	35	13332	0.0035842293906810036	0.0026252625262526254	1.3652841781874039	5433;8861;6497	POLR2D;LDB1;SKI	0.3782806180745527	0.6772397494856993	biological_process
GO:0045665	negative regulation of neuron differentiation	3	837	35	13332	0.0035842293906810036	0.0026252625262526254	1.3652841781874039	1656;6900;1756	DDX6;CNTN2;DMD	0.3782806180745527	0.6772397494856993	biological_process
GO:0032868	response to insulin	3	837	35	13332	0.0035842293906810036	0.0026252625262526254	1.3652841781874039	143686;5798;85569	SESN3;PTPRN;GALP	0.3782806180745527	0.6772397494856993	biological_process
GO:0008233	peptidase activity	5	794	63	12391	0.006297229219143577	0.0050843354047292386	1.2385550357842552	745;5648;50846;5125;9507	MYRF;MASP1;DHH;PCSK5;ADAMTS4	0.37854185138372104	0.6969673146196675	molecular_function
GO:0031410	cytoplasmic vesicle	12	900	176	14857	0.013333333333333334	0.011846267752574543	1.1255303030303032	53344;23623;2039;148867;100533105;29978;257364;22863;23678;9497;3736;5147	CHIC1;RUSC1;DMTN;SLC30A7;C8orf44-SGK3;UBQLN2;SNX33;ATG14;SGK3;SLC4A7;KCNA1;PDE6D	0.3788035630259684	0.6630632647894275	cellular_component
GO:0006446	regulation of translational initiation	2	837	21	13332	0.0023894862604540022	0.0015751575157515751	1.5169824202082267	10209;8846	EIF1;ALKBH1	0.3833564971197	0.6772397494856993	biological_process
GO:0046907	intracellular transport	2	837	21	13332	0.0023894862604540022	0.0015751575157515751	1.5169824202082267	5902;56907	RANBP1;SPIRE1	0.3833564971197	0.6772397494856993	biological_process
GO:0042594	response to starvation	2	837	21	13332	0.0023894862604540022	0.0015751575157515751	1.5169824202082267	9779;11167	TBC1D5;FSTL1	0.3833564971197	0.6772397494856993	biological_process
GO:0008016	regulation of heart contraction	2	837	21	13332	0.0023894862604540022	0.0015751575157515751	1.5169824202082267	7067;2775	THRA;GNAO1	0.3833564971197	0.6772397494856993	biological_process
GO:0071479	cellular response to ionizing radiation	2	837	21	13332	0.0023894862604540022	0.0015751575157515751	1.5169824202082267	1432;9575	MAPK14;CLOCK	0.3833564971197	0.6772397494856993	biological_process
GO:0016311	dephosphorylation	2	837	21	13332	0.0023894862604540022	0.0015751575157515751	1.5169824202082267	51207;150290	DUSP13;DUSP18	0.3833564971197	0.6772397494856993	biological_process
GO:0071773	cellular response to BMP stimulus	2	837	21	13332	0.0023894862604540022	0.0015751575157515751	1.5169824202082267	26508;659	HEYL;BMPR2	0.3833564971197	0.6772397494856993	biological_process
GO:0006520	cellular amino acid metabolic process	2	837	21	13332	0.0023894862604540022	0.0015751575157515751	1.5169824202082267	23428;9057	SLC7A8;SLC7A6	0.3833564971197	0.6772397494856993	biological_process
GO:0009409	response to cold	2	837	21	13332	0.0023894862604540022	0.0015751575157515751	1.5169824202082267	9658;7067	ZNF516;THRA	0.3833564971197	0.6772397494856993	biological_process
GO:0007608	sensory perception of smell	2	837	21	13332	0.0023894862604540022	0.0015751575157515751	1.5169824202082267	29989;123041	OBP2B;SLC24A4	0.3833564971197	0.6772397494856993	biological_process
GO:0051262	protein tetramerization	2	837	21	13332	0.0023894862604540022	0.0015751575157515751	1.5169824202082267	79869;6472	CPSF7;SHMT2	0.3833564971197	0.6772397494856993	biological_process
GO:0015949	nucleobase-containing small molecule interconversion	2	837	21	13332	0.0023894862604540022	0.0015751575157515751	1.5169824202082267	204;4833	AK2;NME4	0.3833564971197	0.6772397494856993	biological_process
GO:0031623	receptor internalization	2	837	21	13332	0.0023894862604540022	0.0015751575157515751	1.5169824202082267	26119;6900	LDLRAP1;CNTN2	0.3833564971197	0.6772397494856993	biological_process
GO:0009880	embryonic pattern specification	2	837	21	13332	0.0023894862604540022	0.0015751575157515751	1.5169824202082267	4087;4088	SMAD2;SMAD3	0.3833564971197	0.6772397494856993	biological_process
GO:0007338	single fertilization	4	837	50	13332	0.0047789725209080045	0.0037503750375037503	1.2742652329749102	55870;57599;10184;10765	ASH1L;WDR48;LHFPL2;KDM5B	0.38487284312764997	0.6772397494856993	biological_process
GO:0006368	transcription elongation from RNA polymerase II promoter	5	837	65	13332	0.005973715651135006	0.004875487548754875	1.2252550317066446	51616;7936;22936;2957;5433	TAF9B;NELFE;ELL2;GTF2A1;POLR2D	0.38740224471551876	0.6772397494856993	biological_process
GO:0070374	positive regulation of ERK1 and ERK2 cascade	7	837	95	13332	0.008363201911589008	0.007125712571257126	1.1736653461611015	7936;369;50507;10125;255743;5578;799	NELFE;ARAF;NOX4;RASGRP1;NPNT;PRKCA;CALCR	0.3876454142167318	0.6772397494856993	biological_process
GO:0030335	positive regulation of cell migration	7	837	95	13332	0.008363201911589008	0.007125712571257126	1.1736653461611015	2241;4680;4088;5962;1435;5578;4641	FER;CEACAM6;SMAD3;RDX;CSF1;PRKCA;MYO1C	0.3876454142167318	0.6772397494856993	biological_process
GO:0005875	microtubule associated complex	2	900	22	14857	0.0022222222222222222	0.001480783469071818	1.5007070707070709	4131;1641	MAP1B;DCX	0.3884096811832724	0.6630632647894275	cellular_component
GO:0005623	cell	2	900	22	14857	0.0022222222222222222	0.001480783469071818	1.5007070707070709	799;54757	CALCR;FAM20A	0.3884096811832724	0.6630632647894275	cellular_component
GO:0032420	stereocilium	2	900	22	14857	0.0022222222222222222	0.001480783469071818	1.5007070707070709	9497;5962	SLC4A7;RDX	0.3884096811832724	0.6630632647894275	cellular_component
GO:0005938	cell cortex	6	900	83	14857	0.006666666666666667	0.00558659217877095	1.1933333333333334	23242;4289;56907;53405;2241;382	COBL;MKLN1;SPIRE1;CLIC5;FER;ARF6	0.3890223199413782	0.6630632647894275	cellular_component
GO:0042981	regulation of apoptotic process	11	837	156	13332	0.013142174432497013	0.011701170117011701	1.123150445731091	50488;3626;100533105;5063;51347;4833;6242;7044;23678;284254;4214	MINK1;INHBC;C8orf44-SGK3;PAK3;TAOK3;NME4;RTKN;LEFTY2;SGK3;DYNAP;MAP3K1	0.3900924999854329	0.6772397494856993	biological_process
GO:0008284	positive regulation of cell proliferation	19	837	279	13332	0.022700119474313024	0.020927092709270928	1.084723988643517	9915;4680;246175;6745;1756;143384;284254;3479;9391;3084;7471;1435;342897;2241;26585;9337;6472;7422;1271	ARNT2;CEACAM6;CNOT6L;SSR1;DMD;CACUL1;DYNAP;IGF1;CIAO1;NRG1;WNT1;CSF1;NCCRP1;FER;GREM1;CNOT8;SHMT2;VEGFA;CNTFR	0.3904741586145874	0.6772397494856993	biological_process
GO:0003705	transcription factor activity, RNA polymerase II distal enhancer sequence-specific binding	3	794	35	12391	0.003778337531486146	0.0028246307804051327	1.3376394386469952	4286;4784;27086	MITF;NFIX;FOXP1	0.3908905638799831	0.6969673146196675	molecular_function
GO:0005518	collagen binding	3	794	35	12391	0.003778337531486146	0.0028246307804051327	1.3376394386469952	4088;285613;4811	SMAD3;RELL2;NID1	0.3908905638799831	0.6969673146196675	molecular_function
GO:0070273	phosphatidylinositol-4-phosphate binding	2	794	21	12391	0.0025188916876574307	0.0016947784682430796	1.4862660429411059	5007;84725	OSBP;PLEKHA8	0.39332152284147487	0.6969673146196675	molecular_function
GO:0003785	actin monomer binding	2	794	21	12391	0.0025188916876574307	0.0016947784682430796	1.4862660429411059	63876;23242	PKNOX2;COBL	0.39332152284147487	0.6969673146196675	molecular_function
GO:0008234	cysteine-type peptidase activity	2	794	21	12391	0.0025188916876574307	0.0016947784682430796	1.4862660429411059	90268;56957	OTULIN;OTUD7B	0.39332152284147487	0.6969673146196675	molecular_function
GO:0003950	NAD+ ADP-ribosyltransferase activity	2	794	21	12391	0.0025188916876574307	0.0016947784682430796	1.4862660429411059	56965;79668	PARP6;PARP8	0.39332152284147487	0.6969673146196675	molecular_function
GO:0017025	TBP-class protein binding	2	794	21	12391	0.0025188916876574307	0.0016947784682430796	1.4862660429411059	7067;2957	THRA;GTF2A1	0.39332152284147487	0.6969673146196675	molecular_function
GO:0008091	spectrin	1	900	8	14857	0.0011111111111111111	0.0005384667160261156	2.0634722222222224	57731	SPTBN4	0.3934943600825489	0.6630632647894275	cellular_component
GO:0016581	NuRD complex	1	900	8	14857	0.0011111111111111111	0.0005384667160261156	2.0634722222222224	1107	CHD3	0.3934943600825489	0.6630632647894275	cellular_component
GO:0022626	cytosolic ribosome	1	900	8	14857	0.0011111111111111111	0.0005384667160261156	2.0634722222222224	51073	MRPL4	0.3934943600825489	0.6630632647894275	cellular_component
GO:0019773	proteasome core complex, alpha-subunit complex	1	900	8	14857	0.0011111111111111111	0.0005384667160261156	2.0634722222222224	143471	PSMA8	0.3934943600825489	0.6630632647894275	cellular_component
GO:0000243	commitment complex	1	900	8	14857	0.0011111111111111111	0.0005384667160261156	2.0634722222222224	6634	SNRPD3	0.3934943600825489	0.6630632647894275	cellular_component
GO:0014731	spectrin-associated cytoskeleton	1	900	8	14857	0.0011111111111111111	0.0005384667160261156	2.0634722222222224	2039	DMTN	0.3934943600825489	0.6630632647894275	cellular_component
GO:1990124	messenger ribonucleoprotein complex	1	900	8	14857	0.0011111111111111111	0.0005384667160261156	2.0634722222222224	80315	CPEB4	0.3934943600825489	0.6630632647894275	cellular_component
GO:0000346	transcription export complex	1	900	8	14857	0.0011111111111111111	0.0005384667160261156	2.0634722222222224	57187	THOC2	0.3934943600825489	0.6630632647894275	cellular_component
GO:0030867	rough endoplasmic reticulum membrane	1	900	8	14857	0.0011111111111111111	0.0005384667160261156	2.0634722222222224	5298	PI4KB	0.3934943600825489	0.6630632647894275	cellular_component
GO:0031588	nucleotide-activated protein kinase complex	1	900	8	14857	0.0011111111111111111	0.0005384667160261156	2.0634722222222224	5576	PRKAR2A	0.3934943600825489	0.6630632647894275	cellular_component
GO:0031209	SCAR complex	1	900	8	14857	0.0011111111111111111	0.0005384667160261156	2.0634722222222224	10163	WASF2	0.3934943600825489	0.6630632647894275	cellular_component
GO:0034098	VCP-NPL4-UFD1 AAA ATPase complex	1	900	8	14857	0.0011111111111111111	0.0005384667160261156	2.0634722222222224	26043	UBXN7	0.3934943600825489	0.6630632647894275	cellular_component
GO:0008541	proteasome regulatory particle, lid subcomplex	1	900	8	14857	0.0011111111111111111	0.0005384667160261156	2.0634722222222224	5717	PSMD11	0.3934943600825489	0.6630632647894275	cellular_component
GO:0097038	perinuclear endoplasmic reticulum	1	900	8	14857	0.0011111111111111111	0.0005384667160261156	2.0634722222222224	26031	OSBPL3	0.3934943600825489	0.6630632647894275	cellular_component
GO:0005861	troponin complex	1	900	8	14857	0.0011111111111111111	0.0005384667160261156	2.0634722222222224	7135	TNNI1	0.3934943600825489	0.6630632647894275	cellular_component
GO:0036477	somatodendritic compartment	1	900	8	14857	0.0011111111111111111	0.0005384667160261156	2.0634722222222224	4131	MAP1B	0.3934943600825489	0.6630632647894275	cellular_component
GO:0016363	nuclear matrix	5	900	68	14857	0.005555555555555556	0.004576967086221983	1.2138071895424836	10270;57731;7011;8089;3141	AKAP8;SPTBN4;TEP1;YEATS4;HLCS	0.39515430902561655	0.6630632647894275	cellular_component
GO:0005125	cytokine activity	6	794	79	12391	0.007556675062972292	0.006375595190057299	1.1852501355099958	7422;26585;3626;7471;7044;1435	VEGFA;GREM1;INHBC;WNT1;LEFTY2;CSF1	0.39525847228747873	0.6969673146196675	molecular_function
GO:0048511	rhythmic process	3	837	36	13332	0.0035842293906810036	0.0027002700270027003	1.3273596176821982	6667;5599;10765	SP1;MAPK8;KDM5B	0.39563358050940445	0.6772397494856993	biological_process
GO:0061337	cardiac conduction	3	837	36	13332	0.0035842293906810036	0.0027002700270027003	1.3273596176821982	57731;3751;3750	SPTBN4;KCND2;KCND1	0.39563358050940445	0.6772397494856993	biological_process
GO:0007157	heterophilic cell-cell adhesion via plasma membrane cell adhesion molecules	3	837	36	13332	0.0035842293906810036	0.0027002700270027003	1.3273596176821982	2895;199731;253559	GRID2;CADM4;CADM2	0.39563358050940445	0.6772397494856993	biological_process
GO:0030183	B cell differentiation	3	837	36	13332	0.0035842293906810036	0.0027002700270027003	1.3273596176821982	150372;10014;53335	NFAM1;HDAC5;BCL11A	0.39563358050940445	0.6772397494856993	biological_process
GO:0030659	cytoplasmic vesicle membrane	8	900	115	14857	0.008888888888888889	0.007740459042875412	1.148367149758454	7533;257364;56907;1174;164;134957;4641;5147	YWHAH;SNX33;SPIRE1;AP1S1;AP1G1;STXBP5;MYO1C;PDE6D	0.3960171901831592	0.6630632647894275	cellular_component
GO:0007626	locomotory behavior	4	837	51	13332	0.0047789725209080045	0.003825382538253825	1.2492796401714807	25946;3084;55236;2775	ZNF385A;NRG1;UBA6;GNAO1	0.39935891423036596	0.6772397494856993	biological_process
GO:0045732	positive regulation of protein catabolic process	4	837	51	13332	0.0047789725209080045	0.003825382538253825	1.2492796401714807	10533;6811;29116;23327	ATG7;STX5;MYLIP;NEDD4L	0.39935891423036596	0.6772397494856993	biological_process
GO:0060964	regulation of gene silencing by miRNA	4	837	51	13332	0.0047789725209080045	0.003825382538253825	1.2492796401714807	9883;5433;23369;26523	POM121;POLR2D;PUM2;AGO1	0.39935891423036596	0.6772397494856993	biological_process
GO:0031338	regulation of vesicle fusion	4	837	51	13332	0.0047789725209080045	0.003825382538253825	1.2492796401714807	9779;9910;64786;6812	TBC1D5;RABGAP1L;TBC1D15;STXBP1	0.39935891423036596	0.6772397494856993	biological_process
GO:0043488	regulation of mRNA stability	6	837	81	13332	0.007168458781362007	0.0060756075607560755	1.1798752157175096	5717;149041;5578;9491;23369;10643	PSMD11;RC3H1;PRKCA;PSMF1;PUM2;IGF2BP3	0.3994444933648614	0.6772397494856993	biological_process
GO:0035064	methylated histone binding	4	794	50	12391	0.005037783375314861	0.00403518682915019	1.2484634760705289	84656;124359;54799;23468	GLYR1;CDYL2;MBTD1;CBX5	0.3998730643712531	0.6969673146196675	molecular_function
GO:0006469	negative regulation of protein kinase activity	5	837	66	13332	0.005973715651135006	0.0049504950495049506	1.2066905615292713	28951;5502;11261;64922;22843	TRIB2;PPP1R1A;CHP1;LRRC19;PPM1E	0.4000829997069191	0.6772397494856993	biological_process
GO:0034501	protein localization to kinetochore	1	837	8	13332	0.0011947431302270011	0.0006000600060006001	1.9910394265232971	79003	MIS12	0.40479506855953956	0.6772397494856993	biological_process
GO:0035455	response to interferon-alpha	1	837	8	13332	0.0011947431302270011	0.0006000600060006001	1.9910394265232971	103	ADAR	0.40479506855953956	0.6772397494856993	biological_process
GO:0042308	negative regulation of protein import into nucleus	1	837	8	13332	0.0011947431302270011	0.0006000600060006001	1.9910394265232971	11261	CHP1	0.40479506855953956	0.6772397494856993	biological_process
GO:0030166	proteoglycan biosynthetic process	1	837	8	13332	0.0011947431302270011	0.0006000600060006001	1.9910394265232971	659	BMPR2	0.40479506855953956	0.6772397494856993	biological_process
GO:0031110	regulation of microtubule polymerization or depolymerization	1	837	8	13332	0.0011947431302270011	0.0006000600060006001	1.9910394265232971	3925	STMN1	0.40479506855953956	0.6772397494856993	biological_process
GO:0051281	positive regulation of release of sequestered calcium ion into cytosol	1	837	8	13332	0.0011947431302270011	0.0006000600060006001	1.9910394265232971	9472	AKAP6	0.40479506855953956	0.6772397494856993	biological_process
GO:0001817	regulation of cytokine production	1	837	8	13332	0.0011947431302270011	0.0006000600060006001	1.9910394265232971	84502	JPH4	0.40479506855953956	0.6772397494856993	biological_process
GO:0086036	regulation of cardiac muscle cell membrane potential	1	837	8	13332	0.0011947431302270011	0.0006000600060006001	1.9910394265232971	10345	TRDN	0.40479506855953956	0.6772397494856993	biological_process
GO:0043586	tongue development	1	837	8	13332	0.0011947431302270011	0.0006000600060006001	1.9910394265232971	54796	BNC2	0.40479506855953956	0.6772397494856993	biological_process
GO:0061036	positive regulation of cartilage development	1	837	8	13332	0.0011947431302270011	0.0006000600060006001	1.9910394265232971	659	BMPR2	0.40479506855953956	0.6772397494856993	biological_process
GO:0045725	positive regulation of glycogen biosynthetic process	1	837	8	13332	0.0011947431302270011	0.0006000600060006001	1.9910394265232971	3479	IGF1	0.40479506855953956	0.6772397494856993	biological_process
GO:0033234	negative regulation of protein sumoylation	1	837	8	13332	0.0011947431302270011	0.0006000600060006001	1.9910394265232971	54552	GNL3L	0.40479506855953956	0.6772397494856993	biological_process
GO:0006942	regulation of striated muscle contraction	1	837	8	13332	0.0011947431302270011	0.0006000600060006001	1.9910394265232971	7135	TNNI1	0.40479506855953956	0.6772397494856993	biological_process
GO:2000279	negative regulation of DNA biosynthetic process	1	837	8	13332	0.0011947431302270011	0.0006000600060006001	1.9910394265232971	659	BMPR2	0.40479506855953956	0.6772397494856993	biological_process
GO:0097202	activation of cysteine-type endopeptidase activity	1	837	8	13332	0.0011947431302270011	0.0006000600060006001	1.9910394265232971	2903	GRIN2A	0.40479506855953956	0.6772397494856993	biological_process
GO:0046834	lipid phosphorylation	1	837	8	13332	0.0011947431302270011	0.0006000600060006001	1.9910394265232971	9162	DGKI	0.40479506855953956	0.6772397494856993	biological_process
GO:0051145	smooth muscle cell differentiation	1	837	8	13332	0.0011947431302270011	0.0006000600060006001	1.9910394265232971	4208	MEF2C	0.40479506855953956	0.6772397494856993	biological_process
GO:0034498	early endosome to Golgi transport	1	837	8	13332	0.0011947431302270011	0.0006000600060006001	1.9910394265232971	6811	STX5	0.40479506855953956	0.6772397494856993	biological_process
GO:0010971	positive regulation of G2/M transition of mitotic cell cycle	1	837	8	13332	0.0011947431302270011	0.0006000600060006001	1.9910394265232971	55920	RCC2	0.40479506855953956	0.6772397494856993	biological_process
GO:0072358	cardiovascular system development	1	837	8	13332	0.0011947431302270011	0.0006000600060006001	1.9910394265232971	27086	FOXP1	0.40479506855953956	0.6772397494856993	biological_process
GO:0061088	regulation of sequestering of zinc ion	1	837	8	13332	0.0011947431302270011	0.0006000600060006001	1.9910394265232971	148867	SLC30A7	0.40479506855953956	0.6772397494856993	biological_process
GO:0071651	positive regulation of chemokine (C-C motif) ligand 5 production	1	837	8	13332	0.0011947431302270011	0.0006000600060006001	1.9910394265232971	57506	MAVS	0.40479506855953956	0.6772397494856993	biological_process
GO:0006473	protein acetylation	1	837	8	13332	0.0011947431302270011	0.0006000600060006001	1.9910394265232971	9575	CLOCK	0.40479506855953956	0.6772397494856993	biological_process
GO:0021756	striatum development	1	837	8	13332	0.0011947431302270011	0.0006000600060006001	1.9910394265232971	27086	FOXP1	0.40479506855953956	0.6772397494856993	biological_process
GO:0031581	hemidesmosome assembly	1	837	8	13332	0.0011947431302270011	0.0006000600060006001	1.9910394265232971	3915	LAMC1	0.40479506855953956	0.6772397494856993	biological_process
GO:0043304	regulation of mast cell degranulation	1	837	8	13332	0.0011947431302270011	0.0006000600060006001	1.9910394265232971	2241	FER	0.40479506855953956	0.6772397494856993	biological_process
GO:0046855	inositol phosphate dephosphorylation	1	837	8	13332	0.0011947431302270011	0.0006000600060006001	1.9910394265232971	3612	IMPA1	0.40479506855953956	0.6772397494856993	biological_process
GO:0050435	amyloid-beta metabolic process	1	837	8	13332	0.0011947431302270011	0.0006000600060006001	1.9910394265232971	23025	UNC13A	0.40479506855953956	0.6772397494856993	biological_process
GO:0045475	locomotor rhythm	1	837	8	13332	0.0011947431302270011	0.0006000600060006001	1.9910394265232971	3751	KCND2	0.40479506855953956	0.6772397494856993	biological_process
GO:0048260	positive regulation of receptor-mediated endocytosis	1	837	8	13332	0.0011947431302270011	0.0006000600060006001	1.9910394265232971	26119	LDLRAP1	0.40479506855953956	0.6772397494856993	biological_process
GO:2000060	positive regulation of protein ubiquitination involved in ubiquitin-dependent protein catabolic process	1	837	8	13332	0.0011947431302270011	0.0006000600060006001	1.9910394265232971	440730	TRIM67	0.40479506855953956	0.6772397494856993	biological_process
GO:0007289	spermatid nucleus differentiation	1	837	8	13332	0.0011947431302270011	0.0006000600060006001	1.9910394265232971	26108	PYGO1	0.40479506855953956	0.6772397494856993	biological_process
GO:0050732	negative regulation of peptidyl-tyrosine phosphorylation	1	837	8	13332	0.0011947431302270011	0.0006000600060006001	1.9910394265232971	2039	DMTN	0.40479506855953956	0.6772397494856993	biological_process
GO:0000079	regulation of cyclin-dependent protein serine/threonine kinase activity	1	837	8	13332	0.0011947431302270011	0.0006000600060006001	1.9910394265232971	151195	CCNYL1	0.40479506855953956	0.6772397494856993	biological_process
GO:0055078	sodium ion homeostasis	1	837	8	13332	0.0011947431302270011	0.0006000600060006001	1.9910394265232971	6337	SCNN1A	0.40479506855953956	0.6772397494856993	biological_process
GO:0071391	cellular response to estrogen stimulus	1	837	8	13332	0.0011947431302270011	0.0006000600060006001	1.9910394265232971	23558	WBP2	0.40479506855953956	0.6772397494856993	biological_process
GO:0097104	postsynaptic membrane assembly	1	837	8	13332	0.0011947431302270011	0.0006000600060006001	1.9910394265232971	4038	LRP4	0.40479506855953956	0.6772397494856993	biological_process
GO:0043011	myeloid dendritic cell differentiation	1	837	8	13332	0.0011947431302270011	0.0006000600060006001	1.9910394265232971	814	CAMK4	0.40479506855953956	0.6772397494856993	biological_process
GO:0006910	phagocytosis, recognition	1	837	8	13332	0.0011947431302270011	0.0006000600060006001	1.9910394265232971	7275	TUB	0.40479506855953956	0.6772397494856993	biological_process
GO:0042982	amyloid precursor protein metabolic process	1	837	8	13332	0.0011947431302270011	0.0006000600060006001	1.9910394265232971	26119	LDLRAP1	0.40479506855953956	0.6772397494856993	biological_process
GO:0009268	response to pH	1	837	8	13332	0.0011947431302270011	0.0006000600060006001	1.9910394265232971	41	ASIC1	0.40479506855953956	0.6772397494856993	biological_process
GO:0051256	mitotic spindle midzone assembly	1	837	8	13332	0.0011947431302270011	0.0006000600060006001	1.9910394265232971	29127	RACGAP1	0.40479506855953956	0.6772397494856993	biological_process
GO:0030502	negative regulation of bone mineralization	1	837	8	13332	0.0011947431302270011	0.0006000600060006001	1.9910394265232971	26585	GREM1	0.40479506855953956	0.6772397494856993	biological_process
GO:1901385	regulation of voltage-gated calcium channel activity	1	837	8	13332	0.0011947431302270011	0.0006000600060006001	1.9910394265232971	1756	DMD	0.40479506855953956	0.6772397494856993	biological_process
GO:0006465	signal peptide processing	1	837	8	13332	0.0011947431302270011	0.0006000600060006001	1.9910394265232971	5125	PCSK5	0.40479506855953956	0.6772397494856993	biological_process
GO:0051481	negative regulation of cytosolic calcium ion concentration	1	837	8	13332	0.0011947431302270011	0.0006000600060006001	1.9910394265232971	4088	SMAD3	0.40479506855953956	0.6772397494856993	biological_process
GO:0007016	cytoskeletal anchoring at plasma membrane	1	837	8	13332	0.0011947431302270011	0.0006000600060006001	1.9910394265232971	57731	SPTBN4	0.40479506855953956	0.6772397494856993	biological_process
GO:0010459	negative regulation of heart rate	1	837	8	13332	0.0011947431302270011	0.0006000600060006001	1.9910394265232971	57731	SPTBN4	0.40479506855953956	0.6772397494856993	biological_process
GO:0050872	white fat cell differentiation	1	837	8	13332	0.0011947431302270011	0.0006000600060006001	1.9910394265232971	8864	PER2	0.40479506855953956	0.6772397494856993	biological_process
GO:0045745	positive regulation of G-protein coupled receptor protein signaling pathway	1	837	8	13332	0.0011947431302270011	0.0006000600060006001	1.9910394265232971	29767	TMOD2	0.40479506855953956	0.6772397494856993	biological_process
GO:0006956	complement activation	1	837	8	13332	0.0011947431302270011	0.0006000600060006001	1.9910394265232971	5648	MASP1	0.40479506855953956	0.6772397494856993	biological_process
GO:0035413	positive regulation of catenin import into nucleus	1	837	8	13332	0.0011947431302270011	0.0006000600060006001	1.9910394265232971	4088	SMAD3	0.40479506855953956	0.6772397494856993	biological_process
GO:0097120	receptor localization to synapse	1	837	8	13332	0.0011947431302270011	0.0006000600060006001	1.9910394265232971	1740	DLG2	0.40479506855953956	0.6772397494856993	biological_process
GO:0060644	mammary gland epithelial cell differentiation	1	837	8	13332	0.0011947431302270011	0.0006000600060006001	1.9910394265232971	81606	LBH	0.40479506855953956	0.6772397494856993	biological_process
GO:0048148	behavioral response to cocaine	1	837	8	13332	0.0011947431302270011	0.0006000600060006001	1.9910394265232971	221935	SDK1	0.40479506855953956	0.6772397494856993	biological_process
GO:0030007	cellular potassium ion homeostasis	1	837	8	13332	0.0011947431302270011	0.0006000600060006001	1.9910394265232971	482	ATP1B2	0.40479506855953956	0.6772397494856993	biological_process
GO:0005513	detection of calcium ion	1	837	8	13332	0.0011947431302270011	0.0006000600060006001	1.9910394265232971	6786	STIM1	0.40479506855953956	0.6772397494856993	biological_process
GO:0045862	positive regulation of proteolysis	1	837	8	13332	0.0011947431302270011	0.0006000600060006001	1.9910394265232971	9798	IST1	0.40479506855953956	0.6772397494856993	biological_process
GO:0060216	definitive hemopoiesis	1	837	8	13332	0.0011947431302270011	0.0006000600060006001	1.9910394265232971	103	ADAR	0.40479506855953956	0.6772397494856993	biological_process
GO:0032486	Rap protein signal transduction	1	837	8	13332	0.0011947431302270011	0.0006000600060006001	1.9910394265232971	10411	RAPGEF3	0.40479506855953956	0.6772397494856993	biological_process
GO:0086014	atrial cardiac muscle cell action potential	1	837	8	13332	0.0011947431302270011	0.0006000600060006001	1.9910394265232971	10052	GJC1	0.40479506855953956	0.6772397494856993	biological_process
GO:0048535	lymph node development	1	837	8	13332	0.0011947431302270011	0.0006000600060006001	1.9910394265232971	149041	RC3H1	0.40479506855953956	0.6772397494856993	biological_process
GO:0002089	lens morphogenesis in camera-type eye	1	837	8	13332	0.0011947431302270011	0.0006000600060006001	1.9910394265232971	6497	SKI	0.40479506855953956	0.6772397494856993	biological_process
GO:0042574	retinal metabolic process	1	837	8	13332	0.0011947431302270011	0.0006000600060006001	1.9910394265232971	83875	BCO2	0.40479506855953956	0.6772397494856993	biological_process
GO:0071880	adenylate cyclase-activating adrenergic receptor signaling pathway	1	837	8	13332	0.0011947431302270011	0.0006000600060006001	1.9910394265232971	115	ADCY9	0.40479506855953956	0.6772397494856993	biological_process
GO:1901386	negative regulation of voltage-gated calcium channel activity	1	837	8	13332	0.0011947431302270011	0.0006000600060006001	1.9910394265232971	10681	GNB5	0.40479506855953956	0.6772397494856993	biological_process
GO:0006474	N-terminal protein amino acid acetylation	1	837	8	13332	0.0011947431302270011	0.0006000600060006001	1.9910394265232971	80218	NAA50	0.40479506855953956	0.6772397494856993	biological_process
GO:0051926	negative regulation of calcium ion transport	1	837	8	13332	0.0011947431302270011	0.0006000600060006001	1.9910394265232971	2775	GNAO1	0.40479506855953956	0.6772397494856993	biological_process
GO:0014911	positive regulation of smooth muscle cell migration	1	837	8	13332	0.0011947431302270011	0.0006000600060006001	1.9910394265232971	50507	NOX4	0.40479506855953956	0.6772397494856993	biological_process
GO:0072520	seminiferous tubule development	1	837	8	13332	0.0011947431302270011	0.0006000600060006001	1.9910394265232971	57599	WDR48	0.40479506855953956	0.6772397494856993	biological_process
GO:0033628	regulation of cell adhesion mediated by integrin	1	837	8	13332	0.0011947431302270011	0.0006000600060006001	1.9910394265232971	9404	LPXN	0.40479506855953956	0.6772397494856993	biological_process
GO:2000637	positive regulation of gene silencing by miRNA	1	837	8	13332	0.0011947431302270011	0.0006000600060006001	1.9910394265232971	23369	PUM2	0.40479506855953956	0.6772397494856993	biological_process
GO:0042340	keratan sulfate catabolic process	1	837	8	13332	0.0011947431302270011	0.0006000600060006001	1.9910394265232971	5549	PRELP	0.40479506855953956	0.6772397494856993	biological_process
GO:0051123	RNA polymerase II transcriptional preinitiation complex assembly	1	837	8	13332	0.0011947431302270011	0.0006000600060006001	1.9910394265232971	51616	TAF9B	0.40479506855953956	0.6772397494856993	biological_process
GO:0034244	negative regulation of transcription elongation from RNA polymerase II promoter	1	837	8	13332	0.0011947431302270011	0.0006000600060006001	1.9910394265232971	7936	NELFE	0.40479506855953956	0.6772397494856993	biological_process
GO:0001736	establishment of planar polarity	1	837	8	13332	0.0011947431302270011	0.0006000600060006001	1.9910394265232971	7976	FZD3	0.40479506855953956	0.6772397494856993	biological_process
GO:0042592	homeostatic process	1	837	8	13332	0.0011947431302270011	0.0006000600060006001	1.9910394265232971	55809	TRERF1	0.40479506855953956	0.6772397494856993	biological_process
GO:0042325	regulation of phosphorylation	1	837	8	13332	0.0011947431302270011	0.0006000600060006001	1.9910394265232971	22933	SIRT2	0.40479506855953956	0.6772397494856993	biological_process
GO:0036353	histone H2A-K119 monoubiquitination	1	837	8	13332	0.0011947431302270011	0.0006000600060006001	1.9910394265232971	10336	PCGF3	0.40479506855953956	0.6772397494856993	biological_process
GO:1903507	negative regulation of nucleic acid-templated transcription	1	837	8	13332	0.0011947431302270011	0.0006000600060006001	1.9910394265232971	9318	COPS2	0.40479506855953956	0.6772397494856993	biological_process
GO:0071498	cellular response to fluid shear stress	1	837	8	13332	0.0011947431302270011	0.0006000600060006001	1.9910394265232971	4208	MEF2C	0.40479506855953956	0.6772397494856993	biological_process
GO:0042026	protein refolding	1	837	8	13332	0.0011947431302270011	0.0006000600060006001	1.9910394265232971	3300	DNAJB2	0.40479506855953956	0.6772397494856993	biological_process
GO:0060088	auditory receptor cell stereocilium organization	1	837	8	13332	0.0011947431302270011	0.0006000600060006001	1.9910394265232971	53405	CLIC5	0.40479506855953956	0.6772397494856993	biological_process
GO:0001561	fatty acid alpha-oxidation	1	837	8	13332	0.0011947431302270011	0.0006000600060006001	1.9910394265232971	55825	PECR	0.40479506855953956	0.6772397494856993	biological_process
GO:0097178	ruffle assembly	1	837	8	13332	0.0011947431302270011	0.0006000600060006001	1.9910394265232971	8394	PIP5K1A	0.40479506855953956	0.6772397494856993	biological_process
GO:0030949	positive regulation of vascular endothelial growth factor receptor signaling pathway	1	837	8	13332	0.0011947431302270011	0.0006000600060006001	1.9910394265232971	7422	VEGFA	0.40479506855953956	0.6772397494856993	biological_process
GO:0071243	cellular response to arsenic-containing substance	1	837	8	13332	0.0011947431302270011	0.0006000600060006001	1.9910394265232971	2872	MKNK2	0.40479506855953956	0.6772397494856993	biological_process
GO:0046889	positive regulation of lipid biosynthetic process	1	837	8	13332	0.0011947431302270011	0.0006000600060006001	1.9910394265232971	1385	CREB1	0.40479506855953956	0.6772397494856993	biological_process
GO:0022407	regulation of cell-cell adhesion	1	837	8	13332	0.0011947431302270011	0.0006000600060006001	1.9910394265232971	50488	MINK1	0.40479506855953956	0.6772397494856993	biological_process
GO:0017158	regulation of calcium ion-dependent exocytosis	2	837	22	13332	0.0023894862604540022	0.0016501650165016502	1.4480286738351253	9066;22895	SYT7;RPH3A	0.4060082140851408	0.6786792388356306	biological_process
GO:0000209	protein polyubiquitination	13	837	189	13332	0.015531660692951015	0.014176417641764177	1.0955984145948303	9604;9491;255488;84937;5717;10277;23623;25820;84961;56254;23327;29116;9354	RNF14;PSMF1;RNF144B;ZNRF1;PSMD11;UBE4B;RUSC1;ARIH1;FBXL20;RNF20;NEDD4L;MYLIP;UBE4A	0.40795981645072954	0.6813495545583365	biological_process
GO:0003714	transcription corepressor activity	11	794	155	12391	0.013853904282115869	0.012509079170365587	1.1075079223206306	51684;51616;53335;6497;10765;23051;7536;286205;9318;26508;4084	SUFU;TAF9B;BCL11A;SKI;KDM5B;ZHX3;SF1;SCAI;COPS2;HEYL;MXD1	0.40803891792322855	0.6969673146196675	molecular_function
GO:0008201	heparin binding	7	794	95	12391	0.008816120906801008	0.00766685497538536	1.149900570064961	7422;343637;2259;11167;84570;170689;5549	VEGFA;RSPO4;FGF14;FSTL1;COL25A1;ADAMTS15;PRELP	0.4081752226327078	0.6969673146196675	molecular_function
GO:0004715	non-membrane spanning protein tyrosine kinase activity	3	794	36	12391	0.003778337531486146	0.0029053345169881366	1.3004827875734677	91461;2241;9402	PKDCC;FER;GRAP2	0.4085194259808369	0.6969673146196675	molecular_function
[truncated: 1,220 more rows]
