# Supplementary material for: Comprehensive analysis of M2 macrophage-derived exosomes facilitating osteogenic differentiation of human periodontal ligament stem cells
Source: BMC Oral Health. 2022 Dec 27;22:647. doi: 10.1186/s12903-022-02682-5 (PMC9795719; doi:10.1186/s12903-022-02682-5)
Supplement: Supplementary file 4 — Additional file 4. KEGG pathway enrichment results for all DE-miRNA targets. [file 12903_2022_2682_MOESM4_ESM.csv]

Term_ID	Term_description	ListHit	ListTotal	PopHit	PopTotal	GeneRatio	BgRatio	Enrichment_score	GeneIds	GeneSymbols	p-value	FDR_bh	Classification_level1
path:hsa04014	Ras signaling pathway	38	561	232	7246	0.0677361853832442	0.032017664918575765	2.115587927961153	59345;4233;1435;5924;8074;5869;8503;5594;5899;10681;208;8831;10125;27;4893;5063;55770;356;7422;3480;23179;5906;51764;2002;9846;598;26279;8315;5578;3479;2903;382;5566;283455;5595;5599;5602;4915	GNB4;MET;CSF1;RASGRF2;FGF23;RAB5B;PIK3R3;MAPK1;RALB;GNB5;AKT2;SYNGAP1;RASGRP1;ABL2;NRAS;PAK3;EXOC2;FASLG;VEGFA;IGF1R;RGL1;RAP1A;GNG13;ELK1;GAB2;BCL2L1;PLA2G2D;BRAP;PRKCA;IGF1;GRIN2A;ARF6;PRKACA;KSR2;MAPK3;MAPK8;MAPK10;NTRK2	6.599221247292926e-06	0.0017974459503950918	Environmental Information Processing
path:hsa04010	MAPK signaling pathway	44	561	295	7246	0.0784313725490196	0.040712117030085565	1.926487205051512	4296;4233;1435;5924;5495;8074;777;10454;5594;1432;3727;9254;5603;59284;208;3925;10125;4893;2872;356;2065;7422;5534;3480;5494;5906;2002;1846;23118;4214;2069;5578;3479;369;4215;5566;9448;5595;51347;5599;5602;4915;4208;673	MAP3K11;MET;CSF1;RASGRF2;PPM1B;FGF23;CACNA1E;TAB1;MAPK1;MAPK14;JUND;CACNA2D2;MAPK13;CACNG7;AKT2;STMN1;RASGRP1;NRAS;MKNK2;FASLG;ERBB3;VEGFA;PPP3R1;IGF1R;PPM1A;RAP1A;ELK1;DUSP4;TAB2;MAP3K1;EREG;PRKCA;IGF1;ARAF;MAP3K3;PRKACA;MAP4K4;MAPK3;TAOK3;MAPK8;MAPK10;NTRK2;MEF2C;BRAF	1.5015279757202082e-05	0.0017974459503950918	Environmental Information Processing
path:hsa05205	Proteoglycans in cancer	33	561	198	7246	0.058823529411764705	0.027325420921887937	2.1527035056446824	7078;1634;4233;817;8503;5829;5594;1432;5603;208;23365;7410;4893;356;2065;5962;4660;7422;3480;7471;8322;2099;2002;5578;3479;369;7482;7976;5566;5595;4087;7472;673	TIMP3;DCN;MET;CAMK2D;PIK3R3;PXN;MAPK1;MAPK14;MAPK13;AKT2;ARHGEF12;VAV2;NRAS;FASLG;ERBB3;RDX;PPP1R12B;VEGFA;IGF1R;WNT1;FZD4;ESR1;ELK1;PRKCA;IGF1;ARAF;WNT2B;FZD3;PRKACA;MAPK3;SMAD2;WNT2;BRAF	1.859426845236302e-05	0.0017974459503950918	Human Diseases
path:hsa04380	Osteoclast differentiation	24	561	125	7246	0.0427807486631016	0.017250897046646424	2.4799144385026737	1435;8503;10454;5594;2215;3727;1432;5603;208;814;1385;5534;799;3455;9846;4286;6850;23118;4982;6772;5595;2214;5599;5602	CSF1;PIK3R3;TAB1;MAPK1;FCGR3B;JUND;MAPK14;MAPK13;AKT2;CAMK4;CREB1;PPP3R1;CALCR;IFNAR2;GAB2;MITF;SYK;TAB2;TNFRSF11B;STAT1;MAPK3;FCGR3A;MAPK8;MAPK10	2.485362743621716e-05	0.001801887989125744	Organismal Systems
path:hsa01521	EGFR tyrosine kinase inhibitor resistance	17	561	79	7246	0.030303030303030304	0.010902566933480542	2.779439969313387	3084;2309;673;4233;598;5595;4893;8503;5594;2065;7422;5578;3480;3479;369;208;3570	NRG1;FOXO3;BRAF;MET;BCL2L1;MAPK3;NRAS;PIK3R3;MAPK1;ERBB3;VEGFA;PRKCA;IGF1R;IGF1;ARAF;AKT2;IL6R	8.699496521538729e-05	0.00451257910801219	Human Diseases
path:hsa04926	Relaxin signaling pathway	23	561	130	7246	0.040998217468805706	0.017940932928512284	2.285177567530509	59345;2775;8503;5594;1432;5603;208;10681;1385;4893;7422;51764;4088;1906;90993;5578;5566;5595;4087;5599;5602;115;122042	GNB4;GNAO1;PIK3R3;MAPK1;MAPK14;MAPK13;AKT2;GNB5;CREB1;NRAS;VEGFA;GNG13;SMAD3;EDN1;CREB3L1;PRKCA;PRKACA;MAPK3;SMAD2;MAPK8;MAPK10;ADCY9;RXFP2	0.00013674154894127344	0.00451257910801219	Organismal Systems
path:hsa04720	Long-term potentiation	15	561	67	7246	0.026737967914438502	0.009246480817002484	2.891691276239125	5906;673;814;5566;5595;2903;10411;4893;817;5594;5578;5534;5502;369;2915	RAP1A;BRAF;CAMK4;PRKACA;MAPK3;GRIN2A;RAPGEF3;NRAS;CAMK2D;MAPK1;PRKCA;PPP3R1;PPP1R1A;ARAF;GRM5	0.0001404678986733433	0.00451257910801219	Organismal Systems
path:hsa04550	Signaling pathways regulating pluripotency of stem cells	24	561	139	7246	0.0427807486631016	0.019182997515870825	2.2301388835455698	3626;8503;5594;1432;5603;208;7044;9314;4893;3480;3398;7471;8322;4088;3479;7482;7976;659;5595;4087;7472;10336;7994;93	INHBC;PIK3R3;MAPK1;MAPK14;MAPK13;AKT2;LEFTY2;KLF4;NRAS;IGF1R;ID2;WNT1;FZD4;SMAD3;IGF1;WNT2B;FZD3;BMPR2;MAPK3;SMAD2;WNT2;PCGF3;KAT6A;ACVR2B	0.0001457977779702736	0.00451257910801219	Cellular Processes
path:hsa05225	Hepatocellular carcinoma	27	561	165	7246	0.0481283422459893	0.02277118410157328	2.1135634419056877	4258;4233;8503;5594;208;2938;4893;3480;7471;8322;2002;598;8110;4088;1870;5578;369;7482;7976;5595;4087;6602;1728;7472;673;2949;2939	MGST2;MET;PIK3R3;MAPK1;AKT2;GSTA1;NRAS;IGF1R;WNT1;FZD4;ELK1;BCL2L1;DPF3;SMAD3;E2F2;PRKCA;ARAF;WNT2B;FZD3;MAPK3;SMAD2;SMARCD1;NQO1;WNT2;BRAF;GSTM5;GSTA2	0.00014640164529795997	0.00451257910801219	Human Diseases
path:hsa05212	Pancreatic cancer	16	561	75	7246	0.0285204991087344	0.010350538227987855	2.755460487225193	6772;673;598;5595;4087;4088;5599;9459;8503;5602;5594;1870;7422;5899;369;208	STAT1;BRAF;BCL2L1;MAPK3;SMAD2;SMAD3;MAPK8;ARHGEF6;PIK3R3;MAPK10;MAPK1;E2F2;VEGFA;RALB;ARAF;AKT2	0.00015560617613835138	0.00451257910801219	Human Diseases
path:hsa04012	ErbB signaling pathway	17	561	85	7246	0.030303030303030304	0.011730609991719569	2.5832442067736188	3084;673;2002;5595;27;5599;4893;817;5063;8503;5602;5594;2069;2065;5578;369;208	NRG1;BRAF;ELK1;MAPK3;ABL2;MAPK8;NRAS;CAMK2D;PAK3;PIK3R3;MAPK10;MAPK1;EREG;ERBB3;PRKCA;ARAF;AKT2	0.00022454574158637785	0.005919842278186325	Environmental Information Processing
path:hsa04713	Circadian entrainment	18	561	96	7246	0.03208556149732621	0.013248688931824454	2.421791443850268	59345;117;1385;5566;51764;5595;5187;817;2775;2893;8864;51655;5594;115;5578;2903;10681;2977	GNB4;ADCYAP1R1;CREB1;PRKACA;GNG13;MAPK3;PER1;CAMK2D;GNAO1;GRIA4;PER2;RASD1;MAPK1;ADCY9;PRKCA;GRIN2A;GNB5;GUCY1A2	0.00034448526525360283	0.00768467130181114	Organismal Systems
path:hsa01522	Endocrine resistance	18	561	96	7246	0.03208556149732621	0.013248688931824454	2.421791443850268	673;5566;2099;5595;4893;5599;8503;5602;6667;5594;1432;115;1870;5603;3480;3479;369;208	BRAF;PRKACA;ESR1;MAPK3;NRAS;MAPK8;PIK3R3;MAPK10;SP1;MAPK1;MAPK14;ADCY9;E2F2;MAPK13;IGF1R;IGF1;ARAF;AKT2	0.00034448526525360283	0.00768467130181114	Human Diseases
path:hsa04728	Dopaminergic synapse	22	561	131	7246	0.0392156862745098	0.018078940104885453	2.1691363568328095	59345;817;2775;1432;5603;3800;208;10681;1385;5529;51764;55844;90993;3798;2893;9575;5578;2903;220074;5566;5599;5602	GNB4;CAMK2D;GNAO1;MAPK14;MAPK13;KIF5C;AKT2;GNB5;CREB1;PPP2R5E;GNG13;PPP2R2D;CREB3L1;KIF5A;GRIA4;CLOCK;PRKCA;GRIN2A;LRTOMT;PRKACA;MAPK8;MAPK10	0.00040869353732498655	0.008465794701731864	Organismal Systems
path:hsa04068	FoxO signaling pathway	22	561	132	7246	0.0392156862745098	0.018216947281258625	2.1527035056446824	8503;5594;1432;5603;208;100533105;2309;80854;4893;356;3480;4088;3479;369;51422;23678;5595;4087;5599;7874;5602;673	PIK3R3;MAPK1;MAPK14;MAPK13;AKT2;C8orf44-SGK3;FOXO3;SETD7;NRAS;FASLG;IGF1R;SMAD3;IGF1;ARAF;PRKAG2;SGK3;MAPK3;SMAD2;MAPK8;USP7;MAPK10;BRAF	0.0004557545120194446	0.008811253899042595	Environmental Information Processing
path:hsa05161	Hepatitis B	23	561	143	7246	0.040998217468805706	0.01973502622136351	2.0774341523004627	57506;2185;8503;5594;208;1960;1385;6778;4893;356;7534;2002;4088;90993;4214;1870;5578;6772;9641;5595;5599;5602;843	MAVS;PTK2B;PIK3R3;MAPK1;AKT2;EGR3;CREB1;STAT6;NRAS;FASLG;YWHAZ;ELK1;SMAD3;CREB3L1;MAP3K1;E2F2;PRKCA;STAT1;IKBKE;MAPK3;MAPK8;MAPK10;CASP10	0.0005749504617000738	0.010420977118313838	Human Diseases
path:hsa05211	Renal cell carcinoma	14	561	69	7246	0.024955436720142603	0.009522495169748827	2.6206825286109177	5906;673;4233;7030;9915;5595;208;4893;5063;8503;5594;7422;369;2889	RAP1A;BRAF;MET;TFE3;ARNT2;MAPK3;AKT2;NRAS;PAK3;PIK3R3;MAPK1;VEGFA;ARAF;RAPGEF1	0.0006798373351973208	0.01159722512983665	Human Diseases
path:hsa04917	Prolactin signaling pathway	14	561	70	7246	0.024955436720142603	0.009660502346121999	2.5832442067736183	2309;6772;2099;5595;4893;5599;9306;8503;5602;5594;5618;1432;5603;208	FOXO3;STAT1;ESR1;MAPK3;NRAS;MAPK8;SOCS6;PIK3R3;MAPK10;MAPK1;PRLR;MAPK14;MAPK13;AKT2	0.0007908314305367613	0.01274117304753671	Organismal Systems
path:hsa04360	Axon guidance	26	561	175	7246	0.04634581105169341	0.024151255865304994	1.918981410746117	2048;4233;25791;817;8503;5594;6387;23365;55740;1073;4893;5063;9723;23380;5534;5998;3983;5578;2043;1630;2045;659;7976;5595;57522;3984	EPHB2;MET;NGEF;CAMK2D;PIK3R3;MAPK1;CXCL12;ARHGEF12;ENAH;CFL2;NRAS;PAK3;SEMA3E;SRGAP2;PPP3R1;RGS3;ABLIM1;PRKCA;EPHA4;DCC;EPHA7;BMPR2;FZD3;MAPK3;SRGAP1;LIMK1	0.0008977055832908161	0.01370182206075456	Organismal Systems
path:hsa04151	PI3K-Akt signaling pathway	44	561	353	7246	0.0784313725490196	0.04871653325972951	1.6099538965727933	59345;4233;1435;118788;8074;8503;5594;10681;3570;100533105;208;3679;2309;1385;1293;7532;8516;4893;356;5618;2065;7422;7534;3480;23035;5529;3455;8115;51764;55844;598;6850;90993;2069;7533;5578;3479;23678;5595;4170;3908;22798;3915;4915	GNB4;MET;CSF1;PIK3AP1;FGF23;PIK3R3;MAPK1;GNB5;IL6R;C8orf44-SGK3;AKT2;ITGA7;FOXO3;CREB1;COL6A3;YWHAG;ITGA8;NRAS;FASLG;PRLR;ERBB3;VEGFA;YWHAZ;IGF1R;PHLPP2;PPP2R5E;IFNAR2;TCL1A;GNG13;PPP2R2D;BCL2L1;SYK;CREB3L1;EREG;YWHAH;PRKCA;IGF1;SGK3;MAPK3;MCL1;LAMA2;LAMB4;LAMC1;NTRK2	0.0009770957587404926	0.01416048289628926	Environmental Information Processing
path:hsa05160	Hepatitis C	21	561	131	7246	0.0374331550802139	0.018078940104885453	2.0705392497040456	10197;10686;57506;8503;5594;1432;5603;208;4893;7187;4938;3455;55844;369;6772;137075;9641;5595;5599;5602;673	PSME3;CLDN16;MAVS;PIK3R3;MAPK1;MAPK14;MAPK13;AKT2;NRAS;TRAF3;OAS1;IFNAR2;PPP2R2D;ARAF;STAT1;CLDN23;IKBKE;MAPK3;MAPK8;MAPK10;BRAF	0.001028765453907898	0.01416048289628926	Human Diseases
path:hsa05200	Pathways in cancer	60	561	523	7246	0.10695187165775401	0.07217775324316865	1.4817844398319033	59345;4258;4233;817;8074;8503;6667;5594;5899;6387;3597;10681;3570;208;2938;23365;9915;6778;10125;4893;7187;356;7422;3480;7471;8322;3455;51764;2099;2002;598;4088;4286;7704;1870;5578;3479;369;8030;7482;1630;7976;6772;673;5566;7170;5595;51684;5599;4087;1728;7472;3908;22798;5602;3915;115;26508;2949;2939	GNB4;MGST2;MET;CAMK2D;FGF23;PIK3R3;SP1;MAPK1;RALB;CXCL12;IL13RA1;GNB5;IL6R;AKT2;GSTA1;ARHGEF12;ARNT2;STAT6;RASGRP1;NRAS;TRAF3;FASLG;VEGFA;IGF1R;WNT1;FZD4;IFNAR2;GNG13;ESR1;ELK1;BCL2L1;SMAD3;MITF;ZBTB16;E2F2;PRKCA;IGF1;ARAF;CCDC6;WNT2B;DCC;FZD3;STAT1;BRAF;PRKACA;TPM3;MAPK3;SUFU;MAPK8;SMAD2;NQO1;WNT2;LAMA2;LAMB4;MAPK10;LAMC1;ADCY9;HEYL;GSTM5;GSTA2	0.0010742435300633232	0.01416048289628926	Human Diseases
path:hsa04666	Fc gamma R-mediated phagocytosis	16	561	90	7246	0.0285204991087344	0.012420645873585427	2.2962170726876607	382;9846;5595;7410;2214;6850;8394;1073;65108;8503;50807;3984;5594;10163;5578;208	ARF6;GAB2;MAPK3;VAV2;FCGR3A;SYK;PIP5K1A;CFL2;MARCKSL1;PIK3R3;ASAP1;LIMK1;MAPK1;WASF2;PRKCA;AKT2	0.0013176998815779058	0.01661447676772142	Organismal Systems
path:hsa04261	Adrenergic signaling in cardiomyocytes	22	561	144	7246	0.0392156862745098	0.019873033397736682	1.9733115468409586	817;5594;1432;9254;5603;3753;5502;208;59284;1385;493;5529;55844;90993;23439;10411;5578;5566;7170;5595;115;482	CAMK2D;MAPK1;MAPK14;CACNA2D2;MAPK13;KCNE1;PPP1R1A;AKT2;CACNG7;CREB1;ATP2B4;PPP2R5E;PPP2R2D;CREB3L1;ATP1B4;RAPGEF3;PRKCA;PRKACA;TPM3;MAPK3;ADCY9;ATP1B2	0.0015108502841337306	0.017599173357507426	Organismal Systems
path:hsa04664	Fc epsilon RI signaling pathway	13	561	67	7246	0.023172905525846704	0.009246480817002484	2.5061324394072417	5603;9846;5595;7410;6850;5599;4893;8503;5602;5594;1432;5578;208	MAPK13;GAB2;MAPK3;VAV2;SYK;MAPK8;NRAS;PIK3R3;MAPK10;MAPK1;MAPK14;PRKCA;AKT2	0.0016154290964117165	0.017599173357507426	Organismal Systems
path:hsa04960	Aldosterone-regulated sodium reabsorption	9	561	37	7246	0.016042780748663103	0.005106265525807342	3.1417834947246717	5595;23327;8503;23439;5594;5578;3479;6337;482	MAPK3;NEDD4L;PIK3R3;ATP1B4;MAPK1;PRKCA;IGF1;SCNN1A;ATP1B2	0.0016309086838565301	0.017599173357507426	Organismal Systems
path:hsa05170	Human immunodeficiency virus 1 infection	29	561	211	7246	0.05169340463458111	0.029119514214739167	1.7752152131856622	59345;164;8945;2185;2775;8503;5829;10454;5594;1432;5603;208;10681;1073;4893;5063;356;5534;200316;920;51764;598;23118;5578;1174;5595;5599;5602;3984	GNB4;AP1G1;BTRC;PTK2B;GNAO1;PIK3R3;PXN;TAB1;MAPK1;MAPK14;MAPK13;AKT2;GNB5;CFL2;NRAS;PAK3;FASLG;PPP3R1;APOBEC3F;CD4;GNG13;BCL2L1;TAB2;PRKCA;AP1S1;MAPK3;MAPK8;MAPK10;LIMK1	0.0016385437263886223	0.017599173357507426	Human Diseases
path:hsa04916	Melanogenesis	17	561	101	7246	0.030303030303030304	0.013938724813690313	2.174017401740174	7976;1385;5566;5595;4286;1906;7471;90993;817;4893;2775;7472;5594;115;5578;7482;8322	FZD3;CREB1;PRKACA;MAPK3;MITF;EDN1;WNT1;CREB3L1;CAMK2D;NRAS;GNAO1;WNT2;MAPK1;ADCY9;PRKCA;WNT2B;FZD4	0.001760031371563202	0.018228896348333166	Organismal Systems
path:hsa04722	Neurotrophin signaling pathway	19	561	119	7246	0.0338680926916221	0.0164228539884074	2.062253778516754	817;8503;5594;1432;5603;208;2309;814;4893;356;2889;5906;4214;4215;5595;5599;5602;4915;673	CAMK2D;PIK3R3;MAPK1;MAPK14;MAPK13;AKT2;FOXO3;CAMK4;NRAS;FASLG;RAPGEF1;RAP1A;MAP3K1;MAP3K3;MAPK3;MAPK8;MAPK10;NTRK2;BRAF	0.0018434315995072023	0.01843431599507202	Organismal Systems
path:hsa04710	Circadian rhythm	8	561	31	7246	0.0142602495543672	0.004278222467568314	3.3332183313207975	51422;1385;8945;5187;1453;8864;9575;6095	PRKAG2;CREB1;BTRC;PER1;CSNK1D;PER2;CLOCK;RORA	0.0019601441591639104	0.018948060205251135	Organismal Systems
path:hsa04725	Cholinergic synapse	18	561	112	7246	0.03208556149732621	0.015456803753795198	2.0758212375859437	59345;51764;814;1385;5566;5595;208;4893;3786;90993;817;2775;8503;5594;115;5578;10681;9132	GNB4;GNG13;CAMK4;CREB1;PRKACA;MAPK3;AKT2;NRAS;KCNQ3;CREB3L1;CAMK2D;GNAO1;PIK3R3;MAPK1;ADCY9;PRKCA;GNB5;KCNQ4	0.002232289326611035	0.020882706603780648	Organismal Systems
path:hsa04625	C-type lectin receptor signaling pathway	17	561	104	7246	0.030303030303030304	0.014352746342809827	2.1113053613053614	30835;6772;23365;9641;5595;6850;5599;4893;8503;5602;5594;1432;6367;5603;5534;208;1960	CD209;STAT1;ARHGEF12;IKBKE;MAPK3;SYK;MAPK8;NRAS;PIK3R3;MAPK10;MAPK1;MAPK14;CCL22;MAPK13;PPP3R1;AKT2;EGR3	0.0024338582177636796	0.02143993738886408	Organismal Systems
path:hsa05140	Leishmaniasis	13	561	70	7246	0.023172905525846704	0.009660502346121999	2.398726763432646	6772;2002;5595;2214;65108;10454;23118;2215;5594;1432;5603;3117;3118	STAT1;ELK1;MAPK3;FCGR3A;MARCKSL1;TAB1;TAB2;FCGR3B;MAPK1;MAPK14;MAPK13;HLA-DQA1;HLA-DQA2	0.0024397170132155676	0.02143993738886408	Human Diseases
path:hsa04024	cAMP signaling pathway	27	561	199	7246	0.0481283422459893	0.02746342809826111	1.7524521000725553	117;817;8503;3360;5594;208;814;10846;1385;7410;2696;493;5906;90993;2893;23439;10411;2903;116443;51;5566;5595;5599;5602;115;673;482	ADCYAP1R1;CAMK2D;PIK3R3;HTR4;MAPK1;AKT2;CAMK4;PDE10A;CREB1;VAV2;GIPR;ATP2B4;RAP1A;CREB3L1;GRIA4;ATP1B4;RAPGEF3;GRIN2A;GRIN3A;ACOX1;PRKACA;MAPK3;MAPK8;MAPK10;ADCY9;BRAF;ATP1B2	0.002819607070292277	0.02336245858242172	Environmental Information Processing
path:hsa04510	Focal adhesion	27	561	199	7246	0.0481283422459893	0.02746342809826111	1.7524521000725553	4233;8503;5829;5594;208;3679;1293;7410;8516;5063;7422;4660;3480;2889;5906;2002;4638;5578;3479;340156;5595;5599;3908;22798;5602;3915;673	MET;PIK3R3;PXN;MAPK1;AKT2;ITGA7;COL6A3;VAV2;ITGA8;PAK3;VEGFA;PPP1R12B;IGF1R;RAPGEF1;RAP1A;ELK1;MYLK;PRKCA;IGF1;MYLK4;MAPK3;MAPK8;LAMA2;LAMB4;MAPK10;LAMC1;BRAF	0.002819607070292277	0.02336245858242172	Cellular Processes
path:hsa04928	Parathyroid hormone synthesis, secretion and action	17	561	106	7246	0.030303030303030304	0.01462876069555617	2.0714694110920524	6569;673;1385;5566;7421;5595;4325;90993;8074;6667;5594;115;3727;5578;4208;4209;369	SLC34A1;BRAF;CREB1;PRKACA;VDR;MAPK3;MMP16;CREB3L1;FGF23;SP1;MAPK1;ADCY9;JUND;PRKCA;MEF2C;MEF2D;ARAF	0.0029932153829380923	0.024112012807001298	Organismal Systems
path:hsa05218	Melanoma	13	561	72	7246	0.023172905525846704	0.009936516698868341	2.3320954644484058	673;4233;5595;4286;4893;8074;8503;5594;1870;3480;3479;369;208	BRAF;MET;MAPK3;MITF;NRAS;FGF23;PIK3R3;MAPK1;E2F2;IGF1R;IGF1;ARAF;AKT2	0.003160480519983139	0.02477133380527325	Human Diseases
path:hsa04933	AGE-RAGE signaling pathway in diabetic complications	16	561	99	7246	0.0285204991087344	0.013662710460943969	2.0874700660796917	6772;5603;4088;5595;50507;1906;5599;4087;4893;8503;5602;5594;1432;7422;5578;208	STAT1;MAPK13;SMAD3;MAPK3;NOX4;EDN1;MAPK8;SMAD2;NRAS;PIK3R3;MAPK10;MAPK1;MAPK14;VEGFA;PRKCA;AKT2	0.0036259783304438587	0.026614922207772777	Human Diseases
path:hsa04914	Progesterone-mediated oocyte maturation	16	561	99	7246	0.0285204991087344	0.013662710460943969	2.0874700660796917	673;5566;5595;5599;8503;80315;5602;5594;1432;115;25847;5603;3480;3479;369;208	BRAF;PRKACA;MAPK3;MAPK8;PIK3R3;CPEB4;MAPK10;MAPK1;MAPK14;ADCY9;ANAPC13;MAPK13;IGF1R;IGF1;ARAF;AKT2	0.0036259783304438587	0.026614922207772777	Organismal Systems
path:hsa04130	SNARE interactions in vesicular transport	8	561	34	7246	0.0142602495543672	0.004692243996687827	3.039110831498375	8675;9570;143187;6844;8674;6843;2054;6811	STX16;GOSR2;VTI1A;VAMP2;VAMP4;VAMP1;STX2;STX5	0.0036710237527962453	0.026614922207772777	Genetic Information Processing
path:hsa04371	Apelin signaling pathway	20	561	137	7246	0.035650623885918005	0.01890698316312448	1.8855797129734444	59345;187;5594;208;10681;814;4893;51764;4638;4088;4209;10014;51422;5566;340156;5595;4087;10891;115;4208	GNB4;APLNR;MAPK1;AKT2;GNB5;CAMK4;NRAS;GNG13;MYLK;SMAD3;MEF2D;HDAC5;PRKAG2;PRKACA;MYLK4;MAPK3;SMAD2;PPARGC1A;ADCY9;MEF2C	0.0041689822307561224	0.029487923095592086	Environmental Information Processing
path:hsa05145	Toxoplasmosis	17	561	111	7246	0.030303030303030304	0.015318796577422026	1.9781599781599781	6772;598;5595;5599;2775;3908;22798;23118;10454;5594;1432;5602;5603;3117;3915;208;3118	STAT1;BCL2L1;MAPK3;MAPK8;GNAO1;LAMA2;LAMB4;TAB2;TAB1;MAPK1;MAPK14;MAPK10;MAPK13;HLA-DQA1;LAMC1;AKT2;HLA-DQA2	0.004871620128722916	0.03282414034080669	Human Diseases
path:hsa04912	GnRH signaling pathway	15	561	93	7246	0.026737967914438502	0.01283466740270494	2.083261457075499	5566;2002;5603;5595;4893;5599;2185;817;5602;4214;5594;1432;115;5578;4215	PRKACA;ELK1;MAPK13;MAPK3;NRAS;MAPK8;PTK2B;CAMK2D;MAPK10;MAP3K1;MAPK1;MAPK14;ADCY9;PRKCA;MAP3K3	0.004871798150255302	0.03282414034080669	Organismal Systems
path:hsa04370	VEGF signaling pathway	11	561	59	7246	0.0196078431372549	0.008142423406017113	2.40810900631439	5603;5595;4893;8503;5829;5594;1432;7422;5578;5534;208	MAPK13;MAPK3;NRAS;PIK3R3;PXN;MAPK1;MAPK14;VEGFA;PRKCA;PPP3R1;AKT2	0.004980214396536188	0.03282414034080669	Environmental Information Processing
path:hsa04730	Long-term depression	11	561	60	7246	0.0196078431372549	0.008280430582390284	2.3679738562091504	673;5595;2895;4893;2775;5594;5578;3480;3479;369;2977	BRAF;MAPK3;GRID2;NRAS;GNAO1;MAPK1;PRKCA;IGF1R;IGF1;ARAF;GUCY1A2	0.005684523818265785	0.03663359793993506	Organismal Systems
path:hsa05210	Colorectal cancer	14	561	86	7246	0.024955436720142603	0.01186861716809274	2.1026406334203873	673;4088;5595;4087;4893;5599;8503;5602;5594;2069;5899;369;208;1630	BRAF;SMAD3;MAPK3;SMAD2;NRAS;MAPK8;PIK3R3;MAPK10;MAPK1;EREG;RALB;ARAF;AKT2;DCC	0.005905419960312661	0.037229821488927645	Human Diseases
path:hsa04724	Glutamatergic synapse	17	561	114	7246	0.030303030303030304	0.01573281810654154	1.9261031366294528	59345;51764;6506;5566;5595;116443;2899;2775;2893;5594;22941;115;5578;5534;2903;10681;2915	GNB4;GNG13;SLC1A2;PRKACA;MAPK3;GRIN3A;GRIK3;GNAO1;GRIA4;MAPK1;SHANK2;ADCY9;PRKCA;PPP3R1;GRIN2A;GNB5;GRM5	0.006400659164360395	0.038609663494962275	Organismal Systems
path:hsa04921	Oxytocin signaling pathway	21	561	152	7246	0.0374331550802139	0.020977090808722055	1.7844779059949336	817;2775;5594;9254;57118;59284;814;4893;4660;5534;2002;4638;5578;2977;51422;5566;340156;5595;115;4208;29904	CAMK2D;GNAO1;MAPK1;CACNA2D2;CAMK1D;CACNG7;CAMK4;NRAS;PPP1R12B;PPP3R1;ELK1;MYLK;PRKCA;GUCY1A2;PRKAG2;PRKACA;MYLK4;MAPK3;ADCY9;MEF2C;EEF2K	0.006459649793746636	0.038609663494962275	Organismal Systems
path:hsa04659	Th17 cell differentiation	16	561	105	7246	0.0285204991087344	0.014490753519182997	1.9681860623037093	920;6772;4088;5595;6778;4087;5599;5602;5594;1432;3117;5603;5534;3570;6095;3118	CD4;STAT1;SMAD3;MAPK3;STAT6;SMAD2;MAPK8;MAPK10;MAPK1;MAPK14;HLA-DQA1;MAPK13;PPP3R1;IL6R;RORA;HLA-DQA2	0.006523701762941901	0.038609663494962275	Organismal Systems
path:hsa05214	Glioma	12	561	71	7246	0.0213903743315508	0.009798509522495169	2.1830232733298187	673;5595;4893;817;8503;5594;1870;5578;3480;3479;369;208	BRAF;MAPK3;NRAS;CAMK2D;PIK3R3;MAPK1;E2F2;PRKCA;IGF1R;IGF1;ARAF;AKT2	0.007739647057902828	0.0448899529358364	Human Diseases
path:hsa04211	Longevity regulating pathway	14	561	89	7246	0.024955436720142603	0.012282638697212255	2.031765106451161	51422;2309;1385;814;5566;4893;90993;8503;10891;115;143686;3479;3480;208	PRKAG2;FOXO3;CREB1;CAMK4;PRKACA;NRAS;CREB3L1;PIK3R3;PPARGC1A;ADCY9;SESN3;IGF1;IGF1R;AKT2	0.008020541064481284	0.04560699820979554	Organismal Systems
path:hsa05202	Transcriptional misregulation in cancer	24	561	185	7246	0.0427807486631016	0.02553132762903671	1.6756178638531578	4233;7113;5090;4297;6667;9915;5087;25942;3480;7030;8861;3398;5079;598;4286;7704;2078;3479;2118;2115;5218;904;8864;4208	MET;TMPRSS2;PBX3;KMT2A;SP1;ARNT2;PBX1;SIN3A;IGF1R;TFE3;LDB1;ID2;PAX5;BCL2L1;MITF;ZBTB16;ERG;IGF1;ETV4;ETV1;CDK14;CCNT1;PER2;MEF2C	0.008259007490473147	0.04605984946610024	Human Diseases
path:hsa04668	TNF signaling pathway	16	561	110	7246	0.0285204991087344	0.015180789401048854	1.8787230594717226	1385;1435;5595;1906;5599;90993;7187;8503;5602;10454;23118;5594;1432;5603;843;208	CREB1;CSF1;MAPK3;EDN1;MAPK8;CREB3L1;TRAF3;PIK3R3;MAPK10;TAB1;TAB2;MAPK1;MAPK14;MAPK13;CASP10;AKT2	0.010163588549847948	0.05561208829162084	Environmental Information Processing
path:hsa04137	Mitophagy - animal	11	561	65	7246	0.0196078431372549	0.008970466464256142	2.1858220211161385	2309;598;4286;4893;5599;64786;4077;5602;6667;7030;9927	FOXO3;BCL2L1;MITF;NRAS;MAPK8;TBC1D15;NBR1;MAPK10;SP1;TFE3;MFN2	0.010458287904021675	0.056000961189001025	Cellular Processes
path:hsa04152	AMPK signaling pathway	17	561	120	7246	0.030303030303030304	0.016560861164780567	1.82979797979798	5529;51422;5208;2309;1385;79966;55844;90993;1994;8503;10891;51719;3172;3480;3479;208;29904	PPP2R5E;PRKAG2;PFKFB2;FOXO3;CREB1;SCD5;PPP2R2D;CREB3L1;ELAVL1;PIK3R3;PPARGC1A;CAB39;HNF4A;IGF1R;IGF1;AKT2;EEF2K	0.010620871949638126	0.056000961189001025	Environmental Information Processing
path:hsa05163	Human cytomegalovirus infection	27	561	223	7246	0.0481283422459893	0.030775600331217224	1.5638473897508451	59345;2185;2775;8503;5829;6667;5594;1432;5603;6387;208;10681;3570;23365;1385;4893;356;7422;5534;51764;2002;90993;1870;5578;5566;5595;115	GNB4;PTK2B;GNAO1;PIK3R3;PXN;SP1;MAPK1;MAPK14;MAPK13;CXCL12;AKT2;GNB5;IL6R;ARHGEF12;CREB1;NRAS;FASLG;VEGFA;PPP3R1;GNG13;ELK1;CREB3L1;E2F2;PRKCA;PRKACA;MAPK3;ADCY9	0.012925145268621763	0.06625099142822816	Human Diseases
path:hsa04726	Serotonergic synapse	16	561	113	7246	0.0285204991087344	0.015594810930168368	1.8288454561229157	3751;59345;673;51764;5566;5595;3356;10411;4893;2775;3360;5594;5578;170572;369;10681	KCND2;GNB4;BRAF;GNG13;PRKACA;MAPK3;HTR2A;RAPGEF3;NRAS;GNAO1;HTR4;MAPK1;PRKCA;HTR3C;ARAF;GNB5	0.013021746591065536	0.06625099142822816	Organismal Systems
path:hsa04611	Platelet activation	17	561	123	7246	0.030303030303030304	0.016974882693900083	1.785168760778517	5906;6915;23365;5566;4638;340156;5595;6850;10125;8503;5594;1432;115;6786;5603;208;2977	RAP1A;TBXA2R;ARHGEF12;PRKACA;MYLK;MYLK4;MAPK3;SYK;RASGRP1;PIK3R3;MAPK1;MAPK14;ADCY9;STIM1;MAPK13;AKT2;GUCY1A2	0.013433160780581311	0.06716580390290655	Organismal Systems
path:hsa05031	Amphetamine addiction	11	561	68	7246	0.0196078431372549	0.009384487993375655	2.0893886966551327	814;1385;5566;5173;90993;817;2893;5578;5534;2903;116443	CAMK4;CREB1;PRKACA;PDYN;CREB3L1;CAMK2D;GRIA4;PRKCA;PPP3R1;GRIN2A;GRIN3A	0.014526618756181591	0.07140202439479088	Human Diseases
path:hsa04934	Cushing syndrome	20	561	154	7246	0.035650623885918005	0.021253105161468396	1.6774313030997525	23746;817;4297;6667;5594;1385;5087;51655;7471;8322;5906;90993;1870;7482;7976;5566;5595;7472;115;673	AIPL1;CAMK2D;KMT2A;SP1;MAPK1;CREB1;PBX1;RASD1;WNT1;FZD4;RAP1A;CREB3L1;E2F2;WNT2B;FZD3;PRKACA;MAPK3;WNT2;ADCY9;BRAF	0.014936327037282492	0.07219224734686538	Human Diseases
path:hsa04015	Rap1 signaling pathway	25	561	206	7246	0.044563279857397504	0.02842947833287331	1.5675025526538948	4233;1435;8074;2775;8503;5594;1432;5603;5899;208;7410;4893;7422;3480;2889;5906;5578;10411;3479;2903;23683;5595;115;673;1500	MET;CSF1;FGF23;GNAO1;PIK3R3;MAPK1;MAPK14;MAPK13;RALB;AKT2;VAV2;NRAS;VEGFA;IGF1R;RAPGEF1;RAP1A;PRKCA;RAPGEF3;IGF1;GRIN2A;PRKD3;MAPK3;ADCY9;BRAF;CTNND1	0.015930347789669532	0.07573444031154368	Environmental Information Processing
path:hsa04919	Thyroid hormone signaling pathway	16	561	116	7246	0.0285204991087344	0.016008832459287883	1.781547728809392	5208;6772;29079;5566;2099;5595;4893;7067;8503;23439;25942;5594;5578;23389;208;482	PFKFB2;STAT1;MED4;PRKACA;ESR1;MAPK3;NRAS;THRA;PIK3R3;ATP1B4;SIN3A;MAPK1;PRKCA;MED13L;AKT2;ATP1B2	0.016473463680488888	0.07664981262906767	Organismal Systems
path:hsa05215	Prostate cancer	14	561	97	7246	0.024955436720142603	0.013386696108197626	1.8641968502490032	673;1385;7113;5595;4893;90993;8503;5594;2078;1870;3480;3479;369;208	BRAF;CREB1;TMPRSS2;MAPK3;NRAS;CREB3L1;PIK3R3;MAPK1;ERG;E2F2;IGF1R;IGF1;ARAF;AKT2	0.01665151101941815	0.07664981262906767	Human Diseases
path:hsa04910	Insulin signaling pathway	18	561	137	7246	0.03208556149732621	0.01890698316312448	1.6970217416761	51422;673;5566;2002;5595;208;4893;5599;2872;8503;10891;5602;5834;5594;5576;369;2889;10211	PRKAG2;BRAF;PRKACA;ELK1;MAPK3;AKT2;NRAS;MAPK8;MKNK2;PIK3R3;PPARGC1A;MAPK10;PYGB;MAPK1;PRKAR2A;ARAF;RAPGEF1;FLOT1	0.018199153067625484	0.08131216403683414	Organismal Systems
path:hsa05224	Breast cancer	19	561	147	7246	0.0338680926916221	0.020287054926856198	1.6694435349897532	8074;8503;6667;5594;26508;208;4893;3480;7471;8322;2099;1870;3479;369;7482;7976;5595;7472;673	FGF23;PIK3R3;SP1;MAPK1;HEYL;AKT2;NRAS;IGF1R;WNT1;FZD4;ESR1;E2F2;IGF1;ARAF;WNT2B;FZD3;MAPK3;WNT2;BRAF	0.01822514021515248	0.08131216403683414	Human Diseases
path:hsa01524	Platinum drug resistance	11	561	71	7246	0.0196078431372549	0.009798509522495169	2.0011046672190003	2938;4258;598;5595;8503;5429;356;5594;208;2949;2939	GSTA1;MGST2;BCL2L1;MAPK3;PIK3R3;POLH;FASLG;MAPK1;AKT2;GSTM5;GSTA2	0.019687108843180107	0.08650396309882168	Human Diseases
path:hsa04658	Th1 and Th2 cell differentiation	13	561	90	7246	0.023172905525846704	0.012420645873585427	1.8656763715587246	920;84441;6772;5595;6778;5599;5602;5594;1432;3117;5603;5534;3118	CD4;MAML2;STAT1;MAPK3;STAT6;MAPK8;MAPK10;MAPK1;MAPK14;HLA-DQA1;MAPK13;PPP3R1;HLA-DQA2	0.02047609262587799	0.08862786360454653	Organismal Systems
path:hsa04660	T cell receptor signaling pathway	14	561	101	7246	0.024955436720142603	0.013938724813690313	1.7903672720213197	920;9402;5595;7410;10125;4893;5063;940;8503;5594;1432;5603;5534;208	CD4;GRAP2;MAPK3;VAV2;RASGRP1;NRAS;PAK3;CD28;PIK3R3;MAPK1;MAPK14;MAPK13;PPP3R1;AKT2	0.023016749885440613	0.09769808831032978	Organismal Systems
path:hsa04810	Regulation of actin cytoskeleton	25	561	213	7246	0.044563279857397504	0.02939552856748551	1.5159883842568183	8074;8503;5829;5594;8396;6387;3679;23365;55740;7410;1073;8516;5063;4893;10163;5962;4660;4638;9459;8394;369;340156;5595;3984;673	FGF23;PIK3R3;PXN;MAPK1;PIP4K2B;CXCL12;ITGA7;ARHGEF12;ENAH;VAV2;CFL2;ITGA8;PAK3;NRAS;WASF2;RDX;PPP1R12B;MYLK;ARHGEF6;PIP5K1A;ARAF;MYLK4;MAPK3;LIMK1;BRAF	0.023245407218664672	0.09769808831032978	Cellular Processes
path:hsa04620	Toll-like receptor signaling pathway	14	561	102	7246	0.024955436720142603	0.014076731990063483	1.7728146517073853	3455;6772;9641;5595;5599;7187;8503;5602;23118;10454;5594;1432;5603;208	IFNAR2;STAT1;IKBKE;MAPK3;MAPK8;TRAF3;PIK3R3;MAPK10;TAB2;TAB1;MAPK1;MAPK14;MAPK13;AKT2	0.02485963246393092	0.10298990592199952	Organismal Systems
path:hsa05416	Viral myocarditis	9	561	56	7246	0.016042780748663103	0.007728401876897599	2.0758212375859437	27;940;3908;3117;1982;1605;8672;1756;3118	ABL2;CD28;LAMA2;HLA-DQA1;EIF4G2;DAG1;EIF4G3;DMD;HLA-DQA2	0.026809739682143747	0.10950457053269981	Human Diseases
path:hsa04350	TGF-beta signaling pathway	12	561	84	7246	0.0213903743315508	0.011592602815346398	1.8451744334097273	1634;3626;659;4088;5595;4087;4052;6667;5594;7044;3398;93	DCN;INHBC;BMPR2;SMAD3;MAPK3;SMAD2;LTBP1;SP1;MAPK1;LEFTY2;ID2;ACVR2B	0.027439248973789764	0.1105191972555421	Environmental Information Processing
path:hsa05152	Tuberculosis	21	561	175	7246	0.0374331550802139	0.024151255865304994	1.549946524064171	817;5869;5594;2215;1432;5603;208;23365;1385;5534;3118;6850;30835;6772;7421;5595;2214;5599;5602;3117;843	CAMK2D;RAB5B;MAPK1;FCGR3B;MAPK14;MAPK13;AKT2;ARHGEF12;CREB1;PPP3R1;HLA-DQA2;SYK;CD209;STAT1;VDR;MAPK3;FCGR3A;MAPK8;MAPK10;HLA-DQA1;CASP10	0.028734092917212694	0.11414913624646139	Human Diseases
path:hsa05223	Non-small cell lung cancer	10	561	66	7246	0.017825311942959002	0.009108473640629312	1.957003186949711	2309;673;5595;4893;8503;5594;1870;5578;369;208	FOXO3;BRAF;MAPK3;NRAS;PIK3R3;MAPK1;E2F2;PRKCA;ARAF;AKT2	0.029348844732770243	0.11436475885314548	Human Diseases
path:hsa05167	Kaposi sarcoma-associated herpesvirus infection	22	561	186	7246	0.0392156862745098	0.02566933480540988	1.5277250685220325	59345;8503;5594;1432;5603;208;10681;1385;4893;7187;7422;5534;3455;51764;6850;1870;22863;6772;9641;5595;5599;5602	GNB4;PIK3R3;MAPK1;MAPK14;MAPK13;AKT2;GNB5;CREB1;NRAS;TRAF3;VEGFA;PPP3R1;IFNAR2;GNG13;SYK;E2F2;ATG14;STAT1;IKBKE;MAPK3;MAPK8;MAPK10	0.02957709280684797	0.11436475885314548	Human Diseases
path:hsa05220	Chronic myeloid leukemia	11	561	76	7246	0.0196078431372549	0.010488545404361027	1.8694530443756447	673;9846;598;5595;4088;4893;8503;5594;1870;369;208	BRAF;GAB2;BCL2L1;MAPK3;SMAD3;NRAS;PIK3R3;MAPK1;E2F2;ARAF;AKT2	0.031123500454577176	0.11745346458817499	Human Diseases
path:hsa04062	Chemokine signaling pathway	22	561	187	7246	0.0392156862745098	0.02580734198178305	1.5195554157491875	59345;2185;8503;5829;5594;56477;6387;208;6367;10681;2309;7410;4893;5906;9844;51764;6772;5566;5595;10663;115;673	GNB4;PTK2B;PIK3R3;PXN;MAPK1;CCL28;CXCL12;AKT2;CCL22;GNB5;FOXO3;VAV2;NRAS;RAP1A;ELMO1;GNG13;STAT1;PRKACA;MAPK3;CXCR6;ADCY9;BRAF	0.031185919907894735	0.11745346458817499	Organismal Systems
path:hsa04310	Wnt signaling pathway	18	561	146	7246	0.03208556149732621	0.020149047750483026	1.5924108123946965	6477;7976;23002;5566;4088;23500;8945;7471;5599;817;80319;7472;5602;144165;5578;5534;7482;8322	SIAH1;FZD3;DAAM1;PRKACA;SMAD3;DAAM2;BTRC;WNT1;MAPK8;CAMK2D;CXXC4;WNT2;MAPK10;PRICKLE1;PRKCA;PPP3R1;WNT2B;FZD4	0.03236756545110754	0.1203409484720665	Environmental Information Processing
path:hsa05213	Endometrial cancer	9	561	58	7246	0.016042780748663103	0.008004416229643941	2.0042411949105663	2309;673;2002;5595;4893;8503;5594;369;208	FOXO3;BRAF;ELK1;MAPK3;NRAS;PIK3R3;MAPK1;ARAF;AKT2	0.032885577884073286	0.12071920995419308	Human Diseases
path:hsa05219	Bladder cancer	7	561	41	7246	0.012477718360071301	0.005658294231300027	2.2052084691969918	673;5595;4893;5594;1870;7422;369	BRAF;MAPK3;NRAS;MAPK1;E2F2;VEGFA;ARAF	0.03598782793138602	0.13000724816805787	Human Diseases
path:hsa05164	Influenza A	20	561	169	7246	0.035650623885918005	0.02332321280706597	1.5285468679133838	7113;57506;8503;5594;1432;5603;208;55916;4938;356;3118;3455;5578;6772;9641;5595;5599;5602;103;3117	TMPRSS2;MAVS;PIK3R3;MAPK1;MAPK14;MAPK13;AKT2;NXT2;OAS1;FASLG;HLA-DQA2;IFNAR2;PRKCA;STAT1;IKBKE;MAPK3;MAPK8;MAPK10;ADAR;HLA-DQA1	0.03666742253559449	0.13000724816805787	Human Diseases
path:hsa04144	Endocytosis	27	561	244	7246	0.0481283422459893	0.03367375103505382	1.4292539668624529	5869;3800;147179;29934;9815;26119;51324;50807;23327;3480;84249;84313;4088;80223;8394;3798;84440;26056;51028;116987;9798;382;79720;4087;3482;23362;23096	RAB5B;KIF5C;WIPF2;SNX12;GIT2;LDLRAP1;SPG21;ASAP1;NEDD4L;IGF1R;PSD2;VPS25;SMAD3;RAB11FIP1;PIP5K1A;KIF5A;RAB11FIP4;RAB11FIP5;VPS36;AGAP1;IST1;ARF6;VPS37B;SMAD2;IGF2R;PSD3;IQSEC2	0.03676067017165774	0.13000724816805787	Cellular Processes
path:hsa04071	Sphingolipid signaling pathway	15	561	118	7246	0.026737967914438502	0.016284846812034227	1.641892504305266	5603;9846;55844;5595;4893;5599;204219;8503;5602;8439;5594;1432;5578;208;5529	MAPK13;GAB2;PPP2R2D;MAPK3;NRAS;MAPK8;CERS3;PIK3R3;MAPK10;NSMAF;MAPK1;MAPK14;PRKCA;AKT2;PPP2R5E	0.038093179282992155	0.13309665050684005	Environmental Information Processing
path:hsa05206	MicroRNAs in cancer	18	561	150	7246	0.03208556149732621	0.02070107645597571	1.5499465240641712	7078;659;7976;4233;1789;27086;4325;4170;3925;4893;5594;1870;2065;5962;5578;131405;7422;10642	TIMP3;BMPR2;FZD3;MET;DNMT3B;FOXP1;MMP16;MCL1;STMN1;NRAS;MAPK1;E2F2;ERBB3;RDX;PRKCA;TRIM71;VEGFA;IGF2BP1	0.04079298507440449	0.1382709143048848	Human Diseases
path:hsa04070	Phosphatidylinositol signaling system	13	561	99	7246	0.023172905525846704	0.013662710460943969	1.6960694286897497	5298;8897;253430;9110;22908;9162;3612;8394;8503;8396;139189;5578;8871	PI4KB;MTMR3;IPMK;MTMR4;SACM1L;DGKI;IMPA1;PIP5K1A;PIK3R3;PIP4K2B;DGKK;PRKCA;SYNJ2	0.0410044780352417	0.1382709143048848	Environmental Information Processing
path:hsa05231	Choline metabolism in cancer	13	561	99	7246	0.023172905525846704	0.013662710460943969	1.6960694286897497	9162;5595;4893;5599;8394;8503;5602;6667;5594;10163;139189;5578;208	DGKI;MAPK3;NRAS;MAPK8;PIP5K1A;PIK3R3;MAPK10;SP1;MAPK1;WASF2;DGKK;PRKCA;AKT2	0.0410044780352417	0.1382709143048848	Human Diseases
path:hsa04020	Calcium signaling pathway	21	561	182	7246	0.0374331550802139	0.025117306099917195	1.490333196215549	2185;817;777;3360;814;5724;493;2065;6786;5534;80228;6915;4638;5578;3274;3356;2903;2915;5566;340156;115	PTK2B;CAMK2D;CACNA1E;HTR4;CAMK4;PTAFR;ATP2B4;ERBB3;STIM1;PPP3R1;ORAI2;TBXA2R;MYLK;PRKCA;HRH2;HTR2A;GRIN2A;GRM5;PRKACA;MYLK4;ADCY9	0.04159461479393163	0.1386487159797721	Environmental Information Processing
path:hsa05020	Prion diseases	6	561	34	7246	0.0106951871657754	0.004692243996687827	2.2793331236237813	5566;2002;5595;4684;3915;5594	PRKACA;ELK1;MAPK3;NCAM1;LAMC1;MAPK1	0.043884444681307096	0.14404785454009306	Human Diseases
path:hsa04723	Retrograde endocannabinoid signaling	17	561	141	7246	0.030303030303030304	0.01945901186861717	1.5572748764238125	4698;59345;51764;5566;5603;4700;5595;5599;2775;5602;2893;5594;1432;115;5578;10681;2915	NDUFA5;GNB4;GNG13;PRKACA;MAPK13;NDUFA6;MAPK3;MAPK8;GNAO1;MAPK10;GRIA4;MAPK1;MAPK14;ADCY9;PRKCA;GNB5;GRM5	0.04420778984161477	0.14404785454009306	Organismal Systems
path:hsa04514	Cell adhesion molecules (CAMs)	17	561	142	7246	0.030303030303030304	0.019597019044990338	1.5463081519419548	9672;920;90952;137075;23114;6614;2734;4684;10686;947;8506;23705;940;8516;3117;6900;3118	SDC3;CD4;ESAM;CLDN23;NFASC;SIGLEC1;GLG1;NCAM1;CLDN16;CD34;CNTNAP1;CADM1;CD28;ITGA8;HLA-DQA1;CNTN2;HLA-DQA2	0.04677823387619983	0.14992313182865813	Environmental Information Processing
path:hsa05142	Chagas disease (American trypanosomiasis)	13	561	101	7246	0.023172905525846704	0.013938724813690313	1.6624838954483683	55844;5595;4087;4088;5599;2775;8503;5602;356;5594;1432;5603;208	PPP2R2D;MAPK3;SMAD2;SMAD3;MAPK8;GNAO1;PIK3R3;MAPK10;FASLG;MAPK1;MAPK14;MAPK13;AKT2	0.047044844815199625	0.14992313182865813	Human Diseases
path:hsa04213	Longevity regulating pathway - multiple species	9	561	62	7246	0.016042780748663103	0.008556444935136628	1.874935311367949	51422;2309;5566;4893;8503;115;3480;3479;208	PRKAG2;FOXO3;PRKACA;NRAS;PIK3R3;ADCY9;IGF1R;IGF1;AKT2	0.04775944538739495	0.150546077851571	Organismal Systems
path:hsa04520	Adherens junction	10	561	72	7246	0.017825311942959002	0.009936516698868341	1.7939195880372352	4233;2241;5595;4087;4088;5594;10163;3480;1500;5795	MET;FER;MAPK3;SMAD2;SMAD3;MAPK1;WASF2;IGF1R;CTNND1;PTPRJ	0.049448729216055004	0.15338639334355303	Cellular Processes
path:hsa04670	Leukocyte transendothelial migration	14	561	112	7246	0.024955436720142603	0.015456803753795198	1.6145276292335116	5906;90952;5603;137075;7410;10411;2185;10686;8503;5829;1432;5578;6387;1500	RAP1A;ESAM;MAPK13;CLDN23;VAV2;RAPGEF3;PTK2B;CLDN16;PIK3R3;PXN;MAPK14;PRKCA;CXCL12;CTNND1	0.04971834818722064	0.15338639334355303	Organismal Systems
path:hsa04962	Vasopressin-regulated water reabsorption	7	561	44	7246	0.012477718360071301	0.006072315760419542	2.0548533462971967	1385;5566;6844;90993;5869;84516;115	CREB1;PRKACA;VAMP2;CREB3L1;RAB5B;DCTN5;ADCY9	0.050316094333997065	0.1535964984932542	Organismal Systems
path:hsa01040	Biosynthesis of unsaturated fatty acids	5	561	27	7246	0.008912655971479501	0.003726193762075628	2.391892784049647	51;79966;51495;6785;83401	ACOX1;SCD5;HACD3;ELOVL4;ELOVL3	0.05324631204631278	0.16084823430656986	Metabolism
path:hsa04657	IL-17 signaling pathway	12	561	93	7246	0.0213903743315508	0.01283466740270494	1.666609165660399	10758;9641;5595;5599;7187;1994;5602;23118;5594;1432;3727;5603	TRAF3IP2;IKBKE;MAPK3;MAPK8;TRAF3;ELAVL1;MAPK10;TAB2;MAPK1;MAPK14;JUND;MAPK13	0.05411990816228498	0.16147415487745595	Organismal Systems
path:hsa04114	Oocyte meiosis	15	561	124	7246	0.026737967914438502	0.017112889870273255	1.562446092806624	5566;7532;5595;8945;817;5534;80315;5594;115;7533;7534;25847;3479;3480;5529	PRKACA;YWHAG;MAPK3;BTRC;CAMK2D;PPP3R1;CPEB4;MAPK1;ADCY9;YWHAH;YWHAZ;ANAPC13;IGF1;IGF1R;PPP2R5E	0.05504436369479553	0.16147415487745595	Cellular Processes
path:hsa04072	Phospholipase D signaling pathway	17	561	145	7246	0.030303030303030304	0.020011040574109854	1.5143155694879833	382;9162;9846;5595;6850;10411;8394;2185;4893;8503;5594;115;139189;5578;5899;208;2915	ARF6;DGKI;GAB2;MAPK3;SYK;RAPGEF3;PIP5K1A;PTK2B;NRAS;PIK3R3;MAPK1;ADCY9;DGKK;PRKCA;RALB;AKT2;GRM5	0.055123935630579796	0.16147415487745595	Environmental Information Processing
path:hsa05418	Fluid shear stress and atherosclerosis	16	561	136	7246	0.0285204991087344	0.01876897598675131	1.5195554157491875	2938;659;4258;1906;93;5599;1728;8503;5602;1432;7422;5603;4208;208;2949;2939	GSTA1;BMPR2;MGST2;EDN1;ACVR2B;MAPK8;NQO1;PIK3R3;MAPK10;MAPK14;VEGFA;MAPK13;MEF2C;AKT2;GSTM5;GSTA2	0.059948108640665	0.17097413251646612	Human Diseases
path:hsa05131	Shigellosis	9	561	65	7246	0.016042780748663103	0.008970466464256142	1.788399835458659	9844;5595;8945;5599;5602;5594;1432;10163;5603	ELMO1;MAPK3;BTRC;MAPK8;MAPK10;MAPK1;MAPK14;WASF2;MAPK13	0.061457119104526024	0.17097413251646612	Human Diseases
path:hsa04930	Type II diabetes mellitus	7	561	46	7246	0.012477718360071301	0.006348330113165885	1.965511896458188	5595;5599;8503;5602;777;5594;3651	MAPK3;MAPK8;PIK3R3;MAPK10;CACNA1E;MAPK1;PDX1	0.06162011710786352	0.17097413251646612	Human Diseases
path:hsa04218	Cellular senescence	18	561	158	7246	0.03208556149732621	0.021805133866961084	1.4714682190482637	10758;2309;4683;204851;4088;5595;8945;4087;677;4893;8503;5594;1432;1870;5603;5534;208;132660	TRAF3IP2;FOXO3;NBN;HIPK1;SMAD3;MAPK3;BTRC;SMAD2;ZFP36L1;NRAS;PIK3R3;MAPK1;MAPK14;E2F2;MAPK13;PPP3R1;AKT2;LIN54	0.06221374212531801	0.17097413251646612	Cellular Processes
path:hsa04911	Insulin secretion	11	561	85	7246	0.0196078431372549	0.011730609991719569	1.6715109573241063	117;1385;5566;6844;90993;817;23439;115;3651;5578;482	ADCYAP1R1;CREB1;PRKACA;VAMP2;CREB3L1;CAMK2D;ATP1B4;ADCY9;PDX1;PRKCA;ATP1B2	0.06235659195060439	0.17097413251646612	Organismal Systems
path:hsa05410	Hypertrophic cardiomyopathy (HCM)	11	561	85	7246	0.0196078431372549	0.011730609991719569	1.6715109573241063	51422;7170;1906;8516;3908;9254;1605;3479;1756;59284;3679	PRKAG2;TPM3;EDN1;ITGA8;LAMA2;CACNA2D2;DAG1;IGF1;DMD;CACNG7;ITGA7	0.06235659195060439	0.17097413251646612	Human Diseases
path:hsa05216	Thyroid cancer	6	561	37	7246	0.0106951871657754	0.005106265525807342	2.0945223298164475	673;7170;5595;4893;5594;8030	BRAF;TPM3;MAPK3;NRAS;MAPK1;CCDC6	0.06249399326463934	0.17097413251646612	Human Diseases
path:hsa05034	Alcoholism	20	561	180	7246	0.035650623885918005	0.024841291747170854	1.435135670429788	59345;2775;5594;10681;814;1385;4893;5173;51764;90993;5569;10014;79885;2903;369;116443;5566;5595;4915;673	GNB4;GNAO1;MAPK1;GNB5;CAMK4;CREB1;NRAS;PDYN;GNG13;CREB3L1;PKIA;HDAC5;HDAC11;GRIN2A;ARAF;GRIN3A;PRKACA;MAPK3;NTRK2;BRAF	0.06343647279857746	0.17129054434527635	Human Diseases
path:hsa00670	One carbon pool by folate	4	561	20	7246	0.0071301247771836	0.002760143527463428	2.5832442067736183	6472;4524;4548;10797	SHMT2;MTHFR;MTR;MTHFD2	0.06379096134237879	0.17129054434527635	Metabolism
path:hsa05226	Gastric cancer	17	561	148	7246	0.030303030303030304	0.020425062103229367	1.4836199836199837	7976;673;4233;4088;5595;4087;7471;4893;8074;8503;7472;5594;1870;369;208;7482;8322	FZD3;BRAF;MET;SMAD3;MAPK3;SMAD2;WNT1;NRAS;FGF23;PIK3R3;WNT2;MAPK1;E2F2;ARAF;AKT2;WNT2B;FZD4	0.06445513773502032	0.17148614626748526	Human Diseases
path:hsa04650	Natural killer cell mediated cytotoxicity	15	561	127	7246	0.026737967914438502	0.017526911399392768	1.525537917385995	3455;673;5595;7410;2214;6850;2185;4893;8503;356;5594;2215;5578;5534;369	IFNAR2;BRAF;MAPK3;VAV2;FCGR3A;SYK;PTK2B;NRAS;PIK3R3;FASLG;MAPK1;FCGR3B;PRKCA;PPP3R1;ARAF	0.06521988236126346	0.17194332622514913	Organismal Systems
path:hsa04925	Aldosterone synthesis and secretion	12	561	96	7246	0.0213903743315508	0.013248688931824454	1.6145276292335116	814;1385;5566;482;90993;817;23439;493;115;57118;5578;23683	CAMK4;CREB1;PRKACA;ATP1B2;CREB3L1;CAMK2D;ATP1B4;ATP2B4;ADCY9;CAMK1D;PRKCA;PRKD3	0.0659581509686481	0.17225701361420626	Organismal Systems
path:hsa05221	Acute myeloid leukemia	9	561	66	7246	0.016042780748663103	0.009108473640629312	1.7613028682547403	673;5595;7704;4893;8503;8864;5594;369;208	BRAF;MAPK3;ZBTB16;NRAS;PIK3R3;PER2;MAPK1;ARAF;AKT2	0.06652684663721069	0.17225701361420626	Human Diseases
path:hsa04961	Endocrine and other factor-regulated calcium reabsorption	7	561	47	7246	0.012477718360071301	0.006486337289539056	1.9236924944058862	7421;5566;2099;23439;115;5578;482	VDR;PRKACA;ESR1;ATP1B4;ADCY9;PRKCA;ATP1B2	0.06780887294572677	0.1724962557391295	Organismal Systems
path:hsa04340	Hedgehog signaling pathway	7	561	47	7246	0.012477718360071301	0.006486337289539056	1.9236924944058862	5566;50846;8945;51684;1453;50937;53944	PRKACA;DHH;BTRC;SUFU;CSNK1D;CDON;CSNK1G1	0.06780887294572677	0.1724962557391295	Environmental Information Processing
path:hsa04140	Autophagy - animal	15	561	128	7246	0.026737967914438502	0.01766491857576594	1.5136196524064172	8897;5566;9110;10533;598;5595;4893;5599;3146;8503;5602;5594;22863;3480;208	MTMR3;PRKACA;MTMR4;ATG7;BCL2L1;MAPK3;NRAS;MAPK8;HMGB1;PIK3R3;MAPK10;MAPK1;ATG14;IGF1R;AKT2	0.06887532018445026	0.17330880886956396	Cellular Processes
path:hsa05165	Human papillomavirus infection	34	561	339	7246	0.06060606060606061	0.04678443279050511	1.2954321980870653	8503;5829;5594;208;3679;1385;1293;523;8516;4893;7187;356;7422;7471;5529;8322;3455;55844;90993;10014;1740;79885;7482;7976;6772;84441;5566;9641;5595;7472;3908;22798;3915;26508	PIK3R3;PXN;MAPK1;AKT2;ITGA7;CREB1;COL6A3;ATP6V1A;ITGA8;NRAS;TRAF3;FASLG;VEGFA;WNT1;PPP2R5E;FZD4;IFNAR2;PPP2R2D;CREB3L1;HDAC5;DLG2;HDAC11;WNT2B;FZD3;STAT1;MAML2;PRKACA;IKBKE;MAPK3;WNT2;LAMA2;LAMB4;LAMC1;HEYL	0.06932352354782559	0.17330880886956396	Human Diseases
path:hsa04150	mTOR signaling pathway	17	561	151	7246	0.030303030303030304	0.020839083632348883	1.4541440899056792	7976;5595;523;7471;4893;96459;8503;7472;51719;5594;5578;3480;3479;673;208;7482;8322	FZD3;MAPK3;ATP6V1A;WNT1;NRAS;FNIP1;PIK3R3;WNT2;CAB39;MAPK1;PRKCA;IGF1R;IGF1;BRAF;AKT2;WNT2B;FZD4	0.07480888228530508	0.18542372532255105	Environmental Information Processing
path:hsa04540	Gap junction	11	561	88	7246	0.0196078431372549	0.012144631520839083	1.6145276292335116	5566;5595;203068;4893;1453;5594;115;5578;3356;2915;2977	PRKACA;MAPK3;TUBB;NRAS;CSNK1D;MAPK1;ADCY9;PRKCA;HTR2A;GRM5;GUCY1A2	0.07617452309426478	0.18720857370624397	Cellular Processes
path:hsa04750	Inflammatory mediator regulation of TRP channels	12	561	99	7246	0.0213903743315508	0.013662710460943969	1.5656025495597687	5566;5603;41;5599;817;8503;5602;1432;115;5578;3479;3356	PRKACA;MAPK13;ASIC1;MAPK8;CAMK2D;PIK3R3;MAPK10;MAPK14;ADCY9;PRKCA;IGF1;HTR2A	0.07937751111703292	0.1934409934784836	Organismal Systems
path:hsa05414	Dilated cardiomyopathy (DCM)	11	561	89	7246	0.0196078431372549	0.012282638697212255	1.5963868693544834	5566;7170;8516;3908;9254;1605;115;3479;1756;59284;3679	PRKACA;TPM3;ITGA8;LAMA2;CACNA2D2;DAG1;ADCY9;IGF1;DMD;CACNG7;ITGA7	0.08117779245411491	0.19617966509744436	Human Diseases
path:hsa04141	Protein processing in endoplasmic reticulum	18	561	164	7246	0.03208556149732621	0.02263317692520011	1.417634015912352	22926;55432;4287;5599;10277;55176;3300;54788;10525;7323;5602;29978;821;57134;80267;6745;23193;7095	ATF6;YOD1;ATXN3;MAPK8;UBE4B;SEC61A2;DNAJB2;DNAJB12;HYOU1;UBE2D3;MAPK10;UBQLN2;CANX;MAN1C1;EDEM3;SSR1;GANAB;SEC62	0.08265110041048666	0.1980894142069515	Genetic Information Processing
path:hsa04066	HIF-1 signaling pathway	12	561	100	7246	0.0213903743315508	0.01380071763731714	1.549946524064171	5595;1906;2872;817;8503;5594;7422;5578;3480;3479;208;3570	MAPK3;EDN1;MKNK2;CAMK2D;PIK3R3;MAPK1;VEGFA;PRKCA;IGF1R;IGF1;AKT2;IL6R	0.08420824630651753	0.2001671428597548	Environmental Information Processing
path:hsa05169	Epstein-Barr virus infection	21	561	198	7246	0.0374331550802139	0.027325420921887937	1.3699022308647977	57506;8503;10454;1432;5603;208;7187;4938;25942;3118;3455;6850;23118;1870;5717;6772;9641;5599;7874;5602;3117	MAVS;PIK3R3;TAB1;MAPK14;MAPK13;AKT2;TRAF3;OAS1;SIN3A;HLA-DQA2;IFNAR2;SYK;TAB2;E2F2;PSMD11;STAT1;IKBKE;MAPK8;USP7;MAPK10;HLA-DQA1	0.08585572976531947	0.2016282917687647	Human Diseases
path:hsa04390	Hippo signaling pathway	17	561	154	7246	0.030303030303030304	0.021253105161468396	1.4258166076347896	7976;659;7532;55844;1740;8945;4087;7003;7471;1453;4088;7472;7533;7534;3398;7482;8322	FZD3;BMPR2;YWHAG;PPP2R2D;DLG2;BTRC;SMAD2;TEAD1;WNT1;CSNK1D;SMAD3;WNT2;YWHAH;YWHAZ;ID2;WNT2B;FZD4	0.08621347648043733	0.2016282917687647	Environmental Information Processing
path:hsa00533	Glycosaminoglycan biosynthesis - keratan sulfate	3	561	14	7246	0.0053475935828877	0.0019321004692243997	2.767761650114591	6482;6483;93010	ST3GAL1;ST3GAL2;B3GNT7	0.08857162777265354	0.20408115751719344	Metabolism
path:hsa04662	B cell receptor signaling pathway	9	561	70	7246	0.016042780748663103	0.009660502346121999	1.660656990068755	118788;5595;7410;6850;4893;8503;5594;5534;208	PIK3AP1;MAPK3;VAV2;SYK;NRAS;PIK3R3;MAPK1;PPP3R1;AKT2	0.08937347242994333	0.20408115751719344	Organismal Systems
path:hsa04622	RIG-I-like receptor signaling pathway	9	561	70	7246	0.016042780748663103	0.009660502346121999	1.660656990068755	9641;5599;57506;7187;5602;4214;1432;5603;843	IKBKE;MAPK8;MAVS;TRAF3;MAPK10;MAP3K1;MAPK14;MAPK13;CASP10	0.08937347242994333	0.20408115751719344	Organismal Systems
path:hsa00534	Glycosaminoglycan biosynthesis - heparan sulfate / heparin	4	561	24	7246	0.0071301247771836	0.0033121722329561135	2.152703505644682	64131;222537;26035;3340	XYLT1;HS3ST5;GLCE;NDST1	0.11000022031766903	0.24921924915721888	Metabolism
path:hsa05168	Herpes simplex infection	19	561	183	7246	0.0338680926916221	0.025255313276290367	1.3410284133524248	57506;10454;5187;7187;4938;356;3118;3455;51616;23118;8764;9575;6772;9641;5599;7874;5602;8864;3117	MAVS;TAB1;PER1;TRAF3;OAS1;FASLG;HLA-DQA2;IFNAR2;TAF9B;TAB2;TNFRSF14;CLOCK;STAT1;IKBKE;MAPK8;USP7;MAPK10;PER2;HLA-DQA1	0.11503216339710183	0.2585994370942599	Human Diseases
path:hsa00562	Inositol phosphate metabolism	9	561	74	7246	0.016042780748663103	0.010212531051614683	1.5708917473623358	5298;8897;253430;9110;22908;3612;8394;8396;8871	PI4KB;MTMR3;IPMK;MTMR4;SACM1L;IMPA1;PIP5K1A;PIP4K2B;SYNJ2	0.11632317502500818	0.25949015967117206	Metabolism
path:hsa05166	Human T-cell leukemia virus 1 infection	25	561	253	7246	0.044563279857397504	0.03491581562241237	1.2763064262715507	8503;208;1385;4893;821;5534;7471;8322;3118;94241;2002;598;4088;5902;4214;1870;4215;7482;7976;5566;4087;5599;7472;3117;115	PIK3R3;AKT2;CREB1;NRAS;CANX;PPP3R1;WNT1;FZD4;HLA-DQA2;TP53INP1;ELK1;BCL2L1;SMAD3;RANBP1;MAP3K1;E2F2;MAP3K3;WNT2B;FZD3;PRKACA;SMAD2;MAPK8;WNT2;HLA-DQA1;ADCY9	0.12160503169580593	0.26920197856323447	Human Diseases
path:hsa04971	Gastric acid secretion	9	561	75	7246	0.016042780748663103	0.010350538227987855	1.5499465240641712	5566;4638;340156;817;23439;115;5578;3274;482	PRKACA;MYLK;MYLK4;CAMK2D;ATP1B4;ADCY9;PRKCA;HRH2;ATP1B2	0.12368889543712695	0.27174075512702134	Organismal Systems
path:hsa05230	Central carbon metabolism in cancer	8	561	65	7246	0.0142602495543672	0.008970466464256142	1.5896887426299189	51548;4233;5595;4893;8503;57103;5594;208	SIRT6;MET;MAPK3;NRAS;PIK3R3;TIGAR;MAPK1;AKT2	0.12729023557833802	0.2775501377272032	Human Diseases
path:hsa04270	Vascular smooth muscle contraction	14	561	131	7246	0.024955436720142603	0.018078940104885453	1.3803594998026971	673;23365;5566;4638;340156;5595;26279;1906;5594;4660;115;5578;369;2977	BRAF;ARHGEF12;PRKACA;MYLK;MYLK4;MAPK3;PLA2G2D;EDN1;MAPK1;PPP1R12B;ADCY9;PRKCA;ARAF;GUCY1A2	0.1352542724853584	0.2927144703041339	Organismal Systems
path:hsa03015	mRNA surveillance pathway	10	561	91	7246	0.017825311942959002	0.012558653049958598	1.4193649487767135	9887;22985;5411;55844;79869;2935;4440;55916;23293;5529	SMG7;ACIN1;PNN;PPP2R2D;CPSF7;GSPT1;MSI1;NXT2;SMG6;PPP2R5E	0.16456121531578813	0.35090259148219527	Genetic Information Processing
path:hsa05032	Morphine addiction	10	561	91	7246	0.017825311942959002	0.012558653049958598	1.4193649487767135	59345;51764;10846;5566;5150;4988;2775;115;5578;10681	GNB4;GNG13;PDE10A;PRKACA;PDE7A;OPRM1;GNAO1;ADCY9;PRKCA;GNB5	0.16456121531578813	0.35090259148219527	Human Diseases
path:hsa04915	Estrogen signaling pathway	14	561	136	7246	0.024955436720142603	0.01876897598675131	1.3296109887805392	2289;1385;5566;2099;4988;5595;4893;90993;2775;8503;6667;5594;115;208	FKBP5;CREB1;PRKACA;ESR1;OPRM1;MAPK3;NRAS;CREB3L1;GNAO1;PIK3R3;SP1;MAPK1;ADCY9;AKT2	0.1665696692990973	0.3525927306331257	Organismal Systems
path:hsa00310	Lysine degradation	7	561	59	7246	0.012477718360071301	0.008142423406017113	1.5324330040182481	55870;79823;64324;80854;123688;4297;2145	ASH1L;CAMKMT;NSD1;SETD7;HYKK;KMT2A;EZH1	0.16918086322381257	0.3555250024268525	Metabolism
path:hsa05030	Cocaine addiction	6	561	49	7246	0.0106951871657754	0.006762351642285399	1.5815780857797663	1385;5566;90993;5173;2903;116443	CREB1;PRKACA;CREB3L1;PDYN;GRIN2A;GRIN3A	0.1754865421873403	0.3661230016858179	Human Diseases
path:hsa04512	ECM-receptor interaction	9	561	82	7246	0.016042780748663103	0.011316588462600054	1.417634015912352	22987;1293;9899;8516;3908;22798;3915;1605;3679	SV2C;COL6A3;SV2B;ITGA8;LAMA2;LAMB4;LAMC1;DAG1;ITGA7	0.1818252490160609	0.37663801581898326	Environmental Information Processing
path:hsa05014	Amyotrophic lateral sclerosis (ALS)	6	561	50	7246	0.0106951871657754	0.00690035881865857	1.549946524064171	6506;598;1432;5603;5534;2903	SLC1A2;BCL2L1;MAPK14;MAPK13;PPP3R1;GRIN2A	0.18734408568787067	0.38531762304597517	Human Diseases
path:hsa05412	Arrhythmogenic right ventricular cardiomyopathy (ARVC)	8	561	72	7246	0.0142602495543672	0.009936516698868341	1.435135670429788	8516;3908;5318;9254;1605;1756;59284;3679	ITGA8;LAMA2;PKP2;CACNA2D2;DAG1;DMD;CACNG7;ITGA7	0.19140674472683583	0.3909010983857915	Human Diseases
path:hsa00062	Fatty acid elongation	4	561	30	7246	0.0071301247771836	0.004140215291195142	1.7221628045157458	83401;9374;51495;6785	ELOVL3;PPT2;HACD3;ELOVL4	0.19911627024635342	0.40380222637372376	Metabolism
path:hsa05203	Viral carcinogenesis	19	561	200	7246	0.0338680926916221	0.02760143527463428	1.2270409982174688	2957;8503;5829;5594;1960;1385;7532;4893;7187;7534;6850;90993;5902;7533;10014;79885;5566;5595;7874	GTF2A1;PIK3R3;PXN;MAPK1;EGR3;CREB1;YWHAG;NRAS;TRAF3;YWHAZ;SYK;CREB3L1;RANBP1;YWHAH;HDAC5;HDAC11;PRKACA;MAPK3;USP7	0.20551101117782483	0.4136489481042749	Human Diseases
path:hsa00130	Ubiquinone and other terpenoid-quinone biosynthesis	2	561	11	7246	0.0035650623885918	0.0015180789401048854	2.3484038243396532	1728;2677	NQO1;GGCX	0.20736429276758087	0.4136489481042749	Metabolism
path:hsa04940	Type I diabetes mellitus	5	561	41	7246	0.008912655971479501	0.005658294231300027	1.5751489065692799	5798;940;356;3117;3118	PTPRN;CD28;FASLG;HLA-DQA1;HLA-DQA2	0.20825084973525562	0.4136489481042749	Human Diseases
path:hsa04918	Thyroid hormone synthesis	8	561	74	7246	0.0142602495543672	0.010212531051614683	1.3963482198776316	1385;5566;90993;23439;821;115;5578;482	CREB1;PRKACA;CREB3L1;ATP1B4;CANX;ADCY9;PRKCA;ATP1B2	0.2118511077600541	0.41405649600893435	Organismal Systems
path:hsa05150	Staphylococcus aureus infection	6	561	52	7246	0.0106951871657754	0.0071763731714049135	1.490333196215549	5648;5724;2214;3117;2215;3118	MASP1;PTAFR;FCGR3A;HLA-DQA1;FCGR3B;HLA-DQA2	0.21194367426160685	0.41405649600893435	Human Diseases
path:hsa05321	Inflammatory bowel disease (IBD)	7	561	63	7246	0.012477718360071301	0.008694452111509798	1.4351356704297882	6772;4088;4087;6778;3117;6095;3118	STAT1;SMAD3;SMAD2;STAT6;HLA-DQA1;RORA;HLA-DQA2	0.21273937208734903	0.41405649600893435	Human Diseases
path:hsa04621	NOD-like receptor signaling pathway	16	561	167	7246	0.0285204991087344	0.023047198454319625	1.2374822547418531	3455;6772;598;5595;9641;5599;57506;7187;4938;5602;23118;10454;5594;1432;5603;9927	IFNAR2;STAT1;BCL2L1;MAPK3;IKBKE;MAPK8;MAVS;TRAF3;OAS1;MAPK10;TAB2;TAB1;MAPK1;MAPK14;MAPK13;MFN2	0.22048056597498916	0.4262624275516457	Organismal Systems
path:hsa04970	Salivary secretion	9	561	90	7246	0.016042780748663103	0.012420645873585427	1.2916221033868094	5566;4025;6844;23439;493;115;5578;482;2977	PRKACA;LPO;VAMP2;ATP1B4;ATP2B4;ADCY9;PRKCA;ATP1B2;GUCY1A2	0.2602398656553337	0.4997984174837534	Organismal Systems
path:hsa04022	cGMP-PKG signaling pathway	15	561	163	7246	0.026737967914438502	0.02249516974882694	1.1886092975952232	1385;4638;340156;5595;90993;5534;23439;5594;493;115;4209;4208;208;482;2977	CREB1;MYLK;MYLK4;MAPK3;CREB3L1;PPP3R1;ATP1B4;MAPK1;ATP2B4;ADCY9;MEF2D;MEF2C;AKT2;ATP1B2;GUCY1A2	0.27936046000193104	0.5329903513194737	Environmental Information Processing
path:hsa04672	Intestinal immune network for IgA production	5	561	46	7246	0.008912655971479501	0.006348330113165885	1.4039370688987058	940;3117;56477;6387;3118	CD28;HLA-DQA1;CCL28;CXCL12;HLA-DQA2	0.2823271581849736	0.535129907670865	Organismal Systems
path:hsa05330	Allograft rejection	4	561	35	7246	0.0071301247771836	0.004830251173060999	1.4761395467277818	940;356;3117;3118	CD28;FASLG;HLA-DQA1;HLA-DQA2	0.2850926932021672	0.5368628638222629	Human Diseases
path:hsa04714	Thermogenesis	19	561	216	7246	0.0338680926916221	0.029809550096605023	1.136149072423582	4698;51548;1432;5603;1385;4893;23305;9658;1352;116228;8110;90993;51422;5566;4700;6602;10891;115;63976	NDUFA5;SIRT6;MAPK14;MAPK13;CREB1;NRAS;ACSL6;ZNF516;COX10;COX20;DPF3;CREB3L1;PRKAG2;PRKACA;NDUFA6;SMARCD1;PPARGC1A;ADCY9;PRDM16	0.3134507876927798	0.5843959766537616	Organismal Systems
path:hsa05162	Measles	12	561	131	7246	0.0213903743315508	0.018078940104885453	1.1831652855451689	3455;30835;6772;9641;57506;4938;940;8503;23118;356;103;208	IFNAR2;CD209;STAT1;IKBKE;MAVS;OAS1;CD28;PIK3R3;TAB2;FASLG;ADAR;AKT2	0.31436473226892003	0.5843959766537616	Human Diseases
path:hsa05332	Graft-versus-host disease	4	561	37	7246	0.0071301247771836	0.005106265525807342	1.3963482198776316	940;356;3117;3118	CD28;FASLG;HLA-DQA1;HLA-DQA2	0.32097061999319054	0.5850137848452781	Human Diseases
path:hsa00980	Metabolism of xenobiotics by cytochrome P450	7	561	72	7246	0.012477718360071301	0.009936516698868341	1.2557437116260646	2938;29785;4258;1572;1576;2949;2939	GSTA1;CYP2S1;MGST2;CYP2F1;CYP3A4;GSTM5;GSTA2	0.3224166616435509	0.5850137848452781	Metabolism
path:hsa05132	Salmonella infection	8	561	84	7246	0.0142602495543672	0.011592602815346398	1.2301162889398183	89953;5595;5599;5602;5594;1432;10163;5603	KLC4;MAPK3;MAPK8;MAPK10;MAPK1;MAPK14;WASF2;MAPK13	0.32416590866223055	0.5850137848452781	Human Diseases
path:hsa00604	Glycosphingolipid biosynthesis - ganglio series	2	561	15	7246	0.0035650623885918	0.002070107645597571	1.7221628045157458	6482;6483	ST3GAL1;ST3GAL2	0.3256264457841279	0.5850137848452781	Metabolism
path:hsa00603	Glycosphingolipid biosynthesis - globo and isoglobo series	2	561	15	7246	0.0035650623885918	0.002070107645597571	1.7221628045157458	6482;6483	ST3GAL1;ST3GAL2	0.3256264457841279	0.5850137848452781	Metabolism
path:hsa04950	Maturity onset diabetes of the young	3	561	26	7246	0.0053475935828877	0.0035881865857024567	1.490333196215549	3171;3651;3172	FOXA3;PDX1;HNF4A	0.3268008039480519	0.5850137848452781	Human Diseases
path:hsa04913	Ovarian steroidogenesis	5	561	49	7246	0.008912655971479501	0.006762351642285399	1.3179817381498053	5566;115;3480;3479;51478	PRKACA;ADCY9;IGF1R;IGF1;HSD17B7	0.32897348568777063	0.5852902506101441	Organismal Systems
path:hsa05110	Vibrio cholerae infection	5	561	50	7246	0.008912655971479501	0.00690035881865857	1.2916221033868094	5566;523;55176;115;5578	PRKACA;ATP6V1A;SEC61A2;ADCY9;PRKCA	0.3447100856832207	0.6095483222447196	Human Diseases
path:hsa04721	Synaptic vesicle cycle	6	561	63	7246	0.0106951871657754	0.008694452111509798	1.2301162889398183	6812;6844;523;23025;10815;2054	STXBP1;VAMP2;ATP6V1A;UNC13A;CPLX1;STX2	0.3614313814580352	0.6314162688122301	Organismal Systems
path:hsa05217	Basal cell carcinoma	6	561	63	7246	0.0106951871657754	0.008694452111509798	1.2301162889398183	7482;7976;51684;7472;7471;8322	WNT2B;FZD3;SUFU;WNT2;WNT1;FZD4	0.3614313814580352	0.6314162688122301	Human Diseases
path:hsa04727	GABAergic synapse	8	561	88	7246	0.0142602495543672	0.012144631520839083	1.1742019121698266	59345;51764;5566;2775;6538;115;5578;10681	GNB4;GNG13;PRKACA;GNAO1;SLC6A11;ADCY9;PRKCA;GNB5	0.37199012971917617	0.6407717461328969	Organismal Systems
path:hsa04630	Jak-STAT signaling pathway	14	561	162	7246	0.024955436720142603	0.02235716257245377	1.1162166325565017	3455;6772;2273;598;1271;4170;6778;3570;9306;8503;5618;3597;208;2670	IFNAR2;STAT1;FHL1;BCL2L1;CNTFR;MCL1;STAT6;IL6R;SOCS6;PIK3R3;PRLR;IL13RA1;AKT2;GFAP	0.3739749219433419	0.6407717461328969	Environmental Information Processing
path:hsa05133	Pertussis	7	561	76	7246	0.012477718360071301	0.010488545404361027	1.1896519373299559	5595;1073;5599;5602;5594;1432;5603	MAPK3;CFL2;MAPK8;MAPK10;MAPK1;MAPK14;MAPK13	0.374058588811587	0.6407717461328969	Human Diseases
path:hsa04927	Cortisol synthesis and secretion	6	561	64	7246	0.0106951871657754	0.00883245928788297	1.2108957219251335	1385;5566;5087;90993;6667;115	CREB1;PRKACA;PBX1;CREB3L1;SP1;ADCY9	0.3756248166985947	0.6407717461328969	Organismal Systems
path:hsa00983	Drug metabolism - other enzymes	7	561	77	7246	0.012477718360071301	0.010626552580734198	1.1742019121698266	2938;4258;4833;1576;1806;2949;2939	GSTA1;MGST2;NME4;CYP3A4;DPYD;GSTM5;GSTA2	0.38706595202146904	0.6564276379311463	Metabolism
path:hsa04922	Glucagon signaling pathway	9	561	103	7246	0.016042780748663103	0.014214739166436655	1.1286018379108043	51422;1385;5566;90993;817;10891;5834;5534;208	PRKAG2;CREB1;PRKACA;CREB3L1;CAMK2D;PPARGC1A;PYGB;PPP3R1;AKT2	0.403557002832676	0.6804158768690468	Organismal Systems
path:hsa03460	Fanconi anemia pathway	5	561	54	7246	0.008912655971479501	0.007452387524151256	1.1959463920248234	84464;57697;5429;11201;57599	SLX4;FANCM;POLH;POLI;WDR48	0.4078593307089907	0.6836948318243198	Genetic Information Processing
path:hsa05120	Epithelial cell signaling in Helicobacter pylori infection	6	561	68	7246	0.0106951871657754	0.009384487993375655	1.1396665618118906	4233;523;5599;5602;1432;5603	MET;ATP6V1A;MAPK8;MAPK10;MAPK14;MAPK13	0.4323455676917794	0.7112250068985443	Human Diseases
path:hsa05222	Small cell lung cancer	8	561	93	7246	0.0142602495543672	0.01283466740270494	1.1110727771069326	598;7187;8503;3908;22798;3915;1870;208	BCL2L1;TRAF3;PIK3R3;LAMA2;LAMB4;LAMC1;E2F2;AKT2	0.43236197366976864	0.7112250068985443	Human Diseases
path:hsa03020	RNA polymerase	3	561	31	7246	0.0053475935828877	0.004278222467568314	1.249956874245299	5435;84172;5433	POLR2F;POLR1B;POLR2D	0.434671541062045	0.7112250068985443	Genetic Information Processing
path:hsa00512	Mucin type O-glycan biosynthesis	3	561	31	7246	0.0053475935828877	0.004278222467568314	1.249956874245299	6482;9334;6483	ST3GAL1;B4GALT5;ST3GAL2	0.434671541062045	0.7112250068985443	Metabolism
path:hsa00770	Pantothenate and CoA biosynthesis	2	561	19	7246	0.0035650623885918	0.002622136351090257	1.359602214091378	1806;586	DPYD;BCAT1	0.438997504258067	0.7112250068985443	Metabolism
path:hsa00531	Glycosaminoglycan degradation	2	561	19	7246	0.0035650623885918	0.002622136351090257	1.359602214091378	138050;3423	HGSNAT;IDS	0.438997504258067	0.7112250068985443	Metabolism
path:hsa04920	Adipocytokine signaling pathway	6	561	69	7246	0.0106951871657754	0.009522495169748827	1.1231496551189646	51422;5599;10891;5602;23305;208	PRKAG2;MAPK8;PPARGC1A;MAPK10;ACSL6;AKT2	0.4464238720697691	0.7112486868186738	Organismal Systems
path:hsa04612	Antigen processing and presentation	6	561	69	7246	0.0106951871657754	0.009522495169748827	1.1231496551189646	920;10197;1385;821;3117;3118	CD4;PSME3;CREB1;CANX;HLA-DQA1;HLA-DQA2	0.4464238720697691	0.7112486868186738	Organismal Systems
path:hsa04973	Carbohydrate digestion and absorption	4	561	44	7246	0.0071301247771836	0.006072315760419542	1.1742019121698266	8503;23439;208;482	PIK3R3;ATP1B4;AKT2;ATP1B2	0.4468482871364366	0.7112486868186738	Organismal Systems
path:hsa04931	Insulin resistance	9	561	107	7246	0.016042780748663103	0.01476676787192934	1.086411114998251	51422;1385;5599;90993;8503;10891;5602;5834;208	PRKAG2;CREB1;MAPK8;CREB3L1;PIK3R3;PPARGC1A;MAPK10;PYGB;AKT2	0.44882244719937003	0.7112486868186738	Human Diseases
path:hsa03050	Proteasome	4	561	45	7246	0.0071301247771836	0.006210322936792714	1.1481085363438304	9491;10197;143471;5717	PSMF1;PSME3;PSMA8;PSMD11	0.4643882114760455	0.725672637702137	Genetic Information Processing
path:hsa04146	Peroxisome	7	561	83	7246	0.012477718360071301	0.011454595638973226	1.0893198462298392	51;8800;55825;8540;23305;23600;5825	ACOX1;PEX11A;PECR;AGPS;ACSL6;AMACR;ABCD3	0.46481683061980356	0.725672637702137	Cellular Processes
path:hsa00532	Glycosaminoglycan biosynthesis - chondroitin sulfate / dermatan sulfate	2	561	20	7246	0.0035650623885918	0.002760143527463428	1.2916221033868092	64131;55454	XYLT1;CSGALNACT2	0.46574067628034777	0.725672637702137	Metabolism
path:hsa04122	Sulfur relay system	1	561	8	7246	0.0017825311942959	0.0011040574109853713	1.6145276292335116	81605	URM1	0.47533303466413845	0.725672637702137	Genetic Information Processing
path:hsa04210	Apoptosis	11	561	135	7246	0.0196078431372549	0.01863096881037814	1.0524328249818444	598;5595;4170;4893;5599;8503;5602;356;5594;843;208	BCL2L1;MAPK3;MCL1;NRAS;MAPK8;PIK3R3;MAPK10;FASLG;MAPK1;CASP10;AKT2	0.47600890644774346	0.725672637702137	Cellular Processes
path:hsa04215	Apoptosis - multiple species	3	561	33	7246	0.0053475935828877	0.004554236820314656	1.1742019121698266	598;5602;5599	BCL2L1;MAPK10;MAPK8	0.4761425463435576	0.725672637702137	Cellular Processes
path:hsa00051	Fructose and mannose metabolism	3	561	33	7246	0.0053475935828877	0.004554236820314656	1.1742019121698266	5208;57103;29925	PFKFB2;TIGAR;GMPPB	0.4761425463435576	0.725672637702137	Metabolism
path:hsa04145	Phagosome	12	561	148	7246	0.0213903743315508	0.020425062103229367	1.0472611649082237	30835;523;2214;5869;55176;821;3117;2215;4481;23673;3118;203068	CD209;ATP6V1A;FCGR3A;RAB5B;SEC61A2;CANX;HLA-DQA1;FCGR3B;MSR1;STX12;HLA-DQA2;TUBB	0.4779430131072695	0.725672637702137	Cellular Processes
path:hsa04120	Ubiquitin mediated proteolysis	11	561	136	7246	0.0196078431372549	0.01876897598675131	1.0446943483275664	6477;55236;65264;134111;9354;8945;10277;23327;7323;4214;25847	SIAH1;UBA6;UBE2Z;UBE2QL1;UBE4A;BTRC;UBE4B;NEDD4L;UBE2D3;MAP3K1;ANAPC13	0.48606370269161153	0.7334973231980626	Genetic Information Processing
path:hsa04115	p53 signaling pathway	6	561	72	7246	0.0106951871657754	0.009936516698868341	1.076351752822341	6477;64393;598;143686;3479;9538	SIAH1;ZMAT3;BCL2L1;SESN3;IGF1;EI24	0.48815511509388304	0.7334973231980626	Cellular Processes
path:hsa04080	Neuroactive ligand-receptor interaction	24	561	305	7246	0.0427807486631016	0.04209218879381728	1.016358376435522	187;117;2899;3360;2151;5724;7067;2696;5618;59340;799;6915;1145;2895;2893;3274;2903;3356;116443;2915;4988;6753;7200;122042	APLNR;ADCYAP1R1;GRIK3;HTR4;F2RL2;PTAFR;THRA;GIPR;PRLR;HRH4;CALCR;TBXA2R;CHRNE;GRID2;GRIA4;HRH2;GRIN2A;HTR2A;GRIN3A;GRM5;OPRM1;SSTR3;TRH;RXFP2	0.49859835543566433	0.7380814490669844	Environmental Information Processing
path:hsa00565	Ether lipid metabolism	4	561	47	7246	0.0071301247771836	0.006486337289539056	1.0992528539462205	8540;26279;5049;5048	AGPS;PLA2G2D;PAFAH1B2;PAFAH1B1	0.4988412552314791	0.7380814490669844	Metabolism
path:hsa00270	Cysteine and methionine metabolism	4	561	47	7246	0.0071301247771836	0.006486337289539056	1.0992528539462205	4548;586;10768;1789	MTR;BCAT1;AHCYL1;DNMT3B	0.4988412552314791	0.7380814490669844	Metabolism
path:hsa05323	Rheumatoid arthritis	7	561	86	7246	0.012477718360071301	0.01186861716809274	1.0513203167101937	1435;523;940;3117;7422;6387;3118	CSF1;ATP6V1A;CD28;HLA-DQA1;VEGFA;CXCL12;HLA-DQA2	0.5029204059100021	0.7403396838269066	Human Diseases
path:hsa04260	Cardiac muscle contraction	6	561	74	7246	0.0106951871657754	0.010212531051614683	1.0472611649082237	7170;23439;9254;59284;482;10479	TPM3;ATP1B4;CACNA2D2;CACNG7;ATP1B2;SLC9A6	0.5154125921392593	0.7532353270891865	Organismal Systems
path:hsa00514	Other types of O-glycan biosynthesis	2	561	22	7246	0.0035650623885918	0.003036157880209771	1.1742019121698266	84620;283464	ST6GAL2;GXYLT1	0.5168752761749935	0.7532353270891865	Metabolism
path:hsa04964	Proximal tubule bicarbonate reclamation	2	561	23	7246	0.0035650623885918	0.0031741650565829424	1.1231496551189646	23439;482	ATP1B4;ATP1B2	0.5411953209320639	0.7808290700014852	Organismal Systems
path:hsa03060	Protein export	2	561	23	7246	0.0035650623885918	0.0031741650565829424	1.1231496551189646	55176;7095	SEC61A2;SEC62	0.5411953209320639	0.7808290700014852	Genetic Information Processing
path:hsa05320	Autoimmune thyroid disease	4	561	50	7246	0.0071301247771836	0.00690035881865857	1.0332976827094473	940;356;3117;3118	CD28;FASLG;HLA-DQA1;HLA-DQA2	0.5486188828059974	0.7837412611514248	Human Diseases
path:hsa04979	Cholesterol metabolism	4	561	50	7246	0.0071301247771836	0.00690035881865857	1.0332976827094473	4864;26119;29116;4043	NPC1;LDLRAP1;MYLIP;LRPAP1	0.5486188828059974	0.7837412611514248	Organismal Systems
path:hsa04974	Protein digestion and absorption	7	561	90	7246	0.012477718360071301	0.012420645873585427	1.0045949693008516	1301;1293;1302;23439;23428;3769;482	COL11A1;COL6A3;COL11A2;ATP1B4;SLC7A8;KCNJ13;ATP1B2	0.5522408792266295	0.7850483087045224	Organismal Systems
path:hsa04978	Mineral absorption	4	561	51	7246	0.0071301247771836	0.0070383659950317414	1.0130369438327915	23439;261729;7421;482	ATP1B4;STEAP2;VDR;ATP1B2	0.5646295566308726	0.7987442508436734	Organismal Systems
path:hsa04924	Renin secretion	5	561	65	7246	0.008912655971479501	0.008970466464256142	0.9935554641436994	117;1385;5566;5534;2977	ADCYAP1R1;CREB1;PRKACA;PPP3R1;GUCY1A2	0.5732424927266094	0.8069918586927997	Organismal Systems
path:hsa03018	RNA degradation	6	561	79	7246	0.0106951871657754	0.010902566933480542	0.9809788126988424	7832;1656;25804;246175;9337;9924	BTG2;DDX6;LSM4;CNOT6L;CNOT8;PAN2	0.5808701714139528	0.8137794671982914	Genetic Information Processing
path:hsa00563	Glycosylphosphatidylinositol (GPI)-anchor biosynthesis	2	561	25	7246	0.0035650623885918	0.003450179409329285	1.0332976827094473	54872;80235	PIGG;PIGZ	0.5872361523170697	0.8148252831193791	Metabolism
path:hsa00592	alpha-Linolenic acid metabolism	2	561	25	7246	0.0035650623885918	0.003450179409329285	1.0332976827094473	51;26279	ACOX1;PLA2G2D	0.5872361523170697	0.8148252831193791	Metabolism
path:hsa00480	Glutathione metabolism	4	561	53	7246	0.0071301247771836	0.007314380347778085	0.974809134631554	2938;4258;2949;2939	GSTA1;MGST2;GSTM5;GSTA2	0.5956897126762344	0.8226191270290856	Metabolism
path:hsa04216	Ferroptosis	3	561	40	7246	0.0053475935828877	0.005520287054926856	0.9687165775401069	23305;23657;10533	ACSL6;SLC7A11;ATG7	0.6083940282369957	0.8237566583178003	Cellular Processes
path:hsa05033	Nicotine addiction	3	561	40	7246	0.0053475935828877	0.005520287054926856	0.9687165775401069	2893;2903;116443	GRIA4;GRIN2A;GRIN3A	0.6083940282369957	0.8237566583178003	Human Diseases
path:hsa00260	Glycine, serine and threonine metabolism	3	561	40	7246	0.0053475935828877	0.005520287054926856	0.9687165775401069	63826;6472;669	SRR;SHMT2;BPGM	0.6083940282369957	0.8237566583178003	Metabolism
path:hsa05146	Amoebiasis	7	561	95	7246	0.012477718360071301	0.013110681755451284	0.9517215498639647	5566;5869;8503;3908;22798;3915;5578	PRKACA;RAB5B;PIK3R3;LAMA2;LAMB4;LAMC1;PRKCA	0.6107039987204285	0.8237566583178003	Human Diseases
path:hsa04923	Regulation of lipolysis in adipocytes	4	561	54	7246	0.0071301247771836	0.007452387524151256	0.9567571136198587	8503;208;5566;115	PIK3R3;AKT2;PRKACA;ADCY9	0.6107161432356106	0.8237566583178003	Organismal Systems
path:hsa00982	Drug metabolism - cytochrome P450	5	561	68	7246	0.008912655971479501	0.009384487993375655	0.9497221348432422	2938;4258;1576;2949;2939	GSTA1;MGST2;CYP3A4;GSTM5;GSTA2	0.6140974900510786	0.8244827412722814	Metabolism
path:hsa03440	Homologous recombination	3	561	41	7246	0.0053475935828877	0.005658294231300027	0.9450893439415677	25788;5890;4683	RAD54B;RAD51B;NBN	0.625374985439969	0.8357545888368249	Genetic Information Processing
path:hsa04110	Cell cycle	9	561	124	7246	0.016042780748663103	0.017112889870273255	0.9374676556839745	7532;4088;4087;7029;1870;25847;7533;7534;5885	YWHAG;SMAD3;SMAD2;TFDP2;E2F2;ANAPC13;YWHAH;YWHAZ;RAD21	0.6299534729434325	0.8380115007045662	Cellular Processes
path:hsa04972	Pancreatic secretion	7	561	98	7246	0.012477718360071301	0.013524703284570798	0.9225872167048638	5906;26279;23439;493;115;5578;482	RAP1A;PLA2G2D;ATP1B4;ATP2B4;ADCY9;PRKCA;ATP1B2	0.643750290905017	0.8448541531971506	Organismal Systems
path:hsa03450	Non-homologous end-joining	1	561	13	7246	0.0017825311942959	0.0017940932928512284	0.9935554641436993	27343	POLL	0.6495328858211359	0.8448541531971506	Genetic Information Processing
path:hsa00061	Fatty acid biosynthesis	1	561	13	7246	0.0017825311942959	0.0017940932928512284	0.9935554641436993	23305	ACSL6	0.6495328858211359	0.8448541531971506	Metabolism
path:hsa05310	Asthma	2	561	28	7246	0.0035650623885918	0.0038642009384487995	0.9225872167048637	3117;3118	HLA-DQA1;HLA-DQA2	0.6497125758689732	0.8448541531971506	Human Diseases
path:hsa00650	Butanoate metabolism	2	561	28	7246	0.0035650623885918	0.0038642009384487995	0.9225872167048637	54988;7915	ACSM5;ALDH5A1	0.6497125758689732	0.8448541531971506	Metabolism
path:hsa04976	Bile secretion	5	561	71	7246	0.008912655971479501	0.009798509522495169	0.9095930305540911	5566;1576;23439;115;482	PRKACA;CYP3A4;ATP1B4;ADCY9;ATP1B2	0.6525770010902129	0.8448541531971506	Organismal Systems
path:hsa00591	Linoleic acid metabolism	2	561	29	7246	0.0035650623885918	0.004002208114821971	0.890773864404696	26279;1576	PLA2G2D;CYP3A4	0.6687991624741879	0.8512239331408659	Metabolism
path:hsa04392	Hippo signaling pathway - multiple species	2	561	29	7246	0.0035650623885918	0.004002208114821971	0.890773864404696	83937;7003	RASSF4;TEAD1	0.6687991624741879	0.8512239331408659	Environmental Information Processing
path:hsa00071	Fatty acid degradation	3	561	44	7246	0.0053475935828877	0.006072315760419542	0.8806514341273699	51;23305;36	ACOX1;ACSL6;ACADSB	0.6732327586283512	0.8512239331408659	Metabolism
path:hsa03022	Basal transcription factors	3	561	44	7246	0.0053475935828877	0.006072315760419542	0.8806514341273699	6883;51616;2957	TAF12;TAF9B;GTF2A1	0.6732327586283512	0.8512239331408659	Genetic Information Processing
path:hsa04530	Tight junction	12	561	170	7246	0.0213903743315508	0.023461219983439138	0.9117332494495124	5906;51422;5566;137075;55844;10686;5599;23327;5602;4214;5962;1740	RAP1A;PRKAG2;PRKACA;CLDN23;PPP2R2D;CLDN16;MAPK8;NEDD4L;MAPK10;MAP3K1;RDX;DLG2	0.6742471459655706	0.8512239331408659	Cellular Processes
path:hsa00240	Pyrimidine metabolism	7	561	101	7246	0.012477718360071301	0.013938724813690313	0.8951836360106599	129607;4833;5435;5433;1806;84172;957	CMPK2;NME4;POLR2F;POLR2D;DPYD;POLR1B;ENTPD5	0.6751086366289626	0.8512239331408659	Metabolism
path:hsa05100	Bacterial invasion of epithelial cells	5	561	74	7246	0.008912655971479501	0.010212531051614683	0.8727176374235198	9844;4233;8503;5829;10163	ELMO1;MET;PIK3R3;PXN;WASF2	0.6885295412907149	0.8643877358195121	Human Diseases
path:hsa00140	Steroid hormone biosynthesis	4	561	60	7246	0.0071301247771836	0.008280430582390284	0.8610814022578729	220074;412;1576;51478	LRTOMT;STS;CYP3A4;HSD17B7	0.6933511135060177	0.8653020710401529	Metabolism
path:hsa04932	Non-alcoholic fatty liver disease (NAFLD)	10	561	145	7246	0.017825311942959002	0.020011040574109854	0.8907738644046961	4698;51422;4296;4700;5599;8503;5602;356;208;3570	NDUFA5;PRKAG2;MAP3K11;NDUFA6;MAPK8;PIK3R3;MAPK10;FASLG;AKT2;IL6R	0.6952254570770884	0.8653020710401529	Human Diseases
path:hsa00052	Galactose metabolism	2	561	31	7246	0.0035650623885918	0.004278222467568314	0.8333045828301994	2595;3906	GANC;LALBA	0.7044407053473705	0.8663989481633629	Metabolism
path:hsa01523	Antifolate resistance	2	561	31	7246	0.0035650623885918	0.004278222467568314	0.8333045828301994	4524;6472	MTHFR;SHMT2	0.7044407053473705	0.8663989481633629	Human Diseases
path:hsa00230	Purine metabolism	12	561	174	7246	0.0213903743315508	0.024013248688931826	0.890773864404696	10846;5150;2977;4833;50808;5147;5435;115;5433;84172;204;957	PDE10A;PDE7A;GUCY1A2;NME4;AK3;PDE6D;POLR2F;ADCY9;POLR2D;POLR1B;AK2;ENTPD5	0.7050694888501849	0.8663989481633629	Metabolism
path:hsa04623	Cytosolic DNA-sensing pathway	4	561	62	7246	0.0071301247771836	0.008556444935136628	0.8333045828301994	5435;103;57506;9641	POLR2F;ADAR;MAVS;IKBKE	0.7179422388716539	0.8730071508011101	Organismal Systems
path:hsa00730	Thiamine metabolism	1	561	16	7246	0.0017825311942959	0.0022081148219707425	0.8072638146167558	204	AK2	0.7249289782604899	0.8730071508011101	Metabolism
path:hsa00280	Valine, leucine and isoleucine degradation	3	561	48	7246	0.0053475935828877	0.006624344465912227	0.8072638146167558	36;586;3712	ACADSB;BCAT1;IVD	0.729823417556476	0.8730071508011101	Metabolism
path:hsa00520	Amino sugar and nucleotide sugar metabolism	3	561	48	7246	0.0053475935828877	0.006624344465912227	0.8072638146167558	64841;51167;29925	GNPNAT1;CYB5R4;GMPPB	0.729823417556476	0.8730071508011101	Metabolism
path:hsa04064	NF-kappa B signaling pathway	6	561	93	7246	0.0106951871657754	0.01283466740270494	0.8333045828301995	598;6850;7187;10454;23118;6387	BCL2L1;SYK;TRAF3;TAB1;TAB2;CXCL12	0.7364970902759068	0.8730071508011101	Environmental Information Processing
path:hsa03410	Base excision repair	2	561	33	7246	0.0035650623885918	0.004554236820314656	0.7828012747798844	3146;27343	HMGB1;POLL	0.7368312280575366	0.8730071508011101	Genetic Information Processing
path:hsa00510	N-Glycan biosynthesis	3	561	49	7246	0.0053475935828877	0.006762351642285399	0.7907890428898832	84620;57134;23193	ST6GAL2;MAN1C1;GANAB	0.7427049765923551	0.8730071508011101	Metabolism
path:hsa04640	Hematopoietic cell lineage	6	561	94	7246	0.0106951871657754	0.012972674579078112	0.8244396404596654	920;1435;947;3117;3570;3118	CD4;CSF1;CD34;HLA-DQA1;IL6R;HLA-DQA2	0.7458490948357896	0.8730071508011101	Organismal Systems
path:hsa00120	Primary bile acid biosynthesis	1	561	17	7246	0.0017825311942959	0.0023461219983439137	0.7597777078745938	23600	AMACR	0.7462726633547326	0.8730071508011101	Metabolism
path:hsa00450	Selenocompound metabolism	1	561	17	7246	0.0017825311942959	0.0023461219983439137	0.7597777078745938	4548	MTR	0.7462726633547326	0.8730071508011101	Metabolism
path:hsa04142	Lysosome	8	561	123	7246	0.0142602495543672	0.016974882693900083	0.8400794168369491	1174;9374;164;3482;3423;285362;4864;138050	AP1S1;PPT2;AP1G1;IGF2R;IDS;SUMF1;NPC1;HGSNAT	0.7464025847807814	0.8730071508011101	Cellular Processes
path:hsa03013	RNA transport	11	561	166	7246	0.0196078431372549	0.022909191277946453	0.8558941648948736	51068;5411;55916;10556;1974;9883;1982;57187;10209;8672;22985	NMD3;PNN;NXT2;RPP30;EIF4A2;POM121;EIF4G2;THOC2;EIF1;EIF4G3;ACIN1	0.7485454350612821	0.8730071508011101	Genetic Information Processing
path:hsa05143	African trypanosomiasis	2	561	34	7246	0.0035650623885918	0.004692243996687827	0.7597777078745938	5578;356	PRKCA;FASLG	0.7518615767980343	0.8730071508011101	Human Diseases
path:hsa05204	Chemical carcinogenesis	5	561	80	7246	0.008912655971479501	0.011040574109853712	0.8072638146167559	2938;4258;1576;2949;2939	GSTA1;MGST2;CYP3A4;GSTM5;GSTA2	0.7525923713802674	0.8730071508011101	Human Diseases
path:hsa03008	Ribosome biogenesis in eukaryotes	5	561	81	7246	0.008912655971479501	0.011178581286226884	0.7972975946832156	51068;54552;55916;10556;27341	NMD3;GNL3L;NXT2;RPP30;RRP7A	0.7622517260136252	0.8806892451950252	Genetic Information Processing
path:hsa00500	Starch and sucrose metabolism	2	561	35	7246	0.0035650623885918	0.004830251173060999	0.7380697733638909	2595;5834	GANC;PYGB	0.7661470897731196	0.8816772064849393	Metabolism
path:hsa00100	Steroid biosynthesis	1	561	19	7246	0.0017825311942959	0.002622136351090257	0.679801107045689	51478	HSD17B7	0.7841276902201377	0.8988024907661658	Metabolism
path:hsa05130	Pathogenic Escherichia coli infection	3	561	55	7246	0.0053475935828877	0.007590394700524427	0.704521147301896	5578;7534;203068	PRKCA;YWHAZ;TUBB	0.809968590009973	0.9247672878066622	Human Diseases
path:hsa04977	Vitamin digestion and absorption	1	561	24	7246	0.0017825311942959	0.0033121722329561135	0.5381758764111705	80704	SLC19A3	0.8558938166806478	0.9728848790528207	Organismal Systems
path:hsa02010	ABC transporters	2	561	44	7246	0.0035650623885918	0.006072315760419542	0.5871009560849133	5825;64137	ABCD3;ABCG4	0.8654252488658019	0.9728848790528207	Environmental Information Processing
path:hsa05016	Huntington disease	11	561	187	7246	0.0196078431372549	0.02580734198178305	0.7597777078745938	4698;1385;4700;90993;5435;10891;6667;25942;5433;23186;2915	NDUFA5;CREB1;NDUFA6;CREB3L1;POLR2F;PPARGC1A;SP1;SIN3A;POLR2D;RCOR1;GRM5	0.8673972829491812	0.9728848790528207	Human Diseases
path:hsa04610	Complement and coagulation cascades	4	561	79	7246	0.0071301247771836	0.010902566933480542	0.6539858751325616	5648;2157;2151;5265	MASP1;F8;F2RL2;SERPINA1	0.8706498013806268	0.9728848790528207	Organismal Systems
path:hsa04060	Cytokine-cytokine receptor interaction	18	561	292	7246	0.03208556149732621	0.04029809550096605	0.7962054061973483	3455;920;3626;659;1435;1271;651;10663;356;5618;4982;56477;8764;6387;3597;6367;3570;93	IFNAR2;CD4;INHBC;BMPR2;CSF1;CNTFR;BMP3;CXCR6;FASLG;PRLR;TNFRSF11B;CCL28;TNFRSF14;CXCL12;IL13RA1;CCL22;IL6R;ACVR2B	0.8754962257098056	0.9728848790528207	Environmental Information Processing
path:hsa00790	Folate biosynthesis	1	561	26	7246	0.0017825311942959	0.0035881865857024567	0.49677773207184966	4337	MOCS1	0.8774138375543109	0.9728848790528207	Metabolism
path:hsa05322	Systemic lupus erythematosus	7	561	130	7246	0.012477718360071301	0.017940932928512284	0.6954888249005896	2214;6634;940;3117;2215;2903;3118	FCGR3A;SNRPD3;CD28;HLA-DQA1;FCGR3B;GRIN2A;HLA-DQA2	0.8859592404972148	0.9728848790528207	Human Diseases
path:hsa04966	Collecting duct acid secretion	1	561	27	7246	0.0017825311942959	0.003726193762075628	0.47837855680992936	523	ATP6V1A	0.8869388842566235	0.9728848790528207	Organismal Systems
path:hsa04742	Taste transduction	4	561	82	7246	0.0071301247771836	0.011316588462600054	0.6300595626277119	170572;6337;5566;51764	HTR3C;SCNN1A;PRKACA;GNG13	0.8885193975742031	0.9728848790528207	Organismal Systems
path:hsa00600	Sphingolipid metabolism	2	561	47	7246	0.0035650623885918	0.006486337289539056	0.5496264269731103	9331;204219	B4GALT6;CERS3	0.8887823937193426	0.9728848790528207	Metabolism
path:hsa04217	Necroptosis	9	561	162	7246	0.016042780748663103	0.02235716257245377	0.7175678352148941	3455;6772;6778;5599;817;3146;5602;356;5834	IFNAR2;STAT1;STAT6;MAPK8;CAMK2D;HMGB1;MAPK10;FASLG;PYGB	0.8898421369334638	0.9728848790528207	Cellular Processes
path:hsa04330	Notch signaling pathway	2	561	48	7246	0.0035650623885918	0.006624344465912227	0.5381758764111705	84441;23220	MAML2;DTX4	0.8956936535573873	0.9728848790528207	Environmental Information Processing
path:hsa04744	Phototransduction	1	561	28	7246	0.0017825311942959	0.0038642009384487995	0.4612936083524318	2779	GNAT1	0.895725043817597	0.9728848790528207	Organismal Systems
path:hsa03040	Spliceosome	7	561	133	7246	0.012477718360071301	0.018354954457631797	0.6798011070456891	51503;153527;6634;25804;57187;22985;10772	CWC15;ZMAT2;SNRPD3;LSM4;THOC2;ACIN1;SRSF10	0.8991097036114555	0.9729172165944855	Genetic Information Processing
path:hsa00630	Glyoxylate and dicarboxylate metabolism	1	561	30	7246	0.0017825311942959	0.004140215291195142	0.43054070112893644	6472	SHMT2	0.9113051704981705	0.9824479533251652	Metabolism
path:hsa00410	beta-Alanine metabolism	1	561	31	7246	0.0017825311942959	0.004278222467568314	0.4166522914150997	1806	DPYD	0.9182006526644368	0.9862155158247655	Metabolism
path:hsa04136	Autophagy - other	1	561	32	7246	0.0017825311942959	0.004416229643941485	0.4036319073083779	10533	ATG7	0.924560934552353	0.9893825498899719	Cellular Processes
path:hsa03320	PPAR signaling pathway	3	561	74	7246	0.0053475935828877	0.010212531051614683	0.5236305824541119	51;23305;79966	ACOX1;ACSL6;SCD5	0.9335014000871628	0.9898033314130196	Organismal Systems
path:hsa05134	Legionellosis	2	561	55	7246	0.0035650623885918	0.007590394700524427	0.46968076486793064	81876;5861	RAB1B;RAB1A	0.9339380899884869	0.9898033314130196	Human Diseases
path:hsa00040	Pentose and glucuronate interconversions	1	561	34	7246	0.0017825311942959	0.004692243996687827	0.3798888539372969	9942	XYLB	0.9358385761002602	0.9898033314130196	Metabolism
path:hsa00250	Alanine, aspartate and glutamate metabolism	1	561	35	7246	0.0017825311942959	0.004830251173060999	0.36903488668194545	7915	ALDH5A1	0.9408295021630482	0.9898033314130196	Metabolism
path:hsa05340	Primary immunodeficiency	1	561	36	7246	0.0017825311942959	0.0049682583494341705	0.358783917607447	920	CD4	0.9454328372462291	0.9898033314130196	Human Diseases
path:hsa00350	Tyrosine metabolism	1	561	36	7246	0.0017825311942959	0.0049682583494341705	0.358783917607447	220074	LRTOMT	0.9454328372462291	0.9898033314130196	Metabolism
path:hsa00564	Glycerophospholipid metabolism	4	561	97	7246	0.0071301247771836	0.013386696108197626	0.5326276714997151	26279;55500;9162;139189	PLA2G2D;ETNK1;DGKI;DGKK	0.9490810549607763	0.9900485825130401	Metabolism
path:hsa00561	Glycerolipid metabolism	2	561	61	7246	0.0035650623885918	0.008418437758763456	0.4234826568481342	9162;139189	DGKI;DGKK	0.95575202026582	0.9934339995594544	Metabolism
path:hsa00590	Arachidonic acid metabolism	2	561	63	7246	0.0035650623885918	0.008694452111509798	0.41003876297993946	26279;5740	PLA2G2D;PTGIS	0.9613495459568053	0.9938599513972253	Metabolism
path:hsa04975	Fat digestion and absorption	1	561	41	7246	0.0017825311942959	0.005658294231300027	0.31502978131385595	26279	PLA2G2D	0.9636096804085535	0.9938599513972253	Organismal Systems
path:hsa00860	Porphyrin and chlorophyll metabolism	1	561	42	7246	0.0017825311942959	0.005796301407673199	0.30752907223495457	1352	COX10	0.9664431251517845	0.9938599513972253	Metabolism
path:hsa00830	Retinol metabolism	2	561	67	7246	0.0035650623885918	0.009246480817002484	0.38555883683188336	29785;1576	CYP2S1;CYP3A4	0.9705759050255629	0.994583082888386	Metabolism
path:hsa05010	Alzheimer disease	7	561	164	7246	0.012477718360071301	0.02263317692520011	0.5513021172992479	4698;22926;4700;5595;5594;5534;2903	NDUFA5;ATF6;NDUFA6;MAPK3;MAPK1;PPP3R1;GRIN2A	0.9748943743206199	0.9952356191577083	Human Diseases
path:hsa05144	Malaria	1	561	49	7246	0.0017825311942959	0.006762351642285399	0.26359634762996104	4233	MET	0.9809800939784472	0.9952356191577083	Human Diseases
path:hsa03010	Ribosome	5	561	134	7246	0.008912655971479501	0.01849296163400497	0.4819485460398542	200916;65003;51073;6138;51263	RPL22L1;MRPL11;MRPL4;RPL15;MRPL30	0.9815082313072572	0.9952356191577083	Genetic Information Processing
path:hsa00190	Oxidative phosphorylation	4	561	120	7246	0.0071301247771836	0.016560861164780567	0.43054070112893644	4698;523;1352;4700	NDUFA5;ATP6V1A;COX10;NDUFA6	0.9862100314236109	0.9965188470830911	Metabolism
path:hsa05012	Parkinson disease	4	561	129	7246	0.0071301247771836	0.017802925752139112	0.4005029777943594	2861;5566;4698;4700	GPR37;PRKACA;NDUFA5;NDUFA6	0.9919515125052546	0.99884006467543	Human Diseases
path:hsa00010	Glycolysis / Gluconeogenesis	1	561	69	7246	0.0017825311942959	0.009522495169748827	0.18719160918649408	669	BPGM	0.9962560092539767	0.9997032618811531	Metabolism
path:hsa04740	Olfactory transduction	4	561	442	7246	0.0071301247771836	0.06099917195694176	0.11688887813455287	123041;51764;5566;817	SLC24A4;GNG13;PRKACA;CAMK2D	0.9999999999871049	0.9999999999871049	Organismal Systems
