# Supplementary material for: Comprehensive analysis of M2 macrophage-derived exosomes facilitating osteogenic differentiation of human periodontal ligament stem cells
Source: BMC Oral Health. 2022 Dec 27;22:647. doi: 10.1186/s12903-022-02682-5 (PMC9795719; doi:10.1186/s12903-022-02682-5)
Supplement: Supplementary file 5 — Additional file 5. KEGG pathway enrichment results for down-regulated DE-miRNA targets. [file 12903_2022_2682_MOESM5_ESM.csv]

Term_ID	Term_description	ListHit	ListTotal	PopHit	PopTotal	GeneRatio	BgRatio	Enrichment_score	GeneIds	GeneSymbols	p-value	FDR_bh	Classification_level1
path:hsa04360	Axon guidance	12	137	175	7246	0.08759124087591241	0.024151255865304994	3.626777893639208	23365;2048;5534;55740;2043;1630;4233;2045;7976;8503;5578;57522	ARHGEF12;EPHB2;PPP3R1;ENAH;EPHA4;DCC;MET;EPHA7;FZD3;PIK3R3;PRKCA;SRGAP1	0.00010885351732733484	0.01408427204140196	Organismal Systems
path:hsa04010	MAPK signaling pathway	16	137	295	7246	0.11678832116788321	0.040712117030085565	2.8686378819745144	4915;9448;1846;2069;5534;5906;4214;4233;5924;4215;9254;777;5578;5495;5494;23118	NTRK2;MAP4K4;DUSP4;EREG;PPP3R1;RAP1A;MAP3K1;MET;RASGRF2;MAP3K3;CACNA2D2;CACNA1E;PRKCA;PPM1B;PPM1A;TAB2	0.0001298089589069305	0.01408427204140196	Environmental Information Processing
path:hsa04211	Longevity regulating pathway	6	137	89	7246	0.043795620437956206	0.012282638697212255	3.565652423521693	51422;10891;814;143686;8503;2309	PRKAG2;PPARGC1A;CAMK4;SESN3;PIK3R3;FOXO3	0.00658963123023622	0.2737262897515878	Organismal Systems
path:hsa04722	Neurotrophin signaling pathway	7	137	119	7246	0.051094890510948905	0.0164228539884074	3.111206526406183	4915;814;5906;4214;4215;8503;2309	NTRK2;CAMK4;RAP1A;MAP3K1;MAP3K3;PIK3R3;FOXO3	0.007161198303569231	0.2737262897515878	Organismal Systems
path:hsa04152	AMPK signaling pathway	7	137	120	7246	0.051094890510948905	0.016560861164780567	3.085279805352798	5529;51422;10891;79966;51719;8503;2309	PPP2R5E;PRKAG2;PPARGC1A;SCD5;CAB39;PIK3R3;FOXO3	0.0074877679273603545	0.2737262897515878	Environmental Information Processing
path:hsa04720	Long-term potentiation	5	137	67	7246	0.0364963503649635	0.009246480817002484	3.9470530558884405	5534;814;5906;5578;2915	PPP3R1;CAMK4;RAP1A;PRKCA;GRM5	0.00848903901152942	0.2737262897515878	Organismal Systems
path:hsa04380	Osteoclast differentiation	7	137	125	7246	0.051094890510948905	0.017250897046646424	2.9618686131386864	2215;2214;5534;814;3455;8503;23118	FCGR3B;FCGR3A;PPP3R1;CAMK4;IFNAR2;PIK3R3;TAB2	0.009288609437480493	0.2737262897515878	Organismal Systems
path:hsa04650	Natural killer cell mediated cytotoxicity	7	137	127	7246	0.051094890510948905	0.017526911399392768	2.915225012931778	2215;2214;5534;3455;2185;8503;5578	FCGR3B;FCGR3A;PPP3R1;IFNAR2;PTK2B;PIK3R3;PRKCA	0.01009129178807697	0.2737262897515878	Organismal Systems
path:hsa01040	Biosynthesis of unsaturated fatty acids	3	137	27	7246	0.021897810218978103	0.003726193762075628	5.876723438767235	51495;83401;79966	HACD3;ELOVL3;SCD5	0.013880500414668158	0.3346742877758878	Metabolism
path:hsa01521	EGFR tyrosine kinase inhibitor resistance	5	137	79	7246	0.0364963503649635	0.010902566933480542	3.3475006929686772	3570;4233;8503;5578;2309	IL6R;MET;PIK3R3;PRKCA;FOXO3	0.01656443118308407	0.35915015496077285	Human Diseases
path:hsa04310	Wnt signaling pathway	7	137	146	7246	0.051094890510948905	0.020149047750483026	2.535846415358464	8322;7472;5534;80319;6477;7976;5578	FZD4;WNT2;PPP3R1;CXXC4;SIAH1;FZD3;PRKCA	0.02041873035326273	0.35915015496077285	Environmental Information Processing
path:hsa05416	Viral myocarditis	4	137	56	7246	0.029197080291970802	0.007728401876897599	3.7778936392075075	1982;1605;940;8672	EIF4G2;DAG1;CD28;EIF4G3	0.021043004346530825	0.35915015496077285	Human Diseases
path:hsa05202	Transcriptional misregulation in cancer	8	137	185	7246	0.058394160583941604	0.02553132762903671	2.2871572302229235	3398;7704;25942;2078;904;4233;5079;4297	ID2;ZBTB16;SIN3A;ERG;CCNT1;MET;PAX5;KMT2A	0.023708349761005266	0.35915015496077285	Human Diseases
path:hsa04150	mTOR signaling pathway	7	137	151	7246	0.051094890510948905	0.020839083632348883	2.451877991008846	523;8322;7472;51719;7976;8503;5578	ATP6V1A;FZD4;WNT2;CAB39;FZD3;PIK3R3;PRKCA	0.024049709807005888	0.35915015496077285	Environmental Information Processing
path:hsa04921	Oxytocin signaling pathway	7	137	152	7246	0.051094890510948905	0.020977090808722055	2.435747214752209	51422;2977;5534;4660;814;9254;5578	PRKAG2;GUCY1A2;PPP3R1;PPP1R12B;CAMK4;CACNA2D2;PRKCA	0.02482604757793361	0.35915015496077285	Organismal Systems
path:hsa05217	Basal cell carcinoma	4	137	63	7246	0.029197080291970802	0.008694452111509798	3.3581276792955626	51684;7976;8322;7472	SUFU;FZD3;FZD4;WNT2	0.030869545389812403	0.39518685676387505	Human Diseases
path:hsa04960	Aldosterone-regulated sodium reabsorption	3	137	37	7246	0.021897810218978103	0.005106265525807342	4.288419806667982	8503;5578;23327	PIK3R3;PRKCA;NEDD4L	0.03217679925024879	0.39518685676387505	Organismal Systems
path:hsa05205	Proteoglycans in cancer	8	137	198	7246	0.058394160583941604	0.027325420921887937	2.1369903413699034	23365;8322;7472;4660;4233;7976;8503;5578	ARHGEF12;FZD4;WNT2;PPP1R12B;MET;FZD3;PIK3R3;PRKCA	0.03369537384331519	0.39518685676387505	Human Diseases
path:hsa04151	PI3K-Akt signaling pathway	12	137	353	7246	0.08759124087591241	0.04871653325972951	1.797977709311222	5529;59345;4915;2069;3570;4233;3455;7532;8503;5578;2309;118788	PPP2R5E;GNB4;NTRK2;EREG;IL6R;MET;IFNAR2;YWHAG;PIK3R3;PRKCA;FOXO3;PIK3AP1	0.034601614186698736	0.39518685676387505	Environmental Information Processing
path:hsa04070	Phosphatidylinositol signaling system	5	137	99	7246	0.0364963503649635	0.013662710460943969	2.6712379267123794	8396;8503;5578;253430;22908	PIP4K2B;PIK3R3;PRKCA;IPMK;SACM1L	0.03909949252320834	0.42422949387681047	Environmental Information Processing
path:hsa04724	Glutamatergic synapse	5	137	114	7246	0.0364963503649635	0.01573281810654154	2.319759252144961	59345;2899;5534;5578;2915	GNB4;GRIK3;PPP3R1;PRKCA;GRM5	0.06440375959043441	0.595856146469488	Organismal Systems
path:hsa04919	Thyroid hormone signaling pathway	5	137	116	7246	0.0364963503649635	0.016008832459287883	2.2797634029700475	25942;29079;23389;8503;5578	SIN3A;MED4;MED13L;PIK3R3;PRKCA	0.06833923498124739	0.595856146469488	Organismal Systems
path:hsa04934	Cushing syndrome	6	137	154	7246	0.043795620437956206	0.021253105161468396	2.06066925774955	8322;7472;5906;7976;4297;51655	FZD4;WNT2;RAP1A;FZD3;KMT2A;RASD1	0.07126042152458764	0.595856146469488	Human Diseases
path:hsa04390	Hippo signaling pathway	6	137	154	7246	0.043795620437956206	0.021253105161468396	2.06066925774955	3398;8322;7472;1740;7976;7532	ID2;FZD4;WNT2;DLG2;FZD3;YWHAG	0.07126042152458764	0.595856146469488	Environmental Information Processing
path:hsa04014	Ras signaling pathway	8	137	232	7246	0.058394160583941604	0.032017664918575765	1.8238107223760383	283455;59345;4915;5906;4233;5924;8503;5578	KSR2;GNB4;NTRK2;RAP1A;MET;RASGRF2;PIK3R3;PRKCA	0.07233672562535533	0.595856146469488	Environmental Information Processing
path:hsa05410	Hypertrophic cardiomyopathy (HCM)	4	137	85	7246	0.029197080291970802	0.011730609991719569	2.4889652211249462	7170;1605;51422;9254	TPM3;DAG1;PRKAG2;CACNA2D2	0.07679625490555737	0.595856146469488	Human Diseases
path:hsa05225	Hepatocellular carcinoma	6	137	165	7246	0.043795620437956206	0.02277118410157328	1.9232913072329132	8322;7472;4233;7976;8503;5578	FZD4;WNT2;MET;FZD3;PIK3R3;PRKCA	0.09213159556397663	0.595856146469488	Human Diseases
path:hsa04912	GnRH signaling pathway	4	137	93	7246	0.029197080291970802	0.01283466740270494	2.2748606859744136	4214;5578;4215;2185	MAP3K1;PRKCA;MAP3K3;PTK2B	0.09898001472556354	0.595856146469488	Organismal Systems
path:hsa04370	VEGF signaling pathway	3	137	59	7246	0.021897810218978103	0.008142423406017113	2.6893480143511073	8503;5534;5578	PIK3R3;PPP3R1;PRKCA	0.10023819788956503	0.595856146469488	Environmental Information Processing
path:hsa05170	Human immunodeficiency virus 1 infection	7	137	211	7246	0.051094890510948905	0.029119514214739167	1.7546615006745772	164;59345;5534;2185;8503;5578;23118	AP1G1;GNB4;PPP3R1;PTK2B;PIK3R3;PRKCA;TAB2	0.104469685662882	0.595856146469488	Human Diseases
path:hsa05166	Human T-cell leukemia virus 1 infection	8	137	253	7246	0.058394160583941604	0.03491581562241237	1.6724272236807938	94241;8322;7472;5534;4214;7976;4215;8503	TP53INP1;FZD4;WNT2;PPP3R1;MAP3K1;FZD3;MAP3K3;PIK3R3	0.10596015084274468	0.595856146469488	Human Diseases
path:hsa04713	Circadian entrainment	4	137	96	7246	0.029197080291970802	0.013248688931824454	2.203771289537713	5578;59345;2977;51655	PRKCA;GNB4;GUCY1A2;RASD1	0.10799209083202584	0.595856146469488	Organismal Systems
path:hsa00062	Fatty acid elongation	2	137	30	7246	0.014598540145985401	0.004140215291195142	3.5260340632603406	51495;83401	HACD3;ELOVL3	0.10957254970294465	0.595856146469488	Metabolism
path:hsa04213	Longevity regulating pathway - multiple species	3	137	62	7246	0.021897810218978103	0.008556444935136628	2.559218271721215	8503;51422;2309	PIK3R3;PRKAG2;FOXO3	0.1120758476772957	0.595856146469488	Organismal Systems
path:hsa05152	Tuberculosis	6	137	175	7246	0.043795620437956206	0.024151255865304994	1.813388946819604	23365;2215;2214;5534;843;7421	ARHGEF12;FCGR3B;FCGR3A;PPP3R1;CASP10;VDR	0.11368712379504327	0.595856146469488	Human Diseases
path:hsa04710	Circadian rhythm	2	137	31	7246	0.014598540145985401	0.004278222467568314	3.4122910289616195	51422;6095	PRKAG2;RORA	0.11573640818670923	0.595856146469488	Organismal Systems
path:hsa05200	Pathways in cancer	14	137	523	7246	0.10218978102189781	0.07217775324316865	1.4158071764525268	59345;23365;7704;8322;7472;51684;7170;3570;1630;4233;3455;7976;8503;5578	GNB4;ARHGEF12;ZBTB16;FZD4;WNT2;SUFU;TPM3;IL6R;DCC;MET;IFNAR2;FZD3;PIK3R3;PRKCA	0.11714918796559096	0.595856146469488	Human Diseases
path:hsa04550	Signaling pathways regulating pluripotency of stem cells	5	137	139	7246	0.0364963503649635	0.019182997515870825	1.902536365068529	3398;8322;7472;7976;8503	ID2;FZD4;WNT2;FZD3;PIK3R3	0.12274684933766397	0.595856146469488	Cellular Processes
path:hsa04916	Melanogenesis	4	137	101	7246	0.029197080291970802	0.013938724813690313	2.094673700946737	5578;7976;8322;7472	PRKCA;FZD3;FZD4;WNT2	0.12379991722786692	0.595856146469488	Organismal Systems
path:hsa05230	Central carbon metabolism in cancer	3	137	65	7246	0.021897810218978103	0.008970466464256142	2.4411005053340817	8503;4233;51548	PIK3R3;MET;SIRT6	0.1244200759589277	0.595856146469488	Human Diseases
path:hsa05223	Non-small cell lung cancer	3	137	66	7246	0.021897810218978103	0.009108473640629312	2.4041141340411416	8503;5578;2309	PIK3R3;PRKCA;FOXO3	0.12864085900530353	0.595856146469488	Human Diseases
path:hsa05163	Human cytomegalovirus infection	7	137	223	7246	0.051094890510948905	0.030775600331217224	1.6602402540015055	59345;23365;5534;3570;2185;8503;5578	GNB4;ARHGEF12;PPP3R1;IL6R;PTK2B;PIK3R3;PRKCA	0.12917406002133452	0.595856146469488	Human Diseases
path:hsa04020	Calcium signaling pathway	6	137	182	7246	0.043795620437956206	0.025117306099917195	1.743643218095773	5534;814;2185;777;5578;2915	PPP3R1;CAMK4;PTK2B;CACNA1E;PRKCA;GRM5	0.13017516044937613	0.595856146469488	Environmental Information Processing
path:hsa05161	Hepatitis B	5	137	143	7246	0.0364963503649635	0.01973502622136351	1.8493185646470318	843;4214;2185;8503;5578	CASP10;MAP3K1;PTK2B;PIK3R3;PRKCA	0.13382351635005996	0.595856146469488	Human Diseases
path:hsa04130	SNARE interactions in vesicular transport	2	137	34	7246	0.014598540145985401	0.004692243996687827	3.1112065264061832	143187;8674	VTI1A;VAMP4	0.13472425250160475	0.595856146469488	Genetic Information Processing
path:hsa05031	Amphetamine addiction	3	137	68	7246	0.021897810218978103	0.009384487993375655	2.3334048948046373	5534;5578;814	PPP3R1;PRKCA;CAMK4	0.13723300326510773	0.595856146469488	Human Diseases
path:hsa05211	Renal cell carcinoma	3	137	69	7246	0.021897810218978103	0.009522495169748827	2.2995874325610917	8503;4233;5906	PIK3R3;MET;RAP1A	0.14160152545564444	0.595856146469488	Human Diseases
path:hsa04122	Sulfur relay system	1	137	8	7246	0.0072992700729927005	0.0011040574109853713	6.611313868613139	81605	URM1	0.14168023674690908	0.595856146469488	Genetic Information Processing
path:hsa04062	Chemokine signaling pathway	6	137	187	7246	0.043795620437956206	0.02580734198178305	1.6970217416761	59345;5906;2185;8503;2309;10663	GNB4;RAP1A;PTK2B;PIK3R3;FOXO3;CXCR6	0.14262296888973122	0.595856146469488	Organismal Systems
path:hsa05140	Leishmaniasis	3	137	70	7246	0.021897810218978103	0.009660502346121999	2.266736183524505	2214;2215;23118	FCGR3A;FCGR3B;TAB2	0.1460164529574193	0.595856146469488	Human Diseases
path:hsa04917	Prolactin signaling pathway	3	137	70	7246	0.021897810218978103	0.009660502346121999	2.266736183524505	8503;9306;2309	PIK3R3;SOCS6;FOXO3	0.1460164529574193	0.595856146469488	Organismal Systems
path:hsa04662	B cell receptor signaling pathway	3	137	70	7246	0.021897810218978103	0.009660502346121999	2.266736183524505	8503;5534;118788	PIK3R3;PPP3R1;PIK3AP1	0.1460164529574193	0.595856146469488	Organismal Systems
path:hsa05226	Gastric cancer	5	137	148	7246	0.0364963503649635	0.020425062103229367	1.786841586111659	8322;7472;4233;7976;8503	FZD4;WNT2;MET;FZD3;PIK3R3	0.1482775664025454	0.595856146469488	Human Diseases
path:hsa04145	Phagosome	5	137	148	7246	0.0364963503649635	0.020425062103229367	1.786841586111659	523;2215;2214;4481;23673	ATP6V1A;FCGR3B;FCGR3A;MSR1;STX12	0.1482775664025454	0.595856146469488	Cellular Processes
path:hsa05206	MicroRNAs in cancer	5	137	150	7246	0.0364963503649635	0.02070107645597571	1.76301703163017	10642;4233;131405;7976;5578	IGF2BP1;MET;TRIM71;FZD3;PRKCA	0.1542400351319565	0.6035977525131186	Human Diseases
path:hsa04670	Leukocyte transendothelial migration	4	137	112	7246	0.029197080291970802	0.015456803753795198	1.8889468196037538	8503;5578;2185;5906	PIK3R3;PRKCA;PTK2B;RAP1A	0.161726535866271	0.6035977525131186	Organismal Systems
path:hsa04725	Cholinergic synapse	4	137	112	7246	0.029197080291970802	0.015456803753795198	1.8889468196037538	8503;5578;59345;814	PIK3R3;PRKCA;GNB4;CAMK4	0.161726535866271	0.6035977525131186	Organismal Systems
path:hsa00562	Inositol phosphate metabolism	3	137	74	7246	0.021897810218978103	0.010212531051614683	2.144209903333991	253430;22908;8396	IPMK;SACM1L;PIP4K2B	0.1641118313284516	0.6035977525131186	Metabolism
path:hsa04260	Cardiac muscle contraction	3	137	74	7246	0.021897810218978103	0.010212531051614683	2.144209903333991	7170;10479;9254	TPM3;SLC9A6;CACNA2D2	0.1641118313284516	0.6035977525131186	Organismal Systems
path:hsa05165	Human papillomavirus infection	9	137	339	7246	0.06569343065693431	0.04678443279050511	1.4041728570505783	5529;523;8322;7472;1740;3455;7976;8503;84441	PPP2R5E;ATP6V1A;FZD4;WNT2;DLG2;IFNAR2;FZD3;PIK3R3;MAML2	0.19144907568093084	0.6784112056670499	Human Diseases
path:hsa04611	Platelet activation	4	137	123	7246	0.029197080291970802	0.016974882693900083	1.7200166162245563	8503;23365;2977;5906	PIK3R3;ARHGEF12;GUCY1A2;RAP1A	0.20330426224975406	0.6784112056670499	Organismal Systems
path:hsa03013	RNA transport	5	137	166	7246	0.0364963503649635	0.022909191277946453	1.5930876791838888	8672;1974;10556;1982;5411	EIF4G3;EIF4A2;RPP30;EIF4G2;PNN	0.2052638140564301	0.6784112056670499	Genetic Information Processing
path:hsa04114	Oocyte meiosis	4	137	124	7246	0.029197080291970802	0.017112889870273255	1.7061455144808098	5529;5534;80315;7532	PPP2R5E;PPP3R1;CPEB4;YWHAG	0.2072348907282496	0.6784112056670499	Cellular Processes
path:hsa04930	Type II diabetes mellitus	2	137	46	7246	0.014598540145985401	0.006348330113165885	2.2995874325610917	8503;777	PIK3R3;CACNA1E	0.21581467905765264	0.6784112056670499	Human Diseases
path:hsa04012	ErbB signaling pathway	3	137	85	7246	0.021897810218978103	0.011730609991719569	1.86672391584371	8503;5578;2069	PIK3R3;PRKCA;EREG	0.21685279634341736	0.6784112056670499	Environmental Information Processing
path:hsa04530	Tight junction	5	137	170	7246	0.0364963503649635	0.023461219983439138	1.5556032632030914	51422;1740;5906;4214;23327	PRKAG2;DLG2;RAP1A;MAP3K1;NEDD4L	0.2188305068778589	0.6784112056670499	Cellular Processes
path:hsa05210	Colorectal cancer	3	137	86	7246	0.021897810218978103	0.01186861716809274	1.8450178237990156	8503;2069;1630	PIK3R3;EREG;DCC	0.22182035312170265	0.6784112056670499	Human Diseases
path:hsa00565	Ether lipid metabolism	2	137	47	7246	0.014598540145985401	0.006486337289539056	2.250660040378941	5048;5049	PAFAH1B1;PAFAH1B2	0.2227986441882014	0.6784112056670499	Metabolism
path:hsa04961	Endocrine and other factor-regulated calcium reabsorption	2	137	47	7246	0.014598540145985401	0.006486337289539056	2.250660040378941	5578;7421	PRKCA;VDR	0.2227986441882014	0.6784112056670499	Organismal Systems
path:hsa04540	Gap junction	3	137	88	7246	0.021897810218978103	0.012144631520839083	1.8030856005308562	5578;2977;2915	PRKCA;GUCY1A2;GRM5	0.23182346907778967	0.6784112056670499	Cellular Processes
path:hsa05162	Measles	4	137	131	7246	0.029197080291970802	0.018078940104885453	1.6149774335543545	8503;3455;940;23118	PIK3R3;IFNAR2;CD28;TAB2	0.2353341027599003	0.6784112056670499	Human Diseases
path:hsa04728	Dopaminergic synapse	4	137	131	7246	0.029197080291970802	0.018078940104885453	1.6149774335543545	5529;5578;3800;59345	PPP2R5E;PRKCA;KIF5C;GNB4	0.2353341027599003	0.6784112056670499	Organismal Systems
path:hsa04270	Vascular smooth muscle contraction	4	137	131	7246	0.029197080291970802	0.018078940104885453	1.6149774335543545	4660;5578;23365;2977	PPP1R12B;PRKCA;ARHGEF12;GUCY1A2	0.2353341027599003	0.6784112056670499	Organismal Systems
path:hsa05414	Dilated cardiomyopathy (DCM)	3	137	89	7246	0.021897810218978103	0.012282638697212255	1.7828262117608464	7170;1605;9254	TPM3;DAG1;CACNA2D2	0.23685648669880602	0.6784112056670499	Human Diseases
path:hsa04068	FoxO signaling pathway	4	137	132	7246	0.029197080291970802	0.018216947281258625	1.6027427560274277	80854;8503;51422;2309	SETD7;PIK3R3;PRKAG2;FOXO3	0.2394237711674353	0.6784112056670499	Environmental Information Processing
path:hsa04666	Fc gamma R-mediated phagocytosis	3	137	90	7246	0.021897810218978103	0.012420645873585427	1.7630170316301703	2214;8503;5578	FCGR3A;PIK3R3;PRKCA	0.24190880677374732	0.6784112056670499	Organismal Systems
path:hsa05110	Vibrio cholerae infection	2	137	50	7246	0.014598540145985401	0.00690035881865857	2.1156204379562045	523;5578	ATP6V1A;PRKCA	0.24384611420970748	0.6784112056670499	Human Diseases
path:hsa05032	Morphine addiction	3	137	91	7246	0.021897810218978103	0.012558653049958598	1.743643218095773	5578;59345;5150	PRKCA;GNB4;PDE7A	0.24697919468984764	0.6784112056670499	Human Diseases
path:hsa03015	mRNA surveillance pathway	3	137	91	7246	0.021897810218978103	0.012558653049958598	1.743643218095773	5529;9887;5411	PPP2R5E;SMG7;PNN	0.24697919468984764	0.6784112056670499	Genetic Information Processing
path:hsa04120	Ubiquitin mediated proteolysis	4	137	136	7246	0.029197080291970802	0.01876897598675131	1.5556032632030916	4214;6477;7323;23327	MAP3K1;SIAH1;UBE2D3;NEDD4L	0.2559445539168518	0.6883451319767993	Genetic Information Processing
path:hsa05150	Staphylococcus aureus infection	2	137	52	7246	0.014598540145985401	0.0071763731714049135	2.034250421111735	2214;2215	FCGR3A;FCGR3B	0.2579272749700435	0.6883451319767993	Human Diseases
path:hsa04371	Apelin signaling pathway	4	137	137	7246	0.029197080291970802	0.01890698316312448	1.5442484948585433	59345;51422;10891;814	GNB4;PRKAG2;PPARGC1A;CAMK4	0.2601119853552882	0.6883451319767993	Environmental Information Processing
path:hsa04723	Retrograde endocannabinoid signaling	4	137	141	7246	0.029197080291970802	0.01945901186861717	1.5004400269192937	5578;59345;4698;2915	PRKCA;GNB4;NDUFA5;GRM5	0.27691113643955445	0.6886743054066069	Organismal Systems
path:hsa00120	Primary bile acid biosynthesis	1	137	17	7246	0.0072992700729927005	0.0023461219983439137	3.1112065264061832	23600	AMACR	0.27737029506874855	0.6886743054066069	Metabolism
path:hsa05016	Huntington disease	5	137	187	7246	0.0364963503649635	0.02580734198178305	1.414184784730083	25942;10891;4698;23186;2915	SIN3A;PPARGC1A;NDUFA5;RCOR1;GRM5	0.2792155214680389	0.6886743054066069	Human Diseases
path:hsa04261	Adrenergic signaling in cardiomyocytes	4	137	144	7246	0.029197080291970802	0.019873033397736682	1.4691808596918086	5529;7170;5578;9254	PPP2R5E;TPM3;PRKCA;CACNA2D2	0.28962848527707363	0.6886743054066069	Organismal Systems
path:hsa04066	HIF-1 signaling pathway	3	137	100	7246	0.021897810218978103	0.01380071763731714	1.5867153284671534	8503;5578;3570	PIK3R3;PRKCA;IL6R	0.29322974068536956	0.6886743054066069	Environmental Information Processing
path:hsa04932	Non-alcoholic fatty liver disease (NAFLD)	4	137	145	7246	0.029197080291970802	0.020011040574109854	1.4590485779008304	8503;51422;3570;4698	PIK3R3;PRKAG2;IL6R;NDUFA5	0.2938867130516662	0.6886743054066069	Human Diseases
path:hsa04072	Phospholipase D signaling pathway	4	137	145	7246	0.029197080291970802	0.020011040574109854	1.4590485779008304	8503;5578;2185;2915	PIK3R3;PRKCA;PTK2B;GRM5	0.2938867130516662	0.6886743054066069	Environmental Information Processing
path:hsa04660	T cell receptor signaling pathway	3	137	101	7246	0.021897810218978103	0.013938724813690313	1.5710052757100528	8503;5534;940	PIK3R3;PPP3R1;CD28	0.2984163679326708	0.6886743054066069	Organismal Systems
path:hsa05213	Endometrial cancer	2	137	58	7246	0.014598540145985401	0.008004416229643941	1.8238107223760383	8503;2309	PIK3R3;FOXO3	0.30017056807754816	0.6886743054066069	Human Diseases
path:hsa05224	Breast cancer	4	137	147	7246	0.029197080291970802	0.020287054926856198	1.4391975768409553	8503;7976;8322;7472	PIK3R3;FZD3;FZD4;WNT2	0.30242812164869176	0.6886743054066069	Human Diseases
path:hsa04620	Toll-like receptor signaling pathway	3	137	102	7246	0.021897810218978103	0.014076731990063483	1.5556032632030916	8503;3455;23118	PIK3R3;IFNAR2;TAB2	0.3036085384980112	0.6886743054066069	Organismal Systems
path:hsa00531	Glycosaminoglycan degradation	1	137	19	7246	0.0072992700729927005	0.002622136351090257	2.7837111025739527	3423	IDS	0.3045023711664929	0.6886743054066069	Metabolism
path:hsa00100	Steroid biosynthesis	1	137	19	7246	0.0072992700729927005	0.002622136351090257	2.7837111025739527	51478	HSD17B7	0.3045023711664929	0.6886743054066069	Metabolism
path:hsa00310	Lysine degradation	2	137	59	7246	0.014598540145985401	0.008142423406017113	1.7928986762340713	80854;4297	SETD7;KMT2A	0.3071857389603092	0.6886743054066069	Metabolism
path:hsa04922	Glucagon signaling pathway	3	137	103	7246	0.021897810218978103	0.014214739166436655	1.540500318900149	5534;51422;10891	PPP3R1;PRKAG2;PPARGC1A	0.3088052151432769	0.6886743054066069	Organismal Systems
path:hsa04625	C-type lectin receptor signaling pathway	3	137	104	7246	0.021897810218978103	0.014352746342809827	1.5256878158338012	8503;5534;23365	PIK3R3;PPP3R1;ARHGEF12	0.31400537812029683	0.6886743054066069	Organismal Systems
path:hsa04730	Long-term depression	2	137	60	7246	0.014598540145985401	0.008280430582390284	1.7630170316301703	5578;2977	PRKCA;GUCY1A2	0.314187816752323	0.6886743054066069	Organismal Systems
path:hsa04659	Th17 cell differentiation	3	137	105	7246	0.021897810218978103	0.014490753519182997	1.5111574556830032	5534;6095;3570	PPP3R1;RORA;IL6R	0.3192080252418034	0.6926814147747135	Organismal Systems
path:hsa04510	Focal adhesion	5	137	199	7246	0.0364963503649635	0.02746342809826111	1.3289073102739977	4660;5906;4233;8503;5578	PPP1R12B;RAP1A;MET;PIK3R3;PRKCA	0.32370927138044725	0.6954941771243273	Cellular Processes
path:hsa04931	Insulin resistance	3	137	107	7246	0.021897810218978103	0.01476676787192934	1.482911521931919	8503;51422;10891	PIK3R3;PRKAG2;PPARGC1A	0.3296168512380518	0.701243693320169	Human Diseases
path:hsa04668	TNF signaling pathway	3	137	110	7246	0.021897810218978103	0.015180789401048854	1.442468480424685	8503;843;23118	PIK3R3;CASP10;TAB2	0.3452246811617875	0.7161027998182099	Environmental Information Processing
path:hsa04137	Mitophagy - animal	2	137	65	7246	0.014598540145985401	0.008970466464256142	1.627400336889388	64786;2309	TBC1D15;FOXO3	0.3489344689462194	0.7161027998182099	Cellular Processes
path:hsa04924	Renin secretion	2	137	65	7246	0.014598540145985401	0.008970466464256142	1.627400336889388	5534;2977	PPP3R1;GUCY1A2	0.3489344689462194	0.7161027998182099	Organismal Systems
path:hsa04218	Cellular senescence	4	137	158	7246	0.029197080291970802	0.021805133866961084	1.339000277187471	8503;5534;204851;2309	PIK3R3;PPP3R1;HIPK1;FOXO3	0.3498013676531348	0.7161027998182099	Cellular Processes
path:hsa05221	Acute myeloid leukemia	2	137	66	7246	0.014598540145985401	0.009108473640629312	1.6027427560274277	8503;7704	PIK3R3;ZBTB16	0.35581864425973464	0.7170725111008632	Human Diseases
path:hsa04664	Fc epsilon RI signaling pathway	2	137	67	7246	0.014598540145985401	0.009246480817002484	1.5788212223553764	8503;5578	PIK3R3;PRKCA	0.362677300774054	0.7170725111008632	Organismal Systems
path:hsa04630	Jak-STAT signaling pathway	4	137	162	7246	0.029197080291970802	0.02235716257245377	1.3059385419482743	8503;9306;3570;3455	PIK3R3;SOCS6;IL6R;IFNAR2	0.3670968131812103	0.7170725111008632	Environmental Information Processing
path:hsa00534	Glycosaminoglycan biosynthesis - heparan sulfate / heparin	1	137	24	7246	0.0072992700729927005	0.0033121722329561135	2.203771289537713	3340	NDST1	0.3679885602586975	0.7170725111008632	Metabolism
path:hsa05120	Epithelial cell signaling in Helicobacter pylori infection	2	137	68	7246	0.014598540145985401	0.009384487993375655	1.5556032632030916	523;4233	ATP6V1A;MET	0.36950894614954394	0.7170725111008632	Human Diseases
path:hsa04920	Adipocytokine signaling pathway	2	137	69	7246	0.014598540145985401	0.009522495169748827	1.533058288374061	51422;10891	PRKAG2;PPARGC1A	0.3763121527360719	0.7170725111008632	Organismal Systems
path:hsa04810	Regulation of actin cytoskeleton	5	137	213	7246	0.0364963503649635	0.02939552856748551	1.2415612898804014	23365;4660;8396;8503;55740	ARHGEF12;PPP1R12B;PIP4K2B;PIK3R3;ENAH	0.37653002392242824	0.7170725111008632	Cellular Processes
path:hsa04622	RIG-I-like receptor signaling pathway	2	137	70	7246	0.014598540145985401	0.009660502346121999	1.511157455683003	4214;843	MAP3K1;CASP10	0.3830855556723765	0.7170725111008632	Organismal Systems
path:hsa04071	Sphingolipid signaling pathway	3	137	118	7246	0.021897810218978103	0.016284846812034227	1.3446740071755536	5529;8503;5578	PPP2R5E;PIK3R3;PRKCA	0.3866446370893835	0.7170725111008632	Environmental Information Processing
path:hsa05214	Glioma	2	137	71	7246	0.014598540145985401	0.009798509522495169	1.489873547856482	8503;5578	PIK3R3;PRKCA	0.3898278510545651	0.7170725111008632	Human Diseases
path:hsa05218	Melanoma	2	137	72	7246	0.014598540145985401	0.009936516698868341	1.4691808596918086	8503;4233	PIK3R3;MET	0.39653779415715945	0.7170725111008632	Human Diseases
path:hsa04115	p53 signaling pathway	2	137	72	7246	0.014598540145985401	0.009936516698868341	1.4691808596918086	143686;6477	SESN3;SIAH1	0.39653779415715945	0.7170725111008632	Cellular Processes
path:hsa05412	Arrhythmogenic right ventricular cardiomyopathy (ARVC)	2	137	72	7246	0.014598540145985401	0.009936516698868341	1.4691808596918086	1605;9254	DAG1;CACNA2D2	0.39653779415715945	0.7170725111008632	Human Diseases
path:hsa04520	Adherens junction	2	137	72	7246	0.014598540145985401	0.009936516698868341	1.4691808596918086	5795;4233	PTPRJ;MET	0.39653779415715945	0.7170725111008632	Cellular Processes
path:hsa04966	Collecting duct acid secretion	1	137	27	7246	0.0072992700729927005	0.003726193762075628	1.9589078129224113	523	ATP6V1A	0.4032827927644826	0.7232426944619232	Organismal Systems
path:hsa05100	Bacterial invasion of epithelial cells	2	137	74	7246	0.014598540145985401	0.010212531051614683	1.4294732688893272	8503;4233	PIK3R3;MET	0.4098559300883228	0.7290060395833282	Human Diseases
path:hsa04110	Cell cycle	3	137	124	7246	0.021897810218978103	0.017112889870273255	1.2796091358606074	5885;7029;7532	RAD21;TFDP2;YWHAG	0.4173264254830151	0.736258815689547	Cellular Processes
path:hsa03018	RNA degradation	2	137	79	7246	0.014598540145985401	0.010902566933480542	1.339000277187471	25804;7832	LSM4;BTG2	0.4425086166751791	0.7586699836794586	Genetic Information Processing
path:hsa05034	Alcoholism	4	137	180	7246	0.029197080291970802	0.024841291747170854	1.1753446877534468	4915;59345;814;5569	NTRK2;GNB4;CAMK4;PKIA	0.4442572775472737	0.7586699836794586	Human Diseases
path:hsa03020	RNA polymerase	1	137	31	7246	0.0072992700729927005	0.004278222467568314	1.7061455144808098	84172	POLR1B	0.4473157366739528	0.7586699836794586	Genetic Information Processing
path:hsa04926	Relaxin signaling pathway	3	137	130	7246	0.021897810218978103	0.017940932928512284	1.2205502526670409	8503;5578;59345	PIK3R3;PRKCA;GNB4	0.44751040511968065	0.7586699836794586	Organismal Systems
path:hsa05322	Systemic lupus erythematosus	3	137	130	7246	0.021897810218978103	0.017940932928512284	1.2205502526670409	2214;940;2215	FCGR3A;CD28;FCGR3B	0.44751040511968065	0.7586699836794586	Human Diseases
path:hsa03008	Ribosome biogenesis in eukaryotes	2	137	81	7246	0.014598540145985401	0.011178581286226884	1.3059385419482743	27341;10556	RRP7A;RPP30	0.4552931721862753	0.7642544321142659	Genetic Information Processing
path:hsa04512	ECM-receptor interaction	2	137	82	7246	0.014598540145985401	0.011316588462600054	1.2900124621684173	1605;9899	DAG1;SV2B	0.46162295986703894	0.7642544321142659	Environmental Information Processing
path:hsa04146	Peroxisome	2	137	83	7246	0.014598540145985401	0.011454595638973226	1.274470143347111	23600;8800	AMACR;PEX11A	0.4679101405728241	0.7642544321142659	Cellular Processes
path:hsa03410	Base excision repair	1	137	33	7246	0.0072992700729927005	0.004554236820314656	1.6027427560274277	3146	HMGB1	0.4681068717697042	0.7642544321142659	Genetic Information Processing
path:hsa05167	Kaposi sarcoma-associated herpesvirus infection	4	137	186	7246	0.029197080291970802	0.02566933480540988	1.1374303429872068	8503;5534;3455;59345	PIK3R3;PPP3R1;IFNAR2;GNB4	0.4694323627121848	0.7642544321142659	Human Diseases
path:hsa05020	Prion diseases	1	137	34	7246	0.0072992700729927005	0.004692243996687827	1.5556032632030916	4684	NCAM1	0.4782093753819373	0.7642544321142659	Human Diseases
path:hsa05143	African trypanosomiasis	1	137	34	7246	0.0072992700729927005	0.004692243996687827	1.5556032632030916	5578	PRKCA	0.4782093753819373	0.7642544321142659	Human Diseases
path:hsa04910	Insulin signaling pathway	3	137	137	7246	0.021897810218978103	0.01890698316312448	1.1581863711439075	8503;51422;10891	PIK3R3;PRKAG2;PPARGC1A	0.4819244288420439	0.7642544321142659	Organismal Systems
path:hsa05323	Rheumatoid arthritis	2	137	86	7246	0.014598540145985401	0.01186861716809274	1.230011882532677	523;940	ATP6V1A;CD28	0.486509651015816	0.7642544321142659	Human Diseases
path:hsa05330	Allograft rejection	1	137	35	7246	0.0072992700729927005	0.004830251173060999	1.511157455683003	940	CD28	0.4881213714360718	0.7642544321142659	Human Diseases
path:hsa04727	GABAergic synapse	2	137	88	7246	0.014598540145985401	0.012144631520839083	1.2020570670205706	5578;59345	PRKCA;GNB4	0.4986852478596322	0.7642544321142659	Organismal Systems
path:hsa04514	Cell adhesion molecules (CAMs)	3	137	142	7246	0.021897810218978103	0.019597019044990338	1.1174051608923616	4684;23705;940	NCAM1;CADM1;CD28	0.505887588805704	0.7642544321142659	Environmental Information Processing
path:hsa05332	Graft-versus-host disease	1	137	37	7246	0.0072992700729927005	0.005106265525807342	1.4294732688893272	940	CD28	0.5073880408735106	0.7642544321142659	Human Diseases
path:hsa05216	Thyroid cancer	1	137	37	7246	0.0072992700729927005	0.005106265525807342	1.4294732688893272	7170	TPM3	0.5073880408735106	0.7642544321142659	Human Diseases
path:hsa04658	Th1 and Th2 cell differentiation	2	137	90	7246	0.014598540145985401	0.012420645873585427	1.1753446877534468	5534;84441	PPP3R1;MAML2	0.5106769246846478	0.7642544321142659	Organismal Systems
path:hsa04974	Protein digestion and absorption	2	137	90	7246	0.014598540145985401	0.012420645873585427	1.1753446877534468	3769;23428	KCNJ13;SLC7A8	0.5106769246846478	0.7642544321142659	Organismal Systems
path:hsa04970	Salivary secretion	2	137	90	7246	0.014598540145985401	0.012420645873585427	1.1753446877534468	5578;2977	PRKCA;GUCY1A2	0.5106769246846478	0.7642544321142659	Organismal Systems
path:hsa05169	Epstein-Barr virus infection	4	137	198	7246	0.029197080291970802	0.027325420921887937	1.0684951706849517	8503;3455;25942;23118	PIK3R3;IFNAR2;SIN3A;TAB2	0.5184743464796363	0.7706091314115142	Human Diseases
path:hsa04024	cAMP signaling pathway	4	137	199	7246	0.029197080291970802	0.02746342809826111	1.063125848219198	8503;2696;814;5906	PIK3R3;GIPR;CAMK4;RAP1A	0.5224695275068911	0.7712645406054107	Environmental Information Processing
path:hsa05146	Amoebiasis	2	137	95	7246	0.014598540145985401	0.013110681755451284	1.1134844410295812	8503;5578	PIK3R3;PRKCA	0.5398305160325921	0.777170020211256	Human Diseases
path:hsa04940	Type I diabetes mellitus	1	137	41	7246	0.0072992700729927005	0.005658294231300027	1.2900124621684173	940	CD28	0.5437878447732492	0.777170020211256	Human Diseases
path:hsa04925	Aldosterone synthesis and secretion	2	137	96	7246	0.014598540145985401	0.013248688931824454	1.1018856447688565	5578;814	PRKCA;CAMK4	0.5455171224195434	0.777170020211256	Organismal Systems
path:hsa04015	Rap1 signaling pathway	4	137	206	7246	0.029197080291970802	0.02842947833287331	1.0270002126000992	8503;4233;5578;5906	PIK3R3;MET;PRKCA;RAP1A	0.5499906233529509	0.777170020211256	Environmental Information Processing
path:hsa05215	Prostate cancer	2	137	97	7246	0.014598540145985401	0.013386696108197626	1.090525998946497	8503;2078	PIK3R3;ERG	0.5511550881276472	0.777170020211256	Human Diseases
path:hsa04972	Pancreatic secretion	2	137	98	7246	0.014598540145985401	0.013524703284570798	1.0793981826307164	5578;5906	PRKCA;RAP1A	0.5567442076342123	0.777170020211256	Organismal Systems
path:hsa05231	Choline metabolism in cancer	2	137	99	7246	0.014598540145985401	0.013662710460943969	1.0684951706849517	8503;5578	PIK3R3;PRKCA	0.562284300337176	0.777170020211256	Human Diseases
path:hsa04914	Progesterone-mediated oocyte maturation	2	137	99	7246	0.014598540145985401	0.013662710460943969	1.0684951706849517	8503;80315	PIK3R3;CPEB4	0.562284300337176	0.777170020211256	Organismal Systems
path:hsa04750	Inflammatory mediator regulation of TRP channels	2	137	99	7246	0.014598540145985401	0.013662710460943969	1.0684951706849517	8503;5578	PIK3R3;PRKCA	0.562284300337176	0.777170020211256	Organismal Systems
path:hsa04933	AGE-RAGE signaling pathway in diabetic complications	2	137	99	7246	0.014598540145985401	0.013662710460943969	1.0684951706849517	8503;5578	PIK3R3;PRKCA	0.562284300337176	0.777170020211256	Human Diseases
path:hsa04973	Carbohydrate digestion and absorption	1	137	44	7246	0.0072992700729927005	0.006072315760419542	1.2020570670205706	8503	PIK3R3	0.5693236601223054	0.7819192040920271	Organismal Systems
path:hsa04672	Intestinal immune network for IgA production	1	137	46	7246	0.0072992700729927005	0.006348330113165885	1.1497937162805458	940	CD28	0.5855540096489011	0.7865805911517186	Organismal Systems
path:hsa04714	Thermogenesis	4	137	216	7246	0.029197080291970802	0.029809550096605023	0.9794539064612057	51422;10891;4698;51548	PRKAG2;PPARGC1A;NDUFA5;SIRT6	0.5878421103936994	0.7865805911517186	Organismal Systems
path:hsa04340	Hedgehog signaling pathway	1	137	47	7246	0.0072992700729927005	0.006486337289539056	1.1253300201894705	51684	SUFU	0.5934399958475249	0.7865805911517186	Environmental Information Processing
path:hsa00600	Sphingolipid metabolism	1	137	47	7246	0.0072992700729927005	0.006486337289539056	1.1253300201894705	9331	B4GALT6	0.5934399958475249	0.7865805911517186	Metabolism
path:hsa04928	Parathyroid hormone synthesis, secretion and action	2	137	106	7246	0.014598540145985401	0.01462876069555617	0.9979341688472662	5578;7421	PRKCA;VDR	0.5996818780455957	0.7865805911517186	Organismal Systems
path:hsa04330	Notch signaling pathway	1	137	48	7246	0.0072992700729927005	0.006624344465912227	1.1018856447688565	84441	MAML2	0.6011770038488544	0.7865805911517186	Environmental Information Processing
path:hsa00280	Valine, leucine and isoleucine degradation	1	137	48	7246	0.0072992700729927005	0.006624344465912227	1.1018856447688565	3712	IVD	0.6011770038488544	0.7865805911517186	Metabolism
path:hsa04913	Ovarian steroidogenesis	1	137	49	7246	0.0072992700729927005	0.006762351642285399	1.0793981826307164	51478	HSD17B7	0.6087678277530921	0.7865805911517186	Organismal Systems
path:hsa05144	Malaria	1	137	49	7246	0.0072992700729927005	0.006762351642285399	1.0793981826307164	4233	MET	0.6087678277530921	0.7865805911517186	Human Diseases
path:hsa04979	Cholesterol metabolism	1	137	50	7246	0.0072992700729927005	0.00690035881865857	1.0578102189781022	4043	LRPAP1	0.6162152096580285	0.7865805911517186	Organismal Systems
path:hsa05014	Amyotrophic lateral sclerosis (ALS)	1	137	50	7246	0.0072992700729927005	0.00690035881865857	1.0578102189781022	5534	PPP3R1	0.6162152096580285	0.7865805911517186	Human Diseases
path:hsa05320	Autoimmune thyroid disease	1	137	50	7246	0.0072992700729927005	0.00690035881865857	1.0578102189781022	940	CD28	0.6162152096580285	0.7865805911517186	Human Diseases
path:hsa04978	Mineral absorption	1	137	51	7246	0.0072992700729927005	0.0070383659950317414	1.0370688421353944	7421	VDR	0.6235218406030013	0.7877928101815744	Organismal Systems
path:hsa05164	Influenza A	3	137	169	7246	0.021897810218978103	0.02332321280706597	0.9388848097438777	8503;5578;3455	PIK3R3;PRKCA;IFNAR2	0.6244256375632756	0.7877928101815744	Human Diseases
path:hsa04726	Serotonergic synapse	2	137	113	7246	0.014598540145985401	0.015594810930168368	0.9361152380337188	5578;59345	PRKCA;GNB4	0.6346490481952094	0.7960626789500603	Organismal Systems
path:hsa00230	Purine metabolism	3	137	174	7246	0.021897810218978103	0.024013248688931826	0.9119053611880191	84172;2977;5150	POLR1B;GUCY1A2;PDE7A	0.6441485219840525	0.799333005770799	Metabolism
path:hsa04923	Regulation of lipolysis in adipocytes	1	137	54	7246	0.0072992700729927005	0.007452387524151256	0.9794539064612057	8503	PIK3R3	0.6446233917506443	0.799333005770799	Organismal Systems
path:hsa05130	Pathogenic Escherichia coli infection	1	137	55	7246	0.0072992700729927005	0.007590394700524427	0.9616456536164566	5578	PRKCA	0.6513929405998674	0.8031378869896092	Human Diseases
path:hsa00190	Oxidative phosphorylation	2	137	120	7246	0.014598540145985401	0.016560861164780567	0.8815085158150852	523;4698	ATP6V1A;NDUFA5	0.6672044220269178	0.8179850823719839	Metabolism
path:hsa04142	Lysosome	2	137	123	7246	0.014598540145985401	0.016974882693900083	0.8600083081122781	164;3423	AP1G1;IDS	0.6804303045015399	0.8239074447318611	Cellular Processes
path:hsa00140	Steroid hormone biosynthesis	1	137	60	7246	0.0072992700729927005	0.008280430582390284	0.8815085158150852	51478	HSD17B7	0.6833676560638744	0.8239074447318611	Metabolism
path:hsa04144	Endocytosis	4	137	244	7246	0.029197080291970802	0.03367375103505382	0.867057556539428	147179;3800;116987;23327	WIPF2;KIF5C;AGAP1;NEDD4L	0.6834255301923271	0.8239074447318611	Cellular Processes
path:hsa04721	Synaptic vesicle cycle	1	137	63	7246	0.0072992700729927005	0.008694452111509798	0.8395319198238906	523	ATP6V1A	0.7011366608998666	0.831862998538633	Organismal Systems
path:hsa05321	Inflammatory bowel disease (IBD)	1	137	63	7246	0.0072992700729927005	0.008694452111509798	0.8395319198238906	6095	RORA	0.7011366608998666	0.831862998538633	Human Diseases
path:hsa04140	Autophagy - animal	2	137	128	7246	0.014598540145985401	0.01766491857576594	0.8264142335766423	8503;3146	PIK3R3;HMGB1	0.7015250172007826	0.831862998538633	Cellular Processes
path:hsa05160	Hepatitis C	2	137	131	7246	0.014598540145985401	0.018078940104885453	0.8074887167771773	8503;3455	PIK3R3;IFNAR2	0.7136234175445968	0.8416102261259647	Human Diseases
path:hsa03040	Spliceosome	2	137	133	7246	0.014598540145985401	0.018354954457631797	0.7953460293068437	153527;25804	ZMAT2;LSM4	0.7214607633280695	0.8460889864102279	Genetic Information Processing
path:hsa03010	Ribosome	2	137	134	7246	0.014598540145985401	0.01849296163400497	0.7894106111776882	65003;51263	MRPL11;MRPL30	0.7253118085360811	0.8460889864102279	Genetic Information Processing
path:hsa04210	Apoptosis	2	137	135	7246	0.014598540145985401	0.01863096881037814	0.7835631251689645	8503;843	PIK3R3;CASP10	0.7291181587959107	0.8460889864102279	Cellular Processes
path:hsa01524	Platinum drug resistance	1	137	71	7246	0.0072992700729927005	0.009798509522495169	0.744936773928241	8503	PIK3R3	0.7438266875563561	0.8585659106368577	Human Diseases
path:hsa04918	Thyroid hormone synthesis	1	137	74	7246	0.0072992700729927005	0.010212531051614683	0.7147366344446636	5578	PRKCA	0.758224427865568	0.8621713350274233	Organismal Systems
path:hsa03320	PPAR signaling pathway	1	137	74	7246	0.0072992700729927005	0.010212531051614683	0.7147366344446636	79966	SCD5	0.758224427865568	0.8621713350274233	Organismal Systems
path:hsa05212	Pancreatic cancer	1	137	75	7246	0.0072992700729927005	0.010350538227987855	0.7052068126520681	8503	PIK3R3	0.7628428402085957	0.8621713350274233	Human Diseases
path:hsa04971	Gastric acid secretion	1	137	75	7246	0.0072992700729927005	0.010350538227987855	0.7052068126520681	5578	PRKCA	0.7628428402085957	0.8621713350274233	Organismal Systems
path:hsa05220	Chronic myeloid leukemia	1	137	76	7246	0.0072992700729927005	0.010488545404361027	0.6959277756434882	8503	PIK3R3	0.7673736631020032	0.8627983673219414	Human Diseases
path:hsa04610	Complement and coagulation cascades	1	137	79	7246	0.0072992700729927005	0.010902566933480542	0.6695001385937355	2157	F8	0.780456933120284	0.8729853324077403	Organismal Systems
path:hsa04350	TGF-beta signaling pathway	1	137	84	7246	0.0072992700729927005	0.011592602815346398	0.6296489398679179	3398	ID2	0.8006585947275782	0.8846082884504126	Environmental Information Processing
path:hsa04911	Insulin secretion	1	137	85	7246	0.0072992700729927005	0.011730609991719569	0.6222413052812366	5578	PRKCA	0.8044717436500218	0.8846082884504126	Organismal Systems
path:hsa04217	Necroptosis	2	137	162	7246	0.014598540145985401	0.02235716257245377	0.6529692709741372	3455;3146	IFNAR2;HMGB1	0.8161698805595087	0.8846082884504126	Cellular Processes
path:hsa04022	cGMP-PKG signaling pathway	2	137	163	7246	0.014598540145985401	0.02249516974882694	0.648963324526443	5534;2977	PPP3R1;GUCY1A2	0.8188576576937636	0.8846082884504126	Environmental Information Processing
path:hsa05010	Alzheimer disease	2	137	164	7246	0.014598540145985401	0.02263317692520011	0.6450062310842086	5534;4698	PPP3R1;NDUFA5	0.8215104815218706	0.8846082884504126	Human Diseases
path:hsa04621	NOD-like receptor signaling pathway	2	137	167	7246	0.014598540145985401	0.023047198454319625	0.6334192928012587	3455;23118	IFNAR2;TAB2	0.8292627184264789	0.8846082884504126	Organismal Systems
path:hsa04064	NF-kappa B signaling pathway	1	137	93	7246	0.0072992700729927005	0.01283466740270494	0.5687151714936034	23118	TAB2	0.8324814071419031	0.8846082884504126	Environmental Information Processing
path:hsa04657	IL-17 signaling pathway	1	137	93	7246	0.0072992700729927005	0.01283466740270494	0.5687151714936034	23118	TAB2	0.8324814071419031	0.8846082884504126	Organismal Systems
path:hsa05222	Small cell lung cancer	1	137	93	7246	0.0072992700729927005	0.01283466740270494	0.5687151714936034	8503	PIK3R3	0.8324814071419031	0.8846082884504126	Human Diseases
path:hsa04080	Neuroactive ligand-receptor interaction	4	137	305	7246	0.029197080291970802	0.04209218879381728	0.6936460452315424	2696;2899;6753;2915	GIPR;GRIK3;SSTR3;GRM5	0.8352382998249492	0.8846082884504126	Environmental Information Processing
path:hsa04640	Hematopoietic cell lineage	1	137	94	7246	0.0072992700729927005	0.012972674579078112	0.5626650100947352	3570	IL6R	0.835689857752694	0.8846082884504126	Organismal Systems
path:hsa01522	Endocrine resistance	1	137	96	7246	0.0072992700729927005	0.013248688931824454	0.5509428223844283	8503	PIK3R3	0.8419248783462986	0.8857727511171036	Human Diseases
path:hsa00564	Glycerophospholipid metabolism	1	137	97	7246	0.0072992700729927005	0.013386696108197626	0.5452629994732485	55500	ETNK1	0.844953730328297	0.8857727511171036	Metabolism
path:hsa00240	Pyrimidine metabolism	1	137	101	7246	0.0072992700729927005	0.013938724813690313	0.5236684252366842	84172	POLR1B	0.8565037210288104	0.8892885524557506	Metabolism
path:hsa05142	Chagas disease (American trypanosomiasis)	1	137	101	7246	0.0072992700729927005	0.013938724813690313	0.5236684252366842	8503	PIK3R3	0.8565037210288104	0.8892885524557506	Human Diseases
path:hsa05168	Herpes simplex infection	2	137	183	7246	0.014598540145985401	0.025255313276290367	0.5780383710262853	3455;23118	IFNAR2;TAB2	0.8657315245123037	0.8945892419960472	Human Diseases
path:hsa05145	Toxoplasmosis	1	137	111	7246	0.0072992700729927005	0.015318796577422026	0.47649108962977577	23118	TAB2	0.8817759805943548	0.9068501790946683	Human Diseases
path:hsa05203	Viral carcinogenesis	2	137	200	7246	0.014598540145985401	0.02760143527463428	0.5289051094890511	8503;7532	PIK3R3;YWHAG	0.8965907986742386	0.9177368080769329	Human Diseases
path:hsa05012	Parkinson disease	1	137	129	7246	0.0072992700729927005	0.017802925752139112	0.41000396084422563	4698	NDUFA5	0.9166391001635374	0.9315405645340431	Human Diseases
path:hsa04060	Cytokine-cytokine receptor interaction	3	137	292	7246	0.021897810218978103	0.04029809550096605	0.5433956604339566	3455;3570;10663	IFNAR2;IL6R;CXCR6	0.9192357940201252	0.9315405645340431	Environmental Information Processing
path:hsa04915	Estrogen signaling pathway	1	137	136	7246	0.0072992700729927005	0.01876897598675131	0.3889008158007729	8503	PIK3R3	0.9272477508725959	0.9315405645340431	Organismal Systems
path:hsa05418	Fluid shear stress and atherosclerosis	1	137	136	7246	0.0072992700729927005	0.01876897598675131	0.3889008158007729	8503	PIK3R3	0.9272477508725959	0.9315405645340431	Human Diseases
path:hsa04141	Protein processing in endoplasmic reticulum	1	137	164	7246	0.0072992700729927005	0.02263317692520011	0.3225031155421043	7323	UBE2D3	0.9578504047328766	0.9578504047328766	Genetic Information Processing
