# Supplementary material for: Comprehensive analysis of M2 macrophage-derived exosomes facilitating osteogenic differentiation of human periodontal ligament stem cells
Source: BMC Oral Health. 2022 Dec 27;22:647. doi: 10.1186/s12903-022-02682-5 (PMC9795719; doi:10.1186/s12903-022-02682-5)
Supplement: Supplementary file 6 — Additional file 6. KEGG pathway enrichment results for up-regulated DE-miRNA targets. [file 12903_2022_2682_MOESM6_ESM.csv]

Term_ID	Term_description	ListHit	ListTotal	PopHit	PopTotal	GeneRatio	BgRatio	Enrichment_score	GeneIds	GeneSymbols	p-value	FDR_bh	Classification_level1
path:hsa04014	Ras signaling pathway	33	454	232	7246	0.07268722466960352	0.032017664918575765	2.270222542913565	5599;2002;10681;208;51764;5869;55770;3480;3479;23179;356;1435;283455;5578;5566;382;598;26279;4893;8074;9846;8831;8315;7422;5594;5602;5063;10125;8503;2903;27;5899;5595	MAPK8;ELK1;GNB5;AKT2;GNG13;RAB5B;EXOC2;IGF1R;IGF1;RGL1;FASLG;CSF1;KSR2;PRKCA;PRKACA;ARF6;BCL2L1;PLA2G2D;NRAS;FGF23;GAB2;SYNGAP1;BRAP;VEGFA;MAPK1;MAPK10;PAK3;RASGRP1;PIK3R3;GRIN2A;ABL2;RALB;MAPK3	6.663860778486803e-06	0.001129834717850125	Environmental Information Processing
path:hsa05212	Pancreatic cancer	16	454	75	7246	0.03524229074889868	0.010350538227987855	3.4048751835535978	4087;7422;5599;673;369;5594;5602;4088;9459;8503;6772;5899;208;598;5595;1870	SMAD2;VEGFA;MAPK8;BRAF;ARAF;MAPK1;MAPK10;SMAD3;ARHGEF6;PIK3R3;STAT1;RALB;AKT2;BCL2L1;MAPK3;E2F2	1.188497507882306e-05	0.001129834717850125	Human Diseases
path:hsa05205	Proteoglycans in cancer	29	454	198	7246	0.06387665198237885	0.027325420921887937	2.337627375072309	4087;369;2002;817;7410;5962;208;7078;5829;3480;3479;4660;7976;7471;356;5578;5566;2099;673;1432;4893;7422;5603;1634;5594;8503;7482;5595;2065	SMAD2;ARAF;ELK1;CAMK2D;VAV2;RDX;AKT2;TIMP3;PXN;IGF1R;IGF1;PPP1R12B;FZD3;WNT1;FASLG;PRKCA;PRKACA;ESR1;BRAF;MAPK14;NRAS;VEGFA;MAPK13;DCN;MAPK1;PIK3R3;WNT2B;MAPK3;ERBB3	1.3810231833152685e-05	0.001129834717850125	Human Diseases
path:hsa04926	Relaxin signaling pathway	22	454	130	7246	0.048458149779735685	0.017940932928512284	2.700982717722806	4087;90993;5599;4088;10681;1385;208;51764;2775;115;5578;5566;1432;4893;1906;7422;5603;5594;5602;122042;8503;5595	SMAD2;CREB3L1;MAPK8;SMAD3;GNB5;CREB1;AKT2;GNG13;GNAO1;ADCY9;PRKCA;PRKACA;MAPK14;NRAS;EDN1;VEGFA;MAPK13;MAPK1;MAPK10;RXFP2;PIK3R3;MAPK3	1.5801884165736014e-05	0.001129834717850125	Organismal Systems
path:hsa01522	Endocrine resistance	18	454	96	7246	0.039647577092511016	0.013248688931824454	2.9925660792951545	5603;5599;2099;673;115;369;5594;3479;3480;5602;1432;6667;8503;4893;208;5566;5595;1870	MAPK13;MAPK8;ESR1;BRAF;ADCY9;ARAF;MAPK1;IGF1;IGF1R;MAPK10;MAPK14;SP1;PIK3R3;NRAS;AKT2;PRKACA;MAPK3;E2F2	2.2601686121154794e-05	0.0012928164461300541	Human Diseases
path:hsa04012	ErbB signaling pathway	16	454	85	7246	0.03524229074889868	0.011730609991719569	3.0043016325472927	5599;673;369;2002;5594;5602;3084;5063;8503;817;27;4893;5578;208;5595;2065	MAPK8;BRAF;ARAF;ELK1;MAPK1;MAPK10;NRG1;PAK3;PIK3R3;CAMK2D;ABL2;NRAS;PRKCA;AKT2;MAPK3;ERBB3	6.111343085715205e-05	0.0029130735375242477	Environmental Information Processing
path:hsa05161	Hepatitis B	22	454	143	7246	0.048458149779735685	0.01973502622136351	2.45543883429346	90993;5599;2002;4088;1385;208;1960;4214;6778;6772;356;5578;843;9641;57506;4893;5594;5602;8503;7534;5595;1870	CREB3L1;MAPK8;ELK1;SMAD3;CREB1;AKT2;EGR3;MAP3K1;STAT6;STAT1;FASLG;PRKCA;CASP10;IKBKE;MAVS;NRAS;MAPK1;MAPK10;PIK3R3;YWHAZ;MAPK3;E2F2	7.184574572726798e-05	0.002935411896856949	Human Diseases
path:hsa05225	Hepatocellular carcinoma	24	454	165	7246	0.05286343612334802	0.02277118410157328	2.321505806968362	4087;1728;369;2002;4088;8110;208;3480;7976;7471;6602;5578;598;2939;2938;673;4893;2949;4258;5594;8503;7482;5595;1870	SMAD2;NQO1;ARAF;ELK1;SMAD3;DPF3;AKT2;IGF1R;FZD3;WNT1;SMARCD1;PRKCA;BCL2L1;GSTA2;GSTA1;BRAF;NRAS;GSTM5;MGST2;MAPK1;PIK3R3;WNT2B;MAPK3;E2F2	8.548271818697912e-05	0.002964003532238374	Human Diseases
path:hsa01521	EGFR tyrosine kinase inhibitor resistance	15	454	79	7246	0.03303964757709251	0.010902566933480542	3.030446662577371	7422;2309;673;369;5594;3479;3480;3084;8503;4893;5578;208;598;5595;2065	VEGFA;FOXO3;BRAF;ARAF;MAPK1;IGF1;IGF1R;NRG1;PIK3R3;NRAS;PRKCA;AKT2;BCL2L1;MAPK3;ERBB3	9.32728384270817e-05	0.002964003532238374	Human Diseases
path:hsa04550	Signaling pathways regulating pluripotency of stem cells	21	454	139	7246	0.046255506607929514	0.019182997515870825	2.411276265331347	4087;4088;93;208;3480;3479;7976;7471;659;7044;10336;9314;1432;7994;4893;5603;5594;3626;8503;7482;5595	SMAD2;SMAD3;ACVR2B;AKT2;IGF1R;IGF1;FZD3;WNT1;BMPR2;LEFTY2;PCGF3;KLF4;MAPK14;KAT6A;NRAS;MAPK13;MAPK1;INHBC;PIK3R3;WNT2B;MAPK3	0.00013633163182257772	0.0038990846701257224	Cellular Processes
path:hsa05160	Hepatitis C	20	454	131	7246	0.04405286343612335	0.018078940104885453	2.43669502639809	10197;5599;369;208;7187;137075;6772;55844;1432;673;9641;57506;10686;4893;4938;5603;5594;5602;8503;5595	PSME3;MAPK8;ARAF;AKT2;TRAF3;CLDN23;STAT1;PPP2R2D;MAPK14;BRAF;IKBKE;MAVS;CLDN16;NRAS;OAS1;MAPK13;MAPK1;MAPK10;PIK3R3;MAPK3	0.00016936321376972738	0.004403443558012912	Human Diseases
path:hsa04068	FoxO signaling pathway	20	454	132	7246	0.04405286343612335	0.018216947281258625	2.418235215592044	4087;5599;369;4088;208;3480;3479;100533105;356;1432;673;4893;23678;2309;5603;5594;5602;8503;7874;5595	SMAD2;MAPK8;ARAF;SMAD3;AKT2;IGF1R;IGF1;C8orf44-SGK3;FASLG;MAPK14;BRAF;NRAS;SGK3;FOXO3;MAPK13;MAPK1;MAPK10;PIK3R3;USP7;MAPK3	0.0001882686662736571	0.004487069879522161	Environmental Information Processing
path:hsa04664	Fc epsilon RI signaling pathway	13	454	67	7246	0.028634361233480177	0.009246480817002484	3.0967847984745873	5603;5599;1432;5594;5602;8503;4893;7410;5578;208;9846;6850;5595	MAPK13;MAPK8;MAPK14;MAPK1;MAPK10;PIK3R3;NRAS;VAV2;PRKCA;AKT2;GAB2;SYK;MAPK3	0.00021664065566160404	0.004766094424555289	Organismal Systems
path:hsa04380	Osteoclast differentiation	19	454	125	7246	0.04185022026431718	0.017250897046646424	2.4259735682819383	5599;4982;1385;208;814;3727;10454;6772;1435;1432;9846;5603;4286;5594;5602;8503;799;6850;5595	MAPK8;TNFRSF11B;CREB1;AKT2;CAMK4;JUND;TAB1;STAT1;CSF1;MAPK14;GAB2;MAPK13;MITF;MAPK1;MAPK10;PIK3R3;CALCR;SYK;MAPK3	0.0002599711953818496	0.0053108401342292135	Organismal Systems
path:hsa04917	Prolactin signaling pathway	13	454	70	7246	0.028634361233480177	0.009660502346121999	2.9640654499685337	5595;2309;5603;5599;2099;1432;5594;5602;8503;6772;4893;208;5618	MAPK3;FOXO3;MAPK13;MAPK8;ESR1;MAPK14;MAPK1;MAPK10;PIK3R3;STAT1;NRAS;AKT2;PRLR	0.00034113565446139025	0.006189864447643171	Organismal Systems
path:hsa04960	Aldosterone-regulated sodium reabsorption	9	454	37	7246	0.019823788546255508	0.005106265525807342	3.8822478866531736	23439;5594;3479;23327;6337;8503;5578;482;5595	ATP1B4;MAPK1;IGF1;NEDD4L;SCNN1A;PIK3R3;PRKCA;ATP1B2;MAPK3	0.00035289006782517654	0.006189864447643171	Organismal Systems
path:hsa04933	AGE-RAGE signaling pathway in diabetic complications	16	454	99	7246	0.03524229074889868	0.013662710460943969	2.5794508966315135	4087;1906;7422;5603;5599;1432;5594;5602;50507;4088;8503;6772;4893;5578;208;5595	SMAD2;EDN1;VEGFA;MAPK13;MAPK8;MAPK14;MAPK1;MAPK10;NOX4;SMAD3;PIK3R3;STAT1;NRAS;PRKCA;AKT2;MAPK3	0.0003895718883132066	0.006189864447643171	Human Diseases
path:hsa04914	Progesterone-mediated oocyte maturation	16	454	99	7246	0.03524229074889868	0.013662710460943969	2.5794508966315135	5603;5599;673;115;1432;369;5594;3479;3480;5602;208;8503;80315;25847;5566;5595	MAPK13;MAPK8;BRAF;ADCY9;MAPK14;ARAF;MAPK1;IGF1;IGF1R;MAPK10;AKT2;PIK3R3;CPEB4;ANAPC13;PRKACA;MAPK3	0.0003895718883132066	0.006189864447643171	Organismal Systems
path:hsa04666	Fc gamma R-mediated phagocytosis	15	454	90	7246	0.03303964757709251	0.012420645873585427	2.660058737151248	5595;50807;5594;10163;3984;8503;7410;1073;5578;208;9846;6850;65108;382;8394	MAPK3;ASAP1;MAPK1;WASF2;LIMK1;PIK3R3;VAV2;CFL2;PRKCA;AKT2;GAB2;SYK;MARCKSL1;ARF6;PIP5K1A	0.0004191717825567352	0.006309638411117172	Organismal Systems
path:hsa04728	Dopaminergic synapse	19	454	131	7246	0.04185022026431718	0.018078940104885453	2.3148602750781855	90993;5599;9575;10681;817;1385;208;51764;220074;2775;55844;5578;5566;1432;5603;5602;2893;2903;3798	CREB3L1;MAPK8;CLOCK;GNB5;CAMK2D;CREB1;AKT2;GNG13;LRTOMT;GNAO1;PPP2R2D;PRKCA;PRKACA;MAPK14;MAPK13;MAPK10;GRIA4;GRIN2A;KIF5A	0.0004785868794127593	0.006843792375602458	Organismal Systems
path:hsa04725	Cholinergic synapse	17	454	112	7246	0.037444933920704845	0.015456803753795198	2.4225534927627437	5595;90993;115;5594;1385;10681;8503;817;9132;4893;3786;5578;208;814;5566;51764;2775	MAPK3;CREB3L1;ADCY9;MAPK1;CREB1;GNB5;PIK3R3;CAMK2D;KCNQ4;NRAS;KCNQ3;PRKCA;AKT2;CAMK4;PRKACA;GNG13;GNAO1	0.0005514414614287234	0.007510107522314995	Organismal Systems
path:hsa04024	cAMP signaling pathway	25	454	199	7246	0.05506607929515418	0.02746342809826111	2.00506939986275	23439;90993;5599;116443;493;817;7410;208;3360;1385;814;117;115;51;5566;673;10846;482;5594;5602;2893;10411;8503;2903;5595	ATP1B4;CREB3L1;MAPK8;GRIN3A;ATP2B4;CAMK2D;VAV2;AKT2;HTR4;CREB1;CAMK4;ADCYAP1R1;ADCY9;ACOX1;PRKACA;BRAF;PDE10A;ATP1B2;MAPK1;MAPK10;GRIA4;RAPGEF3;PIK3R3;GRIN2A;MAPK3	0.0006275717898284571	0.007803718777866902	Environmental Information Processing
path:hsa04510	Focal adhesion	25	454	199	7246	0.05506607929515418	0.02746342809826111	2.00506939986275	5599;2002;3908;8516;7410;3915;22798;208;5829;2889;3480;3479;4660;5578;1293;673;4638;3679;7422;5594;5602;340156;5063;8503;5595	MAPK8;ELK1;LAMA2;ITGA8;VAV2;LAMC1;LAMB4;AKT2;PXN;RAPGEF1;IGF1R;IGF1;PPP1R12B;PRKCA;COL6A3;BRAF;MYLK;ITGA7;VEGFA;MAPK1;MAPK10;MYLK4;PAK3;PIK3R3;MAPK3	0.0006275717898284571	0.007803718777866902	Cellular Processes
path:hsa04720	Long-term potentiation	12	454	67	7246	0.02643171806167401	0.009246480817002484	2.8585705832073116	5502;673;369;5594;10411;817;2903;4893;5578;814;5566;5595	PPP1R1A;BRAF;ARAF;MAPK1;RAPGEF3;CAMK2D;GRIN2A;NRAS;PRKCA;CAMK4;PRKACA;MAPK3	0.0008053849662684996	0.009320021281996596	Organismal Systems
path:hsa04713	Circadian entrainment	15	454	96	7246	0.03303964757709251	0.013248688931824454	2.4938050660792954	5595;117;115;5594;2893;1385;10681;5187;817;2903;5578;8864;5566;51764;2775	MAPK3;ADCYAP1R1;ADCY9;MAPK1;GRIA4;CREB1;GNB5;PER1;CAMK2D;GRIN2A;PRKCA;PER2;PRKACA;GNG13;GNAO1	0.0008468131587600501	0.009320021281996596	Organismal Systems
path:hsa04928	Parathyroid hormone synthesis, secretion and action	16	454	106	7246	0.03524229074889868	0.01462876069555617	2.4091097996841495	3727;90993;4325;673;115;5578;369;5594;4208;6667;4209;8074;6569;1385;5566;5595	JUND;CREB3L1;MMP16;BRAF;ADCY9;PRKCA;ARAF;MAPK1;MEF2C;SP1;MEF2D;FGF23;SLC34A1;CREB1;PRKACA;MAPK3	0.0008472746619996905	0.009320021281996596	Organismal Systems
path:hsa05211	Renal cell carcinoma	12	454	69	7246	0.02643171806167401	0.009522495169748827	2.7757134648534767	7422;673;9915;369;5594;2889;5063;8503;4893;7030;208;5595	VEGFA;BRAF;ARNT2;ARAF;MAPK1;RAPGEF1;PAK3;PIK3R3;NRAS;TFE3;AKT2;MAPK3	0.0010563195334046852	0.011189162464953334	Human Diseases
path:hsa05214	Glioma	12	454	71	7246	0.02643171806167401	0.009798509522495169	2.6975243531674633	673;369;5594;3479;3480;8503;817;4893;5578;208;5595;1870	BRAF;ARAF;MAPK1;IGF1;IGF1R;PIK3R3;CAMK2D;NRAS;PRKCA;AKT2;MAPK3;E2F2	0.001369031880751014	0.013054796821550203	Human Diseases
path:hsa05145	Toxoplasmosis	16	454	111	7246	0.03524229074889868	0.015318796577422026	2.3005913402389178	5603;5599;1432;5594;10454;5602;3118;3908;3117;6772;3915;22798;208;598;5595;2775	MAPK13;MAPK8;MAPK14;MAPK1;TAB1;MAPK10;HLA-DQA2;LAMA2;HLA-DQA1;STAT1;LAMC1;LAMB4;AKT2;BCL2L1;MAPK3;GNAO1	0.0014037427215362406	0.013054796821550203	Human Diseases
path:hsa04916	Melanogenesis	15	454	101	7246	0.03303964757709251	0.013938724813690313	2.3703493697387357	1906;90993;4286;115;5594;7976;7471;817;4893;7482;5578;1385;5566;5595;2775	EDN1;CREB3L1;MITF;ADCY9;MAPK1;FZD3;WNT1;CAMK2D;NRAS;WNT2B;PRKCA;CREB1;PRKACA;MAPK3;GNAO1	0.001443775650909068	0.013054796821550203	Organismal Systems
path:hsa05170	Human immunodeficiency virus 1 infection	25	454	211	7246	0.05506607929515418	0.029119514214739167	1.8910370169321669	5599;10681;200316;208;51764;2775;5829;10454;356;164;5578;1073;598;8945;1432;3984;1174;4893;5603;5594;5602;5063;8503;5595;920	MAPK8;GNB5;APOBEC3F;AKT2;GNG13;GNAO1;PXN;TAB1;FASLG;AP1G1;PRKCA;CFL2;BCL2L1;BTRC;MAPK14;LIMK1;AP1S1;NRAS;MAPK13;MAPK1;MAPK10;PAK3;PIK3R3;MAPK3;CD4	0.0014728694695934775	0.013054796821550203	Human Diseases
path:hsa05200	Pathways in cancer	50	454	523	7246	0.11013215859030837	0.07217775324316865	1.5258463119414425	4087;5599;1728;9915;369;2002;4088;3597;10681;3908;817;3915;22798;208;26508;7187;51764;6387;115;3480;3479;6778;7976;6667;7471;6772;356;5578;5566;598;2939;2938;2099;673;4893;8074;2949;8030;51684;7422;4258;4286;5594;5602;10125;8503;7482;5899;5595;1870	SMAD2;MAPK8;NQO1;ARNT2;ARAF;ELK1;SMAD3;IL13RA1;GNB5;LAMA2;CAMK2D;LAMC1;LAMB4;AKT2;HEYL;TRAF3;GNG13;CXCL12;ADCY9;IGF1R;IGF1;STAT6;FZD3;SP1;WNT1;STAT1;FASLG;PRKCA;PRKACA;BCL2L1;GSTA2;GSTA1;ESR1;BRAF;NRAS;FGF23;GSTM5;CCDC6;SUFU;VEGFA;MGST2;MITF;MAPK1;MAPK10;RASGRP1;PIK3R3;WNT2B;RALB;MAPK3;E2F2	0.0015095297901148357	0.013054796821550203	Human Diseases
path:hsa04261	Adrenergic signaling in cardiomyocytes	19	454	144	7246	0.04185022026431718	0.019873033397736682	2.1058798335780713	23439;90993;493;3753;817;1385;208;5502;115;5578;55844;5566;1432;59284;482;5603;5594;10411;5595	ATP1B4;CREB3L1;ATP2B4;KCNE1;CAMK2D;CREB1;AKT2;PPP1R1A;ADCY9;PRKCA;PPP2R2D;PRKACA;MAPK14;CACNG7;ATP1B2;MAPK13;MAPK1;RAPGEF3;MAPK3	0.0015427080520853556	0.013054796821550203	Organismal Systems
path:hsa05218	Melanoma	12	454	72	7246	0.02643171806167401	0.009936516698868341	2.6600587371512483	4286;673;369;5594;3479;3480;8503;4893;8074;208;5595;1870	MITF;BRAF;ARAF;MAPK1;IGF1;IGF1R;PIK3R3;NRAS;FGF23;AKT2;MAPK3;E2F2	0.0015519688529115627	0.013054796821550203	Human Diseases
path:hsa04625	C-type lectin receptor signaling pathway	15	454	104	7246	0.03303964757709251	0.014352746342809827	2.3019739071501184	5603;5599;1432;9641;5594;5602;30835;8503;6367;6772;4893;208;6850;1960;5595	MAPK13;MAPK8;MAPK14;IKBKE;MAPK1;MAPK10;CD209;PIK3R3;CCL22;STAT1;NRAS;AKT2;SYK;EGR3;MAPK3	0.0019479756563216555	0.0159177439345141	Organismal Systems
path:hsa04137	Mitophagy - animal	11	454	65	7246	0.024229074889867842	0.008970466464256142	2.700982717722806	2309;5599;4286;5602;4077;9927;6667;4893;64786;7030;598	FOXO3;MAPK8;MITF;MAPK10;NBR1;MFN2;SP1;NRAS;TBC1D15;TFE3;BCL2L1	0.0021241436585667426	0.016875141287502452	Cellular Processes
path:hsa04722	Neurotrophin signaling pathway	16	454	119	7246	0.03524229074889868	0.0164228539884074	2.14592973753378	2309;5603;5599;673;1432;5594;5602;2889;8503;817;4893;356;208;814;5595;4214	FOXO3;MAPK13;MAPK8;BRAF;MAPK14;MAPK1;MAPK10;RAPGEF1;PIK3R3;CAMK2D;NRAS;FASLG;AKT2;CAMK4;MAPK3;MAP3K1	0.0029183926136340855	0.022558386148631038	Organismal Systems
path:hsa04370	VEGF signaling pathway	10	454	59	7246	0.022026431718061675	0.008142423406017113	2.7051444784588963	7422;5603;1432;5829;5594;8503;4893;5578;208;5595	VEGFA;MAPK13;MAPK14;PXN;MAPK1;PIK3R3;NRAS;PRKCA;AKT2;MAPK3	0.0033035560138676093	0.024863605788582533	Environmental Information Processing
path:hsa04668	TNF signaling pathway	15	454	110	7246	0.03303964757709251	0.015180789401048854	2.1764116940328395	1906;843;5603;5599;90993;1432;5594;10454;5602;1385;8503;1435;208;7187;5595	EDN1;CASP10;MAPK13;MAPK8;CREB3L1;MAPK14;MAPK1;TAB1;MAPK10;CREB1;PIK3R3;CSF1;AKT2;TRAF3;MAPK3	0.003400473864231626	0.024936808337698593	Environmental Information Processing
path:hsa04730	Long-term depression	10	454	60	7246	0.022026431718061675	0.008280430582390284	2.6600587371512483	2895;673;369;3480;3479;5594;4893;5578;5595;2775	GRID2;BRAF;ARAF;IGF1R;IGF1;MAPK1;NRAS;PRKCA;MAPK3;GNAO1	0.0037484288779750514	0.026801266477521617	Organismal Systems
path:hsa04151	PI3K-Akt signaling pathway	35	454	353	7246	0.07709251101321586	0.04871653325972951	1.5824712034044253	90993;10681;3908;8516;3915;22798;23035;208;1385;51764;3480;3479;100533105;356;1435;55844;1293;5578;598;4170;3679;4893;23678;8074;7422;2309;5595;5594;7533;8503;7534;6850;5618;8115;2065	CREB3L1;GNB5;LAMA2;ITGA8;LAMC1;LAMB4;PHLPP2;AKT2;CREB1;GNG13;IGF1R;IGF1;C8orf44-SGK3;FASLG;CSF1;PPP2R2D;COL6A3;PRKCA;BCL2L1;MCL1;ITGA7;NRAS;SGK3;FGF23;VEGFA;FOXO3;MAPK3;MAPK1;YWHAH;PIK3R3;YWHAZ;SYK;PRLR;TCL1A;ERBB3	0.004300191503638594	0.028819157481280746	Environmental Information Processing
path:hsa01524	Platinum drug resistance	11	454	71	7246	0.024229074889867842	0.009798509522495169	2.4727306570701746	2939;4258;2938;5594;5429;8503;356;208;2949;598;5595	GSTA2;MGST2;GSTA1;MAPK1;POLH;PIK3R3;FASLG;AKT2;GSTM5;BCL2L1;MAPK3	0.004331950109281236	0.028819157481280746	Human Diseases
path:hsa04726	Serotonergic synapse	15	454	113	7246	0.03303964757709251	0.015594810930168368	2.1186308525983395	5595;170572;673;369;5594;10681;10411;3751;4893;5578;3360;3356;5566;51764;2775	MAPK3;HTR3C;BRAF;ARAF;MAPK1;GNB5;RAPGEF3;KCND2;NRAS;PRKCA;HTR4;HTR2A;PRKACA;GNG13;GNAO1	0.004406868589662656	0.028819157481280746	Organismal Systems
path:hsa04130	SNARE interactions in vesicular transport	7	454	34	7246	0.015418502202643172	0.004692243996687827	3.285954910598601	6844;143187;6843;2054;8675;9570;6811	VAMP2;VTI1A;VAMP1;STX2;STX16;GOSR2;STX5	0.0044337165355816536	0.028819157481280746	Genetic Information Processing
path:hsa04015	Rap1 signaling pathway	23	454	206	7246	0.05066079295154185	0.02842947833287331	1.7819810957615156	7410;208;2775;115;2889;3480;3479;1435;5578;23683;1432;673;4893;8074;7422;5603;5594;1500;10411;8503;2903;5899;5595	VAV2;AKT2;GNAO1;ADCY9;RAPGEF1;IGF1R;IGF1;CSF1;PRKCA;PRKD3;MAPK14;BRAF;NRAS;FGF23;VEGFA;MAPK13;MAPK1;CTNND1;RAPGEF3;PIK3R3;GRIN2A;RALB;MAPK3	0.004780821945295539	0.03038477947454498	Environmental Information Processing
path:hsa04912	GnRH signaling pathway	13	454	93	7246	0.028634361233480177	0.01283466740270494	2.23101700535266	5603;5599;115;1432;5594;5602;2002;817;4893;5578;5566;5595;4214	MAPK13;MAPK8;ADCY9;MAPK14;MAPK1;MAPK10;ELK1;CAMK2D;NRAS;PRKCA;PRKACA;MAPK3;MAP3K1	0.005010917656935423	0.030965640906362477	Organismal Systems
path:hsa04371	Apelin signaling pathway	17	454	137	7246	0.037444933920704845	0.01890698316312448	1.980481687514068	4087;5595;115;5594;340156;4088;4208;4638;10681;4209;10014;4893;208;814;5566;51764;187	SMAD2;MAPK3;ADCY9;MAPK1;MYLK4;SMAD3;MEF2C;MYLK;GNB5;MEF2D;HDAC5;NRAS;AKT2;CAMK4;PRKACA;GNG13;APLNR	0.0050887591699267	0.030965640906362477	Environmental Information Processing
path:hsa04010	MAPK signaling pathway	30	454	295	7246	0.06607929515418502	0.040712117030085565	1.6230866870753378	5599;369;2002;208;4214;3727;10454;3480;3479;356;1435;5578;5566;1432;673;4296;59284;4893;8074;7422;5603;3925;2872;5594;5602;4208;10125;51347;5595;2065	MAPK8;ARAF;ELK1;AKT2;MAP3K1;JUND;TAB1;IGF1R;IGF1;FASLG;CSF1;PRKCA;PRKACA;MAPK14;BRAF;MAP3K11;CACNG7;NRAS;FGF23;VEGFA;MAPK13;STMN1;MKNK2;MAPK1;MAPK10;MEF2C;RASGRP1;TAOK3;MAPK3;ERBB3	0.005563484513717506	0.0331490952275668	Environmental Information Processing
path:hsa05210	Colorectal cancer	12	454	86	7246	0.02643171806167401	0.01186861716809274	2.2270259194754636	4087;5599;673;369;5594;5602;4088;8503;4893;5899;208;5595	SMAD2;MAPK8;BRAF;ARAF;MAPK1;MAPK10;SMAD3;PIK3R3;NRAS;RALB;AKT2;MAPK3	0.00698446375969355	0.04076646194433378	Human Diseases
path:hsa05215	Prostate cancer	13	454	97	7246	0.028634361233480177	0.013386696108197626	2.1390163041010037	90993;673;369;5594;3479;3480;1385;1870;8503;4893;208;5595;7113	CREB3L1;BRAF;ARAF;MAPK1;IGF1;IGF1R;CREB1;E2F2;PIK3R3;NRAS;AKT2;MAPK3;TMPRSS2	0.007169087917706141	0.04100718288927913	Human Diseases
path:hsa05220	Chronic myeloid leukemia	11	454	76	7246	0.024229074889867842	0.010488545404361027	2.3100510085787156	673;369;5594;4088;8503;4893;208;9846;598;5595;1870	BRAF;ARAF;MAPK1;SMAD3;PIK3R3;NRAS;AKT2;GAB2;BCL2L1;MAPK3;E2F2	0.00731489431944806	0.041020779909061666	Human Diseases
path:hsa05223	Non-small cell lung cancer	10	454	66	7246	0.022026431718061675	0.009108473640629312	2.418235215592044	2309;673;369;5594;8503;4893;5578;208;5595;1870	FOXO3;BRAF;ARAF;MAPK1;PIK3R3;NRAS;PRKCA;AKT2;MAPK3;E2F2	0.007502787454648092	0.0412653310005645	Human Diseases
path:hsa05231	Choline metabolism in cancer	13	454	99	7246	0.028634361233480177	0.013662710460943969	2.0958038535131047	5599;5594;10163;5602;139189;6667;9162;8503;4893;5578;208;5595;8394	MAPK8;MAPK1;WASF2;MAPK10;DGKK;SP1;DGKI;PIK3R3;NRAS;PRKCA;AKT2;MAPK3;PIP5K1A	0.008494436818671623	0.04583790434226574	Human Diseases
path:hsa04211	Longevity regulating pathway	12	454	89	7246	0.02643171806167401	0.012282638697212255	2.1519576300549423	2309;90993;115;3480;3479;1385;8503;4893;143686;208;814;5566	FOXO3;CREB3L1;ADCY9;IGF1R;IGF1;CREB1;PIK3R3;NRAS;SESN3;AKT2;CAMK4;PRKACA	0.009154454318227014	0.04712725000360496	Organismal Systems
path:hsa05164	Influenza A	19	454	169	7246	0.04185022026431718	0.02332321280706597	1.7943591481375283	5599;208;3117;6772;356;5578;7113;1432;9641;57506;55916;4938;103;3118;5603;5594;5602;8503;5595	MAPK8;AKT2;HLA-DQA1;STAT1;FASLG;PRKCA;TMPRSS2;MAPK14;IKBKE;MAVS;NXT2;OAS1;ADAR;HLA-DQA2;MAPK13;MAPK1;MAPK10;PIK3R3;MAPK3	0.009177937888265484	0.04712725000360496	Human Diseases
path:hsa05031	Amphetamine addiction	10	454	68	7246	0.022026431718061675	0.009384487993375655	2.347110650427572	90993;116443;2893;5173;817;2903;5578;1385;814;5566	CREB3L1;GRIN3A;GRIA4;PDYN;CAMK2D;GRIN2A;PRKCA;CREB1;CAMK4;PRKACA	0.009249759720091432	0.04712725000360496	Human Diseases
path:hsa05213	Endometrial cancer	9	454	58	7246	0.019823788546255508	0.008004416229643941	2.4766064104511623	2309;673;369;2002;5594;8503;4893;208;5595	FOXO3;BRAF;ARAF;ELK1;MAPK1;PIK3R3;NRAS;AKT2;MAPK3	0.009392493881837351	0.04712725000360496	Human Diseases
path:hsa04144	Endocytosis	25	454	244	7246	0.05506607929515418	0.03367375103505382	1.6352820105438	4087;26056;79720;4088;84440;51324;8394;5869;80223;50807;3480;23327;29934;9798;3482;382;84313;23362;26119;23096;84249;51028;116987;3798;9815	SMAD2;RAB11FIP5;VPS37B;SMAD3;RAB11FIP4;SPG21;PIP5K1A;RAB5B;RAB11FIP1;ASAP1;IGF1R;NEDD4L;SNX12;IST1;IGF2R;ARF6;VPS25;PSD3;LDLRAP1;IQSEC2;PSD2;VPS36;AGAP1;KIF5A;GIT2	0.009944385736755282	0.04850031977733605	Cellular Processes
path:hsa05142	Chagas disease (American trypanosomiasis)	13	454	101	7246	0.028634361233480177	0.013938724813690313	2.0543027871069044	4087;5603;5599;1432;5594;5602;4088;8503;356;55844;208;5595;2775	SMAD2;MAPK13;MAPK8;MAPK14;MAPK1;MAPK10;SMAD3;PIK3R3;FASLG;PPP2R2D;AKT2;MAPK3;GNAO1	0.010005310723296598	0.04850031977733605	Human Diseases
path:hsa05224	Breast cancer	17	454	147	7246	0.037444933920704845	0.020287054926856198	1.8457550421049476	2099;673;369;5594;3479;3480;7976;6667;7471;8503;4893;7482;8074;208;26508;5595;1870	ESR1;BRAF;ARAF;MAPK1;IGF1;IGF1R;FZD3;SP1;WNT1;PIK3R3;NRAS;WNT2B;FGF23;AKT2;HEYL;MAPK3;E2F2	0.010199591891286497	0.048618054681798965	Human Diseases
path:hsa05418	Fluid shear stress and atherosclerosis	16	454	136	7246	0.03524229074889868	0.01876897598675131	1.877688520342058	2939;1906;7422;5603;2938;4258;5599;1728;5602;1432;4208;93;8503;659;208;2949	GSTA2;EDN1;VEGFA;MAPK13;GSTA1;MGST2;MAPK8;NQO1;MAPK10;MAPK14;MEF2C;ACVR2B;PIK3R3;BMPR2;AKT2;GSTM5	0.010677148049539708	0.05006007118308781	Human Diseases
path:hsa04710	Circadian rhythm	6	454	31	7246	0.013215859030837005	0.004278222467568314	3.0891004689498365	8945;9575;1385;5187;8864;1453	BTRC;CLOCK;CREB1;PER1;PER2;CSNK1D	0.011271309307169635	0.05045391561478581	Organismal Systems
path:hsa05140	Leishmaniasis	10	454	70	7246	0.022026431718061675	0.009660502346121999	2.2800503461296415	5603;1432;5594;10454;2002;3118;3117;6772;65108;5595	MAPK13;MAPK14;MAPK1;TAB1;ELK1;HLA-DQA2;HLA-DQA1;STAT1;MARCKSL1;MAPK3	0.011292044661355215	0.05045391561478581	Human Diseases
path:hsa04910	Insulin signaling pathway	16	454	137	7246	0.03524229074889868	0.01890698316312448	1.8639827647191232	2872;5599;673;369;2002;5594;5602;2889;5834;8503;10211;4893;208;5576;5595;5566	MKNK2;MAPK8;BRAF;ARAF;ELK1;MAPK1;MAPK10;RAPGEF1;PYGB;PIK3R3;FLOT1;NRAS;AKT2;PRKAR2A;MAPK3;PRKACA	0.01141610856251666	0.05045391561478581	Organismal Systems
path:hsa04724	Glutamatergic synapse	14	454	114	7246	0.030837004405286344	0.01573281810654154	1.960043280006183	5595;115;5594;116443;2893;2899;10681;6506;2903;22941;5578;5566;51764;2775	MAPK3;ADCY9;MAPK1;GRIN3A;GRIA4;GRIK3;GNB5;SLC1A2;GRIN2A;SHANK2;PRKCA;PRKACA;GNG13;GNAO1	0.01146679900336041	0.05045391561478581	Organismal Systems
path:hsa05219	Bladder cancer	7	454	41	7246	0.015418502202643172	0.005658294231300027	2.7249382185451814	7422;673;369;5594;4893;5595;1870	VEGFA;BRAF;ARAF;MAPK1;NRAS;MAPK3;E2F2	0.012701663619052712	0.055040542349228415	Human Diseases
path:hsa04360	Axon guidance	19	454	175	7246	0.04185022026431718	0.024151255865304994	1.7328382630585275	23380;3983;817;25791;2043;6387;7976;9723;659;1073;5578;57522;3984;4893;5594;5063;5998;8503;5595	SRGAP2;ABLIM1;CAMK2D;NGEF;EPHA4;CXCL12;FZD3;SEMA3E;BMPR2;CFL2;PRKCA;SRGAP1;LIMK1;NRAS;MAPK1;PAK3;RGS3;PIK3R3;MAPK3	0.013074325541964705	0.055809807537341875	Organismal Systems
path:hsa04659	Th17 cell differentiation	13	454	105	7246	0.028634361233480177	0.014490753519182997	1.9760436333123559	4087;5603;5599;1432;5594;5602;3118;6778;4088;3117;6772;5595;920	SMAD2;MAPK13;MAPK8;MAPK14;MAPK1;MAPK10;HLA-DQA2;STAT6;SMAD3;HLA-DQA1;STAT1;MAPK3;CD4	0.013650088097364326	0.057068462996633026	Organismal Systems
path:hsa04810	Regulation of actin cytoskeleton	22	454	213	7246	0.048458149779735685	0.02939552856748551	1.6484871047134495	369;8516;7410;5962;6387;8394;5829;4660;1073;673;4638;3984;3679;4893;8074;5594;10163;340156;9459;5063;8503;5595	ARAF;ITGA8;VAV2;RDX;CXCL12;PIP5K1A;PXN;PPP1R12B;CFL2;BRAF;MYLK;LIMK1;ITGA7;NRAS;FGF23;MAPK1;WASF2;MYLK4;ARHGEF6;PAK3;PIK3R3;MAPK3	0.01380747351815412	0.057068462996633026	Cellular Processes
path:hsa04921	Oxytocin signaling pathway	17	454	152	7246	0.037444933920704845	0.020977090808722055	1.7850394157199163	115;57118;29904;5594;2002;340156;4660;4638;4208;817;59284;4893;5578;814;5566;5595;2775	ADCY9;CAMK1D;EEF2K;MAPK1;ELK1;MYLK4;PPP1R12B;MYLK;MEF2C;CAMK2D;CACNG7;NRAS;PRKCA;CAMK4;PRKACA;MAPK3;GNAO1	0.013967805628546546	0.057068462996633026	Organismal Systems
path:hsa04350	TGF-beta signaling pathway	11	454	84	7246	0.024229074889867842	0.011592602815346398	2.090046150618838	4087;1634;5594;3626;4088;6667;93;659;7044;4052;5595	SMAD2;DCN;MAPK1;INHBC;SMAD3;SP1;ACVR2B;BMPR2;LEFTY2;LTBP1;MAPK3	0.015158424119682067	0.06056972880061519	Environmental Information Processing
path:hsa04071	Sphingolipid signaling pathway	14	454	118	7246	0.030837004405286344	0.016284846812034227	1.8936011349212274	204219;5603;5599;5578;1432;5594;5602;8503;4893;8439;55844;208;9846;5595	CERS3;MAPK13;MAPK8;PRKCA;MAPK14;MAPK1;MAPK10;PIK3R3;NRAS;NSMAF;PPP2R2D;AKT2;GAB2;MAPK3	0.015248323334420609	0.06056972880061519	Environmental Information Processing
path:hsa04925	Aldosterone synthesis and secretion	12	454	96	7246	0.02643171806167401	0.013248688931824454	1.9950440528634363	23683;23439;90993;115;57118;493;817;482;5578;1385;814;5566	PRKD3;ATP1B4;CREB3L1;ADCY9;CAMK1D;ATP2B4;CAMK2D;ATP1B2;PRKCA;CREB1;CAMK4;PRKACA	0.016247116489008038	0.0636404746627082	Organismal Systems
path:hsa04911	Insulin secretion	11	454	85	7246	0.024229074889867842	0.011730609991719569	2.0654573723762635	23439;90993;117;6844;115;3651;817;482;5578;1385;5566	ATP1B4;CREB3L1;ADCYAP1R1;VAMP2;ADCY9;PDX1;CAMK2D;ATP1B2;PRKCA;CREB1;PRKACA	0.016466416521120304	0.0636404746627082	Organismal Systems
path:hsa04962	Vasopressin-regulated water reabsorption	7	454	44	7246	0.015418502202643172	0.006072315760419542	2.539146976371646	5869;90993;6844;115;84516;1385;5566	RAB5B;CREB3L1;VAMP2;ADCY9;DCTN5;CREB1;PRKACA	0.018433087775308978	0.0702915080498449	Organismal Systems
path:hsa05131	Shigellosis	9	454	65	7246	0.019823788546255508	0.008970466464256142	2.209894950864114	8945;9844;5599;5603;1432;5594;10163;5602;5595	BTRC;ELMO1;MAPK8;MAPK13;MAPK14;MAPK1;WASF2;MAPK10;MAPK3	0.019185407491762	0.07219771766636753	Human Diseases
path:hsa04750	Inflammatory mediator regulation of TRP channels	12	454	99	7246	0.02643171806167401	0.013662710460943969	1.9345881724736351	5603;5599;115;5578;1432;5602;3479;8503;817;41;3356;5566	MAPK13;MAPK8;ADCY9;PRKCA;MAPK14;MAPK10;IGF1;PIK3R3;CAMK2D;ASIC1;HTR2A;PRKACA	0.020318042425526373	0.07546701472338367	Organismal Systems
path:hsa04611	Platelet activation	14	454	123	7246	0.030837004405286344	0.016974882693900083	1.8166254790301206	5603;6915;115;1432;5594;340156;4638;10125;8503;6786;208;6850;5566;5595	MAPK13;TBXA2R;ADCY9;MAPK14;MAPK1;MYLK4;MYLK;RASGRP1;PIK3R3;STIM1;AKT2;SYK;PRKACA;MAPK3	0.0212437728889839	0.07789383392627432	Organismal Systems
path:hsa05163	Human cytomegalovirus infection	22	454	223	7246	0.048458149779735685	0.030775600331217224	1.574563916161277	90993;2002;10681;1385;208;6387;51764;2775;115;5829;6667;356;5578;5566;1432;4893;7422;5603;5594;8503;5595;1870	CREB3L1;ELK1;GNB5;CREB1;AKT2;CXCL12;GNG13;GNAO1;ADCY9;PXN;SP1;FASLG;PRKCA;PRKACA;MAPK14;NRAS;VEGFA;MAPK13;MAPK1;PIK3R3;MAPK3;E2F2	0.022359477429055242	0.08094696892037721	Human Diseases
path:hsa04660	T cell receptor signaling pathway	12	454	101	7246	0.02643171806167401	0.013938724813690313	1.8962794957909888	9402;5603;1432;5594;10125;5063;8503;4893;7410;208;5595;920	GRAP2;MAPK13;MAPK14;MAPK1;RASGRP1;PAK3;PIK3R3;NRAS;VAV2;AKT2;MAPK3;CD4	0.0234250668502787	0.08302168157737962	Organismal Systems
path:hsa05167	Kaposi sarcoma-associated herpesvirus infection	19	454	186	7246	0.04185022026431718	0.02566933480540988	1.6303585808346361	5599;10681;1385;208;7187;51764;22863;6772;1432;9641;4893;7422;5603;5594;5602;8503;6850;5595;1870	MAPK8;GNB5;CREB1;AKT2;TRAF3;GNG13;ATG14;STAT1;MAPK14;IKBKE;NRAS;VEGFA;MAPK13;MAPK1;MAPK10;PIK3R3;SYK;MAPK3;E2F2	0.02351313359359353	0.08302168157737962	Human Diseases
path:hsa04658	Th1 and Th2 cell differentiation	11	454	90	7246	0.024229074889867842	0.012420645873585427	1.950709740577582	5603;5599;1432;5594;5602;3118;6778;3117;6772;5595;920	MAPK13;MAPK8;MAPK14;MAPK1;MAPK10;HLA-DQA2;STAT6;HLA-DQA1;STAT1;MAPK3;CD4	0.024304723328834214	0.08477013258593397	Organismal Systems
path:hsa04620	Toll-like receptor signaling pathway	12	454	102	7246	0.02643171806167401	0.014076731990063483	1.8776885203420577	5603;5599;1432;9641;5594;10454;5602;8503;6772;208;7187;5595	MAPK13;MAPK8;MAPK14;IKBKE;MAPK1;TAB1;MAPK10;PIK3R3;STAT1;AKT2;TRAF3;MAPK3	0.025103678939460337	0.08563846562839475	Organismal Systems
path:hsa05206	MicroRNAs in cancer	16	454	150	7246	0.03524229074889868	0.02070107645597571	1.7024375917767989	7422;3925;4325;5578;7078;5594;10642;4170;1870;7976;4893;659;5962;1789;27086;2065	VEGFA;STMN1;MMP16;PRKCA;TIMP3;MAPK1;IGF2BP1;MCL1;E2F2;FZD3;NRAS;BMPR2;RDX;DNMT3B;FOXP1;ERBB3	0.025152556338409647	0.08563846562839475	Human Diseases
path:hsa04340	Hedgehog signaling pathway	7	454	47	7246	0.015418502202643172	0.006486337289539056	2.3770737651138814	8945;51684;53944;50846;50937;5566;1453	BTRC;SUFU;CSNK1G1;DHH;CDON;PRKACA;CSNK1D	0.025772834656175303	0.08671800837254279	Environmental Information Processing
path:hsa04141	Protein processing in endoplasmic reticulum	17	454	164	7246	0.037444933920704845	0.02263317692520011	1.6544267755452886	7095;5599;821;5602;10277;57134;22926;3300;29978;6745;55176;54788;80267;55432;23193;10525;4287	SEC62;MAPK8;CANX;MAPK10;UBE4B;MAN1C1;ATF6;DNAJB2;UBQLN2;SSR1;SEC61A2;DNAJB12;EDEM3;YOD1;GANAB;HYOU1;ATXN3	0.027443586694192997	0.09126588133185114	Genetic Information Processing
path:hsa04140	Autophagy - animal	14	454	128	7246	0.030837004405286344	0.01766491857576594	1.7456635462555066	10533;8897;5599;598;5594;3480;5602;22863;8503;9110;4893;208;5566;5595	ATG7;MTMR3;MAPK8;BCL2L1;MAPK1;IGF1R;MAPK10;ATG14;PIK3R3;MTMR4;NRAS;AKT2;PRKACA;MAPK3	0.02886099059007305	0.0940690935970114	Cellular Processes
path:hsa04919	Thyroid hormone signaling pathway	13	454	116	7246	0.028634361233480177	0.016008832459287883	1.7886601853258393	23439;7067;2099;5578;5594;8503;6772;4893;482;5208;208;5566;5595	ATP1B4;THRA;ESR1;PRKCA;MAPK1;PIK3R3;STAT1;NRAS;ATP1B2;PFKFB2;AKT2;PRKACA;MAPK3	0.028944336491388126	0.0940690935970114	Organismal Systems
path:hsa04622	RIG-I-like receptor signaling pathway	9	454	70	7246	0.019823788546255508	0.009660502346121999	2.052045311516677	843;5603;5599;1432;9641;5602;57506;7187;4214	CASP10;MAPK13;MAPK8;MAPK14;IKBKE;MAPK10;MAVS;TRAF3;MAP3K1	0.02969161677613399	0.09541351008959911	Organismal Systems
path:hsa04657	IL-17 signaling pathway	11	454	93	7246	0.024229074889867842	0.01283466740270494	1.8877836199137892	3727;5595;5603;5599;1432;10758;9641;5594;5602;7187;1994	JUND;MAPK3;MAPK13;MAPK8;MAPK14;TRAF3IP2;IKBKE;MAPK1;MAPK10;TRAF3;ELAVL1	0.03014765462062501	0.0958025469055417	Organismal Systems
path:hsa04934	Cushing syndrome	16	454	154	7246	0.03524229074889868	0.021253105161468396	1.6582184335488301	90993;115;673;5594;5087;4297;7976;6667;7471;817;7482;23746;1385;5566;5595;1870	CREB3L1;ADCY9;BRAF;MAPK1;PBX1;KMT2A;FZD3;SP1;WNT1;CAMK2D;WNT2B;AIPL1;CREB1;PRKACA;MAPK3;E2F2	0.031210321285127563	0.09808958118182949	Human Diseases
path:hsa00670	One carbon pool by folate	4	454	20	7246	0.00881057268722467	0.002760143527463428	3.1920704845814982	4548;10797;6472;4524	MTR;MTHFD2;SHMT2;MTHFR	0.03306616756080361	0.10279265133032428	Metabolism
path:hsa04072	Phospholipase D signaling pathway	15	454	145	7246	0.03303964757709251	0.020011040574109854	1.6510709403007746	5595;115;5594;139189;9162;8503;10411;4893;5899;5578;208;9846;6850;382;8394	MAPK3;ADCY9;MAPK1;DGKK;DGKI;PIK3R3;RAPGEF3;NRAS;RALB;PRKCA;AKT2;GAB2;SYK;ARF6;PIP5K1A	0.037436363744360365	0.11512688205254909	Environmental Information Processing
path:hsa04218	Cellular senescence	16	454	158	7246	0.03524229074889868	0.021805133866961084	1.6162382200412648	4087;8945;2309;5603;1432;4683;5594;4088;677;132660;8503;4893;208;10758;5595;1870	SMAD2;BTRC;FOXO3;MAPK13;MAPK14;NBN;MAPK1;SMAD3;ZFP36L1;LIN54;PIK3R3;NRAS;AKT2;TRAF3IP2;MAPK3;E2F2	0.038282504271787254	0.11581267083861932	Cellular Processes
path:hsa04213	Longevity regulating pathway - multiple species	8	454	62	7246	0.01762114537444934	0.008556444935136628	2.0594003126332243	2309;115;3480;3479;8503;4893;208;5566	FOXO3;ADCY9;IGF1R;IGF1;PIK3R3;NRAS;AKT2;PRKACA	0.0384692438100309	0.11581267083861932	Organismal Systems
path:hsa05202	Transcriptional misregulation in cancer	18	454	185	7246	0.039647577092511016	0.02553132762903671	1.5528991546612692	2118;5079;4286;5090;9915;3480;3479;4208;5087;4297;6667;7030;8864;2115;598;8861;5218;7113	ETV4;PAX5;MITF;PBX3;ARNT2;IGF1R;IGF1;MEF2C;PBX1;KMT2A;SP1;TFE3;PER2;ETV1;BCL2L1;LDB1;CDK14;TMPRSS2	0.041027586093144296	0.12222801690249238	Human Diseases
path:hsa04971	Gastric acid secretion	9	454	75	7246	0.019823788546255508	0.010350538227987855	1.9152422907488988	3274;23439;115;340156;4638;817;5578;482;5566	HRH2;ATP1B4;ADCY9;MYLK4;MYLK;CAMK2D;PRKCA;ATP1B2;PRKACA	0.04367927467093327	0.12878631500914345	Organismal Systems
path:hsa04062	Chemokine signaling pathway	18	454	187	7246	0.039647577092511016	0.02580734198178305	1.5362906075525926	5595;2309;9844;115;673;5829;5594;10681;8503;6367;6772;7410;4893;208;56477;6387;5566;51764	MAPK3;FOXO3;ELMO1;ADCY9;BRAF;PXN;MAPK1;GNB5;PIK3R3;CCL22;STAT1;VAV2;NRAS;AKT2;CCL28;CXCL12;PRKACA;GNG13	0.04484190200287754	0.12987027534296064	Organismal Systems
path:hsa04915	Estrogen signaling pathway	14	454	136	7246	0.030837004405286344	0.01876897598675131	1.6429774552993004	90993;2099;4988;115;5594;1385;2289;6667;8503;4893;208;5566;5595;2775	CREB3L1;ESR1;OPRM1;ADCY9;MAPK1;CREB1;FKBP5;SP1;PIK3R3;NRAS;AKT2;PRKACA;MAPK3;GNAO1	0.04495509531102484	0.12987027534296064	Organismal Systems
path:hsa04670	Leukocyte transendothelial migration	12	454	112	7246	0.02643171806167401	0.015456803753795198	1.710037759597231	5603;1432;5829;137075;1500;10686;10411;8503;7410;5578;90952;6387	MAPK13;MAPK14;PXN;CLDN23;CTNND1;CLDN16;RAPGEF3;PIK3R3;VAV2;PRKCA;ESAM;CXCL12	0.047000396720089495	0.13442113461945596	Organismal Systems
path:hsa04066	HIF-1 signaling pathway	11	454	100	7246	0.024229074889867842	0.01380071763731714	1.7556387665198239	1906;7422;2872;5594;3480;3479;8503;817;5578;208;5595	EDN1;VEGFA;MKNK2;MAPK1;IGF1R;IGF1;PIK3R3;CAMK2D;PRKCA;AKT2;MAPK3	0.047550215004134845	0.13464714347705511	Environmental Information Processing
path:hsa05221	Acute myeloid leukemia	8	454	66	7246	0.01762114537444934	0.009108473640629312	1.9345881724736353	673;369;5594;208;8503;4893;8864;5595	BRAF;ARAF;MAPK1;AKT2;PIK3R3;NRAS;PER2;MAPK3	0.05272764692534825	0.1472826090292477	Human Diseases
path:hsa00533	Glycosaminoglycan biosynthesis - keratan sulfate	3	454	14	7246	0.006607929515418502	0.0019321004692243997	3.420075519194462	6483;6482;93010	ST3GAL2;ST3GAL1;B3GNT7	0.053042338216826974	0.1472826090292477	Metabolism
path:hsa04723	Retrograde endocannabinoid signaling	14	454	141	7246	0.030837004405286344	0.01945901186861717	1.584715843409254	5595;5603;5599;115;5578;1432;5594;5602;2893;10681;4700;5566;51764;2775	MAPK3;MAPK13;MAPK8;ADCY9;PRKCA;MAPK14;MAPK1;MAPK10;GRIA4;GNB5;NDUFA6;PRKACA;GNG13;GNAO1	0.05774614461246053	0.15794663701031045	Organismal Systems
path:hsa05034	Alcoholism	17	454	180	7246	0.037444933920704845	0.024841291747170854	1.5073666177190406	5595;90993;673;79885;369;5594;116443;5173;10681;2903;10014;4893;1385;814;5566;51764;2775	MAPK3;CREB3L1;BRAF;HDAC11;ARAF;MAPK1;GRIN3A;PDYN;GNB5;GRIN2A;HDAC5;NRAS;CREB1;CAMK4;PRKACA;GNG13;GNAO1	0.058155972565845655	0.15794663701031045	Human Diseases
path:hsa05020	Prion diseases	5	454	34	7246	0.011013215859030838	0.004692243996687827	2.347110650427572	5594;2002;3915;5566;5595	MAPK1;ELK1;LAMC1;PRKACA;MAPK3	0.058539662668157015	0.15794663701031045	Human Diseases
path:hsa04514	Cell adhesion molecules (CAMs)	14	454	142	7246	0.030837004405286344	0.019597019044990338	1.5735558726810202	6900;23114;8506;137075;2734;9672;3117;8516;10686;6614;90952;3118;947;920	CNTN2;NFASC;CNTNAP1;CLDN23;GLG1;SDC3;HLA-DQA1;ITGA8;CLDN16;SIGLEC1;ESAM;HLA-DQA2;CD34;CD4	0.06057389794843364	0.16190780199300955	Environmental Information Processing
path:hsa04020	Calcium signaling pathway	17	454	182	7246	0.037444933920704845	0.025117306099917195	1.4908021493924577	3274;6915;115;80228;3356;5724;340156;493;4638;817;2903;6786;5578;3360;814;5566;2065	HRH2;TBXA2R;ADCY9;ORAI2;HTR2A;PTAFR;MYLK4;ATP2B4;MYLK;CAMK2D;GRIN2A;STIM1;PRKCA;HTR4;CAMK4;PRKACA;ERBB3	0.06321271525026886	0.1673966348294157	Environmental Information Processing
path:hsa04930	Type II diabetes mellitus	6	454	46	7246	0.013215859030837005	0.006348330113165885	2.081785098640107	5599;5594;5602;3651;8503;5595	MAPK8;MAPK1;MAPK10;PDX1;PIK3R3;MAPK3	0.06550990622476267	0.17121159766593125	Human Diseases
path:hsa05168	Herpes simplex infection	17	454	183	7246	0.037444933920704845	0.025255313276290367	1.482655689559712	5599;51616;9575;10454;5602;9641;3118;3117;57506;5187;6772;356;7874;8764;8864;7187;4938	MAPK8;TAF9B;CLOCK;TAB1;MAPK10;IKBKE;HLA-DQA2;HLA-DQA1;MAVS;PER1;STAT1;FASLG;USP7;TNFRSF14;PER2;TRAF3;OAS1	0.06585061448689664	0.17121159766593125	Human Diseases
path:hsa05169	Epstein-Barr virus infection	18	454	198	7246	0.039647577092511016	0.027325420921887937	1.4509411293552263	5603;5599;5717;1432;9641;10454;5602;3118;3117;57506;8503;6772;7874;208;6850;7187;4938;1870	MAPK13;MAPK8;PSMD11;MAPK14;IKBKE;TAB1;MAPK10;HLA-DQA2;HLA-DQA1;MAVS;PIK3R3;STAT1;USP7;AKT2;SYK;TRAF3;OAS1;E2F2	0.07043441160353339	0.18147965512261757	Human Diseases
path:hsa04961	Endocrine and other factor-regulated calcium reabsorption	6	454	47	7246	0.013215859030837005	0.006486337289539056	2.0374917986690413	23439;2099;115;5578;482;5566	ATP1B4;ESR1;ADCY9;PRKCA;ATP1B2;PRKACA	0.07132508742905078	0.18213370539918322	Organismal Systems
path:hsa04152	AMPK signaling pathway	12	454	120	7246	0.02643171806167401	0.016560861164780567	1.5960352422907491	2309;90993;29904;3480;3479;1385;8503;5208;3172;55844;208;1994	FOXO3;CREB3L1;EEF2K;IGF1R;IGF1;CREB1;PIK3R3;PFKFB2;HNF4A;PPP2R2D;AKT2;ELAVL1	0.07203294484414224	0.18231347102145737	Environmental Information Processing
path:hsa05203	Viral carcinogenesis	18	454	200	7246	0.039647577092511016	0.02760143527463428	1.4364317180616741	7187;90993;79885;5829;5594;5902;7533;8503;7534;10014;4893;7874;2957;1385;6850;1960;5595;5566	TRAF3;CREB3L1;HDAC11;PXN;MAPK1;RANBP1;YWHAH;PIK3R3;YWHAZ;HDAC5;NRAS;USP7;GTF2A1;CREB1;SYK;EGR3;MAPK3;PRKACA	0.07597267973552684	0.19059812635404103	Human Diseases
path:hsa05216	Thyroid cancer	5	454	37	7246	0.011013215859030838	0.005106265525807342	2.156804381473985	8030;673;5594;4893;5595	CCDC6;BRAF;MAPK1;NRAS;MAPK3	0.07887058589985065	0.19340319596323974	Human Diseases
path:hsa05165	Human papillomavirus infection	28	454	339	7246	0.06167400881057269	0.04678443279050511	1.3182591971723	90993;3908;8516;3915;22798;208;1385;26508;7187;5829;1740;7976;7471;6772;356;55844;1293;5566;79885;9641;3679;4893;7422;5594;8503;10014;7482;5595	CREB3L1;LAMA2;ITGA8;LAMC1;LAMB4;AKT2;CREB1;HEYL;TRAF3;PXN;DLG2;FZD3;WNT1;STAT1;FASLG;PPP2R2D;COL6A3;PRKACA;HDAC11;IKBKE;ITGA7;NRAS;VEGFA;MAPK1;PIK3R3;HDAC5;WNT2B;MAPK3	0.07927616083843653	0.19340319596323974	Human Diseases
path:hsa05226	Gastric cancer	14	454	148	7246	0.030837004405286344	0.020425062103229367	1.5097630670317896	4087;673;369;5594;4088;7976;7471;8503;4893;7482;8074;208;5595;1870	SMAD2;BRAF;ARAF;MAPK1;SMAD3;FZD3;WNT1;PIK3R3;NRAS;WNT2B;FGF23;AKT2;MAPK3;E2F2	0.07950326700383302	0.19340319596323974	Human Diseases
path:hsa04520	Adherens junction	8	454	72	7246	0.01762114537444934	0.009936516698868341	1.7733724914341655	4087;5594;10163;3480;4088;1500;2241;5595	SMAD2;MAPK1;WASF2;IGF1R;SMAD3;CTNND1;FER;MAPK3	0.0797957242086094	0.19340319596323974	Cellular Processes
path:hsa05152	Tuberculosis	16	454	175	7246	0.03524229074889868	0.024151255865304994	1.4592322215229707	843;5603;5599;5869;1432;5594;5602;1385;3118;3117;30835;6772;817;208;6850;5595	CASP10;MAPK13;MAPK8;RAB5B;MAPK14;MAPK1;MAPK10;CREB1;HLA-DQA2;HLA-DQA1;CD209;STAT1;CAMK2D;AKT2;SYK;MAPK3	0.08132071977882704	0.19544307442642467	Human Diseases
path:hsa05030	Cocaine addiction	6	454	49	7246	0.013215859030837005	0.006762351642285399	1.954328868111121	90993;116443;5173;2903;1385;5566	CREB3L1;GRIN3A;PDYN;GRIN2A;CREB1;PRKACA	0.08381569813878044	0.19976074723076004	Human Diseases
path:hsa04114	Oocyte meiosis	12	454	124	7246	0.02643171806167401	0.017112889870273255	1.5445502344749182	8945;115;5594;3480;3479;7533;817;7534;80315;25847;5566;5595	BTRC;ADCY9;MAPK1;IGF1R;IGF1;YWHAH;CAMK2D;YWHAZ;CPEB4;ANAPC13;PRKACA;MAPK3	0.08727564150070043	0.20628787991074646	Cellular Processes
path:hsa04070	Phosphatidylinositol signaling system	10	454	99	7246	0.022026431718061675	0.013662710460943969	1.612156810394696	8897;5298;8871;139189;9162;8503;9110;5578;3612;8394	MTMR3;PI4KB;SYNJ2;DGKK;DGKI;PIK3R3;MTMR4;PRKCA;IMPA1;PIP5K1A	0.09026150770187898	0.21011944659883228	Environmental Information Processing
path:hsa04918	Thyroid hormone synthesis	8	454	74	7246	0.01762114537444934	0.010212531051614683	1.7254435051791883	23439;90993;115;821;482;5578;1385;5566	ATP1B4;CREB3L1;ADCY9;CANX;ATP1B2;PRKCA;CREB1;PRKACA	0.0903660557050922	0.21011944659883228	Organismal Systems
path:hsa04540	Gap junction	9	454	88	7246	0.019823788546255508	0.012144631520839083	1.6323087705246297	115;5594;203068;4893;5578;3356;5566;5595;1453	ADCY9;MAPK1;TUBB;NRAS;PRKCA;HTR2A;PRKACA;MAPK3;CSNK1D	0.09859118475730376	0.2273957971015232	Cellular Processes
path:hsa05414	Dilated cardiomyopathy (DCM)	9	454	89	7246	0.019823788546255508	0.012282638697212255	1.6139682225412069	1605;115;3479;3908;8516;3679;59284;1756;5566	DAG1;ADCY9;IGF1;LAMA2;ITGA8;ITGA7;CACNG7;DMD;PRKACA	0.10397123180045258	0.23788617835943549	Human Diseases
path:hsa04270	Vascular smooth muscle contraction	12	454	131	7246	0.02643171806167401	0.018078940104885453	1.4620170158388541	1906;115;673;26279;369;5594;340156;4660;4638;5578;5566;5595	EDN1;ADCY9;BRAF;PLA2G2D;ARAF;MAPK1;MYLK4;PPP1R12B;MYLK;PRKCA;PRKACA;MAPK3	0.11842750937725594	0.2688116482690095	Organismal Systems
path:hsa04310	Wnt signaling pathway	13	454	146	7246	0.028634361233480177	0.020149047750483026	1.4211272705328586	8945;23002;5599;5602;4088;7976;23500;7471;817;7482;144165;5578;5566	BTRC;DAAM1;MAPK8;MAPK10;SMAD3;FZD3;DAAM2;WNT1;CAMK2D;WNT2B;PRICKLE1;PRKCA;PRKACA	0.12588600984055365	0.283491329247231	Environmental Information Processing
path:hsa05416	Viral myocarditis	6	454	56	7246	0.013215859030837005	0.007728401876897599	1.710037759597231	1605;3908;3117;1756;27;3118	DAG1;LAMA2;HLA-DQA1;DMD;ABL2;HLA-DQA2	0.13622174759684777	0.30437046728670675	Human Diseases
path:hsa04512	ECM-receptor interaction	8	454	82	7246	0.01762114537444934	0.011316588462600054	1.5571075534543894	1605;22987;3908;8516;3679;3915;22798;1293	DAG1;SV2C;LAMA2;ITGA8;ITGA7;LAMC1;LAMB4;COL6A3	0.14021235605293803	0.3108584017917851	Environmental Information Processing
path:hsa04662	B cell receptor signaling pathway	7	454	70	7246	0.015418502202643172	0.009660502346121999	1.596035242290749	5594;8503;4893;7410;208;6850;5595	MAPK1;PIK3R3;NRAS;VAV2;AKT2;SYK;MAPK3	0.14706627788616974	0.32354581134957344	Organismal Systems
path:hsa00130	Ubiquinone and other terpenoid-quinone biosynthesis	2	454	11	7246	0.004405286343612335	0.0015180789401048854	2.901882258710453	2677;1728	GGCX;NQO1	0.14824975456489375	0.32365976950808867	Metabolism
path:hsa04150	mTOR signaling pathway	13	454	151	7246	0.028634361233480177	0.020839083632348883	1.3740700761443534	673;5578;5594;3480;3479;7976;7471;8503;4893;7482;96459;208;5595	BRAF;PRKCA;MAPK1;IGF1R;IGF1;FZD3;WNT1;PIK3R3;NRAS;WNT2B;FNIP1;AKT2;MAPK3	0.1510470263489582	0.3272685570894094	Environmental Information Processing
path:hsa05132	Salmonella infection	8	454	84	7246	0.01762114537444934	0.011592602815346398	1.5200335640864275	5599;5603;1432;5594;10163;5602;89953;5595	MAPK8;MAPK13;MAPK14;MAPK1;WASF2;MAPK10;KLC4;MAPK3	0.1544698681482037	0.332168287897641	Human Diseases
path:hsa05410	Hypertrophic cardiomyopathy (HCM)	8	454	85	7246	0.01762114537444934	0.011730609991719569	1.5021508162736463	1906;1605;3479;3908;8516;3679;59284;1756	EDN1;DAG1;IGF1;LAMA2;ITGA8;ITGA7;CACNG7;DMD	0.16184925591867627	0.33794835339916907	Human Diseases
path:hsa04621	NOD-like receptor signaling pathway	14	454	167	7246	0.030837004405286344	0.023047198454319625	1.3379936162916457	5595;598;5603;5599;1432;9641;5594;10454;5602;9927;57506;6772;7187;4938	MAPK3;BCL2L1;MAPK13;MAPK8;MAPK14;IKBKE;MAPK1;TAB1;MAPK10;MFN2;MAVS;STAT1;TRAF3;OAS1	0.16222325795226544	0.33794835339916907	Organismal Systems
path:hsa00310	Lysine degradation	6	454	59	7246	0.013215859030837005	0.008142423406017113	1.6230866870753378	55870;79823;4297;123688;2145;64324	ASH1L;CAMKMT;KMT2A;HYKK;EZH1;NSD1	0.16248420413224732	0.33794835339916907	Metabolism
path:hsa05412	Arrhythmogenic right ventricular cardiomyopathy (ARVC)	7	454	72	7246	0.015418502202643172	0.009936516698868341	1.5517009300048947	1605;5318;3908;8516;3679;59284;1756	DAG1;PKP2;LAMA2;ITGA8;ITGA7;CACNG7;DMD	0.16306598870309555	0.33794835339916907	Human Diseases
path:hsa00980	Metabolism of xenobiotics by cytochrome P450	7	454	72	7246	0.015418502202643172	0.009936516698868341	1.5517009300048947	2939;4258;2938;29785;1572;2949;1576	GSTA2;MGST2;GSTA1;CYP2S1;CYP2F1;GSTM5;CYP3A4	0.16306598870309555	0.33794835339916907	Metabolism
path:hsa05166	Human T-cell leukemia virus 1 infection	20	454	253	7246	0.04405286343612335	0.03491581562241237	1.261687938569762	4087;5599;821;2002;4088;1385;208;4214;115;7976;3117;7471;598;5566;4893;3118;5902;8503;7482;1870	SMAD2;MAPK8;CANX;ELK1;SMAD3;CREB1;AKT2;MAP3K1;ADCY9;FZD3;HLA-DQA1;WNT1;BCL2L1;PRKACA;NRAS;HLA-DQA2;RANBP1;PIK3R3;WNT2B;E2F2	0.1666280527248214	0.341837394179867	Human Diseases
path:hsa04390	Hippo signaling pathway	13	454	154	7246	0.028634361233480177	0.021253105161468396	1.3473024772584246	4087;8945;4088;1740;7533;7976;7471;7534;7482;659;55844;7003;1453	SMAD2;BTRC;SMAD3;DLG2;YWHAH;FZD3;WNT1;YWHAZ;WNT2B;BMPR2;PPP2R2D;TEAD1;CSNK1D	0.16733299015797687	0.341837394179867	Environmental Information Processing
path:hsa00534	Glycosaminoglycan biosynthesis - heparan sulfate / heparin	3	454	24	7246	0.006607929515418502	0.0033121722329561135	1.9950440528634363	64131;26035;222537	XYLT1;GLCE;HS3ST5	0.18763700542865624	0.3805970464723098	Metabolism
path:hsa05133	Pertussis	7	454	76	7246	0.015418502202643172	0.010488545404361027	1.470032460004637	5599;5603;1432;5594;5602;1073;5595	MAPK8;MAPK13;MAPK14;MAPK1;MAPK10;CFL2;MAPK3	0.197240754435504	0.3972595476658743	Human Diseases
path:hsa05321	Inflammatory bowel disease (IBD)	6	454	63	7246	0.013215859030837005	0.008694452111509798	1.5200335640864278	4087;6778;4088;3117;6772;3118	SMAD2;STAT6;SMAD3;HLA-DQA1;STAT1;HLA-DQA2	0.20053355935789893	0.3982069402650524	Human Diseases
path:hsa04970	Salivary secretion	8	454	90	7246	0.01762114537444934	0.012420645873585427	1.4186979931473325	23439;6844;115;493;4025;5578;482;5566	ATP1B4;VAMP2;ADCY9;ATP2B4;LPO;PRKCA;ATP1B2;PRKACA	0.2010723993449408	0.3982069402650524	Organismal Systems
path:hsa05014	Amyotrophic lateral sclerosis (ALS)	5	454	50	7246	0.011013215859030838	0.00690035881865857	1.596035242290749	5603;1432;6506;2903;598	MAPK13;MAPK14;SLC1A2;GRIN2A;BCL2L1	0.2018881340504636	0.3982069402650524	Human Diseases
path:hsa00983	Drug metabolism - other enzymes	7	454	77	7246	0.015418502202643172	0.010626552580734198	1.4509411293552263	2939;4258;2938;1806;2949;1576;4833	GSTA2;MGST2;GSTA1;DPYD;GSTM5;CYP3A4;NME4	0.20619858144217204	0.40392324857850137	Metabolism
path:hsa05032	Morphine addiction	8	454	91	7246	0.01762114537444934	0.012558653049958598	1.4031079053105486	115;4988;10846;10681;5578;5566;51764;2775	ADCY9;OPRM1;PDE10A;GNB5;PRKCA;PRKACA;GNG13;GNAO1	0.20934719183470266	0.4068229051783224	Human Diseases
path:hsa04927	Cortisol synthesis and secretion	6	454	64	7246	0.013215859030837005	0.00883245928788297	1.496283039647577	90993;115;5087;6667;1385;5566	CREB3L1;ADCY9;PBX1;SP1;CREB1;PRKACA	0.2105237411412298	0.4068229051783224	Organismal Systems
path:hsa04950	Maturity onset diabetes of the young	3	454	26	7246	0.006607929515418502	0.0035881865857024567	1.8415791257200949	3171;3172;3651	FOXA3;HNF4A;PDX1	0.22067838268507134	0.4187649664263556	Human Diseases
path:hsa05230	Central carbon metabolism in cancer	6	454	65	7246	0.013215859030837005	0.008970466464256142	1.4732633005760758	5594;8503;4893;57103;208;5595	MAPK1;PIK3R3;NRAS;TIGAR;AKT2;MAPK3	0.22068456831146993	0.4187649664263556	Human Diseases
path:hsa04022	cGMP-PKG signaling pathway	13	454	163	7246	0.028634361233480177	0.02249516974882694	1.272911542931272	23439;90993;115;5594;493;340156;1385;4638;4208;4209;482;208;5595	ATP1B4;CREB3L1;ADCY9;MAPK1;ATP2B4;MYLK4;CREB1;MYLK;MEF2C;MEF2D;ATP1B2;AKT2;MAPK3	0.22109618856776117	0.4187649664263556	Environmental Information Processing
path:hsa04210	Apoptosis	11	454	135	7246	0.024229074889867842	0.01863096881037814	1.3004731603850546	843;5599;5594;5602;4170;8503;4893;356;208;598;5595	CASP10;MAPK8;MAPK1;MAPK10;MCL1;PIK3R3;NRAS;FASLG;AKT2;BCL2L1;MAPK3	0.22480094989353952	0.42298073466810726	Cellular Processes
path:hsa05222	Small cell lung cancer	8	454	93	7246	0.01762114537444934	0.01283466740270494	1.372933541755483	598;3908;8503;3915;22798;208;7187;1870	BCL2L1;LAMA2;PIK3R3;LAMC1;LAMB4;AKT2;TRAF3;E2F2	0.22628338171999104	0.422987236417761	Human Diseases
path:hsa00603	Glycosphingolipid biosynthesis - globo and isoglobo series	2	454	15	7246	0.004405286343612335	0.002070107645597571	2.128046989720999	6483;6482	ST3GAL2;ST3GAL1	0.2412076500455316	0.44506701879369054	Metabolism
path:hsa00604	Glycosphingolipid biosynthesis - ganglio series	2	454	15	7246	0.004405286343612335	0.002070107645597571	2.128046989720999	6483;6482	ST3GAL2;ST3GAL1	0.2412076500455316	0.44506701879369054	Metabolism
path:hsa03460	Fanconi anemia pathway	5	454	54	7246	0.011013215859030838	0.007452387524151256	1.4778104095284712	11201;57599;5429;57697;84464	POLI;WDR48;POLH;FANCM;SLX4	0.24842236661813502	0.4554410054665809	Genetic Information Processing
path:hsa04940	Type I diabetes mellitus	4	454	41	7246	0.00881057268722467	0.005658294231300027	1.5571075534543894	3117;3118;356;5798	HLA-DQA1;HLA-DQA2;FASLG;PTPRN	0.25377269822441406	0.4622865712877861	Human Diseases
path:hsa04612	Antigen processing and presentation	6	454	69	7246	0.013215859030837005	0.009522495169748827	1.3878567324267383	10197;821;3117;1385;3118;920	PSME3;CANX;HLA-DQA1;CREB1;HLA-DQA2;CD4	0.26281941453584523	0.4757364085902009	Organismal Systems
path:hsa04650	Natural killer cell mediated cytotoxicity	10	454	127	7246	0.022026431718061675	0.017526911399392768	1.2567206632210621	673;369;5594;8503;4893;7410;356;5578;6850;5595	BRAF;ARAF;MAPK1;PIK3R3;NRAS;VAV2;FASLG;PRKCA;SYK;MAPK3	0.27256606975312775	0.49027607515342475	Organismal Systems
path:hsa04973	Carbohydrate digestion and absorption	4	454	44	7246	0.00881057268722467	0.006072315760419542	1.4509411293552266	208;23439;8503;482	AKT2;ATP1B4;PIK3R3;ATP1B2	0.2964033142932903	0.5298209242992564	Organismal Systems
path:hsa00512	Mucin type O-glycan biosynthesis	3	454	31	7246	0.006607929515418502	0.004278222467568314	1.5445502344749182	6483;9334;6482	ST3GAL2;B4GALT5;ST3GAL1	0.3070310790768929	0.5454092460620582	Metabolism
path:hsa03050	Proteasome	4	454	45	7246	0.00881057268722467	0.006210322936792714	1.4186979931473325	10197;9491;5717;143471	PSME3;PSMF1;PSMD11;PSMA8	0.3108207942073649	0.5487330070574467	Genetic Information Processing
path:hsa04727	GABAergic synapse	7	454	88	7246	0.015418502202643172	0.012144631520839083	1.269573488185823	115;10681;5578;6538;5566;51764;2775	ADCY9;GNB5;PRKCA;SLC6A11;PRKACA;GNG13;GNAO1	0.31299107097754497	0.5491745171753244	Organismal Systems
path:hsa00562	Inositol phosphate metabolism	6	454	74	7246	0.013215859030837005	0.010212531051614683	1.2940826288843912	8897;5298;8871;9110;3612;8394	MTMR3;PI4KB;SYNJ2;MTMR4;IMPA1;PIP5K1A	0.31801998061491005	0.5545958198528309	Metabolism
path:hsa04672	Intestinal immune network for IgA production	4	454	46	7246	0.00881057268722467	0.006348330113165885	1.3878567324267383	3117;56477;3118;6387	HLA-DQA1;CCL28;HLA-DQA2;CXCL12	0.3253027719437805	0.5638581380358862	Organismal Systems
path:hsa00770	Pantothenate and CoA biosynthesis	2	454	19	7246	0.004405286343612335	0.002622136351090257	1.6800370971481569	586;1806	BCAT1;DPYD	0.33613947366509717	0.5785490429260663	Metabolism
path:hsa00270	Cysteine and methionine metabolism	4	454	47	7246	0.00881057268722467	0.006486337289539056	1.358327865779361	4548;586;10768;1789	MTR;BCAT1;AHCYL1;DNMT3B	0.3398268484464068	0.5785490429260663	Metabolism
path:hsa00051	Fructose and mannose metabolism	3	454	33	7246	0.006607929515418502	0.004554236820314656	1.4509411293552263	5208;29925;57103	PFKFB2;GMPPB;TIGAR	0.34213308673846304	0.5785490429260663	Metabolism
path:hsa04215	Apoptosis - multiple species	3	454	33	7246	0.006607929515418502	0.004554236820314656	1.4509411293552263	5602;5599;598	MAPK10;MAPK8;BCL2L1	0.34213308673846304	0.5785490429260663	Cellular Processes
path:hsa03015	mRNA surveillance pathway	7	454	91	7246	0.015418502202643172	0.012558653049958598	1.22771941714673	2935;79869;4440;55916;55844;23293;22985	GSPT1;CPSF7;MSI1;NXT2;PPP2R2D;SMG6;ACIN1	0.3438927877532562	0.5785490429260663	Genetic Information Processing
path:hsa04080	Neuroactive ligand-receptor interaction	21	454	305	7246	0.046255506607929514	0.04209218879381728	1.0989095110854337	116443;2151;59340;3360;3356;117;6915;4988;2899;3274;1145;187;2895;7067;5724;2893;122042;2903;799;5618;7200	GRIN3A;F2RL2;HRH4;HTR4;HTR2A;ADCYAP1R1;TBXA2R;OPRM1;GRIK3;HRH2;CHRNE;APLNR;GRID2;THRA;PTAFR;GRIA4;RXFP2;GRIN2A;CALCR;PRLR;TRH	0.35791546622989656	0.5957300945232743	Environmental Information Processing
path:hsa00532	Glycosaminoglycan biosynthesis - chondroitin sulfate / dermatan sulfate	2	454	20	7246	0.004405286343612335	0.002760143527463428	1.5960352422907491	64131;55454	XYLT1;CSGALNACT2	0.3594475121407998	0.5957300945232743	Metabolism
path:hsa04721	Synaptic vesicle cycle	5	454	63	7246	0.011013215859030838	0.008694452111509798	1.2666946367386898	6844;6812;2054;23025;10815	VAMP2;STXBP1;STX2;UNC13A;CPLX1	0.3603542180158268	0.5957300945232743	Organismal Systems
path:hsa04913	Ovarian steroidogenesis	4	454	49	7246	0.00881057268722467	0.006762351642285399	1.3028859120740808	3480;3479;115;5566	IGF1R;IGF1;ADCY9;PRKACA	0.36891572423936747	0.6063787191520638	Organismal Systems
path:hsa05330	Allograft rejection	3	454	35	7246	0.006607929515418502	0.004830251173060999	1.3680302076777848	3117;3118;356	HLA-DQA1;HLA-DQA2;FASLG	0.37709396620261454	0.6137956604169514	Human Diseases
path:hsa04714	Thermogenesis	15	454	216	7246	0.03303964757709251	0.029809550096605023	1.1083578071463533	4700;5603;116228;115;90993;1432;63976;23305;9658;8110;4893;6602;1352;1385;5566	NDUFA6;MAPK13;COX20;ADCY9;CREB3L1;MAPK14;PRDM16;ACSL6;ZNF516;DPF3;NRAS;SMARCD1;COX10;CREB1;PRKACA	0.3777204064104317	0.6137956604169514	Organismal Systems
path:hsa05110	Vibrio cholerae infection	4	454	50	7246	0.00881057268722467	0.00690035881865857	1.2768281938325992	115;5578;5566;55176	ADCY9;PRKCA;PRKACA;SEC61A2	0.38343986251244977	0.6195529676185844	Human Diseases
path:hsa05146	Amoebiasis	7	454	95	7246	0.015418502202643172	0.013110681755451284	1.1760259680037097	5869;3908;8503;3915;22798;5578;5566	RAB5B;LAMA2;PIK3R3;LAMC1;LAMB4;PRKCA;PRKACA	0.38559590292345464	0.6195529676185844	Human Diseases
path:hsa04122	Sulfur relay system	1	454	8	7246	0.0022026431718061676	0.0011040574109853713	1.9950440528634363	81605	URM1	0.4042246593333761	0.6436379703686103	Genetic Information Processing
path:hsa00514	Other types of O-glycan biosynthesis	2	454	22	7246	0.004405286343612335	0.003036157880209771	1.4509411293552266	84620;283464	ST6GAL2;GXYLT1	0.40508683449772676	0.6436379703686103	Metabolism
path:hsa05332	Graft-versus-host disease	3	454	37	7246	0.006607929515418502	0.005106265525807342	1.2940826288843912	3117;3118;356	HLA-DQA1;HLA-DQA2;FASLG	0.4116574307894258	0.64798259278159	Human Diseases
path:hsa05150	Staphylococcus aureus infection	4	454	52	7246	0.00881057268722467	0.0071763731714049135	1.22771941714673	5648;5724;3117;3118	MASP1;PTAFR;HLA-DQA1;HLA-DQA2	0.41235255904282997	0.64798259278159	Human Diseases
path:hsa00982	Drug metabolism - cytochrome P450	5	454	68	7246	0.011013215859030838	0.009384487993375655	1.173555325213786	2939;4258;2938;2949;1576	GSTA2;MGST2;GSTA1;GSTM5;CYP3A4	0.423710333823831	0.6570621855398032	Metabolism
path:hsa00480	Glutathione metabolism	4	454	53	7246	0.00881057268722467	0.007314380347778085	1.2045548998420748	2939;4258;2938;2949	GSTA2;MGST2;GSTA1;GSTM5	0.4267058731726827	0.6570621855398032	Metabolism
path:hsa04964	Proximal tubule bicarbonate reclamation	2	454	23	7246	0.004405286343612335	0.0031741650565829424	1.3878567324267383	482;23439	ATP1B2;ATP1B4	0.4273201626237881	0.6570621855398032	Organismal Systems
path:hsa03060	Protein export	2	454	23	7246	0.004405286343612335	0.0031741650565829424	1.3878567324267383	7095;55176	SEC62;SEC61A2	0.4273201626237881	0.6570621855398032	Genetic Information Processing
path:hsa04630	Jak-STAT signaling pathway	11	454	162	7246	0.024229074889867842	0.02235716257245377	1.0837276336542123	2273;1271;6778;3597;4170;8503;6772;2670;208;598;5618	FHL1;CNTFR;STAT6;IL13RA1;MCL1;PIK3R3;STAT1;GFAP;AKT2;BCL2L1;PRLR	0.43643644154028444	0.665604604818307	Environmental Information Processing
path:hsa05162	Measles	9	454	131	7246	0.019823788546255508	0.018078940104885453	1.0965127618791406	9641;57506;30835;6772;8503;356;208;103;4938	IKBKE;MAVS;CD209;STAT1;PIK3R3;FASLG;AKT2;ADAR;OAS1	0.43753029967077517	0.665604604818307	Human Diseases
path:hsa04923	Regulation of lipolysis in adipocytes	4	454	54	7246	0.00881057268722467	0.007452387524151256	1.182248327622777	208;8503;115;5566	AKT2;PIK3R3;ADCY9;PRKACA	0.4409685536992077	0.6672857479257852	Organismal Systems
path:hsa04976	Bile secretion	5	454	71	7246	0.011013215859030838	0.009798509522495169	1.123968480486443	23439;115;482;1576;5566	ATP1B4;ADCY9;ATP1B2;CYP3A4;PRKACA	0.461224660122369	0.6850461455567642	Organismal Systems
path:hsa00260	Glycine, serine and threonine metabolism	3	454	40	7246	0.006607929515418502	0.005520287054926856	1.1970264317180617	669;63826;6472	BPGM;SRR;SHMT2	0.46228638493865554	0.6850461455567642	Metabolism
path:hsa04216	Ferroptosis	3	454	40	7246	0.006607929515418502	0.005520287054926856	1.1970264317180617	10533;23305;23657	ATG7;ACSL6;SLC7A11	0.46228638493865554	0.6850461455567642	Cellular Processes
path:hsa05033	Nicotine addiction	3	454	40	7246	0.006607929515418502	0.005520287054926856	1.1970264317180617	116443;2893;2903	GRIN3A;GRIA4;GRIN2A	0.46228638493865554	0.6850461455567642	Human Diseases
path:hsa00592	alpha-Linolenic acid metabolism	2	454	25	7246	0.004405286343612335	0.003450179409329285	1.2768281938325992	26279;51	PLA2G2D;ACOX1	0.4704232686816287	0.6899541273997222	Metabolism
path:hsa00563	Glycosylphosphatidylinositol (GPI)-anchor biosynthesis	2	454	25	7246	0.004405286343612335	0.003450179409329285	1.2768281938325992	54872;80235	PIGG;PIGZ	0.4704232686816287	0.6899541273997222	Metabolism
path:hsa04115	p53 signaling pathway	5	454	72	7246	0.011013215859030838	0.009936516698868341	1.1083578071463536	64393;3479;143686;9538;598	ZMAT3;IGF1;SESN3;EI24;BCL2L1	0.4735787836620501	0.6910384292211548	Cellular Processes
path:hsa03440	Homologous recombination	3	454	41	7246	0.006607929515418502	0.005658294231300027	1.167830665090792	25788;5890;4683	RAD54B;RAD51B;NBN	0.47874799178525634	0.6950351555867172	Genetic Information Processing
path:hsa04120	Ubiquitin mediated proteolysis	9	454	136	7246	0.019823788546255508	0.01876897598675131	1.0561997926924076	8945;10277;23327;55236;9354;25847;134111;65264;4214	BTRC;UBE4B;NEDD4L;UBA6;UBE4A;ANAPC13;UBE2QL1;UBE2Z;MAP3K1	0.48271886502977285	0.6972605828207831	Genetic Information Processing
path:hsa04974	Protein digestion and absorption	6	454	90	7246	0.013215859030837005	0.012420645873585427	1.0640234948604992	23439;1302;1301;482;1293;23428	ATP1B4;COL11A2;COL11A1;ATP1B2;COL6A3;SLC7A8	0.49886048304906727	0.7169552670956444	Organismal Systems
path:hsa04931	Insulin resistance	7	454	107	7246	0.015418502202643172	0.01476676787192934	1.0441352052369386	90993;5599;5602;1385;5834;8503;208	CREB3L1;MAPK8;MAPK10;CREB1;PYGB;PIK3R3;AKT2	0.5096259517541918	0.7278413517846735	Human Diseases
path:hsa01040	Biosynthesis of unsaturated fatty acids	2	454	27	7246	0.004405286343612335	0.003726193762075628	1.182248327622777	6785;51	ELOVL4;ACOX1	0.5115248661144034	0.7278413517846735	Metabolism
path:hsa03022	Basal transcription factors	3	454	44	7246	0.006607929515418502	0.006072315760419542	1.0882058470164198	51616;6883;2957	TAF9B;TAF12;GTF2A1	0.5266354436181767	0.7411941351484622	Genetic Information Processing
path:hsa00071	Fatty acid degradation	3	454	44	7246	0.006607929515418502	0.006072315760419542	1.0882058470164198	23305;36;51	ACSL6;ACADSB;ACOX1	0.5266354436181767	0.7411941351484622	Metabolism
path:hsa00650	Butanoate metabolism	2	454	28	7246	0.004405286343612335	0.0038642009384487995	1.1400251730648208	7915;54988	ALDH5A1;ACSM5	0.5312755164525691	0.7411941351484622	Metabolism
path:hsa05310	Asthma	2	454	28	7246	0.004405286343612335	0.0038642009384487995	1.1400251730648208	3117;3118	HLA-DQA1;HLA-DQA2	0.5312755164525691	0.7411941351484622	Human Diseases
path:hsa04623	Cytosolic DNA-sensing pathway	4	454	62	7246	0.00881057268722467	0.008556444935136628	1.0297001563166122	57506;5435;103;9641	MAVS;POLR2F;ADAR;IKBKE	0.5501659138571866	0.7569032001943079	Organismal Systems
path:hsa00591	Linoleic acid metabolism	2	454	29	7246	0.004405286343612335	0.004002208114821971	1.1007139602005167	26279;1576	PLA2G2D;CYP3A4	0.5504750546867694	0.7569032001943079	Metabolism
path:hsa04392	Hippo signaling pathway - multiple species	2	454	29	7246	0.004405286343612335	0.004002208114821971	1.1007139602005167	83937;7003	RASSF4;TEAD1	0.5504750546867694	0.7569032001943079	Environmental Information Processing
path:hsa03018	RNA degradation	5	454	79	7246	0.011013215859030838	0.010902566933480542	1.0101488875257905	9924;246175;1656;9337;7832	PAN2;CNOT6L;DDX6;CNOT8;BTG2	0.5570010499631494	0.7605927839872009	Genetic Information Processing
path:hsa05217	Basal cell carcinoma	4	454	63	7246	0.00881057268722467	0.008694452111509798	1.0133557093909518	51684;7471;7482;7976	SUFU;WNT1;WNT2B;FZD3	0.5630345034012383	0.7605927839872009	Human Diseases
path:hsa05204	Chemical carcinogenesis	5	454	80	7246	0.011013215859030838	0.011040574109853712	0.9975220264317182	2939;4258;2938;2949;1576	GSTA2;MGST2;GSTA1;GSTM5;CYP3A4	0.5683893168749767	0.7605927839872009	Human Diseases
path:hsa00061	Fatty acid biosynthesis	1	454	13	7246	0.0022026431718061676	0.0017940932928512284	1.22771941714673	23305	ACSL6	0.5690978567721127	0.7605927839872009	Metabolism
path:hsa03450	Non-homologous end-joining	1	454	13	7246	0.0022026431718061676	0.0017940932928512284	1.22771941714673	27343	POLL	0.5690978567721127	0.7605927839872009	Genetic Information Processing
path:hsa00062	Fatty acid elongation	2	454	30	7246	0.004405286343612335	0.004140215291195142	1.0640234948604994	6785;9374	ELOVL4;PPT2	0.5691148803260874	0.7605927839872009	Metabolism
path:hsa04972	Pancreatic secretion	6	454	98	7246	0.013215859030837005	0.013524703284570798	0.9771644340555605	23439;115;26279;493;5578;482	ATP1B4;ADCY9;PLA2G2D;ATP2B4;PRKCA;ATP1B2	0.5835630141269923	0.7668321133245406	Organismal Systems
path:hsa00520	Amino sugar and nucleotide sugar metabolism	3	454	48	7246	0.006607929515418502	0.006624344465912227	0.9975220264317182	51167;64841;29925	CYB5R4;GNPNAT1;GMPPB	0.5864997898690354	0.7668321133245406	Metabolism
path:hsa00052	Galactose metabolism	2	454	31	7246	0.004405286343612335	0.004278222467568314	1.0297001563166122	3906;2595	LALBA;GANC	0.5871896252380223	0.7668321133245406	Metabolism
path:hsa01523	Antifolate resistance	2	454	31	7246	0.004405286343612335	0.004278222467568314	1.0297001563166122	4524;6472	MTHFR;SHMT2	0.5871896252380223	0.7668321133245406	Human Diseases
path:hsa03020	RNA polymerase	2	454	31	7246	0.004405286343612335	0.004278222467568314	1.0297001563166122	5433;5435	POLR2D;POLR2F	0.5871896252380223	0.7668321133245406	Genetic Information Processing
path:hsa00510	N-Glycan biosynthesis	3	454	49	7246	0.006607929515418502	0.006762351642285399	0.9771644340555605	57134;23193;84620	MAN1C1;GANAB;ST6GAL2	0.6006900550164128	0.7785710501926139	Metabolism
path:hsa04146	Peroxisome	5	454	83	7246	0.011013215859030838	0.011454595638973226	0.9614670134281621	8540;23305;5825;51;55825	AGPS;ACSL6;ABCD3;ACOX1;PECR	0.6016230842397471	0.7785710501926139	Cellular Processes
path:hsa00240	Pyrimidine metabolism	6	454	101	7246	0.013215859030837005	0.013938724813690313	0.9481397478954944	957;1806;5435;5433;129607;4833	ENTPD5;DPYD;POLR2F;POLR2D;CMPK2;NME4	0.6133933712299277	0.7846577113084899	Metabolism
path:hsa04979	Cholesterol metabolism	3	454	50	7246	0.006607929515418502	0.00690035881865857	0.9576211453744493	26119;4864;29116	LDLRAP1;NPC1;MYLIP	0.6145570885772789	0.7846577113084899	Organismal Systems
path:hsa05320	Autoimmune thyroid disease	3	454	50	7246	0.006607929515418502	0.00690035881865857	0.9576211453744493	3117;3118;356	HLA-DQA1;HLA-DQA2;FASLG	0.6145570885772789	0.7846577113084899	Human Diseases
path:hsa05120	Epithelial cell signaling in Helicobacter pylori infection	4	454	68	7246	0.00881057268722467	0.009384487993375655	0.938844260171029	5602;5603;5599;1432	MAPK10;MAPK13;MAPK8;MAPK14	0.6242094690029043	0.7899179442057918	Human Diseases
path:hsa04978	Mineral absorption	3	454	51	7246	0.006607929515418502	0.0070383659950317414	0.9388442601710288	482;23439;261729	ATP1B2;ATP1B4;STEAP2	0.6280966043641347	0.7899179442057918	Organismal Systems
path:hsa04530	Tight junction	10	454	170	7246	0.022026431718061675	0.023461219983439138	0.9388442601710288	5599;5602;137075;1740;23327;10686;5962;55844;5566;4214	MAPK8;MAPK10;CLDN23;DLG2;NEDD4L;CLDN16;RDX;PPP2R2D;PRKACA;MAP3K1	0.6289162500246687	0.7899179442057918	Cellular Processes
path:hsa04922	Glucagon signaling pathway	6	454	103	7246	0.013215859030837005	0.014214739166436655	0.9297292673538343	90993;1385;5834;817;208;5566	CREB3L1;CREB1;PYGB;CAMK2D;AKT2;PRKACA	0.632605246045584	0.7899179442057918	Organismal Systems
path:hsa05323	Rheumatoid arthritis	5	454	86	7246	0.011013215859030838	0.01186861716809274	0.9279274664481099	7422;3118;3117;1435;6387	VEGFA;HLA-DQA2;HLA-DQA1;CSF1;CXCL12	0.6333635339686754	0.7899179442057918	Human Diseases
path:hsa04920	Adipocytokine signaling pathway	4	454	69	7246	0.00881057268722467	0.009522495169748827	0.9252378216178255	208;23305;5599;5602	AKT2;ACSL6;MAPK8;MAPK10	0.6357743632860369	0.7899179442057918	Organismal Systems
path:hsa05143	African trypanosomiasis	2	454	34	7246	0.004405286343612335	0.004692243996687827	0.938844260171029	356;5578	FASLG;PRKCA	0.6380106472431395	0.7899179442057918	Human Diseases
path:hsa00730	Thiamine metabolism	1	454	16	7246	0.0022026431718061676	0.0022081148219707425	0.9975220264317182	204	AK2	0.6452616888007175	0.7954519094698501	Metabolism
path:hsa00500	Starch and sucrose metabolism	2	454	35	7246	0.004405286343612335	0.004830251173060999	0.9120201384518566	2595;5834	GANC;PYGB	0.6538237794221182	0.8025476434108404	Metabolism
path:hsa04142	Lysosome	7	454	123	7246	0.015418502202643172	0.016974882693900083	0.9083127395150603	3482;9374;138050;1174;285362;164;4864	IGF2R;PPT2;HGSNAT;AP1S1;SUMF1;AP1G1;NPC1	0.6586447628266707	0.8050102656770419	Cellular Processes
path:hsa00450	Selenocompound metabolism	1	454	17	7246	0.0022026431718061676	0.0023461219983439137	0.938844260171029	4548	MTR	0.6675370959009784	0.8124068486284248	Metabolism
path:hsa05130	Pathogenic Escherichia coli infection	3	454	55	7246	0.006607929515418502	0.007590394700524427	0.8705646776131358	203068;7534;5578	TUBB;YWHAZ;PRKCA	0.6789309062994493	0.8227722000069597	Human Diseases
path:hsa05100	Bacterial invasion of epithelial cells	4	454	74	7246	0.00881057268722467	0.010212531051614683	0.8627217525895942	10163;8503;9844;5829	WASF2;PIK3R3;ELMO1;PXN	0.6900682508576725	0.8327405896425922	Human Diseases
path:hsa04064	NF-kappa B signaling pathway	5	454	93	7246	0.011013215859030838	0.01283466740270494	0.8580834635971769	7187;10454;6850;598;6387	TRAF3;TAB1;SYK;BCL2L1;CXCL12	0.7011395557380148	0.8425458526935807	Environmental Information Processing
path:hsa00531	Glycosaminoglycan degradation	1	454	19	7246	0.0022026431718061676	0.002622136351090257	0.8400185485740784	138050	HGSNAT	0.7079875840645733	0.8461746857021358	Metabolism
path:hsa04640	Hematopoietic cell lineage	5	454	94	7246	0.011013215859030838	0.012972674579078112	0.8489549161121005	3117;1435;3118;947;920	HLA-DQA1;CSF1;HLA-DQA2;CD34;CD4	0.7100766593304636	0.8461746857021358	Organismal Systems
path:hsa04145	Phagosome	8	454	148	7246	0.01762114537444934	0.020425062103229367	0.8627217525895942	5869;4481;821;203068;55176;3117;30835;3118	RAB5B;MSR1;CANX;TUBB;SEC61A2;HLA-DQA1;CD209;HLA-DQA2	0.7177512328773228	0.8517711726262004	Cellular Processes
path:hsa00140	Steroid hormone biosynthesis	3	454	60	7246	0.006607929515418502	0.008280430582390284	0.7980176211453746	412;1576;220074	STS;CYP3A4;LRTOMT	0.7349957754800229	0.8686313710218453	Metabolism
path:hsa03008	Ribosome biogenesis in eukaryotes	4	454	81	7246	0.00881057268722467	0.011178581286226884	0.788165551748518	51068;55916;54552;27341	NMD3;NXT2;GNL3L;RRP7A	0.7560366051880204	0.8898208604270528	Genetic Information Processing
path:hsa04742	Taste transduction	4	454	82	7246	0.00881057268722467	0.011316588462600054	0.7785537767271947	6337;170572;5566;51764	SCNN1A;HTR3C;PRKACA;GNG13	0.7645151292000552	0.896111995701704	Organismal Systems
path:hsa00230	Purine metabolism	9	454	174	7246	0.019823788546255508	0.024013248688931826	0.8255354701503874	204;115;957;10846;50808;5435;5433;5147;4833	AK2;ADCY9;ENTPD5;PDE10A;AK3;POLR2F;POLR2D;PDE6D;NME4	0.7709463382682742	0.897827959742963	Metabolism
path:hsa02010	ABC transporters	2	454	44	7246	0.004405286343612335	0.006072315760419542	0.7254705646776133	64137;5825	ABCG4;ABCD3	0.7722576157229681	0.897827959742963	Environmental Information Processing
path:hsa04924	Renin secretion	3	454	65	7246	0.006607929515418502	0.008970466464256142	0.7366316502880379	1385;117;5566	CREB1;ADCYAP1R1;PRKACA	0.7830489708280663	0.9066882820114452	Organismal Systems
path:hsa04977	Vitamin digestion and absorption	1	454	24	7246	0.0022026431718061676	0.0033121722329561135	0.6650146842878122	80704	SLC19A3	0.7889058862139521	0.9097866268435093	Organismal Systems
path:hsa04110	Cell cycle	6	454	124	7246	0.013215859030837005	0.017112889870273255	0.7722751172374591	4087;4088;7533;7534;25847;1870	SMAD2;SMAD3;YWHAH;YWHAZ;ANAPC13;E2F2	0.7979431697247483	0.9165130383183856	Cellular Processes
path:hsa00565	Ether lipid metabolism	2	454	47	7246	0.004405286343612335	0.006486337289539056	0.6791639328896805	26279;8540	PLA2G2D;AGPS	0.8030609215543697	0.9187016942581989	Metabolism
path:hsa04932	Non-alcoholic fatty liver disease (NAFLD)	7	454	145	7246	0.015418502202643172	0.020011040574109854	0.7704997721403615	5599;5602;4296;8503;356;4700;208	MAPK8;MAPK10;MAP3K11;PIK3R3;FASLG;NDUFA6;AKT2	0.8123667391601824	0.920867572011608	Human Diseases
path:hsa00280	Valine, leucine and isoleucine degradation	2	454	48	7246	0.004405286343612335	0.006624344465912227	0.6650146842878122	586;36	BCAT1;ACADSB	0.812476622936922	0.920867572011608	Metabolism
path:hsa00790	Folate biosynthesis	1	454	26	7246	0.0022026431718061676	0.0035881865857024567	0.613859708573365	4337	MOCS1	0.8146136213948839	0.920867572011608	Metabolism
path:hsa04060	Cytokine-cytokine receptor interaction	15	454	292	7246	0.03303964757709251	0.04029809550096605	0.8198811176151107	4982;1271;3626;651;3597;93;6367;659;356;1435;8764;56477;6387;5618;920	TNFRSF11B;CNTFR;INHBC;BMP3;IL13RA1;ACVR2B;CCL22;BMPR2;FASLG;CSF1;TNFRSF14;CCL28;CXCL12;PRLR;CD4	0.8244535976083949	0.9283217673858304	Environmental Information Processing
path:hsa04744	Phototransduction	1	454	28	7246	0.0022026431718061676	0.0038642009384487995	0.5700125865324104	2779	GNAT1	0.8371966354621393	0.9389734813418504	Organismal Systems
path:hsa04260	Cardiac muscle contraction	3	454	74	7246	0.006607929515418502	0.010212531051614683	0.6470413144421956	482;23439;59284	ATP1B2;ATP1B4;CACNG7	0.8513461914952123	0.9511133233110575	Organismal Systems
path:hsa00630	Glyoxylate and dicarboxylate metabolism	1	454	30	7246	0.0022026431718061676	0.004140215291195142	0.5320117474302497	6472	SHMT2	0.8570339957724835	0.953742112026966	Metabolism
path:hsa00410	beta-Alanine metabolism	1	454	31	7246	0.0022026431718061676	0.004278222467568314	0.5148500781583061	1806	DPYD	0.8660288081197722	0.9583025642841699	Metabolism
path:hsa05134	Legionellosis	2	454	55	7246	0.004405286343612335	0.007590394700524427	0.5803764517420906	81876;5861	RAB1B;RAB1A	0.8678334410825176	0.9583025642841699	Human Diseases
path:hsa04136	Autophagy - other	1	454	32	7246	0.0022026431718061676	0.004416229643941485	0.4987610132158591	10533	ATG7	0.874458873413683	0.9619047607550514	Cellular Processes
path:hsa04610	Complement and coagulation cascades	3	454	79	7246	0.006607929515418502	0.010902566933480542	0.6060893325154743	5648;5265;2151	MASP1;SERPINA1;F2RL2	0.8805546529565239	0.9631864078622091	Organismal Systems
path:hsa03410	Base excision repair	1	454	33	7246	0.0022026431718061676	0.004554236820314656	0.48364704311840884	27343	POLL	0.8823595764332125	0.9631864078622091	Genetic Information Processing
path:hsa04217	Necroptosis	7	454	162	7246	0.015418502202643172	0.02235716257245377	0.6896448577799532	5599;5602;6778;5834;817;6772;356	MAPK8;MAPK10;STAT6;PYGB;CAMK2D;STAT1;FASLG	0.8895900646568476	0.9638701481551669	Cellular Processes
path:hsa00040	Pentose and glucuronate interconversions	1	454	34	7246	0.0022026431718061676	0.004692243996687827	0.4694221300855145	9942	XYLB	0.8897640894317854	0.9638701481551669	Metabolism
path:hsa00250	Alanine, aspartate and glutamate metabolism	1	454	35	7246	0.0022026431718061676	0.004830251173060999	0.4560100692259283	7915	ALDH5A1	0.8967035103094413	0.9638701481551669	Metabolism
path:hsa00561	Glycerolipid metabolism	2	454	61	7246	0.004405286343612335	0.008418437758763456	0.5232902433740161	9162;139189	DGKI;DGKK	0.9028978898176344	0.9638701481551669	Metabolism
path:hsa00350	Tyrosine metabolism	1	454	36	7246	0.0022026431718061676	0.0049682583494341705	0.4433431228585414	220074	LRTOMT	0.903206991977569	0.9638701481551669	Metabolism
path:hsa05340	Primary immunodeficiency	1	454	36	7246	0.0022026431718061676	0.0049682583494341705	0.4433431228585414	920	CD4	0.903206991977569	0.9638701481551669	Human Diseases
path:hsa00590	Arachidonic acid metabolism	2	454	63	7246	0.004405286343612335	0.008694452111509798	0.5066778546954759	26279;5740	PLA2G2D;PTGIS	0.9125135232489805	0.9701816641234514	Metabolism
path:hsa03040	Spliceosome	5	454	133	7246	0.011013215859030838	0.018354954457631797	0.6000132489814846	6634;51503;57187;22985;10772	SNRPD3;CWC15;THOC2;ACIN1;SRSF10	0.9263745160471323	0.9779561739423615	Genetic Information Processing
path:hsa00830	Retinol metabolism	2	454	67	7246	0.004405286343612335	0.009246480817002484	0.4764284305345519	29785;1576	CYP2S1;CYP3A4	0.9291281547040506	0.9779561739423615	Metabolism
path:hsa04975	Fat digestion and absorption	1	454	41	7246	0.0022026431718061676	0.005658294231300027	0.38927688836359736	26279	PLA2G2D	0.9300841933997284	0.9779561739423615	Organismal Systems
path:hsa00860	Porphyrin and chlorophyll metabolism	1	454	42	7246	0.0022026431718061676	0.005796301407673199	0.3800083910216069	1352	COX10	0.9344897140460412	0.9789892242387098	Metabolism
path:hsa00564	Glycerophospholipid metabolism	3	454	97	7246	0.006607929515418502	0.013386696108197626	0.49361914710023164	26279;9162;139189	PLA2G2D;DGKI;DGKK	0.9479087933622201	0.9831785062475077	Metabolism
path:hsa03320	PPAR signaling pathway	2	454	74	7246	0.004405286343612335	0.010212531051614683	0.4313608762947971	23305;51	ACSL6;ACOX1	0.9512677474515951	0.9831785062475077	Organismal Systems
path:hsa00600	Sphingolipid metabolism	1	454	47	7246	0.0022026431718061676	0.006486337289539056	0.33958196644484023	204219	CERS3	0.9526936681734554	0.9831785062475077	Metabolism
path:hsa03013	RNA transport	6	454	166	7246	0.013215859030837005	0.022909191277946453	0.5768802080568972	9883;10209;51068;55916;57187;22985	POM121;EIF1;NMD3;NXT2;THOC2;ACIN1	0.9536531027402202	0.9831785062475077	Genetic Information Processing
path:hsa04330	Notch signaling pathway	1	454	48	7246	0.0022026431718061676	0.006624344465912227	0.3325073421439061	23220	DTX4	0.9556770095692557	0.9831785062475077	Environmental Information Processing
path:hsa05322	Systemic lupus erythematosus	4	454	130	7246	0.00881057268722467	0.017940932928512284	0.491087766858692	3117;6634;2903;3118	HLA-DQA1;SNRPD3;GRIN2A;HLA-DQA2	0.9668925691087791	0.9911515224555943	Human Diseases
path:hsa05010	Alzheimer disease	5	454	164	7246	0.011013215859030838	0.02263317692520011	0.4865961104544967	5594;22926;2903;4700;5595	MAPK1;ATF6;GRIN2A;NDUFA6;MAPK3	0.9796774086391522	0.9974579402405623	Human Diseases
path:hsa05016	Huntington disease	6	454	187	7246	0.013215859030837005	0.02580734198178305	0.5120968691841975	90993;6667;5435;4700;1385;5433	CREB3L1;SP1;POLR2F;NDUFA6;CREB1;POLR2D	0.9800198643622308	0.9974579402405623	Human Diseases
path:hsa00010	Glycolysis / Gluconeogenesis	1	454	69	7246	0.0022026431718061676	0.009522495169748827	0.23130945540445638	669	BPGM	0.9887385446549128	0.9988601448706451	Metabolism
path:hsa05012	Parkinson disease	3	454	129	7246	0.006607929515418502	0.017802925752139112	0.3711709865792439	5566;2861;4700	PRKACA;GPR37;NDUFA6	0.98945794357725	0.9988601448706451	Human Diseases
path:hsa03010	Ribosome	3	454	134	7246	0.006607929515418502	0.01849296163400497	0.35732132290091395	200916;51073;6138	RPL22L1;MRPL4;RPL15	0.9918751088925287	0.9988601448706451	Genetic Information Processing
path:hsa00190	Oxidative phosphorylation	2	454	120	7246	0.004405286343612335	0.016560861164780567	0.26600587371512485	4700;1352	NDUFA6;COX10	0.9963601449145734	0.9998561454230456	Metabolism
path:hsa04740	Olfactory transduction	4	454	442	7246	0.00881057268722467	0.06099917195694176	0.1444375784878506	817;5566;51764;123041	CAMK2D;PRKACA;GNG13;SLC24A4	0.9999999991582211	0.9999999991582211	Organismal Systems
