# Supplementary material for: Comprehensive analysis of M2 macrophage-derived exosomes facilitating osteogenic differentiation of human periodontal ligament stem cells
Source: BMC Oral Health. 2022 Dec 27;22:647. doi: 10.1186/s12903-022-02682-5 (PMC9795719; doi:10.1186/s12903-022-02682-5)
Supplement: Supplementary file 7 — Additional file 7. Details of the PPI network for all DE-miRNA targets. [file 12903_2022_2682_MOESM7_ESM.csv]

#node1	node2	node1_string_id	node2_string_id	neighborhood_on_chromosome	gene_fusion	phylogenetic_cooccurrence	homology	coexpression	experimentally_determined_interaction	database_annotated	automated_textmining	combined_score
A1CF	NME4	9606.ENSP00000378868	9606.ENSP00000219479	0	0	0	0	0.507	0	0	0	0.507
A1CF	PSME3	9606.ENSP00000378868	9606.ENSP00000293362	0	0	0	0	0	0	0	0.562	0.562
A1CF	CLMN	9606.ENSP00000378868	9606.ENSP00000298912	0	0	0	0	0.062	0.144	0	0.385	0.463
A1CF	INHBC	9606.ENSP00000378868	9606.ENSP00000308716	0	0	0	0	0.082	0	0	0.454	0.478
A1CF	APOBEC3F	9606.ENSP00000378868	9606.ENSP00000309749	0	0	0	0	0	0.06	0.72	0.408	0.83
A1CF	HNF4A	9606.ENSP00000378868	9606.ENSP00000312987	0	0	0	0	0.457	0	0	0.155	0.522
A1CF	SYNCRIP	9606.ENSP00000378868	9606.ENSP00000358635	0	0	0	0.825	0	0.486	0	0.4	0.519
A1CF	CBX6	9606.ENSP00000378868	9606.ENSP00000384490	0	0	0	0	0	0	0	0.433	0.433
A1CF	DDX17	9606.ENSP00000378868	9606.ENSP00000380033	0	0	0	0	0.062	0.525	0	0.062	0.545
A1CF	CELF2	9606.ENSP00000378868	9606.ENSP00000443926	0	0	0	0	0	0.27	0	0.404	0.546
AAK1	ADCK1	9606.ENSP00000386456	9606.ENSP00000238561	0	0	0	0	0.066	0	0	0.527	0.54
AAK1	ARF6	9606.ENSP00000386456	9606.ENSP00000298316	0	0	0	0	0	0	0.9	0.322	0.929
AAK1	UBQLN2	9606.ENSP00000386456	9606.ENSP00000345195	0	0	0	0	0.062	0.058	0.9	0.125	0.912
AAK1	REPS2	9606.ENSP00000386456	9606.ENSP00000349824	0	0	0	0	0.077	0.262	0	0.198	0.406
AAK1	FZD4	9606.ENSP00000386456	9606.ENSP00000434034	0	0	0	0	0.063	0	0.6	0.214	0.68
AAK1	FCHO2	9606.ENSP00000386456	9606.ENSP00000393776	0	0	0	0	0.063	0	0.6	0.457	0.778
ABCD3	AGPS	9606.ENSP00000359233	9606.ENSP00000264167	0	0	0	0	0.073	0.648	0	0.603	0.859
ABCD3	ACOX1	9606.ENSP00000359233	9606.ENSP00000293217	0	0	0	0	0.162	0	0	0.625	0.672
ABCD3	PEX11A	9606.ENSP00000359233	9606.ENSP00000300056	0	0	0	0	0.227	0	0	0.713	0.768
ABCD3	ENTPD5	9606.ENSP00000359233	9606.ENSP00000335246	0	0	0	0	0	0	0	0.417	0.417
ABCD3	NBR1	9606.ENSP00000359233	9606.ENSP00000411250	0	0	0	0	0	0	0	0.428	0.428
ABHD2	ENDOD1	9606.ENSP00000268129	9606.ENSP00000278505	0	0	0	0	0	0	0	0.461	0.461
ABHD2	CYP2F1	9606.ENSP00000268129	9606.ENSP00000333534	0	0	0	0	0	0	0	0.467	0.467
ABHD2	SPICE1	9606.ENSP00000268129	9606.ENSP00000295872	0	0	0	0	0	0	0	0.509	0.509
ABHD2	ABHD4	9606.ENSP00000268129	9606.ENSP00000414558	0	0	0	0	0.062	0.062	0	0.645	0.66
ABHD3	ABHD4	9606.ENSP00000289119	9606.ENSP00000414558	0	0	0	0	0.062	0.062	0	0.656	0.671
ABHD3	OSBPL1A	9606.ENSP00000289119	9606.ENSP00000320291	0	0	0	0	0.073	0	0	0.718	0.727
ABHD4	ABHD2	9606.ENSP00000414558	9606.ENSP00000268129	0	0	0	0	0.062	0.062	0	0.645	0.66
ABHD4	ABHD3	9606.ENSP00000414558	9606.ENSP00000289119	0	0	0	0	0.062	0.062	0	0.656	0.671
ABHD4	GPR55	9606.ENSP00000414558	9606.ENSP00000375894	0	0	0	0	0	0	0	0.511	0.511
ABHD4	PAFAH1B2	9606.ENSP00000414558	9606.ENSP00000435289	0	0	0	0	0	0	0	0.431	0.431
ABL2	PIK3R3	9606.ENSP00000427562	9606.ENSP00000262741	0	0	0	0	0	0.325	0	0.235	0.462
ABL2	ERBB3	9606.ENSP00000427562	9606.ENSP00000267101	0	0	0	0.577	0	0.455	0	0.264	0.509
ABL2	PLEKHG4B	9606.ENSP00000427562	9606.ENSP00000283426	0	0	0	0	0.064	0.402	0	0.188	0.505
ABL2	IKZF1	9606.ENSP00000427562	9606.ENSP00000331614	0	0	0	0	0.055	0.067	0	0.393	0.418
ABL2	BAG5	9606.ENSP00000427562	9606.ENSP00000338814	0	0	0	0	0	0.433	0	0	0.433
ABL2	TRIO	9606.ENSP00000427562	9606.ENSP00000339299	0	0	0	0.542	0.085	0.33	0	0.214	0.413
ABL2	ENAH	9606.ENSP00000427562	9606.ENSP00000355809	0	0	0	0	0.062	0.789	0	0.43	0.877
ABL2	ACSL6	9606.ENSP00000427562	9606.ENSP00000368566	0	0	0	0	0.062	0.058	0	0.61	0.625
ABL2	RPH3A	9606.ENSP00000427562	9606.ENSP00000374036	0	0	0	0	0	0	0	0.423	0.422
ABL2	SDK2	9606.ENSP00000427562	9606.ENSP00000376421	0	0	0	0	0.053	0.368	0	0.142	0.441
ABL2	DCC	9606.ENSP00000427562	9606.ENSP00000389140	0	0	0	0	0.053	0.536	0	0.302	0.666
ABL2	CLASP2	9606.ENSP00000427562	9606.ENSP00000417518	0	0	0	0	0.083	0.139	0.6	0.138	0.691
ABL2	APBB2	9606.ENSP00000427562	9606.ENSP00000427211	0	0	0	0	0	0	0	0.443	0.443
ABL2	WASF2	9606.ENSP00000427562	9606.ENSP00000483313	0	0	0	0	0	0.058	0.9	0.35	0.933
ABLIM1	MYO1A	9606.ENSP00000277895	9606.ENSP00000393392	0	0	0	0	0	0	0	0.405	0.405
ABLIM1	ENAH	9606.ENSP00000277895	9606.ENSP00000355809	0	0	0	0	0	0	0	0.531	0.531
ABLIM1	RAPH1	9606.ENSP00000277895	9606.ENSP00000316543	0	0	0	0	0.062	0	0	0.523	0.533
ABLIM1	SYNGAP1	9606.ENSP00000277895	9606.ENSP00000403636	0	0	0	0	0	0.533	0	0.155	0.588
ABLIM1	TRIO	9606.ENSP00000277895	9606.ENSP00000339299	0	0	0	0	0.062	0	0.6	0.291	0.71
ABLIM1	DCC	9606.ENSP00000277895	9606.ENSP00000389140	0	0	0	0	0	0	0.6	0.408	0.753
ACADSB	GPR26	9606.ENSP00000357873	9606.ENSP00000284674	0	0	0	0	0	0	0	0.551	0.551
ACADSB	ACOX1	9606.ENSP00000357873	9606.ENSP00000293217	0	0	0	0	0.062	0	0.8	0.353	0.868
ACADSB	PFKFB2	9606.ENSP00000357873	9606.ENSP00000356047	0	0	0	0	0.054	0.343	0	0.174	0.442
ACADSB	ASAH2B	9606.ENSP00000357873	9606.ENSP00000363118	0	0	0	0	0.056	0	0	0.465	0.473
ACADSB	ACSL6	9606.ENSP00000357873	9606.ENSP00000368566	0.051	0	0	0	0.157	0.137	0	0.332	0.477
ACADSB	IVD	9606.ENSP00000357873	9606.ENSP00000418397	0	0	0.421	0.846	0.235	0.227	0	0.904	0.501
ACIN1	PNN	9606.ENSP00000262710	9606.ENSP00000216832	0	0	0	0	0.207	0.489	0	0.551	0.802
ACIN1	SF1	9606.ENSP00000262710	9606.ENSP00000366604	0	0	0	0	0.162	0.27	0	0.101	0.402
ACIN1	SRSF10	9606.ENSP00000262710	9606.ENSP00000420195	0	0	0	0	0.189	0	0	0.303	0.411
ACIN1	RAD18	9606.ENSP00000262710	9606.ENSP00000264926	0	0	0	0	0	0.118	0	0.367	0.418
ACIN1	WIZ	9606.ENSP00000262710	9606.ENSP00000263381	0	0	0	0	0	0	0	0.614	0.614
ACKR2	CD4	9606.ENSP00000416996	9606.ENSP00000011653	0	0	0	0	0	0.056	0	0.712	0.716
ACKR2	CCL22	9606.ENSP00000416996	9606.ENSP00000219235	0	0	0	0	0.068	0	0.6	0.602	0.838
ACKR2	CD28	9606.ENSP00000416996	9606.ENSP00000324890	0	0	0	0	0	0	0	0.506	0.506
ACKR2	CCL28	9606.ENSP00000416996	9606.ENSP00000354416	0	0	0	0	0.059	0.213	0	0.825	0.859
ACKR2	FCGR3A	9606.ENSP00000416996	9606.ENSP00000356946	0	0	0	0	0	0	0	0.406	0.406
ACKR2	CXCL12	9606.ENSP00000416996	9606.ENSP00000379140	0	0	0	0	0	0.076	0	0.623	0.636
ACKR2	FCGR3B	9606.ENSP00000416996	9606.ENSP00000433642	0	0	0	0	0	0	0	0.405	0.405
ACOX1	NOX4	9606.ENSP00000293217	9606.ENSP00000263317	0	0	0	0	0	0	0	0.499	0.499
ACOX1	AGPS	9606.ENSP00000293217	9606.ENSP00000264167	0.056	0	0	0	0.062	0	0	0.594	0.609
ACOX1	PPARGC1A	9606.ENSP00000293217	9606.ENSP00000264867	0	0	0	0	0.062	0	0.9	0.647	0.964
ACOX1	PECR	9606.ENSP00000293217	9606.ENSP00000265322	0.042	0	0	0	0.085	0.397	0.9	0.549	0.971
ACOX1	ELOVL3	9606.ENSP00000293217	9606.ENSP00000359022	0	0	0	0	0.062	0	0	0.412	0.425
ACOX1	CDYL2	9606.ENSP00000293217	9606.ENSP00000476295	0.049	0	0	0	0.149	0.213	0	0.257	0.463
ACOX1	PEX11A	9606.ENSP00000293217	9606.ENSP00000300056	0	0	0	0	0.066	0	0	0.605	0.615
ACOX1	ABCD3	9606.ENSP00000293217	9606.ENSP00000359233	0	0	0	0	0.162	0	0	0.625	0.672
ACOX1	ACADSB	9606.ENSP00000293217	9606.ENSP00000357873	0	0	0	0	0.062	0	0.8	0.353	0.868
ACOX1	SP1	9606.ENSP00000293217	9606.ENSP00000329357	0	0	0	0	0	0.057	0.9	0.048	0.902
ACOX1	AMACR	9606.ENSP00000293217	9606.ENSP00000371517	0.071	0	0	0	0.063	0	0.9	0.6	0.96
ACOX1	ACSL6	9606.ENSP00000293217	9606.ENSP00000368566	0.051	0	0	0	0.202	0.369	0.9	0.462	0.969
ACSL6	EXOC2	9606.ENSP00000368566	9606.ENSP00000230449	0	0	0	0	0	0	0	0.404	0.404
ACSL6	ACOX1	9606.ENSP00000368566	9606.ENSP00000293217	0.051	0	0	0	0.202	0.369	0.9	0.462	0.969
ACSL6	SCD5	9606.ENSP00000368566	9606.ENSP00000316329	0	0	0	0	0.16	0.216	0	0.217	0.439
ACSL6	PPT2	9606.ENSP00000368566	9606.ENSP00000354608	0	0	0	0	0	0.056	0.6	0.055	0.612
ACSL6	ACADSB	9606.ENSP00000368566	9606.ENSP00000357873	0.051	0	0	0	0.157	0.137	0	0.332	0.477
ACSL6	ABL2	9606.ENSP00000368566	9606.ENSP00000427562	0	0	0	0	0.062	0.058	0	0.61	0.625
ACTA1	TNS1	9606.ENSP00000355645	9606.ENSP00000171887	0	0	0	0	0	0	0.9	0.08	0.904
ACTA1	CLIC5	9606.ENSP00000355645	9606.ENSP00000185206	0	0	0	0	0	0.385	0	0.107	0.427
ACTA1	YEATS4	9606.ENSP00000355645	9606.ENSP00000247843	0	0	0	0	0.052	0.368	0	0.142	0.441
ACTA1	ARHGEF6	9606.ENSP00000355645	9606.ENSP00000250617	0	0	0	0	0	0	0.9	0.079	0.903
ACTA1	LAMC1	9606.ENSP00000355645	9606.ENSP00000258341	0	0	0	0	0.062	0	0.9	0.058	0.904
ACTA1	SMAD2	9606.ENSP00000355645	9606.ENSP00000262160	0	0	0	0	0	0.12	0	0.417	0.465
ACTA1	PXN	9606.ENSP00000355645	9606.ENSP00000267257	0	0	0	0	0.065	0.056	0.9	0.375	0.937
ACTA1	MYO1E	9606.ENSP00000355645	9606.ENSP00000288235	0	0	0	0	0.062	0.167	0	0.32	0.422
ACTA1	CFL2	9606.ENSP00000355645	9606.ENSP00000298159	0	0	0	0	0.065	0.844	0	0.645	0.944
ACTA1	CD34	9606.ENSP00000355645	9606.ENSP00000310036	0	0	0	0	0.062	0	0	0.445	0.458
ACTA1	PHACTR1	9606.ENSP00000355645	9606.ENSP00000329880	0	0	0	0	0	0.85	0	0.286	0.888
ACTA1	SMAD3	9606.ENSP00000355645	9606.ENSP00000332973	0	0	0	0	0.062	0.145	0	0.344	0.428
ACTA1	FMNL3	9606.ENSP00000355645	9606.ENSP00000335655	0	0	0	0	0	0.8	0	0.238	0.841
ACTA1	LIMK1	9606.ENSP00000355645	9606.ENSP00000336740	0	0	0	0	0.053	0.078	0.9	0.173	0.918
ACTA1	TUBB	9606.ENSP00000355645	9606.ENSP00000339001	0	0	0	0	0.085	0.166	0	0.404	0.505
ACTA1	ACVR2B	9606.ENSP00000355645	9606.ENSP00000340361	0	0	0	0	0.053	0.078	0	0.517	0.542
ACTA1	MEF2C	9606.ENSP00000355645	9606.ENSP00000340874	0	0	0	0	0.062	0.07	0.9	0.315	0.932
ACTA1	GIT2	9606.ENSP00000355645	9606.ENSP00000347464	0	0	0	0	0	0.056	0.9	0.061	0.903
ACTA1	PLS3	9606.ENSP00000355645	9606.ENSP00000348163	0	0	0	0	0.062	0.368	0	0.279	0.535
ACTA1	MYO1C	9606.ENSP00000355645	9606.ENSP00000352834	0	0	0	0	0.066	0.407	0	0.197	0.517
ACTA1	MYLK	9606.ENSP00000355645	9606.ENSP00000353452	0	0	0	0	0.066	0.311	0	0.386	0.571
ACTA1	PAK3	9606.ENSP00000355645	9606.ENSP00000353864	0	0	0	0	0	0.112	0.9	0.167	0.919
ACTA1	TNNI1	9606.ENSP00000355645	9606.ENSP00000354488	0	0	0	0	0.143	0.243	0	0.485	0.637
ACTA1	DMD	9606.ENSP00000355645	9606.ENSP00000354923	0	0	0	0	0.062	0.528	0.9	0.437	0.971
ACTA1	VAV2	9606.ENSP00000355645	9606.ENSP00000360916	0	0	0	0	0	0	0	0.423	0.423
ACTA1	TRDN	9606.ENSP00000355645	9606.ENSP00000439281	0	0	0	0	0.164	0	0	0.339	0.424
ACTA1	DTNA	9606.ENSP00000355645	9606.ENSP00000470152	0	0	0	0	0	0.379	0	0.112	0.425
ACTA1	STMN1	9606.ENSP00000355645	9606.ENSP00000410452	0	0	0	0	0.062	0	0	0.422	0.436
ACTA1	DAAM2	9606.ENSP00000355645	9606.ENSP00000381876	0	0	0	0	0	0.339	0	0.194	0.444
ACTA1	CORO2B	9606.ENSP00000355645	9606.ENSP00000454783	0	0	0	0	0.066	0.36	0	0.15	0.448
ACTA1	DAAM1	9606.ENSP00000355645	9606.ENSP00000378557	0	0	0	0	0	0.339	0	0.213	0.457
ACTA1	PHLPP2	9606.ENSP00000355645	9606.ENSP00000457991	0	0	0	0	0.056	0.331	0	0.215	0.46
ACTA1	SMARCD1	9606.ENSP00000355645	9606.ENSP00000378414	0	0	0	0	0.062	0.4	0	0.133	0.47
ACTA1	RDX	9606.ENSP00000355645	9606.ENSP00000384136	0	0	0	0	0.049	0.159	0	0.397	0.475
ACTA1	MYO1A	9606.ENSP00000355645	9606.ENSP00000393392	0	0	0	0	0.066	0.348	0	0.225	0.487
ACTA1	MYO5A	9606.ENSP00000355645	9606.ENSP00000382177	0	0	0	0	0.062	0.283	0	0.309	0.495
ACTA1	YWHAZ	9606.ENSP00000355645	9606.ENSP00000379287	0	0	0	0	0.063	0.103	0	0.53	0.57
ACTA1	WDR1	9606.ENSP00000355645	9606.ENSP00000427687	0	0	0	0	0.062	0.368	0	0.407	0.618
ACTA1	TEAD1	9606.ENSP00000355645	9606.ENSP00000435233	0	0	0	0	0.063	0.104	0	0.624	0.657
ACTA1	TPM3	9606.ENSP00000355645	9606.ENSP00000357516	0	0	0	0	0.109	0.391	0	0.681	0.812
ACTA1	WASF2	9606.ENSP00000355645	9606.ENSP00000483313	0	0	0	0	0	0.803	0	0.324	0.861
ACTA1	DAG1	9606.ENSP00000355645	9606.ENSP00000442600	0	0	0	0	0	0	0.9	0.178	0.914
ACTA1	VEGFA	9606.ENSP00000355645	9606.ENSP00000478570	0	0	0	0	0	0	0.9	0.322	0.929
ACTA1	LAMA2	9606.ENSP00000355645	9606.ENSP00000400365	0	0	0	0	0.062	0	0.9	0.313	0.93
ACVR2B	PKP2	9606.ENSP00000340361	9606.ENSP00000070846	0	0	0	0	0.062	0.059	0	0.396	0.42
ACVR2B	XYLB	9606.ENSP00000340361	9606.ENSP00000207870	0	0	0	0	0	0	0	0.61	0.61
ACVR2B	TGFBR3	9606.ENSP00000340361	9606.ENSP00000212355	0	0	0	0	0.049	0.102	0	0.493	0.529
ACVR2B	SMAD2	9606.ENSP00000340361	9606.ENSP00000262160	0	0	0	0	0.086	0.4	0.9	0.794	0.987
ACVR2B	BMP3	9606.ENSP00000340361	9606.ENSP00000282701	0	0	0	0	0	0.15	0.8	0.906	0.982
ACVR2B	EXOG	9606.ENSP00000340361	9606.ENSP00000287675	0	0.002	0	0	0	0	0	0.498	0.497
ACVR2B	FSTL1	9606.ENSP00000340361	9606.ENSP00000295633	0	0	0	0	0	0.417	0	0.223	0.527
ACVR2B	IGF1	9606.ENSP00000340361	9606.ENSP00000302665	0	0	0	0	0	0	0	0.418	0.418
ACVR2B	INHBC	9606.ENSP00000340361	9606.ENSP00000308716	0	0	0	0	0	0.302	0.8	0.287	0.891
ACVR2B	SMAD3	9606.ENSP00000340361	9606.ENSP00000332973	0	0	0	0	0.086	0.213	0.9	0.686	0.974
ACVR2B	BMPR2	9606.ENSP00000340361	9606.ENSP00000363708	0	0	0	0.838	0.049	0	0.3	0.912	0.408
ACVR2B	DMD	9606.ENSP00000340361	9606.ENSP00000354923	0	0	0	0	0	0.102	0	0.369	0.409
ACVR2B	GJC1	9606.ENSP00000340361	9606.ENSP00000411528	0	0	0	0	0.069	0.057	0	0.41	0.436
ACVR2B	FOXO3	9606.ENSP00000340361	9606.ENSP00000385824	0	0	0	0	0.062	0.118	0	0.447	0.502
ACVR2B	ACTA1	9606.ENSP00000340361	9606.ENSP00000355645	0	0	0	0	0.053	0.078	0	0.517	0.542
ACVR2B	LEFTY2	9606.ENSP00000340361	9606.ENSP00000355785	0	0	0	0	0	0.15	0.6	0.773	0.916
ADAM12	ADAM19	9606.ENSP00000357668	9606.ENSP00000257527	0	0	0	0.911	0	0.403	0	0.864	0.448
ADAM12	PRKAR2A	9606.ENSP00000357668	9606.ENSP00000265563	0	0	0	0	0.049	0	0	0.476	0.48
ADAM12	ADAM22	9606.ENSP00000357668	9606.ENSP00000265727	0	0	0	0.748	0	0.403	0	0.714	0.508
ADAM12	TIMP3	9606.ENSP00000357668	9606.ENSP00000266085	0	0	0	0	0.098	0	0	0.553	0.58
ADAM12	COL6A3	9606.ENSP00000357668	9606.ENSP00000295550	0	0	0	0	0.165	0	0	0.354	0.437
ADAM12	SH3D19	9606.ENSP00000357668	9606.ENSP00000302913	0	0	0	0	0	0.27	0	0.532	0.644
ADAM12	PAPPA	9606.ENSP00000357668	9606.ENSP00000330658	0	0	0	0	0.139	0	0	0.701	0.731
ADAM12	SH3PXD2A	9606.ENSP00000357668	9606.ENSP00000348215	0	0	0	0	0.064	0.128	0.6	0.869	0.951
ADAM12	DMD	9606.ENSP00000357668	9606.ENSP00000354923	0	0	0	0	0	0	0	0.436	0.436
ADAM12	DAG1	9606.ENSP00000357668	9606.ENSP00000442600	0	0	0	0	0	0	0	0.43	0.43
ADAM12	DTNA	9606.ENSP00000357668	9606.ENSP00000470152	0	0	0	0	0	0	0	0.461	0.461
ADAM12	ITGA7	9606.ENSP00000357668	9606.ENSP00000452120	0	0	0	0	0	0	0	0.647	0.647
ADAM12	PRKCA	9606.ENSP00000357668	9606.ENSP00000408695	0	0	0	0	0	0	0.9	0.135	0.909
ADAM19	ADAM22	9606.ENSP00000257527	9606.ENSP00000265727	0	0	0	0.747	0	0.315	0	0.663	0.427
ADAM19	NRG1	9606.ENSP00000257527	9606.ENSP00000384620	0	0	0	0	0	0.213	0	0.321	0.442
ADAM19	ADAM12	9606.ENSP00000257527	9606.ENSP00000357668	0	0	0	0.911	0	0.403	0	0.864	0.448
ADAM19	PPT2	9606.ENSP00000257527	9606.ENSP00000354608	0	0	0	0	0	0	0	0.469	0.469
ADAM19	NPNT	9606.ENSP00000257527	9606.ENSP00000389252	0	0	0	0	0	0.056	0	0.504	0.511
ADAM19	EPHA4	9606.ENSP00000257527	9606.ENSP00000281821	0	0	0	0	0.063	0	0	0.523	0.534
ADAM19	MMP16	9606.ENSP00000257527	9606.ENSP00000286614	0	0	0	0	0	0	0	0.599	0.599
ADAM19	SH3PXD2A	9606.ENSP00000257527	9606.ENSP00000348215	0	0	0	0	0	0.128	0.6	0.45	0.791
ADAM22	ADAM19	9606.ENSP00000265727	9606.ENSP00000257527	0	0	0	0.747	0	0.315	0	0.663	0.427
ADAM22	SPTBN4	9606.ENSP00000265727	9606.ENSP00000263373	0	0	0	0	0.139	0	0	0.408	0.468
ADAM22	BCAN	9606.ENSP00000265727	9606.ENSP00000331210	0	0	0	0	0.14	0	0	0.335	0.404
ADAM22	NFASC	9606.ENSP00000265727	9606.ENSP00000344786	0	0	0	0	0.098	0	0	0.421	0.456
ADAM22	ADAM12	9606.ENSP00000265727	9606.ENSP00000357668	0	0	0	0.748	0	0.403	0	0.714	0.508
ADAM22	LRP4	9606.ENSP00000265727	9606.ENSP00000367888	0	0	0	0	0.07	0	0	0.513	0.528
ADAM22	SYNGAP1	9606.ENSP00000265727	9606.ENSP00000403636	0	0	0	0	0.122	0.532	0	0.079	0.588
ADAM22	PYGO1	9606.ENSP00000265727	9606.ENSP00000302327	0	0	0	0	0.062	0	0	0.672	0.679
ADAM22	CNTN2	9606.ENSP00000265727	9606.ENSP00000330633	0	0	0	0	0.204	0	0	0.64	0.701
ADAM22	YWHAZ	9606.ENSP00000265727	9606.ENSP00000379287	0	0	0	0	0.062	0.486	0	0.661	0.822
ADAM22	KCNA1	9606.ENSP00000265727	9606.ENSP00000371985	0	0	0	0	0.17	0	0	0.819	0.844
ADAM22	DLG2	9606.ENSP00000265727	9606.ENSP00000365272	0	0	0	0	0.152	0.144	0	0.834	0.869
ADAMTS15	BCAN	9606.ENSP00000299164	9606.ENSP00000331210	0	0	0	0	0	0	0	0.483	0.483
ADAMTS15	ADAMTS4	9606.ENSP00000299164	9606.ENSP00000356975	0	0	0	0.921	0	0	0.9	0.673	0.905
ADAMTS4	DCN	9606.ENSP00000356975	9606.ENSP00000052754	0	0	0	0	0.062	0.056	0	0.547	0.564
ADAMTS4	TIMP3	9606.ENSP00000356975	9606.ENSP00000266085	0	0	0	0	0.062	0	0	0.878	0.881
ADAMTS4	MMP16	9606.ENSP00000356975	9606.ENSP00000286614	0	0	0	0	0.061	0.066	0	0.497	0.52
ADAMTS4	ADAMTS15	9606.ENSP00000356975	9606.ENSP00000299164	0	0	0	0.921	0	0	0.9	0.673	0.905
ADAMTS4	BCAN	9606.ENSP00000356975	9606.ENSP00000331210	0	0	0	0	0.062	0.213	0.9	0.655	0.971
ADAMTS4	COL11A1	9606.ENSP00000356975	9606.ENSP00000359114	0	0	0	0	0.062	0.077	0	0.395	0.43
ADAMTS4	VEGFA	9606.ENSP00000356975	9606.ENSP00000478570	0	0	0	0	0	0	0	0.478	0.478
ADAMTS4	SERPINA1	9606.ENSP00000356975	9606.ENSP00000416066	0	0	0	0	0	0.213	0	0.471	0.566
ADAR	ALKBH1	9606.ENSP00000357459	9606.ENSP00000216489	0	0	0	0	0	0	0	0.506	0.506
ADAR	DCTN5	9606.ENSP00000357459	9606.ENSP00000300087	0	0	0	0	0.062	0.788	0	0	0.792
ADAR	HNF4A	9606.ENSP00000357459	9606.ENSP00000312987	0	0	0	0	0	0	0	0.406	0.406
ADAR	ADARB1	9606.ENSP00000357459	9606.ENSP00000353920	0	0	0	0.723	0	0.706	0	0.885	0.777
ADAR	STAT1	9606.ENSP00000357459	9606.ENSP00000354394	0	0	0	0	0.338	0	0.9	0.43	0.959
ADAR	CTNND1	9606.ENSP00000357459	9606.ENSP00000382004	0	0	0	0	0	0	0	0.415	0.414
ADAR	KCNA1	9606.ENSP00000357459	9606.ENSP00000371985	0	0	0	0	0	0	0	0.417	0.417
ADAR	DDX17	9606.ENSP00000357459	9606.ENSP00000380033	0	0	0	0	0.089	0.282	0	0.288	0.494
ADAR	MAVS	9606.ENSP00000357459	9606.ENSP00000401980	0	0	0	0	0	0	0	0.503	0.503
ADAR	WNT2B	9606.ENSP00000357459	9606.ENSP00000358698	0	0	0	0	0	0	0	0.536	0.536
ADAR	BLCAP	9606.ENSP00000357459	9606.ENSP00000397172	0	0	0	0	0.062	0	0	0.635	0.643
ADAR	OAS1	9606.ENSP00000357459	9606.ENSP00000388001	0	0	0	0	0.136	0	0.9	0.503	0.953
ADAR	ELAVL1	9606.ENSP00000357459	9606.ENSP00000385269	0	0	0	0	0.17	0.161	0	0.965	0.974
ADARB1	GRIA4	9606.ENSP00000353920	9606.ENSP00000282499	0	0	0	0	0.062	0	0	0.435	0.447
ADARB1	PRKRA	9606.ENSP00000353920	9606.ENSP00000318176	0	0	0	0	0	0.658	0	0.169	0.703
ADARB1	ZNF346	9606.ENSP00000353920	9606.ENSP00000350869	0	0	0	0	0	0.658	0	0	0.658
ADARB1	PADI2	9606.ENSP00000353920	9606.ENSP00000364635	0	0	0	0	0	0	0	0.416	0.416
ADARB1	BLCAP	9606.ENSP00000353920	9606.ENSP00000397172	0	0	0	0	0	0	0	0.485	0.485
ADARB1	STRBP	9606.ENSP00000353920	9606.ENSP00000415968	0	0	0	0.635	0.049	0.528	0	0.149	0.551
ADARB1	ADAR	9606.ENSP00000353920	9606.ENSP00000357459	0	0	0	0.723	0	0.706	0	0.885	0.777
ADCK1	MFN2	9606.ENSP00000238561	9606.ENSP00000235329	0	0	0	0	0.063	0.067	0	0.395	0.425
ADCK1	PI4KB	9606.ENSP00000238561	9606.ENSP00000357869	0	0	0	0	0.083	0	0	0.43	0.455
ADCK1	AAK1	9606.ENSP00000238561	9606.ENSP00000386456	0	0	0	0	0.066	0	0	0.527	0.54
ADCY9	NME4	9606.ENSP00000294016	9606.ENSP00000219479	0	0	0	0	0	0	0.65	0	0.65
ADCY9	GNB4	9606.ENSP00000294016	9606.ENSP00000232564	0	0	0	0	0.052	0.07	0.65	0.199	0.719
ADCY9	GNG13	9606.ENSP00000294016	9606.ENSP00000248150	0	0	0	0	0.052	0	0.65	0.259	0.732
ADCY9	GNB5	9606.ENSP00000294016	9606.ENSP00000261837	0	0	0	0	0.062	0.07	0.65	0.423	0.8
ADCY9	GNAO1	9606.ENSP00000294016	9606.ENSP00000262494	0	0	0	0	0.062	0.201	0.9	0.451	0.953
ADCY9	PRKAR2A	9606.ENSP00000294016	9606.ENSP00000265563	0.047	0	0	0	0.065	0.206	0.65	0.441	0.836
ADCY9	GUCY1A2	9606.ENSP00000294016	9606.ENSP00000282249	0	0	0	0.555	0.062	0.262	0	0.467	0.421
ADCY9	CAMK4	9606.ENSP00000294016	9606.ENSP00000282356	0	0	0	0	0.064	0	0.6	0.097	0.632
ADCY9	PDE6D	9606.ENSP00000294016	9606.ENSP00000287600	0	0	0	0	0.064	0.065	0.65	0.049	0.669
ADCY9	CREB1	9606.ENSP00000294016	9606.ENSP00000387699	0	0	0	0	0	0	0	0.557	0.557
ADCY9	MOCS1	9606.ENSP00000294016	9606.ENSP00000362282	0	0	0	0	0.052	0	0.6	0.05	0.608
ADCY9	AKT2	9606.ENSP00000294016	9606.ENSP00000375892	0	0	0	0	0.062	0.058	0.6	0.141	0.656
ADCY9	CAMK2D	9606.ENSP00000294016	9606.ENSP00000339740	0	0	0	0	0.063	0.077	0.6	0.151	0.667
ADCY9	PRKCA	9606.ENSP00000294016	9606.ENSP00000408695	0	0	0	0	0.062	0	0.6	0.216	0.68
ADCY9	PDE10A	9606.ENSP00000294016	9606.ENSP00000438284	0	0	0	0	0.09	0.161	0.65	0.172	0.749
ADCY9	RAPGEF3	9606.ENSP00000294016	9606.ENSP00000395708	0	0	0	0	0.055	0	0.6	0.469	0.781
ADCY9	PDE7A	9606.ENSP00000294016	9606.ENSP00000385632	0	0	0	0	0.09	0.161	0.65	0.348	0.802
ADCY9	PRKACA	9606.ENSP00000294016	9606.ENSP00000309591	0	0	0	0	0.123	0.139	0.8	0.385	0.894
ADCY9	EDN1	9606.ENSP00000294016	9606.ENSP00000368683	0	0	0	0	0	0	0.9	0.06	0.901
ADCYAP1R1	GNB4	9606.ENSP00000483721	9606.ENSP00000232564	0	0	0	0	0	0.183	0.6	0	0.659
ADCYAP1R1	GNG13	9606.ENSP00000483721	9606.ENSP00000248150	0	0	0	0	0.105	0.179	0.6	0	0.68
ADCYAP1R1	GNB5	9606.ENSP00000483721	9606.ENSP00000261837	0	0	0	0	0.084	0.183	0.6	0	0.674
ADCYAP1R1	NTRK2	9606.ENSP00000483721	9606.ENSP00000277120	0	0	0	0	0.314	0.056	0.6	0.293	0.792
ADCYAP1R1	GRM5	9606.ENSP00000483721	9606.ENSP00000306138	0	0	0	0	0.313	0	0	0.244	0.459
ADCYAP1R1	CNTFR	9606.ENSP00000483721	9606.ENSP00000368265	0	0	0	0	0.304	0	0	0.241	0.45
ADCYAP1R1	PRKCA	9606.ENSP00000483721	9606.ENSP00000408695	0	0	0	0	0.062	0	0	0.398	0.411
ADCYAP1R1	FKBP5	9606.ENSP00000483721	9606.ENSP00000444810	0	0	0	0	0	0	0	0.612	0.612
AFF2	ELL2	9606.ENSP00000359489	9606.ENSP00000237853	0	0	0	0	0	0.12	0	0.35	0.403
AFF2	ARHGEF6	9606.ENSP00000359489	9606.ENSP00000250617	0	0	0	0	0.062	0	0	0.581	0.59
AFF2	MECP2	9606.ENSP00000359489	9606.ENSP00000395535	0	0	0	0	0	0	0	0.451	0.451
AFF3	ELL2	9606.ENSP00000386834	9606.ENSP00000237853	0	0	0	0	0	0.12	0	0.568	0.604
AFF3	CCNT1	9606.ENSP00000386834	9606.ENSP00000261900	0	0	0	0	0.063	0	0	0.406	0.42
AFF3	AFF4	9606.ENSP00000386834	9606.ENSP00000265343	0	0	0	0.821	0	0	0.54	0.791	0.604
AFF3	MLLT10	9606.ENSP00000386834	9606.ENSP00000307411	0	0	0	0	0.062	0	0	0.459	0.471
AFF3	TLK2	9606.ENSP00000386834	9606.ENSP00000316512	0	0	0	0	0	0	0	0.665	0.665
AFF3	TACC1	9606.ENSP00000386834	9606.ENSP00000321703	0	0	0	0	0.062	0	0	0.414	0.426
AFF3	OLIG3	9606.ENSP00000386834	9606.ENSP00000356708	0	0	0	0	0	0	0	0.412	0.412
AFF3	AHCYL1	9606.ENSP00000386834	9606.ENSP00000358814	0	0	0	0	0	0	0	0.417	0.417
AFF3	ARHGEF12	9606.ENSP00000386834	9606.ENSP00000380942	0	0	0	0	0.062	0	0	0.387	0.4
AFF3	KMT2A	9606.ENSP00000386834	9606.ENSP00000436786	0	0	0	0	0	0	0	0.431	0.431
AFF3	KIF5A	9606.ENSP00000386834	9606.ENSP00000408979	0	0	0	0	0.062	0	0	0.456	0.467
AFF4	ELL2	9606.ENSP00000265343	9606.ENSP00000237853	0	0	0	0	0.062	0.88	0	0.987	0.998
AFF4	CCNT1	9606.ENSP00000265343	9606.ENSP00000261900	0	0	0	0	0.491	0.972	0.6	0.986	0.999
AFF4	BRD4	9606.ENSP00000265343	9606.ENSP00000263377	0	0	0	0	0.063	0.062	0	0.602	0.619
AFF4	RC3H1	9606.ENSP00000265343	9606.ENSP00000356669	0	0	0	0	0.482	0	0	0	0.482
AFF4	USP7	9606.ENSP00000265343	9606.ENSP00000343535	0	0	0	0	0.076	0.27	0	0.45	0.596
AFF4	POLR2D	9606.ENSP00000265343	9606.ENSP00000272645	0	0	0	0	0	0	0.6	0	0.6
AFF4	AFF3	9606.ENSP00000265343	9606.ENSP00000386834	0	0	0	0.821	0	0	0.54	0.791	0.604
AFF4	POLR2F	9606.ENSP00000265343	9606.ENSP00000403852	0	0	0	0	0	0	0.6	0.101	0.625
AFF4	SIAH1	9606.ENSP00000265343	9606.ENSP00000349156	0	0	0	0	0	0.462	0	0.391	0.658
AFF4	MLLT10	9606.ENSP00000265343	9606.ENSP00000307411	0	0	0	0	0.062	0	0	0.652	0.66
AFF4	NELFE	9606.ENSP00000265343	9606.ENSP00000364578	0	0	0	0	0	0	0.6	0.391	0.746
AFF4	KMT2A	9606.ENSP00000265343	9606.ENSP00000436786	0	0	0	0	0.073	0.486	0	0.631	0.809
AGAP1	ARF6	9606.ENSP00000307634	9606.ENSP00000298316	0	0	0	0	0	0.35	0	0.475	0.644
AGAP1	ASAP1	9606.ENSP00000307634	9606.ENSP00000429900	0	0	0	0.573	0	0.141	0	0.723	0.401
AGAP1	SYNGAP1	9606.ENSP00000307634	9606.ENSP00000403636	0	0	0	0	0.112	0.246	0	0.179	0.402
AGAP1	ARHGAP24	9606.ENSP00000307634	9606.ENSP00000378611	0	0	0	0	0	0	0	0.474	0.474
AGAP1	AP1S1	9606.ENSP00000307634	9606.ENSP00000336666	0	0	0	0	0.058	0.058	0	0.72	0.729
AGO1	CBX5	9606.ENSP00000362300	9606.ENSP00000209875	0	0	0	0	0	0.319	0	0.5	0.645
AGO1	POLR2D	9606.ENSP00000362300	9606.ENSP00000272645	0	0	0	0	0.056	0	0.6	0.055	0.612
AGO1	IGF2BP1	9606.ENSP00000362300	9606.ENSP00000290341	0	0	0	0	0.063	0.516	0	0.341	0.675
AGO1	UBXN7	9606.ENSP00000362300	9606.ENSP00000296328	0	0	0	0	0.065	0.379	0	0.173	0.477
AGO1	PRKRA	9606.ENSP00000362300	9606.ENSP00000318176	0	0	0	0	0	0.369	0.72	0.536	0.91
AGO1	RRP7A	9606.ENSP00000362300	9606.ENSP00000321449	0	0	0	0	0.453	0	0	0.096	0.484
AGO1	EIF4A2	9606.ENSP00000362300	9606.ENSP00000326381	0	0	0	0	0.099	0.132	0	0.425	0.511
AGO1	SP1	9606.ENSP00000362300	9606.ENSP00000329357	0	0	0	0	0.061	0.059	0.65	0.129	0.694
AGO1	PUM2	9606.ENSP00000362300	9606.ENSP00000338173	0	0	0	0	0.154	0.183	0	0.442	0.581
AGO1	ANKRD17	9606.ENSP00000362300	9606.ENSP00000351416	0	0	0	0	0.144	0.413	0	0.055	0.484
AGO1	QKI	9606.ENSP00000362300	9606.ENSP00000355094	0	0	0	0	0.064	0.246	0	0.245	0.421
AGO1	E2F2	9606.ENSP00000362300	9606.ENSP00000355249	0	0	0	0	0	0.095	0.65	0.135	0.702
AGO1	TSNAX	9606.ENSP00000362300	9606.ENSP00000355599	0	0	0	0	0.115	0.153	0	0.329	0.453
AGO1	RC3H1	9606.ENSP00000362300	9606.ENSP00000356669	0	0	0	0	0.062	0.421	0	0.101	0.469
AGO1	SYNCRIP	9606.ENSP00000362300	9606.ENSP00000358635	0	0	0	0	0.062	0.431	0	0.172	0.519
AGO1	PRMT6	9606.ENSP00000362300	9606.ENSP00000359095	0	0	0	0	0	0	0.9	0.101	0.906
AGO1	YTHDF1	9606.ENSP00000362300	9606.ENSP00000359364	0	0	0	0	0.062	0.414	0	0.138	0.485
AGO1	CDYL2	9606.ENSP00000362300	9606.ENSP00000476295	0	0	0	0	0	0.319	0	0.176	0.414
AGO1	CNOT6L	9606.ENSP00000362300	9606.ENSP00000424896	0	0	0	0	0	0.366	0	0.198	0.47
AGO1	DDX17	9606.ENSP00000362300	9606.ENSP00000380033	0	0	0	0	0.062	0.243	0	0.425	0.556
AGO1	MEX3A	9606.ENSP00000362300	9606.ENSP00000432845	0	0	0	0	0.065	0	0	0.61	0.619
AGO1	POLR2F	9606.ENSP00000362300	9606.ENSP00000403852	0	0	0	0	0	0	0.6	0.144	0.642
AGO1	ELAVL1	9606.ENSP00000362300	9606.ENSP00000385269	0	0	0	0	0.051	0.362	0	0.5	0.671
AGO1	RPP30	9606.ENSP00000362300	9606.ENSP00000389182	0	0	0	0	0	0	0.72	0.156	0.753
AGO1	TRIM71	9606.ENSP00000362300	9606.ENSP00000373272	0	0	0	0	0.062	0.468	0	0.573	0.768
AGO1	FKBP5	9606.ENSP00000362300	9606.ENSP00000444810	0	0	0	0	0	0.65	0	0.445	0.798
AGO1	SIN3A	9606.ENSP00000362300	9606.ENSP00000378402	0	0	0	0	0.063	0	0.9	0.088	0.907
AGO1	MECP2	9606.ENSP00000362300	9606.ENSP00000395535	0	0	0	0	0.047	0	0.9	0.144	0.911
AGO1	CREB1	9606.ENSP00000362300	9606.ENSP00000387699	0	0	0	0	0	0	0.9	0.164	0.912
AGO1	KMT2A	9606.ENSP00000362300	9606.ENSP00000436786	0	0	0	0	0.062	0.143	0.9	0.077	0.915
AGO1	FOXO3	9606.ENSP00000362300	9606.ENSP00000385824	0	0	0	0	0.049	0.058	0.9	0.172	0.915
AGO1	TNRC6B	9606.ENSP00000362300	9606.ENSP00000401946	0	0	0	0	0.062	0.881	0.5	0.616	0.975
AGO1	DDX6	9606.ENSP00000362300	9606.ENSP00000478754	0	0	0	0	0.066	0.392	0.9	0.964	0.997
AGPS	RIMS3	9606.ENSP00000264167	9606.ENSP00000361769	0	0	0	0	0	0	0	0.494	0.494
AGPS	AMACR	9606.ENSP00000264167	9606.ENSP00000371517	0	0	0	0	0.049	0.057	0	0.498	0.51
AGPS	PPP2R5E	9606.ENSP00000264167	9606.ENSP00000337641	0	0	0	0	0.065	0	0	0.506	0.518
AGPS	ANKRD40	9606.ENSP00000264167	9606.ENSP00000285243	0	0	0	0	0.062	0	0	0.596	0.604
AGPS	ACOX1	9606.ENSP00000264167	9606.ENSP00000293217	0.056	0	0	0	0.062	0	0	0.594	0.609
AGPS	ABCD3	9606.ENSP00000264167	9606.ENSP00000359233	0	0	0	0	0.073	0.648	0	0.603	0.859
AHCYL1	ZRANB3	9606.ENSP00000358814	9606.ENSP00000264159	0	0	0	0	0	0	0	0.457	0.457
AHCYL1	SLC4A7	9606.ENSP00000358814	9606.ENSP00000295736	0	0	0	0	0	0.376	0	0.769	0.85
AHCYL1	TACC1	9606.ENSP00000358814	9606.ENSP00000321703	0	0	0	0	0	0	0	0.449	0.449
AHCYL1	DNMT3B	9606.ENSP00000358814	9606.ENSP00000328547	0	0	0	0	0	0	0.9	0.184	0.914
AHCYL1	SHMT2	9606.ENSP00000358814	9606.ENSP00000333667	0	0	0	0	0.244	0.204	0	0.424	0.623
AHCYL1	MTR	9606.ENSP00000358814	9606.ENSP00000355536	0.089	0	0	0	0.062	0	0.9	0.347	0.936
AHCYL1	AFF3	9606.ENSP00000358814	9606.ENSP00000386834	0	0	0	0	0	0	0	0.417	0.417
AHCYL1	BPGM	9606.ENSP00000358814	9606.ENSP00000376840	0	0	0	0	0.064	0	0	0.569	0.579
AHCYL1	MTHFR	9606.ENSP00000358814	9606.ENSP00000365777	0.185	0	0	0	0.186	0	0	0.443	0.598
AHCYL1	SLC4A8	9606.ENSP00000358814	9606.ENSP00000405812	0	0	0	0	0.062	0.376	0	0.583	0.735
AHDC1	CBX5	9606.ENSP00000363123	9606.ENSP00000209875	0	0	0	0	0	0.634	0	0	0.634
AIPL1	PRPH2	9606.ENSP00000370521	9606.ENSP00000230381	0	0	0	0	0.062	0	0	0.673	0.68
AIPL1	GNAT1	9606.ENSP00000370521	9606.ENSP00000232461	0	0	0	0	0.06	0.108	0	0.482	0.527
AIPL1	KCNJ13	9606.ENSP00000370521	9606.ENSP00000233826	0	0	0	0	0	0	0	0.491	0.491
AIPL1	UBA6	9606.ENSP00000370521	9606.ENSP00000313454	0	0	0	0	0	0.27	0	0.428	0.565
AIPL1	RD3	9606.ENSP00000370521	9606.ENSP00000355969	0	0	0	0	0.062	0	0	0.714	0.72
AIPL1	CHD3	9606.ENSP00000370521	9606.ENSP00000369716	0	0	0	0	0	0	0	0.419	0.419
AK2	NME4	9606.ENSP00000346921	9606.ENSP00000219479	0	0	0	0	0.066	0	0.65	0.583	0.851
AK2	CMPK2	9606.ENSP00000346921	9606.ENSP00000256722	0	0	0	0	0.062	0.163	0	0.46	0.539
AK2	CASP10	9606.ENSP00000346921	9606.ENSP00000286186	0	0	0	0	0	0	0	0.512	0.512
AK2	PDE10A	9606.ENSP00000346921	9606.ENSP00000438284	0	0	0	0	0.063	0	0.65	0	0.658
AK2	PDE7A	9606.ENSP00000346921	9606.ENSP00000385632	0	0	0	0	0.063	0	0.65	0	0.658
AK3	NME4	9606.ENSP00000371230	9606.ENSP00000219479	0	0	0	0	0.066	0	0.9	0.749	0.974
AK3	WDFY1	9606.ENSP00000371230	9606.ENSP00000233055	0	0	0	0	0.388	0	0	0.076	0.41
AK3	CMPK2	9606.ENSP00000371230	9606.ENSP00000256722	0	0	0	0	0.062	0.163	0	0.588	0.648
AK3	ATXN7L3	9606.ENSP00000371230	9606.ENSP00000397259	0	0	0	0	0	0	0	0.5	0.5
AK3	PDE10A	9606.ENSP00000371230	9606.ENSP00000438284	0	0	0	0	0.063	0	0.9	0	0.902
AK3	PDE7A	9606.ENSP00000371230	9606.ENSP00000385632	0	0	0	0	0.063	0	0.9	0	0.902
AKAP6	HDAC5	9606.ENSP00000280979	9606.ENSP00000225983	0	0	0	0	0	0	0	0.431	0.431
AKAP6	AKAP8	9606.ENSP00000280979	9606.ENSP00000269701	0	0	0	0	0	0	0	0.591	0.591
AKAP6	MEF2D	9606.ENSP00000280979	9606.ENSP00000271555	0	0	0	0	0.062	0	0	0.733	0.738
AKAP6	TRDN	9606.ENSP00000280979	9606.ENSP00000439281	0	0	0	0	0.089	0	0	0.432	0.461
AKAP6	RAPGEF3	9606.ENSP00000280979	9606.ENSP00000395708	0	0	0	0	0	0.182	0	0.986	0.988
AKAP8	PRKAR2A	9606.ENSP00000269701	9606.ENSP00000265563	0	0	0	0	0	0.486	0.9	0	0.946
AKAP8	AKAP6	9606.ENSP00000269701	9606.ENSP00000280979	0	0	0	0	0	0	0	0.591	0.591
AKAP8	FIGN	9606.ENSP00000269701	9606.ENSP00000333836	0	0	0	0	0	0.182	0	0.556	0.622
AKT2	TNS1	9606.ENSP00000375892	9606.ENSP00000171887	0	0	0	0	0.049	0.213	0	0.508	0.6
AKT2	MAPK13	9606.ENSP00000375892	9606.ENSP00000211287	0	0	0.352	0.616	0.064	0.148	0.6	0.23	0.719
AKT2	MAPK1	9606.ENSP00000375892	9606.ENSP00000215832	0	0	0.336	0.591	0.077	0.148	0.8	0.621	0.887
AKT2	MAPK14	9606.ENSP00000375892	9606.ENSP00000229795	0	0	0.332	0.633	0.11	0.148	0.6	0.54	0.763
AKT2	GNB4	9606.ENSP00000375892	9606.ENSP00000232564	0	0.006	0	0	0.072	0.06	0.65	0.058	0.673
AKT2	GNG13	9606.ENSP00000375892	9606.ENSP00000248150	0	0	0	0	0	0.056	0.65	0	0.655
AKT2	GNB5	9606.ENSP00000375892	9606.ENSP00000261837	0	0	0	0	0	0.06	0.65	0.094	0.676
AKT2	PIK3R3	9606.ENSP00000375892	9606.ENSP00000262741	0	0	0	0	0.062	0.102	0.65	0.586	0.861
AKT2	MAPK3	9606.ENSP00000375892	9606.ENSP00000263025	0	0	0.35	0.586	0.066	0.148	0.8	0.659	0.89
AKT2	PPARGC1A	9606.ENSP00000375892	9606.ENSP00000264867	0	0	0	0	0	0.145	0	0.425	0.488
AKT2	ERBB3	9606.ENSP00000375892	9606.ENSP00000267101	0	0	0	0	0	0.107	0	0.547	0.578
AKT2	RHOC	9606.ENSP00000375892	9606.ENSP00000285735	0	0	0	0	0.065	0.14	0	0.34	0.424
AKT2	WNT1	9606.ENSP00000375892	9606.ENSP00000293549	0	0	0	0	0.062	0.123	0	0.466	0.522
AKT2	ADCY9	9606.ENSP00000375892	9606.ENSP00000294016	0	0	0	0	0.062	0.058	0.6	0.141	0.656
AKT2	BCL2L1	9606.ENSP00000375892	9606.ENSP00000302564	0	0	0	0	0	0	0.8	0.429	0.881
AKT2	IGF1	9606.ENSP00000375892	9606.ENSP00000302665	0	0	0	0	0	0	0	0.628	0.628
AKT2	CD28	9606.ENSP00000375892	9606.ENSP00000324890	0	0	0	0	0.062	0.056	0.65	0.124	0.692
AKT2	PPP2R5E	9606.ENSP00000375892	9606.ENSP00000337641	0	0	0	0	0.064	0.347	0.9	0.139	0.94
AKT2	BRPF3	9606.ENSP00000375892	9606.ENSP00000350267	0	0	0	0	0.062	0	0.9	0	0.902
AKT2	MAPK10	9606.ENSP00000375892	9606.ENSP00000352157	0	0	0.394	0.573	0.084	0.101	0	0.443	0.405
AKT2	KIRREL2	9606.ENSP00000375892	9606.ENSP00000353331	0	0	0	0	0.053	0.104	0	0.428	0.472
AKT2	PFKFB2	9606.ENSP00000375892	9606.ENSP00000356047	0	0	0	0	0.062	0.058	0.8	0.082	0.816
AKT2	NRAS	9606.ENSP00000375892	9606.ENSP00000358548	0	0	0	0	0	0.14	0	0.426	0.485
AKT2	BTRC	9606.ENSP00000375892	9606.ENSP00000359206	0	0	0	0	0.062	0.248	0	0.281	0.449
AKT2	MEAF6	9606.ENSP00000375892	9606.ENSP00000362166	0	0	0	0	0	0.062	0.9	0	0.902
AKT2	DENND1A	9606.ENSP00000375892	9606.ENSP00000362727	0	0	0	0	0	0	0.9	0	0.9
AKT2	MAPK8	9606.ENSP00000375892	9606.ENSP00000378974	0	0	0.42	0.577	0.084	0.101	0	0.573	0.452
AKT2	VEGFA	9606.ENSP00000375892	9606.ENSP00000478570	0	0	0	0	0	0	0	0.454	0.454
AKT2	CREB3L1	9606.ENSP00000375892	9606.ENSP00000481956	0	0	0	0	0	0	0.6	0	0.6
AKT2	PPP2R2D	9606.ENSP00000375892	9606.ENSP00000399970	0	0	0	0	0.065	0.111	0.6	0.046	0.64
AKT2	ESR1	9606.ENSP00000375892	9606.ENSP00000405330	0	0	0	0	0	0.482	0	0.462	0.71
AKT2	DENND1B	9606.ENSP00000375892	9606.ENSP00000479816	0	0	0	0	0	0	0.9	0	0.9
AKT2	KAT6A	9606.ENSP00000375892	9606.ENSP00000380136	0	0	0	0	0	0.057	0.9	0.092	0.906
AKT2	MYO5A	9606.ENSP00000375892	9606.ENSP00000382177	0	0	0	0	0.052	0.075	0.9	0.13	0.913
AKT2	TCL1A	9606.ENSP00000375892	9606.ENSP00000385036	0	0	0	0	0	0.486	0.8	0.38	0.93
AKT2	CREB1	9606.ENSP00000375892	9606.ENSP00000387699	0	0	0	0	0.064	0	0.9	0.452	0.944
AKT2	PHLPP2	9606.ENSP00000375892	9606.ENSP00000457991	0	0.001	0	0	0.062	0.207	0.9	0.633	0.969
AKT2	FOXO3	9606.ENSP00000375892	9606.ENSP00000385824	0	0	0	0	0.062	0.755	0.9	0.751	0.993
ALDH5A1	DMBX1	9606.ENSP00000314649	9606.ENSP00000353132	0	0	0	0	0	0	0	0.504	0.504
ALDH5A1	GLYR1	9606.ENSP00000314649	9606.ENSP00000322716	0.068	0	0	0	0.069	0.184	0	0.45	0.558
ALDH5A1	RDX	9606.ENSP00000314649	9606.ENSP00000384136	0	0	0	0	0.572	0	0	0.101	0.598
ALKBH1	POLL	9606.ENSP00000216489	9606.ENSP00000359181	0	0	0	0	0	0	0	0.401	0.4
ALKBH1	SRSF10	9606.ENSP00000216489	9606.ENSP00000420195	0	0	0	0	0.062	0	0	0.404	0.417
ALKBH1	TET3	9606.ENSP00000216489	9606.ENSP00000386869	0	0	0	0	0	0	0	0.485	0.485
ALKBH1	ZRANB3	9606.ENSP00000216489	9606.ENSP00000264159	0.041	0	0	0	0	0	0	0.496	0.496
ALKBH1	ADAR	9606.ENSP00000216489	9606.ENSP00000357459	0	0	0	0	0	0	0	0.506	0.506
ALKBH1	TET2	9606.ENSP00000216489	9606.ENSP00000442788	0	0	0	0	0	0	0	0.507	0.507
ALKBH1	SIN3A	9606.ENSP00000216489	9606.ENSP00000378402	0	0	0	0	0.062	0	0	0.5	0.511
ALKBH1	DLG2	9606.ENSP00000216489	9606.ENSP00000365272	0	0	0	0	0	0	0	0.539	0.539
ALKBH1	YTHDF1	9606.ENSP00000216489	9606.ENSP00000359364	0	0	0	0	0.062	0	0	0.756	0.762
ALOXE3	CERS3	9606.ENSP00000314879	9606.ENSP00000284382	0	0	0	0	0	0	0	0.732	0.732
ALOXE3	ELOVL4	9606.ENSP00000314879	9606.ENSP00000358831	0	0	0	0	0.062	0	0	0.424	0.437
ALOXE3	CASP14	9606.ENSP00000314879	9606.ENSP00000393417	0	0	0	0	0	0	0	0.594	0.594
AMACR	SYP	9606.ENSP00000371517	9606.ENSP00000263233	0	0	0	0	0	0	0	0.454	0.454
AMACR	AGPS	9606.ENSP00000371517	9606.ENSP00000264167	0	0	0	0	0.049	0.057	0	0.498	0.51
AMACR	PECR	9606.ENSP00000371517	9606.ENSP00000265322	0	0	0	0	0.107	0	0.9	0.587	0.959
AMACR	CELF5	9606.ENSP00000371517	9606.ENSP00000292672	0	0	0	0	0	0	0	0.442	0.442
AMACR	ACOX1	9606.ENSP00000371517	9606.ENSP00000293217	0.071	0	0	0	0.063	0	0.9	0.6	0.96
AMACR	TFE3	9606.ENSP00000371517	9606.ENSP00000314129	0	0	0	0	0	0	0	0.681	0.681
AMACR	CYP3A4	9606.ENSP00000371517	9606.ENSP00000337915	0	0	0	0	0	0	0	0.444	0.444
AMACR	ERG	9606.ENSP00000371517	9606.ENSP00000414150	0	0	0	0	0	0	0	0.488	0.488
AMACR	TMPRSS2	9606.ENSP00000371517	9606.ENSP00000381588	0	0	0	0	0.056	0.057	0	0.685	0.695
AMMECR1	NXT2	9606.ENSP00000262844	9606.ENSP00000218004	0	0	0	0	0.323	0	0	0.642	0.747
AMMECR1	THOC2	9606.ENSP00000262844	9606.ENSP00000245838	0	0	0	0	0.558	0	0	0.228	0.644
AMMECR1	ZFX	9606.ENSP00000262844	9606.ENSP00000368475	0	0	0	0	0.317	0	0	0.167	0.406
AMMECR1	ZNF507	9606.ENSP00000262844	9606.ENSP00000312277	0	0	0	0	0	0.129	0	0.361	0.419
AMMECR1	CDYL2	9606.ENSP00000262844	9606.ENSP00000476295	0.049	0	0	0	0.062	0	0	0.438	0.455
AMMECR1	BRWD3	9606.ENSP00000262844	9606.ENSP00000362372	0	0	0	0	0.551	0	0	0	0.551
ANAPC13	PPP3R1	9606.ENSP00000421842	9606.ENSP00000234310	0	0	0	0	0	0	0.6	0	0.6
ANAPC13	CEP63	9606.ENSP00000421842	9606.ENSP00000336524	0	0	0	0	0	0.203	0	0.478	0.566
ANAPC13	LIN54	9606.ENSP00000421842	9606.ENSP00000341947	0	0	0	0	0	0	0	0.509	0.509
ANAPC13	PCGF3	9606.ENSP00000421842	9606.ENSP00000354724	0	0	0	0	0	0	0.54	0	0.54
ANAPC13	RNF2	9606.ENSP00000421842	9606.ENSP00000356480	0	0	0	0	0	0	0.9	0	0.9
ANAPC13	TBX19	9606.ENSP00000421842	9606.ENSP00000356795	0	0	0	0	0	0	0	0.441	0.441
ANKFY1	NIPSNAP1	9606.ENSP00000459943	9606.ENSP00000216121	0	0	0	0	0	0.102	0	0.561	0.589
ANKFY1	DCLK1	9606.ENSP00000459943	9606.ENSP00000255448	0	0	0	0	0.457	0.062	0	0	0.468
ANKFY1	RAD21	9606.ENSP00000459943	9606.ENSP00000297338	0	0	0	0	0.701	0.061	0	0	0.707
ANKFY1	ARF6	9606.ENSP00000459943	9606.ENSP00000298316	0	0	0	0	0.062	0.076	0	0.404	0.438
ANKFY1	DCAF5	9606.ENSP00000459943	9606.ENSP00000341351	0	0	0	0	0	0.533	0	0	0.533
ANKFY1	DDA1	9606.ENSP00000459943	9606.ENSP00000352928	0	0	0	0	0.057	0.543	0	0.082	0.57
ANKFY1	RAB5B	9606.ENSP00000459943	9606.ENSP00000353444	0	0	0	0	0	0.343	0	0.335	0.544
ANKFY1	CTNND1	9606.ENSP00000459943	9606.ENSP00000382004	0	0	0	0	0.448	0.102	0	0	0.483
ANKFY1	SNX12	9606.ENSP00000459943	9606.ENSP00000481314	0	0	0	0	0.059	0.338	0	0.145	0.421
ANKRA2	HDAC5	9606.ENSP00000296785	9606.ENSP00000225983	0	0	0	0	0	0.521	0.9	0.704	0.984
ANKRA2	OSBPL1A	9606.ENSP00000296785	9606.ENSP00000320291	0	0	0	0	0	0.06	0	0.415	0.427
ANKRD17	TRIB2	9606.ENSP00000351416	9606.ENSP00000155926	0	0	0	0	0.062	0.13	0	0.535	0.587
ANKRD17	ZFAND3	9606.ENSP00000351416	9606.ENSP00000287218	0	0	0	0	0.062	0	0	0.414	0.427
ANKRD17	RFFL	9606.ENSP00000351416	9606.ENSP00000326170	0	0	0	0	0	0	0	0.663	0.663
ANKRD17	PHACTR1	9606.ENSP00000351416	9606.ENSP00000329880	0	0	0	0	0	0.076	0	0.467	0.486
ANKRD17	PUM2	9606.ENSP00000351416	9606.ENSP00000338173	0	0	0	0	0.115	0.406	0	0.07	0.469
ANKRD17	CNOT8	9606.ENSP00000351416	9606.ENSP00000430493	0	0	0	0	0	0.408	0	0	0.408
ANKRD17	CNOT6L	9606.ENSP00000351416	9606.ENSP00000424896	0	0	0	0	0.046	0.418	0	0	0.421
ANKRD17	TBC1D22B	9606.ENSP00000351416	9606.ENSP00000362590	0	0	0	0	0.062	0.056	0	0.406	0.428
ANKRD17	AGO1	9606.ENSP00000351416	9606.ENSP00000362300	0	0	0	0	0.144	0.413	0	0.055	0.484
ANKRD17	BAP1	9606.ENSP00000351416	9606.ENSP00000417132	0	0	0	0	0.052	0.435	0	0.124	0.49
ANKRD40	LAMC1	9606.ENSP00000285243	9606.ENSP00000258341	0	0	0	0	0	0	0	0.42	0.42
ANKRD40	AGPS	9606.ENSP00000285243	9606.ENSP00000264167	0	0	0	0	0.062	0	0	0.596	0.604
ANKRD40	LZTFL1	9606.ENSP00000285243	9606.ENSP00000296135	0	0	0	0	0	0	0	0.413	0.413
ANKRD40	TMED10	9606.ENSP00000285243	9606.ENSP00000303145	0	0	0	0	0.143	0.109	0	0.303	0.421
ANKRD40	SEZ6	9606.ENSP00000285243	9606.ENSP00000312942	0	0	0	0	0.062	0	0	0.431	0.443
ANKRD40	DDX17	9606.ENSP00000285243	9606.ENSP00000380033	0	0	0	0	0	0.141	0	0.383	0.447
ANKRD40	SDK1	9606.ENSP00000285243	9606.ENSP00000385899	0	0	0	0	0	0	0	0.45	0.45
ANKRD40	HYOU1	9606.ENSP00000285243	9606.ENSP00000480150	0	0	0	0	0.419	0.056	0	0.081	0.451
ANKRD40	SRGAP1	9606.ENSP00000285243	9606.ENSP00000347198	0	0	0	0	0	0	0	0.458	0.458
ANKRD40	STXBP1	9606.ENSP00000285243	9606.ENSP00000362399	0	0	0	0	0.063	0.348	0	0.205	0.471
ANKRD40	TPGS2	9606.ENSP00000285243	9606.ENSP00000464780	0	0	0	0	0	0	0	0.479	0.479
ANKRD40	RIMS3	9606.ENSP00000285243	9606.ENSP00000361769	0	0	0	0	0	0	0	0.674	0.674
ANO3	PRKRA	9606.ENSP00000256737	9606.ENSP00000318176	0	0	0	0	0	0	0	0.566	0.566
ANO3	PRRT2	9606.ENSP00000256737	9606.ENSP00000456226	0	0	0	0	0.12	0	0	0.559	0.595
AP1G1	HEATR5B	9606.ENSP00000377148	9606.ENSP00000233099	0	0	0	0	0.096	0.742	0	0.332	0.83
AP1G1	VAMP4	9606.ENSP00000377148	9606.ENSP00000236192	0	0	0	0	0.062	0.062	0	0.484	0.506
AP1G1	ARF6	9606.ENSP00000377148	9606.ENSP00000298316	0	0	0	0	0.063	0.363	0	0.269	0.526
AP1G1	WDR48	9606.ENSP00000377148	9606.ENSP00000307491	0	0	0	0	0.076	0	0	0.465	0.484
AP1G1	VAMP2	9606.ENSP00000377148	9606.ENSP00000314214	0	0	0	0	0.062	0.062	0.6	0.134	0.654
AP1G1	PACS1	9606.ENSP00000377148	9606.ENSP00000316454	0	0	0	0	0.076	0.311	0	0.252	0.483
AP1G1	LIMCH1	9606.ENSP00000377148	9606.ENSP00000316891	0	0	0	0	0.062	0	0	0.454	0.466
AP1G1	AP1S1	9606.ENSP00000377148	9606.ENSP00000336666	0	0	0	0	0.073	0.974	0.8	0.792	0.998
AP1G1	ARL17A	9606.ENSP00000377148	9606.ENSP00000337478	0	0	0	0	0	0.368	0	0.255	0.509
AP1G1	HLA-DQA1	9606.ENSP00000377148	9606.ENSP00000339398	0	0	0	0	0	0	0.6	0	0.6
AP1G1	IGF2R	9606.ENSP00000377148	9606.ENSP00000349437	0	0	0	0	0.062	0.941	0.6	0.435	0.985
AP1G1	REPS2	9606.ENSP00000377148	9606.ENSP00000349824	0	0	0	0	0	0.168	0.54	0.061	0.609
AP1G1	HLA-DQA2	9606.ENSP00000377148	9606.ENSP00000364076	0	0	0	0	0	0	0.6	0	0.6
AP1G1	VPS36	9606.ENSP00000377148	9606.ENSP00000367299	0	0	0	0	0.065	0	0	0.458	0.472
AP1G1	PAN2	9606.ENSP00000377148	9606.ENSP00000401721	0	0	0	0	0.483	0	0	0	0.483
AP1G1	PPP6R2	9606.ENSP00000377148	9606.ENSP00000478417	0	0	0	0	0.068	0.478	0	0	0.493
AP1G1	YIPF6	9606.ENSP00000377148	9606.ENSP00000417573	0	0	0	0	0.065	0	0.6	0.101	0.634
AP1S1	VAMP4	9606.ENSP00000336666	9606.ENSP00000236192	0	0	0	0	0.063	0	0	0.476	0.489
AP1S1	SLCO2B1	9606.ENSP00000336666	9606.ENSP00000289575	0	0	0	0	0	0	0	0.514	0.514
AP1S1	GLB1L	9606.ENSP00000336666	9606.ENSP00000295759	0	0	0	0	0	0	0	0.592	0.592
AP1S1	ARF6	9606.ENSP00000336666	9606.ENSP00000298316	0	0	0	0	0.065	0.15	0	0.363	0.45
AP1S1	AGAP1	9606.ENSP00000336666	9606.ENSP00000307634	0	0	0	0	0.058	0.058	0	0.72	0.729
AP1S1	VAMP2	9606.ENSP00000336666	9606.ENSP00000314214	0	0	0	0	0.063	0	0.6	0.089	0.628
AP1S1	GJB3	9606.ENSP00000336666	9606.ENSP00000362464	0	0	0	0	0	0	0	0.542	0.542
AP1S1	HLA-DQA1	9606.ENSP00000336666	9606.ENSP00000339398	0	0	0	0	0	0	0.6	0	0.6
AP1S1	HLA-DQA2	9606.ENSP00000336666	9606.ENSP00000364076	0	0	0	0	0	0	0.6	0	0.6
AP1S1	YIPF6	9606.ENSP00000336666	9606.ENSP00000417573	0	0	0	0	0.066	0	0.6	0	0.61
AP1S1	IGF2R	9606.ENSP00000336666	9606.ENSP00000349437	0	0	0	0	0	0	0.6	0.169	0.653
AP1S1	REPS2	9606.ENSP00000336666	9606.ENSP00000349824	0	0	0	0	0	0.177	0.54	0.436	0.767
AP1S1	AP1G1	9606.ENSP00000336666	9606.ENSP00000377148	0	0	0	0	0.073	0.974	0.8	0.792	0.998
APBB2	ZNF280D	9606.ENSP00000427211	9606.ENSP00000267807	0	0	0	0	0	0	0	0.506	0.506
APBB2	MKLN1	9606.ENSP00000427211	9606.ENSP00000323527	0	0	0	0	0	0	0	0.487	0.487
APBB2	STXBP1	9606.ENSP00000427211	9606.ENSP00000362399	0	0	0	0	0.077	0	0	0.5	0.519
APBB2	MAPK8	9606.ENSP00000427211	9606.ENSP00000378974	0	0	0	0	0.065	0.345	0	0.14	0.428
APBB2	ABL2	9606.ENSP00000427211	9606.ENSP00000427562	0	0	0	0	0	0	0	0.443	0.443
APLNR	GNB4	9606.ENSP00000475344	9606.ENSP00000232564	0	0	0	0	0	0.157	0.6	0	0.648
APLNR	GNG13	9606.ENSP00000475344	9606.ENSP00000248150	0	0	0	0	0.076	0	0.6	0	0.614
APLNR	GNB5	9606.ENSP00000475344	9606.ENSP00000261837	0	0	0	0	0	0.157	0.6	0	0.648
APLNR	GNAO1	9606.ENSP00000475344	9606.ENSP00000262494	0	0	0	0	0.124	0.151	0	0.489	0.586
APLNR	GPR37	9606.ENSP00000475344	9606.ENSP00000306449	0	0	0	0	0.111	0	0	0.522	0.557
APLNR	CAPN6	9606.ENSP00000475344	9606.ENSP00000317214	0	0	0	0	0	0	0	0.512	0.512
APLNR	PCDH11X	9606.ENSP00000475344	9606.ENSP00000362186	0	0	0	0	0	0.057	0	0.621	0.627
APLNR	ZFX	9606.ENSP00000475344	9606.ENSP00000368475	0	0	0	0	0	0.056	0	0.551	0.558
APLNR	LPHN3	9606.ENSP00000475344	9606.ENSP00000422533	0	0	0	0	0	0	0	0.58	0.58
APLNR	VEGFA	9606.ENSP00000475344	9606.ENSP00000478570	0	0	0	0	0	0	0	0.45	0.45
APOBEC3F	CD4	9606.ENSP00000309749	9606.ENSP00000011653	0	0	0	0	0	0	0	0.528	0.528
APOBEC3F	NDUFA6	9606.ENSP00000309749	9606.ENSP00000418842	0	0	0	0	0.204	0.533	0	0	0.612
APOBEC3F	A1CF	9606.ENSP00000309749	9606.ENSP00000378868	0	0	0	0	0	0.06	0.72	0.408	0.83
ARAF	MAPK1	9606.ENSP00000290277	9606.ENSP00000215832	0	0	0	0.592	0.066	0.401	0.6	0.649	0.819
ARAF	CLCN6	9606.ENSP00000290277	9606.ENSP00000234488	0	0	0	0	0	0	0.9	0	0.9
ARAF	ZC3HAV1	9606.ENSP00000290277	9606.ENSP00000242351	0	0	0	0	0.055	0	0.9	0	0.901
ARAF	YWHAH	9606.ENSP00000290277	9606.ENSP00000248975	0	0	0	0	0	0.691	0.6	0.153	0.886
ARAF	MAPK3	9606.ENSP00000290277	9606.ENSP00000263025	0	0	0	0.591	0.066	0.401	0.6	0.707	0.825
ARAF	TIMP3	9606.ENSP00000290277	9606.ENSP00000266085	0	0	0	0	0	0.058	0	0.439	0.449
ARAF	BRAF	9606.ENSP00000290277	9606.ENSP00000288602	0	0	0	0.955	0	0.873	0.8	0.785	0.974
ARAF	TRAF3	9606.ENSP00000290277	9606.ENSP00000454207	0	0	0	0	0.062	0.099	0	0.396	0.445
ARAF	CAMK2D	9606.ENSP00000290277	9606.ENSP00000339740	0	0	0	0.576	0	0.057	0.5	0.089	0.518
ARAF	IL17RD	9606.ENSP00000290277	9606.ENSP00000296318	0	0	0	0	0	0	0.65	0.058	0.656
ARAF	KSR2	9606.ENSP00000290277	9606.ENSP00000389715	0	0	0	0.682	0.049	0.302	0.6	0.541	0.759
ARAF	PRKCA	9606.ENSP00000290277	9606.ENSP00000408695	0	0	0	0.577	0	0.061	0.8	0.093	0.808
ARAF	PRKACA	9606.ENSP00000290277	9606.ENSP00000309591	0	0	0	0.586	0.084	0.101	0.8	0.059	0.822
ARAF	YWHAG	9606.ENSP00000290277	9606.ENSP00000306330	0	0	0	0	0	0.726	0.6	0.159	0.899
ARAF	TRAK1	9606.ENSP00000290277	9606.ENSP00000328998	0	0	0	0	0	0.048	0.9	0	0.9
ARAF	MPRIP	9606.ENSP00000290277	9606.ENSP00000379156	0	0	0	0	0	0.056	0.9	0	0.901
ARAF	RAP1A	9606.ENSP00000290277	9606.ENSP00000358723	0	0	0	0	0.062	0.368	0.8	0.281	0.903
ARAF	MAP3K11	9606.ENSP00000290277	9606.ENSP00000309597	0	0	0	0.62	0	0	0.9	0.15	0.904
ARAF	ESRP1	9606.ENSP00000290277	9606.ENSP00000405738	0	0	0	0	0.05	0	0.9	0.095	0.906
ARAF	ATG7	9606.ENSP00000290277	9606.ENSP00000346437	0	0	0	0	0.063	0.059	0.9	0.066	0.906
ARAF	QKI	9606.ENSP00000290277	9606.ENSP00000355094	0	0	0	0	0.065	0.057	0.9	0.074	0.907
ARAF	BRAP	9606.ENSP00000290277	9606.ENSP00000403524	0	0	0	0	0.062	0.101	0.9	0.095	0.913
ARAF	PPP2R5E	9606.ENSP00000290277	9606.ENSP00000337641	0	0	0	0	0.051	0.132	0.9	0.101	0.916
ARAF	YWHAZ	9606.ENSP00000290277	9606.ENSP00000379287	0	0	0	0	0	0.831	0.6	0.114	0.935
ARAF	NRAS	9606.ENSP00000290277	9606.ENSP00000358548	0	0	0	0	0.055	0.704	0.8	0.711	0.981
ARF6	MAPK1	9606.ENSP00000298316	9606.ENSP00000215832	0	0	0	0	0.082	0.163	0.9	0.098	0.921
ARF6	MAPK14	9606.ENSP00000298316	9606.ENSP00000229795	0	0	0	0	0.064	0.163	0	0.424	0.509
ARF6	EXOC2	9606.ENSP00000298316	9606.ENSP00000230449	0	0	0	0	0.061	0.155	0.9	0.545	0.959
ARF6	ARHGEF6	9606.ENSP00000298316	9606.ENSP00000250617	0	0	0	0	0.082	0.056	0	0.372	0.408
ARF6	RAB11FIP5	9606.ENSP00000298316	9606.ENSP00000258098	0	0	0	0	0	0.352	0	0.358	0.567
ARF6	SPAG9	9606.ENSP00000298316	9606.ENSP00000262013	0	0	0	0	0	0.663	0.9	0.992	0.999
ARF6	MAPK3	9606.ENSP00000298316	9606.ENSP00000263025	0	0	0	0	0.062	0.163	0.9	0.322	0.939
ARF6	PXN	9606.ENSP00000298316	9606.ENSP00000267257	0	0	0	0	0.049	0.14	0.9	0.567	0.959
ARF6	RALB	9606.ENSP00000298316	9606.ENSP00000272519	0	0	0	0	0.081	0.057	0	0.441	0.473
ARF6	PSD2	9606.ENSP00000298316	9606.ENSP00000274710	0	0	0	0	0	0.142	0	0.638	0.676
ARF6	RHOC	9606.ENSP00000298316	9606.ENSP00000285735	0	0	0	0	0.115	0.077	0	0.571	0.619
ARF6	SYNGAP1	9606.ENSP00000298316	9606.ENSP00000403636	0	0	0	0	0.062	0.11	0	0.349	0.409
ARF6	VAV2	9606.ENSP00000298316	9606.ENSP00000360916	0	0	0	0	0.045	0.129	0	0.348	0.41
ARF6	PI4KB	9606.ENSP00000298316	9606.ENSP00000357869	0	0	0	0	0	0.151	0	0.338	0.414
ARF6	ANKFY1	9606.ENSP00000298316	9606.ENSP00000459943	0	0	0	0	0.062	0.076	0	0.404	0.438
ARF6	SACM1L	9606.ENSP00000298316	9606.ENSP00000373713	0	0	0	0	0.065	0.143	0	0.362	0.444
ARF6	FLOT1	9606.ENSP00000298316	9606.ENSP00000365569	0	0	0	0	0.082	0	0	0.42	0.445
ARF6	AP1S1	9606.ENSP00000298316	9606.ENSP00000336666	0	0	0	0	0.065	0.15	0	0.363	0.45
ARF6	SYK	9606.ENSP00000298316	9606.ENSP00000364907	0	0	0	0	0.062	0.14	0	0.396	0.47
ARF6	SNX12	9606.ENSP00000298316	9606.ENSP00000481314	0	0	0	0	0.083	0.064	0	0.473	0.508
ARF6	PACS1	9606.ENSP00000298316	9606.ENSP00000316454	0	0	0	0	0	0	0	0.516	0.516
ARF6	AP1G1	9606.ENSP00000298316	9606.ENSP00000377148	0	0	0	0	0.063	0.363	0	0.269	0.526
ARF6	DAAM2	9606.ENSP00000298316	9606.ENSP00000381876	0	0	0	0	0.062	0.171	0	0.467	0.55
ARF6	RAB6A	9606.ENSP00000298316	9606.ENSP00000311449	0	0	0	0	0.062	0.152	0	0.488	0.557
ARF6	RACGAP1	9606.ENSP00000298316	9606.ENSP00000404190	0	0	0	0	0	0.376	0	0.326	0.562
ARF6	HTR2A	9606.ENSP00000298316	9606.ENSP00000437737	0	0	0	0	0	0.494	0	0.236	0.596
ARF6	RAP2B	9606.ENSP00000298316	9606.ENSP00000319096	0	0	0	0	0.126	0.057	0	0.571	0.616
ARF6	SYNJ2	9606.ENSP00000298316	9606.ENSP00000347792	0	0	0	0	0	0.102	0	0.6	0.625
ARF6	AGAP1	9606.ENSP00000298316	9606.ENSP00000307634	0	0	0	0	0	0.35	0	0.475	0.644
ARF6	GIT2	9606.ENSP00000298316	9606.ENSP00000347464	0	0	0	0	0	0.147	0	0.617	0.66
ARF6	RAB1A	9606.ENSP00000298316	9606.ENSP00000387286	0	0	0	0.68	0.11	0.69	0	0.289	0.737
ARF6	IQSEC2	9606.ENSP00000298316	9606.ENSP00000379712	0	0	0	0	0	0.146	0	0.706	0.738
ARF6	PSD3	9606.ENSP00000298316	9606.ENSP00000324127	0	0	0	0	0	0.142	0	0.712	0.743
ARF6	ITGA7	9606.ENSP00000298316	9606.ENSP00000452120	0	0	0	0	0	0	0.9	0.052	0.901
ARF6	ITGA8	9606.ENSP00000298316	9606.ENSP00000367316	0	0	0	0	0	0	0.9	0.054	0.901
ARF6	FCHO2	9606.ENSP00000298316	9606.ENSP00000393776	0	0	0	0	0.062	0.102	0.9	0.081	0.912
ARF6	AAK1	9606.ENSP00000298316	9606.ENSP00000386456	0	0	0	0	0	0	0.9	0.322	0.929
ARF6	RAB11FIP4	9606.ENSP00000298316	9606.ENSP00000482620	0	0	0	0	0	0.537	0	0.875	0.939
ARF6	MET	9606.ENSP00000298316	9606.ENSP00000317272	0	0	0	0	0.063	0.243	0.9	0.263	0.94
ARF6	PIP5K1A	9606.ENSP00000298316	9606.ENSP00000357883	0	0	0	0	0.064	0.274	0.9	0.45	0.957
ARF6	ASAP1	9606.ENSP00000298316	9606.ENSP00000429900	0	0	0	0	0.062	0.542	0.8	0.67	0.967
ARHGAP24	LIAS	9606.ENSP00000378611	9606.ENSP00000261434	0	0	0	0	0	0	0	0.48	0.48
ARHGAP24	CPEB4	9606.ENSP00000378611	9606.ENSP00000265085	0	0	0	0	0	0	0	0.494	0.494
ARHGAP24	MYO1E	9606.ENSP00000378611	9606.ENSP00000288235	0	0	0	0	0	0	0	0.496	0.496
ARHGAP24	AGAP1	9606.ENSP00000378611	9606.ENSP00000307634	0	0	0	0	0	0	0	0.474	0.474
ARHGAP28	KCNE4	9606.ENSP00000392660	9606.ENSP00000281830	0	0	0	0	0.069	0	0	0.392	0.41
ARHGAP42	RAP1GAP2	9606.ENSP00000298815	9606.ENSP00000254695	0	0	0	0	0	0	0	0.409	0.409
ARHGAP42	NGEF	9606.ENSP00000298815	9606.ENSP00000264051	0	0	0	0	0.06	0.386	0	0.325	0.576
ARHGAP42	FGD4	9606.ENSP00000298815	9606.ENSP00000394487	0	0	0	0	0.062	0.179	0	0.474	0.559
ARHGEF12	GNB4	9606.ENSP00000380942	9606.ENSP00000232564	0	0	0	0	0.049	0	0.65	0.138	0.688
ARHGEF12	GNG13	9606.ENSP00000380942	9606.ENSP00000248150	0	0	0	0	0	0	0.65	0	0.65
ARHGEF12	ARHGEF6	9606.ENSP00000380942	9606.ENSP00000250617	0	0	0	0	0.062	0.151	0.8	0.306	0.874
ARHGEF12	GNB5	9606.ENSP00000380942	9606.ENSP00000261837	0	0	0	0	0.053	0	0.65	0.141	0.69
ARHGEF12	PXN	9606.ENSP00000380942	9606.ENSP00000267257	0	0	0	0	0.064	0.181	0	0.307	0.422
ARHGEF12	IGF1R	9606.ENSP00000380942	9606.ENSP00000268035	0	0	0	0	0.063	0.299	0	0.454	0.611
ARHGEF12	RTKN	9606.ENSP00000380942	9606.ENSP00000272430	0	0	0	0	0	0.493	0	0.621	0.799
ARHGEF12	RHOC	9606.ENSP00000380942	9606.ENSP00000285735	0	0	0	0	0.062	0.601	0.9	0.658	0.985
ARHGEF12	IGF1	9606.ENSP00000380942	9606.ENSP00000302665	0	0	0	0	0	0	0	0.428	0.428
ARHGEF12	SH3D19	9606.ENSP00000380942	9606.ENSP00000302913	0	0	0	0	0.096	0.391	0	0.047	0.429
ARHGEF12	MLLT10	9606.ENSP00000380942	9606.ENSP00000307411	0	0	0	0	0.064	0	0	0.398	0.412
ARHGEF12	CD209	9606.ENSP00000380942	9606.ENSP00000315477	0	0	0	0	0	0	0.8	0.533	0.902
ARHGEF12	LIMK1	9606.ENSP00000380942	9606.ENSP00000336740	0	0	0	0	0.064	0.244	0	0.27	0.438
ARHGEF12	FNDC3B	9606.ENSP00000380942	9606.ENSP00000338523	0	0	0	0	0.062	0	0	0.415	0.427
ARHGEF12	NRAS	9606.ENSP00000380942	9606.ENSP00000358548	0	0	0	0	0	0.153	0.8	0.088	0.832
ARHGEF12	DAAM1	9606.ENSP00000380942	9606.ENSP00000378557	0	0	0	0	0.085	0.109	0	0.574	0.623
ARHGEF12	PTK2B	9606.ENSP00000380942	9606.ENSP00000380638	0	0	0	0	0.062	0	0.8	0.367	0.871
ARHGEF12	AFF3	9606.ENSP00000380942	9606.ENSP00000386834	0	0	0	0	0.062	0	0	0.387	0.4
ARHGEF12	MAML2	9606.ENSP00000380942	9606.ENSP00000434552	0	0	0	0	0	0	0	0.41	0.41
ARHGEF12	TMCO1	9606.ENSP00000380942	9606.ENSP00000480514	0	0	0	0	0	0	0	0.539	0.539
ARHGEF12	RGMA	9606.ENSP00000380942	9606.ENSP00000452126	0	0	0	0	0.062	0	0	0.553	0.563
ARHGEF12	GAS7	9606.ENSP00000380942	9606.ENSP00000407552	0	0	0	0	0.064	0.15	0	0.512	0.578
ARHGEF12	TBXA2R	9606.ENSP00000380942	9606.ENSP00000393333	0	0	0	0	0.062	0	0.65	0.162	0.701
ARHGEF6	GNB4	9606.ENSP00000250617	9606.ENSP00000232564	0	0	0	0	0	0	0.6	0	0.6
ARHGEF6	THOC2	9606.ENSP00000250617	9606.ENSP00000245838	0	0	0	0	0.131	0	0	0.393	0.45
ARHGEF6	GNG13	9606.ENSP00000250617	9606.ENSP00000248150	0	0	0	0	0	0	0.6	0	0.6
ARHGEF6	ARF6	9606.ENSP00000250617	9606.ENSP00000298316	0	0	0	0	0.082	0.056	0	0.372	0.408
ARHGEF6	NGEF	9606.ENSP00000250617	9606.ENSP00000264051	0	0	0	0	0.064	0.105	0	0.362	0.419
ARHGEF6	LIMK1	9606.ENSP00000250617	9606.ENSP00000336740	0	0	0	0	0.062	0.056	0	0.403	0.425
ARHGEF6	SYNGAP1	9606.ENSP00000250617	9606.ENSP00000403636	0	0	0	0	0.058	0	0	0.434	0.444
ARHGEF6	PRRT2	9606.ENSP00000250617	9606.ENSP00000456226	0	0	0	0	0	0	0	0.445	0.445
ARHGEF6	PLEKHG4B	9606.ENSP00000250617	9606.ENSP00000283426	0	0	0	0	0	0	0	0.457	0.457
ARHGEF6	RHOC	9606.ENSP00000250617	9606.ENSP00000285735	0	0	0	0	0	0.056	0	0.457	0.466
ARHGEF6	SRGAP2	9606.ENSP00000250617	9606.ENSP00000459615	0	0	0	0	0.108	0.152	0	0.393	0.501
ARHGEF6	LPXN	9606.ENSP00000250617	9606.ENSP00000431284	0	0	0	0	0.072	0.538	0	0.088	0.575
ARHGEF6	AFF2	9606.ENSP00000250617	9606.ENSP00000359489	0	0	0	0	0.062	0	0	0.581	0.59
ARHGEF6	GNB5	9606.ENSP00000250617	9606.ENSP00000261837	0	0	0	0	0	0	0.6	0.058	0.607
ARHGEF6	IQSEC2	9606.ENSP00000250617	9606.ENSP00000379712	0	0	0	0	0.062	0	0	0.63	0.638
ARHGEF6	NRAS	9606.ENSP00000250617	9606.ENSP00000358548	0	0	0	0	0	0.056	0.8	0.083	0.811
ARHGEF6	ARHGEF12	9606.ENSP00000250617	9606.ENSP00000380942	0	0	0	0	0.062	0.151	0.8	0.306	0.874
ARHGEF6	LAMA2	9606.ENSP00000250617	9606.ENSP00000400365	0	0	0	0	0	0	0.9	0	0.9
ARHGEF6	LAMC1	9606.ENSP00000250617	9606.ENSP00000258341	0	0	0	0	0.062	0	0.9	0.048	0.902
ARHGEF6	ACTA1	9606.ENSP00000250617	9606.ENSP00000355645	0	0	0	0	0	0	0.9	0.079	0.903
ARHGEF6	DAG1	9606.ENSP00000250617	9606.ENSP00000442600	0	0	0	0	0	0	0.9	0.09	0.905
ARHGEF6	DMD	9606.ENSP00000250617	9606.ENSP00000354923	0	0	0	0	0.153	0	0.9	0.059	0.913
ARHGEF6	PXN	9606.ENSP00000250617	9606.ENSP00000267257	0	0	0	0	0.06	0.425	0.9	0.67	0.979
ARHGEF6	PAK3	9606.ENSP00000250617	9606.ENSP00000353864	0	0	0	0	0.137	0.365	0.9	0.794	0.987
ARHGEF6	GIT2	9606.ENSP00000250617	9606.ENSP00000347464	0	0	0	0	0.085	0.833	0.9	0.92	0.998
ARIH1	PSMD11	9606.ENSP00000369217	9606.ENSP00000261712	0	0	0	0	0.064	0	0	0.729	0.735
ARIH1	MAPK3	9606.ENSP00000369217	9606.ENSP00000263025	0	0	0	0	0.05	0	0.9	0.083	0.905
ARIH1	PPM1B	9606.ENSP00000369217	9606.ENSP00000282412	0	0	0	0	0.094	0	0.9	0.34	0.935
ARIH1	OTULIN	9606.ENSP00000369217	9606.ENSP00000284274	0	0	0	0	0	0	0	0.456	0.456
ARIH1	UBA6	9606.ENSP00000369217	9606.ENSP00000313454	0	0	0	0	0.063	0	0	0.444	0.456
ARIH1	SIAH1	9606.ENSP00000369217	9606.ENSP00000349156	0	0	0	0	0.073	0	0	0.42	0.44
ARIH1	UBE2D3	9606.ENSP00000369217	9606.ENSP00000349722	0	0	0	0	0.098	0.561	0	0.475	0.774
ARIH1	STAT1	9606.ENSP00000369217	9606.ENSP00000354394	0	0	0	0	0.062	0.07	0.9	0.074	0.908
ARIH1	PIP5K1A	9606.ENSP00000369217	9606.ENSP00000357883	0	0	0	0	0.063	0.415	0	0	0.428
ARIH1	BTRC	9606.ENSP00000369217	9606.ENSP00000359206	0	0	0	0	0.062	0.476	0	0.173	0.558
ARIH1	POLR1B	9606.ENSP00000369217	9606.ENSP00000444136	0	0	0	0	0.062	0	0	0.405	0.418
ARIH1	ATF7	9606.ENSP00000369217	9606.ENSP00000399465	0	0	0	0	0	0.463	0	0.058	0.472
ARIH1	PARP6	9606.ENSP00000369217	9606.ENSP00000456348	0	0	0	0	0	0	0	0.573	0.573
ARL17A	RAB1B	9606.ENSP00000337478	9606.ENSP00000310226	0	0	0	0	0.073	0.248	0	0.375	0.526
ARL17A	RAB1A	9606.ENSP00000337478	9606.ENSP00000387286	0	0	0	0	0.073	0.248	0	0.249	0.43
ARL17A	ASAP1	9606.ENSP00000337478	9606.ENSP00000429900	0	0	0	0	0	0.147	0	0.364	0.434
ARL17A	AP1G1	9606.ENSP00000337478	9606.ENSP00000377148	0	0	0	0	0	0.368	0	0.255	0.509
ARL8A	PLEKHM3	9606.ENSP00000272217	9606.ENSP00000417003	0	0	0	0	0	0	0	0.432	0.432
ARL8A	ATP6V1A	9606.ENSP00000272217	9606.ENSP00000273398	0	0	0	0	0.167	0.266	0	0.208	0.473
ARL8A	SUMF1	9606.ENSP00000272217	9606.ENSP00000272902	0	0	0	0	0	0	0	0.62	0.62
ARNT2	PER2	9606.ENSP00000307479	9606.ENSP00000254657	0	0	0	0.554	0	0.336	0	0.296	0.414
ARNT2	OTP	9606.ENSP00000307479	9606.ENSP00000302814	0	0	0	0	0	0	0	0.62	0.62
ARNT2	TRH	9606.ENSP00000307479	9606.ENSP00000303452	0	0	0	0	0	0	0	0.416	0.416
ARNT2	TEAD1	9606.ENSP00000307479	9606.ENSP00000435233	0	0	0	0	0.076	0.394	0	0.058	0.426
ARNTL2	PER2	9606.ENSP00000266503	9606.ENSP00000254657	0	0	0	0.584	0	0.336	0	0.772	0.546
ARNTL2	RORA	9606.ENSP00000266503	9606.ENSP00000261523	0	0	0	0	0.049	0.101	0	0.522	0.556
ARNTL2	PER1	9606.ENSP00000266503	9606.ENSP00000314420	0	0	0	0.565	0	0.397	0	0.541	0.534
ARNTL2	CSNK1D	9606.ENSP00000266503	9606.ENSP00000324464	0	0	0	0	0	0.175	0	0.53	0.595
ARNTL2	CLOCK	9606.ENSP00000266503	9606.ENSP00000308741	0	0	0	0.624	0	0.878	0.8	0.987	0.984
ARPIN	TNKS2	9606.ENSP00000350075	9606.ENSP00000360689	0	0	0	0	0	0.932	0	0	0.932
ASAH2B	B4GALT6	9606.ENSP00000363118	9606.ENSP00000306459	0	0	0	0	0	0	0	0.409	0.408
ASAH2B	ACADSB	9606.ENSP00000363118	9606.ENSP00000357873	0	0	0	0	0.056	0	0	0.465	0.473
ASAP1	EXOC2	9606.ENSP00000429900	9606.ENSP00000230449	0	0	0	0	0	0	0.6	0.054	0.605
ASAP1	EREG	9606.ENSP00000429900	9606.ENSP00000244869	0	0	0	0	0	0	0.9	0	0.9
ASAP1	RAD18	9606.ENSP00000429900	9606.ENSP00000264926	0	0	0	0	0	0	0	0.408	0.408
ASAP1	PXN	9606.ENSP00000429900	9606.ENSP00000267257	0	0	0	0	0.062	0.681	0	0.832	0.945
ASAP1	ARF6	9606.ENSP00000429900	9606.ENSP00000298316	0	0	0	0	0.062	0.542	0.8	0.67	0.967
ASAP1	AGAP1	9606.ENSP00000429900	9606.ENSP00000307634	0	0	0	0.573	0	0.141	0	0.723	0.401
ASAP1	RAB6A	9606.ENSP00000429900	9606.ENSP00000311449	0	0	0	0	0.063	0.125	0	0.484	0.541
ASAP1	ARL17A	9606.ENSP00000429900	9606.ENSP00000337478	0	0	0	0	0	0.147	0	0.364	0.434
ASAP1	LIN54	9606.ENSP00000429900	9606.ENSP00000341947	0	0	0	0	0.063	0	0	0.396	0.41
ASAP1	SYNJ2	9606.ENSP00000429900	9606.ENSP00000347792	0	0	0	0	0.054	0.151	0	0.374	0.453
ASAP1	REPS2	9606.ENSP00000429900	9606.ENSP00000349824	0	0	0	0	0.062	0.302	0	0.234	0.455
ASAP1	ATL2	9606.ENSP00000429900	9606.ENSP00000368237	0	0	0	0	0.062	0	0	0.567	0.576
ASAP1	PTK2B	9606.ENSP00000429900	9606.ENSP00000380638	0	0	0	0	0.084	0.463	0	0.702	0.84
ASB16	RRP15	9606.ENSP00000293414	9606.ENSP00000355899	0	0	0	0	0	0	0	0.412	0.412
ASB16	HIF1AN	9606.ENSP00000293414	9606.ENSP00000299163	0	0	0	0	0	0.447	0	0	0.447
ASH1L	THOC2	9606.ENSP00000376204	9606.ENSP00000245838	0	0	0	0	0.452	0	0	0.058	0.461
ASH1L	PHF3	9606.ENSP00000376204	9606.ENSP00000262043	0	0	0	0	0.265	0	0	0.224	0.405
ASH1L	BRD4	9606.ENSP00000376204	9606.ENSP00000263377	0	0	0	0	0.064	0.149	0	0.332	0.422
ASH1L	SETD7	9606.ENSP00000376204	9606.ENSP00000274031	0	0	0	0	0.062	0	0	0.659	0.666
ASH1L	MED13L	9606.ENSP00000376204	9606.ENSP00000281928	0	0	0	0	0.658	0.057	0	0.208	0.722
ASH1L	BRWD1	9606.ENSP00000376204	9606.ENSP00000330753	0	0	0	0	0.146	0.077	0	0.32	0.417
ASH1L	BRPF3	9606.ENSP00000376204	9606.ENSP00000350267	0	0	0	0	0.064	0.245	0	0.479	0.6
ASH1L	KDM5B	9606.ENSP00000376204	9606.ENSP00000356234	0	0	0	0	0.078	0.187	0	0.537	0.623
ASH1L	CAMKMT	9606.ENSP00000376204	9606.ENSP00000367755	0	0	0	0	0	0	0.65	0.376	0.772
ASH1L	CHD3	9606.ENSP00000376204	9606.ENSP00000369716	0	0	0	0	0.096	0.153	0	0.336	0.447
ASH1L	RNF20	9606.ENSP00000376204	9606.ENSP00000373772	0	0	0	0	0.083	0.155	0	0.326	0.432
ASH1L	UBN2	9606.ENSP00000376204	9606.ENSP00000418648	0	0	0	0	0.253	0	0	0.247	0.413
ASH1L	TET2	9606.ENSP00000376204	9606.ENSP00000442788	0	0	0	0	0.361	0	0	0.133	0.423
ASH1L	NSD1	9606.ENSP00000376204	9606.ENSP00000395929	0	0	0	0.546	0.144	0	0	0.777	0.442
ASH1L	KAT6A	9606.ENSP00000376204	9606.ENSP00000380136	0	0	0	0	0.108	0.139	0	0.372	0.476
ASH1L	KDM2A	9606.ENSP00000376204	9606.ENSP00000432786	0	0	0	0	0.067	0.252	0	0.438	0.574
ASH1L	INO80D	9606.ENSP00000376204	9606.ENSP00000384198	0	0	0	0	0.108	0	0	0.664	0.687
ASH1L	KMT2A	9606.ENSP00000376204	9606.ENSP00000436786	0	0	0	0.539	0.664	0.369	0	0.745	0.854
ASIC1	SIN3A	9606.ENSP00000228468	9606.ENSP00000378402	0	0	0	0	0	0	0	0.413	0.412
ASIC1	SGK3	9606.ENSP00000228468	9606.ENSP00000379842	0	0	0	0	0.062	0	0	0.515	0.525
ASIC1	RACGAP1	9606.ENSP00000228468	9606.ENSP00000404190	0	0	0	0	0	0	0	0.651	0.651
ATAT1	CAMSAP2	9606.ENSP00000327832	9606.ENSP00000236925	0	0	0	0	0.051	0	0	0.457	0.463
ATAT1	SIRT2	9606.ENSP00000327832	9606.ENSP00000249396	0	0	0	0	0	0	0	0.672	0.672
ATAT1	NRG1	9606.ENSP00000327832	9606.ENSP00000384620	0	0	0	0	0	0	0	0.567	0.567
ATF6	MAPK14	9606.ENSP00000356919	9606.ENSP00000229795	0	0	0	0	0.06	0.27	0.9	0.42	0.954
ATF6	CANX	9606.ENSP00000356919	9606.ENSP00000247461	0	0	0	0	0.082	0	0	0.751	0.762
ATF6	PPARGC1A	9606.ENSP00000356919	9606.ENSP00000264867	0	0	0	0	0	0	0	0.636	0.637
ATF6	RAD21	9606.ENSP00000356919	9606.ENSP00000297338	0	0	0	0	0.763	0	0	0	0.763
ATF6	BCL2L1	9606.ENSP00000356919	9606.ENSP00000302564	0	0	0	0	0	0	0	0.482	0.482
ATF6	SP1	9606.ENSP00000356919	9606.ENSP00000329357	0	0	0	0	0	0.221	0	0.293	0.426
ATF6	OSBP2	9606.ENSP00000356919	9606.ENSP00000332576	0	0	0	0	0	0	0	0.496	0.496
ATF6	SEC62	9606.ENSP00000356919	9606.ENSP00000337688	0	0	0	0	0	0	0	0.448	0.448
ATF6	ATG7	9606.ENSP00000356919	9606.ENSP00000346437	0	0	0	0	0	0	0	0.522	0.522
ATF6	MCL1	9606.ENSP00000356919	9606.ENSP00000358022	0	0	0	0	0	0	0	0.468	0.468
ATF6	CTNND1	9606.ENSP00000356919	9606.ENSP00000382004	0	0	0	0	0.457	0	0	0.077	0.477
ATF6	MAPK8	9606.ENSP00000356919	9606.ENSP00000378974	0	0	0	0	0.053	0	0	0.527	0.533
ATF6	CREB1	9606.ENSP00000356919	9606.ENSP00000387699	0	0	0	0	0.062	0.13	0	0.495	0.552
ATF6	HYOU1	9606.ENSP00000356919	9606.ENSP00000480150	0	0	0	0	0.062	0.058	0	0.568	0.584
ATF6	CREB3L1	9606.ENSP00000356919	9606.ENSP00000481956	0	0	0	0	0	0	0	0.593	0.593
ATF6	EIF2A	9606.ENSP00000356919	9606.ENSP00000417229	0	0	0	0	0	0	0	0.674	0.674
ATF7	MAPK13	9606.ENSP00000399465	9606.ENSP00000211287	0	0	0	0	0	0.369	0	0.208	0.478
ATF7	MAPK1	9606.ENSP00000399465	9606.ENSP00000215832	0	0	0	0	0	0.369	0	0.212	0.481
ATF7	MAPK14	9606.ENSP00000399465	9606.ENSP00000229795	0	0	0	0	0.062	0.369	0	0.342	0.576
ATF7	JUND	9606.ENSP00000399465	9606.ENSP00000252818	0	0	0	0.6	0.065	0.436	0	0.708	0.604
ATF7	MAPK3	9606.ENSP00000399465	9606.ENSP00000263025	0	0	0	0	0	0.369	0	0.213	0.482
ATF7	TAF12	9606.ENSP00000399465	9606.ENSP00000263974	0	0	0	0	0	0.27	0	0.739	0.801
ATF7	ARIH1	9606.ENSP00000399465	9606.ENSP00000369217	0	0	0	0	0	0.463	0	0.058	0.472
ATF7	MAPK8	9606.ENSP00000399465	9606.ENSP00000378974	0	0	0	0	0	0.423	0	0.362	0.617
ATF7	BACH1	9606.ENSP00000399465	9606.ENSP00000382805	0	0	0	0	0	0.609	0	0.159	0.657
ATF7	CREB1	9606.ENSP00000399465	9606.ENSP00000387699	0	0	0	0	0.049	0.271	0	0.462	0.595
ATG14	EXOC2	9606.ENSP00000247178	9606.ENSP00000230449	0	0	0	0	0	0.27	0	0.415	0.554
ATG14	FOXO3	9606.ENSP00000247178	9606.ENSP00000385824	0	0	0	0	0	0	0	0.414	0.414
ATG14	FYCO1	9606.ENSP00000247178	9606.ENSP00000296137	0	0	0	0	0	0	0	0.418	0.418
ATG14	MAPK8	9606.ENSP00000247178	9606.ENSP00000378974	0	0	0	0	0	0	0	0.421	0.421
ATG14	RALB	9606.ENSP00000247178	9606.ENSP00000272519	0	0	0	0	0	0.27	0	0.276	0.449
ATG14	WAC	9606.ENSP00000247178	9606.ENSP00000346986	0	0	0	0	0.062	0	0	0.519	0.53
ATG14	SOCS6	9606.ENSP00000247178	9606.ENSP00000381034	0	0	0	0	0	0	0.54	0.089	0.563
ATG14	BCL2L1	9606.ENSP00000247178	9606.ENSP00000302564	0	0	0	0	0.056	0	0	0.588	0.595
ATG14	GRID2	9606.ENSP00000247178	9606.ENSP00000282020	0	0	0	0	0	0	0	0.607	0.607
ATG14	PIK3R3	9606.ENSP00000247178	9606.ENSP00000262741	0	0	0	0	0	0	0.54	0.185	0.609
ATG14	NBR1	9606.ENSP00000247178	9606.ENSP00000411250	0	0	0	0	0.062	0	0	0.668	0.675
ATG14	EPG5	9606.ENSP00000247178	9606.ENSP00000282041	0	0	0	0	0	0	0	0.768	0.768
ATG14	PRKAG2	9606.ENSP00000247178	9606.ENSP00000287878	0	0	0	0	0	0	0.9	0.057	0.901
ATG14	ATG7	9606.ENSP00000247178	9606.ENSP00000346437	0	0	0	0	0.062	0	0	0.904	0.906
ATG7	MAPK1	9606.ENSP00000346437	9606.ENSP00000215832	0	0	0	0	0.065	0.057	0.6	0.27	0.708
ATG7	CLCN6	9606.ENSP00000346437	9606.ENSP00000234488	0	0	0	0	0	0	0.6	0.071	0.612
ATG7	MFN2	9606.ENSP00000346437	9606.ENSP00000235329	0	0	0	0	0.063	0.059	0	0.497	0.517
ATG7	ZC3HAV1	9606.ENSP00000346437	9606.ENSP00000242351	0	0	0	0	0.069	0	0.6	0	0.612
ATG7	ATG14	9606.ENSP00000346437	9606.ENSP00000247178	0	0	0	0	0.062	0	0	0.904	0.906
ATG7	CANX	9606.ENSP00000346437	9606.ENSP00000247461	0	0	0	0	0.063	0	0	0.463	0.475
ATG7	SIRT2	9606.ENSP00000346437	9606.ENSP00000249396	0.052	0	0	0	0.066	0	0	0.789	0.798
ATG7	NASP	9606.ENSP00000346437	9606.ENSP00000255120	0	0	0	0	0.076	0.484	0	0	0.503
ATG7	MAPK3	9606.ENSP00000346437	9606.ENSP00000263025	0	0	0	0	0.065	0.057	0.6	0.381	0.752
ATG7	PPARGC1A	9606.ENSP00000346437	9606.ENSP00000264867	0	0	0	0	0	0	0	0.506	0.506
ATG7	GRID2	9606.ENSP00000346437	9606.ENSP00000282020	0	0	0	0	0	0	0	0.433	0.433
ATG7	EPG5	9606.ENSP00000346437	9606.ENSP00000282041	0	0	0	0	0	0	0	0.757	0.757
ATG7	BRAF	9606.ENSP00000346437	9606.ENSP00000288602	0	0	0	0	0.063	0.059	0.6	0.112	0.644
ATG7	ARAF	9606.ENSP00000346437	9606.ENSP00000290277	0	0	0	0	0.063	0.059	0.9	0.066	0.906
ATG7	MITF	9606.ENSP00000346437	9606.ENSP00000295600	0	0	0	0	0	0	0	0.529	0.529
ATG7	BCL2L1	9606.ENSP00000346437	9606.ENSP00000302564	0	0	0	0	0	0.061	0	0.568	0.577
ATG7	UBA6	9606.ENSP00000346437	9606.ENSP00000313454	0	0	0	0	0.082	0.272	0.9	0.553	0.966
ATG7	TFE3	9606.ENSP00000346437	9606.ENSP00000314129	0	0	0	0	0	0	0	0.548	0.548
ATG7	TRAK1	9606.ENSP00000346437	9606.ENSP00000328998	0	0	0	0	0	0	0.6	0.075	0.614
ATG7	SIRT6	9606.ENSP00000346437	9606.ENSP00000337332	0.052	0	0	0	0.066	0	0	0.432	0.453
ATG7	SEC62	9606.ENSP00000346437	9606.ENSP00000337688	0	0	0	0	0.066	0.071	0	0.369	0.404
ATG7	CAMK2D	9606.ENSP00000346437	9606.ENSP00000339740	0	0.002	0	0	0	0.078	0.9	0	0.903
ATG7	UBQLN2	9606.ENSP00000346437	9606.ENSP00000345195	0	0	0	0	0.063	0.18	0	0.392	0.493
ATG7	HMGB1	9606.ENSP00000346437	9606.ENSP00000345347	0	0	0	0	0.062	0.057	0	0.39	0.413
ATG7	MCL1	9606.ENSP00000346437	9606.ENSP00000358022	0	0	0	0	0	0.061	0	0.414	0.426
ATG7	GTF2A1	9606.ENSP00000346437	9606.ENSP00000452454	0	0	0	0	0.079	0.484	0	0	0.504
ATG7	PDIK1L	9606.ENSP00000346437	9606.ENSP00000363389	0	0	0	0	0.065	0.243	0	0.368	0.513
ATG7	ATF6	9606.ENSP00000346437	9606.ENSP00000356919	0	0	0	0	0	0	0	0.522	0.522
ATG7	VPS36	9606.ENSP00000346437	9606.ENSP00000367299	0	0	0	0	0.064	0.376	0	0.282	0.545
ATG7	MAPK8	9606.ENSP00000346437	9606.ENSP00000378974	0	0	0	0	0.072	0	0	0.541	0.556
ATG7	MPRIP	9606.ENSP00000346437	9606.ENSP00000379156	0	0	0	0	0	0	0.6	0	0.6
ATG7	ESRP1	9606.ENSP00000346437	9606.ENSP00000405738	0	0	0	0	0.066	0	0.6	0.044	0.611
ATG7	RAP1A	9606.ENSP00000346437	9606.ENSP00000358723	0	0	0	0	0	0.076	0.6	0.048	0.617
ATG7	QKI	9606.ENSP00000346437	9606.ENSP00000355094	0	0	0	0	0	0	0.6	0.083	0.617
ATG7	KSR2	9606.ENSP00000346437	9606.ENSP00000389715	0	0	0	0	0.067	0.059	0.6	0	0.618
ATG7	FOXO3	9606.ENSP00000346437	9606.ENSP00000385824	0	0	0	0	0.063	0	0	0.732	0.738
ATG7	URM1	9606.ENSP00000346437	9606.ENSP00000412922	0	0	0	0	0.056	0.344	0	0.64	0.757
ATG7	NBR1	9606.ENSP00000346437	9606.ENSP00000411250	0	0	0	0	0.051	0	0	0.882	0.883
ATG7	UBE2Z	9606.ENSP00000346437	9606.ENSP00000354201	0.045	0	0	0	0.049	0.212	0.9	0.075	0.921
ATG7	UBE2D3	9606.ENSP00000346437	9606.ENSP00000349722	0.045	0	0	0	0.062	0.212	0.9	0.075	0.922
ATL2	LIN54	9606.ENSP00000368237	9606.ENSP00000341947	0	0	0	0	0.062	0	0	0.603	0.612
ATL2	TP53INP1	9606.ENSP00000368237	9606.ENSP00000344215	0	0	0	0	0	0	0	0.485	0.485
ATL2	ASAP1	9606.ENSP00000368237	9606.ENSP00000429900	0	0	0	0	0.062	0	0	0.567	0.576
ATP1B2	MAPK1	9606.ENSP00000250111	9606.ENSP00000215832	0	0	0	0	0	0	0.6	0	0.6
ATP1B2	ATP1B4	9606.ENSP00000250111	9606.ENSP00000218008	0	0	0	0.908	0	0	0.8	0.79	0.814
ATP1B2	CACNG7	9606.ENSP00000250111	9606.ENSP00000375647	0	0	0	0	0.299	0	0	0.178	0.4
ATP1B2	ATP2B4	9606.ENSP00000250111	9606.ENSP00000350310	0	0	0	0	0.062	0.212	0	0.264	0.408
ATP1B2	GFAP	9606.ENSP00000250111	9606.ENSP00000468500	0	0	0	0	0.381	0	0	0.084	0.409
ATP1B2	KCNE1	9606.ENSP00000250111	9606.ENSP00000337255	0	0	0	0	0	0	0	0.429	0.429
ATP1B2	KIF5A	9606.ENSP00000250111	9606.ENSP00000408979	0	0	0	0	0.345	0	0	0.248	0.487
ATP1B2	MAPK3	9606.ENSP00000250111	9606.ENSP00000263025	0	0	0	0	0	0	0.6	0	0.6
ATP1B2	PRKACA	9606.ENSP00000250111	9606.ENSP00000309591	0	0	0	0	0.062	0	0.6	0.053	0.613
ATP1B2	STIM1	9606.ENSP00000250111	9606.ENSP00000478059	0	0	0	0	0	0	0	0.72	0.72
ATP1B4	MAPK1	9606.ENSP00000218008	9606.ENSP00000215832	0	0	0	0	0	0	0.6	0	0.6
ATP1B4	ATP2B4	9606.ENSP00000218008	9606.ENSP00000350310	0	0	0	0	0.062	0.212	0	0.268	0.412
ATP1B4	ATP8A1	9606.ENSP00000218008	9606.ENSP00000371084	0	0	0	0	0.062	0.212	0	0.437	0.547
ATP1B4	MAPK3	9606.ENSP00000218008	9606.ENSP00000263025	0	0	0	0	0	0	0.6	0	0.6
ATP1B4	PRKACA	9606.ENSP00000218008	9606.ENSP00000309591	0	0	0	0	0.062	0	0.6	0.085	0.626
ATP1B4	ZNF275	9606.ENSP00000218008	9606.ENSP00000359271	0	0	0	0	0	0	0	0.634	0.634
ATP1B4	SMAD2	9606.ENSP00000218008	9606.ENSP00000262160	0	0	0	0	0.048	0	0.65	0	0.652
ATP1B4	SMAD3	9606.ENSP00000218008	9606.ENSP00000332973	0	0	0	0	0.048	0	0.65	0	0.652
ATP1B4	ATP1B2	9606.ENSP00000218008	9606.ENSP00000250111	0	0	0	0.908	0	0	0.8	0.79	0.814
ATP2B4	ATP1B4	9606.ENSP00000350310	9606.ENSP00000218008	0	0	0	0	0.062	0.212	0	0.268	0.412
ATP2B4	PPP3R1	9606.ENSP00000350310	9606.ENSP00000234310	0	0	0	0	0.062	0.145	0	0.317	0.404
ATP2B4	ATP1B2	9606.ENSP00000350310	9606.ENSP00000250111	0	0	0	0	0.062	0.212	0	0.264	0.408
ATP2B4	TEX2	9606.ENSP00000350310	9606.ENSP00000258991	0	0	0	0	0.063	0	0	0.639	0.647
ATP2B4	GNB5	9606.ENSP00000350310	9606.ENSP00000261837	0	0	0	0	0.063	0	0	0.47	0.482
ATP2B4	ZKSCAN7	9606.ENSP00000350310	9606.ENSP00000273320	0	0	0	0	0.05	0.056	0	0.431	0.445
ATP2B4	PRKACA	9606.ENSP00000350310	9606.ENSP00000309591	0	0	0	0	0.065	0.057	0.6	0.048	0.619
ATP2B4	RERE	9606.ENSP00000350310	9606.ENSP00000338629	0	0	0	0	0.064	0	0	0.645	0.654
ATP2B4	DMD	9606.ENSP00000350310	9606.ENSP00000354923	0	0	0	0	0.063	0.057	0	0.424	0.446
ATP2B4	DLG2	9606.ENSP00000350310	9606.ENSP00000365272	0.042	0	0	0	0.062	0.334	0	0.208	0.463
ATP2B4	SV2B	9606.ENSP00000350310	9606.ENSP00000377779	0	0	0	0	0.062	0	0	0.454	0.466
ATP2B4	STIM1	9606.ENSP00000350310	9606.ENSP00000478059	0	0	0	0	0.062	0.311	0	0.458	0.619
ATP2B4	RANBP1	9606.ENSP00000350310	9606.ENSP00000401564	0	0	0	0	0	0	0	0.665	0.665
ATP6V1A	NAA50	9606.ENSP00000273398	9606.ENSP00000240922	0	0	0	0	0.062	0	0	0.521	0.532
ATP6V1A	ARL8A	9606.ENSP00000273398	9606.ENSP00000272217	0	0	0	0	0.167	0.266	0	0.208	0.473
ATP6V1A	SPICE1	9606.ENSP00000273398	9606.ENSP00000295872	0	0	0	0	0	0	0	0.407	0.407
ATP6V1A	RAB1A	9606.ENSP00000273398	9606.ENSP00000387286	0	0	0	0	0.148	0.244	0	0.159	0.411
ATP6V1A	NDUFA6	9606.ENSP00000273398	9606.ENSP00000418842	0	0	0	0	0	0	0	0.453	0.453
ATP6V1A	RNF14	9606.ENSP00000273398	9606.ENSP00000378028	0	0	0	0	0	0	0	0.467	0.467
ATP6V1A	URM1	9606.ENSP00000273398	9606.ENSP00000412922	0	0	0	0	0	0.615	0	0	0.615
ATP6V1A	FNIP1	9606.ENSP00000273398	9606.ENSP00000421985	0	0	0	0	0.062	0	0.9	0	0.902
ATP8A1	CD4	9606.ENSP00000371084	9606.ENSP00000011653	0	0	0	0	0	0	0	0.422	0.422
ATP8A1	ATP1B4	9606.ENSP00000371084	9606.ENSP00000218008	0	0	0	0	0.062	0.212	0	0.437	0.547
ATP8A1	PLEKHB2	9606.ENSP00000371084	9606.ENSP00000385892	0	0	0	0	0	0	0	0.519	0.519
ATP8A1	OTUD7B	9606.ENSP00000371084	9606.ENSP00000462729	0	0	0	0	0	0	0	0.543	0.543
ATP8A2	MKLN1	9606.ENSP00000371070	9606.ENSP00000323527	0	0	0	0	0	0	0	0.439	0.439
ATP8A2	OTUD7B	9606.ENSP00000371070	9606.ENSP00000462729	0	0	0	0	0	0	0	0.625	0.625
ATRN	DPP8	9606.ENSP00000262919	9606.ENSP00000339208	0	0	0	0	0.064	0	0	0.477	0.489
ATXN1	FGF14	9606.ENSP00000244769	9606.ENSP00000365301	0	0	0	0	0.062	0	0	0.403	0.416
ATXN1	RNF4	9606.ENSP00000244769	9606.ENSP00000426503	0	0	0	0	0	0.27	0	0.275	0.448
ATXN1	ELAVL1	9606.ENSP00000244769	9606.ENSP00000385269	0	0	0	0	0	0.16	0	0.374	0.452
ATXN1	ESRP1	9606.ENSP00000244769	9606.ENSP00000405738	0	0	0	0	0	0.462	0	0	0.461
ATXN1	UBQLN2	9606.ENSP00000244769	9606.ENSP00000345195	0	0	0	0	0	0.056	0	0.488	0.496
ATXN1	QKI	9606.ENSP00000244769	9606.ENSP00000355094	0	0	0	0	0	0.192	0	0.444	0.531
ATXN1	RORA	9606.ENSP00000244769	9606.ENSP00000261523	0	0	0	0	0.062	0.182	0	0.57	0.641
ATXN1	USP7	9606.ENSP00000244769	9606.ENSP00000343535	0	0	0	0	0	0.27	0	0.614	0.706
ATXN1	PUM2	9606.ENSP00000244769	9606.ENSP00000338173	0	0	0	0	0	0	0.8	0.164	0.825
ATXN1	ATXN3	9606.ENSP00000244769	9606.ENSP00000478320	0	0	0	0	0	0	0	0.85	0.85
ATXN1	YWHAZ	9606.ENSP00000244769	9606.ENSP00000379287	0	0	0	0	0	0.684	0	0.691	0.898
ATXN1	ATXN1L	9606.ENSP00000244769	9606.ENSP00000415822	0	0	0	0.703	0.062	0.392	0.8	0.807	0.905
ATXN1L	ATXN1	9606.ENSP00000415822	9606.ENSP00000244769	0	0	0	0.703	0.062	0.392	0.8	0.807	0.905
ATXN1L	RORA	9606.ENSP00000415822	9606.ENSP00000261523	0	0	0	0	0	0.117	0	0.405	0.452
ATXN1L	ETV4	9606.ENSP00000415822	9606.ENSP00000321835	0	0	0	0	0	0	0	0.403	0.403
ATXN1L	PUM2	9606.ENSP00000415822	9606.ENSP00000338173	0	0	0	0	0	0	0.8	0.073	0.806
ATXN1L	UBN2	9606.ENSP00000415822	9606.ENSP00000418648	0	0	0	0	0	0	0	0.428	0.428
ATXN3	ATXN1	9606.ENSP00000478320	9606.ENSP00000244769	0	0	0	0	0	0	0	0.85	0.85
ATXN3	JPH3	9606.ENSP00000478320	9606.ENSP00000284262	0	0	0	0	0	0	0	0.745	0.745
ATXN3	UBXN7	9606.ENSP00000478320	9606.ENSP00000296328	0	0	0	0	0.066	0	0	0.39	0.406
ATXN3	YOD1	9606.ENSP00000478320	9606.ENSP00000326813	0	0	0	0	0.063	0	0	0.655	0.663
ATXN3	DNAJB2	9606.ENSP00000478320	9606.ENSP00000338019	0	0	0	0	0.063	0.282	0	0.474	0.616
ATXN3	UBE4B	9606.ENSP00000478320	9606.ENSP00000343001	0	0	0	0	0.062	0.649	0	0.698	0.892
ATXN3	USP7	9606.ENSP00000478320	9606.ENSP00000343535	0	0	0	0	0.062	0.094	0	0.531	0.566
ATXN3	UBQLN2	9606.ENSP00000478320	9606.ENSP00000345195	0	0	0	0	0.062	0.058	0	0.425	0.447
ATXN3	FOXO3	9606.ENSP00000478320	9606.ENSP00000385824	0	0	0	0	0.062	0	0.65	0.065	0.666
ATXN3	UBE4A	9606.ENSP00000478320	9606.ENSP00000387362	0	0	0	0	0.062	0.112	0	0.555	0.597
ATXN3	OTUD4	9606.ENSP00000478320	9606.ENSP00000409279	0	0	0	0	0.063	0	0	0.451	0.464
ATXN3	PDYN	9606.ENSP00000478320	9606.ENSP00000440185	0	0	0	0	0	0	0	0.434	0.434
ATXN7L3	ZNF629	9606.ENSP00000397259	9606.ENSP00000262525	0	0	0	0	0.065	0.078	0	0.76	0.775
ATXN7L3	TAF12	9606.ENSP00000397259	9606.ENSP00000263974	0	0	0	0	0.062	0.885	0.9	0.627	0.995
ATXN7L3	GPR37	9606.ENSP00000397259	9606.ENSP00000306449	0	0	0	0	0	0	0	0.483	0.483
ATXN7L3	TAF9B	9606.ENSP00000397259	9606.ENSP00000339917	0	0	0	0	0.079	0.898	0.9	0.433	0.993
ATXN7L3	SDC3	9606.ENSP00000397259	9606.ENSP00000344468	0	0	0	0	0.062	0	0	0.436	0.449
ATXN7L3	AK3	9606.ENSP00000397259	9606.ENSP00000371230	0	0	0	0	0	0	0	0.5	0.5
ATXN7L3	RNF20	9606.ENSP00000397259	9606.ENSP00000373772	0	0	0	0	0.062	0.113	0	0.584	0.623
ATXN7L3	ENY2	9606.ENSP00000397259	9606.ENSP00000429986	0	0	0	0	0.063	0.972	0.9	0.922	0.999
B3GNT7	GNB4	9606.ENSP00000287590	9606.ENSP00000232564	0	0	0	0	0.049	0	0	0.509	0.513
B3GNT7	GLCE	9606.ENSP00000287590	9606.ENSP00000261858	0	0	0	0	0.062	0	0	0.485	0.496
B3GNT7	ST3GAL1	9606.ENSP00000287590	9606.ENSP00000428540	0	0	0	0	0	0	0	0.438	0.438
B3GNT7	FNIP1	9606.ENSP00000287590	9606.ENSP00000421985	0	0	0	0	0	0	0	0.498	0.498
B3GNT7	FNDC3B	9606.ENSP00000287590	9606.ENSP00000338523	0	0	0	0	0	0	0	0.515	0.515
B3GNT7	PRELP	9606.ENSP00000287590	9606.ENSP00000343924	0	0	0	0	0.053	0.056	0.9	0	0.902
B4GALT5	B4GALT6	9606.ENSP00000360776	9606.ENSP00000306459	0	0	0	0.975	0	0	0.6	0.95	0.609
B4GALT5	PRELP	9606.ENSP00000360776	9606.ENSP00000343924	0	0	0	0	0	0	0.9	0	0.9
B4GALT5	GXYLT1	9606.ENSP00000360776	9606.ENSP00000381666	0	0	0	0	0	0	0	0.42	0.42
B4GALT5	PLEKHA8	9606.ENSP00000360776	9606.ENSP00000397947	0	0	0	0	0	0	0	0.429	0.429
B4GALT5	ST3GAL1	9606.ENSP00000360776	9606.ENSP00000428540	0	0	0	0	0	0	0	0.508	0.508
B4GALT5	TM9SF2	9606.ENSP00000360776	9606.ENSP00000365567	0	0	0	0	0	0	0	0.558	0.558
B4GALT5	ST3GAL2	9606.ENSP00000360776	9606.ENSP00000377257	0	0	0	0	0	0	0	0.768	0.768
B4GALT6	GLB1L	9606.ENSP00000306459	9606.ENSP00000295759	0	0	0	0	0	0	0	0.512	0.512
B4GALT6	ASAH2B	9606.ENSP00000306459	9606.ENSP00000363118	0	0	0	0	0	0	0	0.409	0.408
B4GALT6	PLEKHA8	9606.ENSP00000306459	9606.ENSP00000397947	0	0	0	0	0	0	0	0.425	0.425
B4GALT6	PIGZ	9606.ENSP00000306459	9606.ENSP00000413405	0	0	0	0	0	0	0	0.432	0.432
B4GALT6	B4GALT5	9606.ENSP00000306459	9606.ENSP00000360776	0	0	0	0.975	0	0	0.6	0.95	0.609
B4GALT6	ST3GAL2	9606.ENSP00000306459	9606.ENSP00000377257	0	0	0	0	0	0	0	0.622	0.622
B4GALT6	PRELP	9606.ENSP00000306459	9606.ENSP00000343924	0	0	0	0	0	0	0.9	0	0.9
BACH1	MAFG	9606.ENSP00000382805	9606.ENSP00000350369	0	0	0	0	0	0.801	0	0.464	0.889
BACH1	CREB1	9606.ENSP00000382805	9606.ENSP00000387699	0	0	0	0	0	0.275	0	0.227	0.416
BACH1	ZNF131	9606.ENSP00000382805	9606.ENSP00000421246	0	0	0	0.563	0	0.488	0	0	0.488
BACH1	ATF7	9606.ENSP00000382805	9606.ENSP00000399465	0	0	0	0	0	0.609	0	0.159	0.657
BACH2	CD4	9606.ENSP00000257749	9606.ENSP00000011653	0	0	0	0	0	0	0	0.458	0.457
BACH2	MAZ	9606.ENSP00000257749	9606.ENSP00000219782	0	0	0	0	0	0.056	0	0.52	0.527
BACH2	PTPRN	9606.ENSP00000257749	9606.ENSP00000295718	0	0	0	0	0	0	0	0.408	0.408
BACH2	TTC39C	9606.ENSP00000257749	9606.ENSP00000323645	0	0	0	0	0	0	0	0.415	0.415
BACH2	PRKAG2	9606.ENSP00000257749	9606.ENSP00000287878	0	0	0	0	0	0	0	0.435	0.435
BACH2	IKZF1	9606.ENSP00000257749	9606.ENSP00000331614	0	0	0	0	0.062	0.056	0	0.455	0.475
BACH2	MAML2	9606.ENSP00000257749	9606.ENSP00000434552	0	0	0	0	0	0	0	0.562	0.562
BACH2	RNF4	9606.ENSP00000257749	9606.ENSP00000426503	0	0	0	0	0	0	0	0.571	0.571
BACH2	POU2AF1	9606.ENSP00000257749	9606.ENSP00000376786	0	0	0	0	0	0	0	0.626	0.626
BACH2	PAX5	9606.ENSP00000257749	9606.ENSP00000350844	0	0	0	0	0.069	0.077	0	0.671	0.693
BACH2	PRDM1	9606.ENSP00000257749	9606.ENSP00000358092	0	0	0	0	0	0.121	0	0.701	0.726
BACH2	MAFG	9606.ENSP00000257749	9606.ENSP00000350369	0	0	0	0	0	0.502	0	0.668	0.828
BAG5	GPR37	9606.ENSP00000338814	9606.ENSP00000306449	0	0	0	0	0	0	0	0.52	0.52
BAG5	ABL2	9606.ENSP00000338814	9606.ENSP00000427562	0	0	0	0	0	0.433	0	0	0.433
BAG5	RAB29	9606.ENSP00000338814	9606.ENSP00000356107	0	0	0	0	0	0.27	0	0.57	0.673
BAG5	HSPA12A	9606.ENSP00000338814	9606.ENSP00000358211	0	0	0	0	0.066	0.213	0.9	0.079	0.923
BAP1	IPO5	9606.ENSP00000417132	9606.ENSP00000261574	0	0	0	0	0	0.413	0	0	0.412
BAP1	PSMD11	9606.ENSP00000417132	9606.ENSP00000261712	0	0	0	0	0.166	0.283	0	0.453	0.644
BAP1	PSME3	9606.ENSP00000417132	9606.ENSP00000293362	0	0	0	0	0.066	0.39	0	0	0.405
BAP1	PSMA8	9606.ENSP00000417132	9606.ENSP00000311121	0	0	0	0	0.127	0.345	0	0.084	0.43
BAP1	FOXK1	9606.ENSP00000417132	9606.ENSP00000328720	0	0	0	0	0.062	0.807	0.6	0.469	0.956
BAP1	ANKRD17	9606.ENSP00000417132	9606.ENSP00000351416	0	0	0	0	0.052	0.435	0	0.124	0.49
BAP1	PCGF3	9606.ENSP00000417132	9606.ENSP00000354724	0	0	0	0	0	0	0.9	0	0.9
BAP1	RNF2	9606.ENSP00000417132	9606.ENSP00000356480	0	0	0	0	0.052	0	0.9	0.241	0.921
BAP1	CBX6	9606.ENSP00000417132	9606.ENSP00000384490	0	0	0	0	0.062	0	0.9	0.059	0.904
BAP1	BRAP	9606.ENSP00000417132	9606.ENSP00000403524	0	0	0	0	0.065	0	0	0.51	0.523
BAP1	EZH1	9606.ENSP00000417132	9606.ENSP00000404658	0	0	0	0	0.062	0	0.9	0.062	0.904
BAZ2A	SIRT2	9606.ENSP00000446880	9606.ENSP00000249396	0	0	0	0	0.062	0.139	0.72	0.176	0.788
BAZ2A	RBMS2	9606.ENSP00000446880	9606.ENSP00000262031	0	0	0	0	0.052	0	0	0.512	0.518
BAZ2A	UBTF	9606.ENSP00000446880	9606.ENSP00000302640	0	0	0	0	0.062	0.161	0	0.592	0.651
BAZ2A	ZBTB4	9606.ENSP00000446880	9606.ENSP00000307858	0	0	0	0	0	0.126	0	0.597	0.633
BAZ2A	DNMT3B	9606.ENSP00000446880	9606.ENSP00000328547	0	0	0	0	0.062	0.27	0.6	0.351	0.798
BAZ2A	SIN3A	9606.ENSP00000446880	9606.ENSP00000378402	0	0	0	0	0.078	0.212	0.6	0.109	0.706
BAZ2A	TET3	9606.ENSP00000446880	9606.ENSP00000386869	0	0	0	0	0.083	0	0	0.46	0.484
BAZ2A	MECP2	9606.ENSP00000446880	9606.ENSP00000395535	0	0	0	0	0.062	0.102	0	0.454	0.5
BAZ2A	POLI	9606.ENSP00000446880	9606.ENSP00000462664	0	0	0	0	0.081	0	0	0.534	0.554
BBX	MEF2D	9606.ENSP00000319974	9606.ENSP00000271555	0	0	0	0	0.062	0	0	0.538	0.548
BBX	ZIC1	9606.ENSP00000319974	9606.ENSP00000282928	0	0	0	0	0	0.068	0	0.43	0.446
BBX	CLOCK	9606.ENSP00000319974	9606.ENSP00000308741	0	0	0	0	0.065	0	0	0.422	0.436
BBX	ZMAT3	9606.ENSP00000319974	9606.ENSP00000311221	0	0	0	0	0	0	0	0.652	0.652
BBX	ZNF436	9606.ENSP00000319974	9606.ENSP00000313582	0	0	0	0	0	0.068	0	0.668	0.677
BBX	FOXK1	9606.ENSP00000319974	9606.ENSP00000328720	0	0	0	0	0	0	0	0.437	0.437
BBX	SMIM2	9606.ENSP00000319974	9606.ENSP00000383270	0	0	0	0	0	0	0	0.455	0.455
BBX	UBN2	9606.ENSP00000319974	9606.ENSP00000418648	0	0	0	0	0.489	0	0	0	0.489
BBX	SIN3A	9606.ENSP00000319974	9606.ENSP00000378402	0	0	0	0	0.062	0	0	0.535	0.545
BBX	ZMYM2	9606.ENSP00000319974	9606.ENSP00000479904	0	0	0	0	0.065	0	0	0.675	0.683
BCAN	DCN	9606.ENSP00000331210	9606.ENSP00000052754	0	0	0	0	0	0.056	0.3	0.606	0.717
BCAN	XYLT1	9606.ENSP00000331210	9606.ENSP00000261381	0	0	0	0	0.062	0	0.9	0.319	0.93
BCAN	SPTBN4	9606.ENSP00000331210	9606.ENSP00000263373	0	0	0	0	0.175	0	0	0.556	0.618
BCAN	CNTNAP1	9606.ENSP00000331210	9606.ENSP00000264638	0	0	0	0	0.113	0	0	0.419	0.463
BCAN	ADAM22	9606.ENSP00000331210	9606.ENSP00000265727	0	0	0	0	0.14	0	0	0.335	0.404
BCAN	ADAMTS15	9606.ENSP00000331210	9606.ENSP00000299164	0	0	0	0	0	0	0	0.483	0.483
BCAN	CPLX1	9606.ENSP00000331210	9606.ENSP00000305613	0	0	0	0	0.214	0	0	0.291	0.419
BCAN	MMP19	9606.ENSP00000331210	9606.ENSP00000313437	0	0	0	0	0	0	0.9	0.083	0.904
BCAN	SPOCK1	9606.ENSP00000331210	9606.ENSP00000378401	0	0	0	0	0.11	0	0	0.415	0.457
BCAN	GFAP	9606.ENSP00000331210	9606.ENSP00000468500	0	0	0	0	0.231	0	0	0.324	0.458
BCAN	SYNGR1	9606.ENSP00000331210	9606.ENSP00000332287	0	0	0	0	0.096	0	0	0.431	0.463
BCAN	NFASC	9606.ENSP00000331210	9606.ENSP00000344786	0	0	0	0	0.1	0	0	0.687	0.706
BCAN	CSGALNACT2	9606.ENSP00000331210	9606.ENSP00000363590	0	0	0	0	0	0	0.9	0.173	0.913
BCAN	SDC3	9606.ENSP00000331210	9606.ENSP00000344468	0	0	0	0	0.098	0	0.9	0.263	0.927
BCAN	ADAMTS4	9606.ENSP00000331210	9606.ENSP00000356975	0	0	0	0	0.062	0.213	0.9	0.655	0.971
BCAT1	UBXN7	9606.ENSP00000443459	9606.ENSP00000296328	0	0	0	0	0	0.061	0	0.442	0.454
BCAT1	IKZF1	9606.ENSP00000443459	9606.ENSP00000331614	0	0	0	0	0	0	0	0.422	0.422
BCAT1	SHMT2	9606.ENSP00000443459	9606.ENSP00000333667	0.162	0	0	0	0.064	0	0	0.391	0.48
BCAT1	MTHFR	9606.ENSP00000443459	9606.ENSP00000365777	0.218	0	0	0	0	0	0	0.288	0.419
BCAT1	MTHFD2	9606.ENSP00000443459	9606.ENSP00000377617	0.05	0	0	0	0.104	0	0	0.361	0.409
BCL11A	ID2	9606.ENSP00000338774	9606.ENSP00000234091	0	0	0	0	0	0.077	0	0.392	0.414
BCL11A	RCOR1	9606.ENSP00000338774	9606.ENSP00000262241	0	0	0	0	0	0.061	0	0.486	0.496
BCL11A	TAL1	9606.ENSP00000338774	9606.ENSP00000294339	0	0	0	0	0.063	0.066	0	0.591	0.611
BCL11A	CD34	9606.ENSP00000338774	9606.ENSP00000310036	0	0	0	0	0	0	0	0.505	0.505
BCL11A	SS18L1	9606.ENSP00000338774	9606.ENSP00000333012	0	0	0	0	0	0.058	0	0.523	0.532
BCL11A	RERE	9606.ENSP00000338774	9606.ENSP00000338629	0	0	0	0	0	0.066	0	0.43	0.444
BCL11A	CHD3	9606.ENSP00000338774	9606.ENSP00000369716	0	0	0	0	0	0.318	0	0.167	0.408
BCL11A	CAMK1D	9606.ENSP00000338774	9606.ENSP00000478874	0	0	0	0	0.062	0.066	0	0.39	0.418
BCL11A	TP53INP1	9606.ENSP00000338774	9606.ENSP00000344215	0	0	0	0	0	0	0	0.43	0.43
BCL11A	LDB1	9606.ENSP00000338774	9606.ENSP00000392466	0	0	0	0	0	0.07	0	0.54	0.554
BCL11A	SIN3A	9606.ENSP00000338774	9606.ENSP00000378402	0	0	0	0	0.062	0.354	0	0.357	0.576
BCL11A	NR2C2	9606.ENSP00000338774	9606.ENSP00000483059	0	0	0	0	0.082	0.143	0	0.513	0.584
BCL11A	PAX5	9606.ENSP00000338774	9606.ENSP00000350844	0	0	0	0	0	0.063	0	0.63	0.639
BCL2L1	CD4	9606.ENSP00000302564	9606.ENSP00000011653	0	0	0	0	0.052	0	0	0.625	0.629
BCL2L1	TNS1	9606.ENSP00000302564	9606.ENSP00000171887	0	0	0	0	0.253	0.076	0	0.324	0.492
BCL2L1	MAPK1	9606.ENSP00000302564	9606.ENSP00000215832	0	0	0	0	0.048	0	0.9	0.46	0.944
BCL2L1	MAPK14	9606.ENSP00000302564	9606.ENSP00000229795	0	0	0	0	0	0.27	0	0.598	0.694
BCL2L1	MFN2	9606.ENSP00000302564	9606.ENSP00000235329	0	0	0	0	0.089	0.248	0	0.961	0.971
BCL2L1	ATG14	9606.ENSP00000302564	9606.ENSP00000247178	0	0	0	0	0.056	0	0	0.588	0.595
BCL2L1	CANX	9606.ENSP00000302564	9606.ENSP00000247461	0	0	0	0	0.046	0.164	0	0.486	0.555
BCL2L1	MAPK3	9606.ENSP00000302564	9606.ENSP00000263025	0	0	0	0	0.065	0	0.9	0.681	0.967
BCL2L1	PRKAR2A	9606.ENSP00000302564	9606.ENSP00000265563	0	0	0	0	0.049	0	0.9	0.125	0.909
BCL2L1	PXN	9606.ENSP00000302564	9606.ENSP00000267257	0	0	0	0	0.065	0.182	0	0.283	0.403
BCL2L1	IGF1R	9606.ENSP00000302564	9606.ENSP00000268035	0	0	0	0	0	0	0	0.544	0.544
BCL2L1	EI24	9606.ENSP00000302564	9606.ENSP00000278903	0	0	0	0	0	0	0	0.457	0.457
BCL2L1	CASP10	9606.ENSP00000302564	9606.ENSP00000286186	0	0	0	0	0.052	0.178	0	0.63	0.686
BCL2L1	STAT6	9606.ENSP00000302564	9606.ENSP00000300134	0	0	0	0	0	0.069	0	0.494	0.509
BCL2L1	BLCAP	9606.ENSP00000302564	9606.ENSP00000397172	0	0	0	0	0.054	0	0	0.398	0.406
BCL2L1	ELAVL1	9606.ENSP00000302564	9606.ENSP00000385269	0	0	0	0	0	0	0	0.408	0.408
BCL2L1	PEA15	9606.ENSP00000302564	9606.ENSP00000357055	0	0	0	0	0.083	0.178	0	0.281	0.411
BCL2L1	NRAS	9606.ENSP00000302564	9606.ENSP00000358548	0	0	0	0	0.054	0.056	0	0.4	0.417
BCL2L1	SYK	9606.ENSP00000302564	9606.ENSP00000364907	0	0	0	0	0	0	0	0.451	0.451
BCL2L1	CXCL12	9606.ENSP00000302564	9606.ENSP00000379140	0	0	0	0	0	0	0	0.455	0.455
BCL2L1	MET	9606.ENSP00000302564	9606.ENSP00000317272	0	0	0	0	0	0	0	0.468	0.468
BCL2L1	ATF6	9606.ENSP00000302564	9606.ENSP00000356919	0	0	0	0	0	0	0	0.482	0.482
BCL2L1	CD34	9606.ENSP00000302564	9606.ENSP00000310036	0	0	0	0	0	0	0	0.518	0.518
BCL2L1	CREB1	9606.ENSP00000302564	9606.ENSP00000387699	0	0	0	0	0	0	0	0.523	0.523
BCL2L1	FAIM2	9606.ENSP00000302564	9606.ENSP00000321951	0	0	0	0	0	0.345	0	0.348	0.555
BCL2L1	CD28	9606.ENSP00000302564	9606.ENSP00000324890	0	0	0	0	0	0	0	0.563	0.563
BCL2L1	ESR1	9606.ENSP00000302564	9606.ENSP00000405330	0	0	0	0	0	0.057	0	0.559	0.566
BCL2L1	IGF1	9606.ENSP00000302564	9606.ENSP00000302665	0	0	0	0	0	0	0	0.566	0.566
BCL2L1	ATG7	9606.ENSP00000302564	9606.ENSP00000346437	0	0	0	0	0	0.061	0	0.568	0.577
BCL2L1	STAT1	9606.ENSP00000302564	9606.ENSP00000354394	0	0	0	0	0	0.069	0	0.608	0.62
BCL2L1	FOXO3	9606.ENSP00000302564	9606.ENSP00000385824	0	0	0	0	0.065	0.057	0	0.621	0.636
BCL2L1	VEGFA	9606.ENSP00000302564	9606.ENSP00000478570	0	0	0	0	0	0	0	0.701	0.701
BCL2L1	FASLG	9606.ENSP00000302564	9606.ENSP00000356694	0	0	0	0	0	0	0	0.744	0.744
BCL2L1	HIF3A	9606.ENSP00000302564	9606.ENSP00000366898	0	0	0	0	0	0.063	0	0.829	0.833
BCL2L1	MAPK10	9606.ENSP00000302564	9606.ENSP00000352157	0	0	0	0	0	0.056	0.8	0.325	0.861
BCL2L1	AKT2	9606.ENSP00000302564	9606.ENSP00000375892	0	0	0	0	0	0	0.8	0.429	0.881
BCL2L1	PRKACA	9606.ENSP00000302564	9606.ENSP00000309591	0	0	0	0	0.065	0	0.9	0.076	0.906
BCL2L1	YWHAZ	9606.ENSP00000302564	9606.ENSP00000379287	0	0	0	0	0.045	0	0.9	0.293	0.926
BCL2L1	MCL1	9606.ENSP00000302564	9606.ENSP00000358022	0	0	0	0.622	0	0.5	0.9	0.943	0.966
BCL2L1	MAPK8	9606.ENSP00000302564	9606.ENSP00000378974	0	0	0	0	0	0.69	0.8	0.607	0.973
BCORL1	HDAC5	9606.ENSP00000437775	9606.ENSP00000225983	0	0	0	0	0	0.27	0	0.504	0.622
BCORL1	SETBP1	9606.ENSP00000437775	9606.ENSP00000282030	0	0	0	0	0.062	0	0	0.602	0.611
BCORL1	RAD21	9606.ENSP00000437775	9606.ENSP00000297338	0	0	0	0	0	0	0	0.504	0.504
BCORL1	IKZF1	9606.ENSP00000437775	9606.ENSP00000331614	0	0	0	0	0	0.132	0	0.342	0.404
BCORL1	PCGF3	9606.ENSP00000437775	9606.ENSP00000354724	0	0	0	0	0	0.678	0	0.692	0.896
BCORL1	RNF2	9606.ENSP00000437775	9606.ENSP00000356480	0	0	0	0	0	0.69	0	0.324	0.782
BCORL1	MEAF6	9606.ENSP00000437775	9606.ENSP00000362166	0	0	0	0	0	0	0	0.538	0.538
BCORL1	ZNF300	9606.ENSP00000437775	9606.ENSP00000397178	0	0	0	0	0	0.132	0	0.394	0.451
BCORL1	TET2	9606.ENSP00000437775	9606.ENSP00000442788	0	0	0	0	0	0	0	0.594	0.594
BEAN1	SYP	9606.ENSP00000442793	9606.ENSP00000263233	0	0	0	0	0	0	0	0.536	0.536
BEST3	CLIC5	9606.ENSP00000332413	9606.ENSP00000185206	0	0	0	0	0	0	0.54	0.086	0.561
BEST3	LRRC8A	9606.ENSP00000332413	9606.ENSP00000259324	0	0	0	0	0	0	0	0.427	0.427
BEST3	TTYH2	9606.ENSP00000332413	9606.ENSP00000269346	0	0	0	0	0	0	0.54	0.369	0.697
BEST3	TRDN	9606.ENSP00000332413	9606.ENSP00000439281	0	0	0	0	0.509	0	0	0	0.509
BIN3	RABGAP1L	9606.ENSP00000276416	9606.ENSP00000251507	0	0	0	0	0.062	0.346	0	0.14	0.426
BIN3	FCHSD1	9606.ENSP00000276416	9606.ENSP00000399259	0	0	0	0	0.062	0.078	0	0.372	0.41
BIN3	PLS3	9606.ENSP00000276416	9606.ENSP00000348163	0	0	0	0	0.137	0.144	0	0.285	0.425
BIN3	WIPF2	9606.ENSP00000276416	9606.ENSP00000320924	0	0	0	0	0.062	0.239	0	0.289	0.448
BIN3	FCHO2	9606.ENSP00000276416	9606.ENSP00000393776	0	0	0	0	0.062	0.225	0	0.357	0.492
BIN3	MYO1E	9606.ENSP00000276416	9606.ENSP00000288235	0	0	0	0	0.067	0.253	0	0.331	0.493
BIN3	SYNJ2	9606.ENSP00000276416	9606.ENSP00000347792	0	0	0	0	0.053	0.178	0	0.414	0.503
BIN3	C8orf58	9606.ENSP00000276416	9606.ENSP00000289989	0	0	0	0	0	0	0	0.549	0.549
BIN3	EGR3	9606.ENSP00000276416	9606.ENSP00000318057	0	0	0	0	0	0	0	0.587	0.587
BIN3	GAS7	9606.ENSP00000276416	9606.ENSP00000407552	0	0	0	0	0.062	0.534	0	0.311	0.672
BIN3	SNAPC5	9606.ENSP00000276416	9606.ENSP00000319597	0	0	0	0	0	0	0	0.724	0.724
BLCAP	BCL2L1	9606.ENSP00000397172	9606.ENSP00000302564	0	0	0	0	0.054	0	0	0.398	0.406
BLCAP	ADARB1	9606.ENSP00000397172	9606.ENSP00000353920	0	0	0	0	0	0	0	0.485	0.485
BLCAP	ADAR	9606.ENSP00000397172	9606.ENSP00000357459	0	0	0	0	0.062	0	0	0.635	0.643
BLCAP	TSHZ2	9606.ENSP00000397172	9606.ENSP00000360552	0	0	0	0	0	0	0	0.495	0.495
BMP3	TGFBR3	9606.ENSP00000282701	9606.ENSP00000212355	0	0	0	0	0	0.056	0	0.429	0.438
BMP3	ID2	9606.ENSP00000282701	9606.ENSP00000234091	0	0	0	0	0	0	0	0.676	0.676
BMP3	SMAD2	9606.ENSP00000282701	9606.ENSP00000262160	0	0	0	0	0	0.148	0	0.445	0.507
BMP3	WNT2	9606.ENSP00000282701	9606.ENSP00000265441	0	0	0	0	0.064	0.145	0	0.358	0.441
BMP3	ENAH	9606.ENSP00000282701	9606.ENSP00000355809	0	0	0	0	0	0	0	0.404	0.404
BMP3	WNT2B	9606.ENSP00000282701	9606.ENSP00000358698	0	0	0	0	0.064	0.145	0	0.329	0.416
BMP3	FGF14	9606.ENSP00000282701	9606.ENSP00000365301	0	0	0	0	0	0	0	0.428	0.428
BMP3	FGF11	9606.ENSP00000282701	9606.ENSP00000293829	0	0	0	0	0	0	0	0.428	0.428
BMP3	DCC	9606.ENSP00000282701	9606.ENSP00000389140	0	0	0	0	0	0.118	0	0.424	0.47
BMP3	GREM1	9606.ENSP00000282701	9606.ENSP00000478319	0	0	0	0	0.062	0.103	0	0.517	0.558
BMP3	BMPR2	9606.ENSP00000282701	9606.ENSP00000363708	0	0	0	0	0	0.15	0	0.557	0.607
BMP3	COL6A3	9606.ENSP00000282701	9606.ENSP00000295550	0	0	0	0	0	0.08	0	0.666	0.68
BMP3	ACVR2B	9606.ENSP00000282701	9606.ENSP00000340361	0	0	0	0	0	0.15	0.8	0.906	0.982
BMPR2	TGFBR3	9606.ENSP00000363708	9606.ENSP00000212355	0	0	0	0	0.062	0.056	0	0.413	0.435
BMPR2	TAB1	9606.ENSP00000363708	9606.ENSP00000216160	0	0	0	0	0.065	0.163	0.9	0.203	0.929
BMPR2	SMAD2	9606.ENSP00000363708	9606.ENSP00000262160	0	0	0	0	0.062	0.107	0.8	0.727	0.948
BMPR2	PIK3R3	9606.ENSP00000363708	9606.ENSP00000262741	0	0	0	0	0	0.102	0	0.463	0.498
BMPR2	BMP3	9606.ENSP00000363708	9606.ENSP00000282701	0	0	0	0	0	0.15	0	0.557	0.607
BMPR2	CD34	9606.ENSP00000363708	9606.ENSP00000310036	0	0	0	0	0.059	0	0	0.402	0.413
BMPR2	SMAD3	9606.ENSP00000363708	9606.ENSP00000332973	0	0	0	0	0.062	0.107	0.8	0.711	0.945
BMPR2	LIMK1	9606.ENSP00000363708	9606.ENSP00000336740	0	0	0	0.557	0	0.27	0.8	0.988	0.914
BMPR2	ACVR2B	9606.ENSP00000363708	9606.ENSP00000340361	0	0	0	0.838	0.049	0	0.3	0.912	0.408
BMPR2	TAB2	9606.ENSP00000363708	9606.ENSP00000356426	0	0	0	0	0	0.104	0.9	0.136	0.915
BMPR2	CHRDL1	9606.ENSP00000363708	9606.ENSP00000361112	0	0	0	0	0	0	0.9	0.264	0.923
BMPR2	VEGFA	9606.ENSP00000363708	9606.ENSP00000478570	0	0	0	0	0	0	0	0.405	0.405
BMPR2	EDN1	9606.ENSP00000363708	9606.ENSP00000368683	0	0	0	0	0	0	0	0.596	0.596
BMPR2	RGMA	9606.ENSP00000363708	9606.ENSP00000452126	0	0	0	0	0	0.078	0.9	0.218	0.921
BMPR2	GREM1	9606.ENSP00000363708	9606.ENSP00000478319	0	0	0	0	0	0	0.9	0.535	0.951
BNC2	KCNJ13	9606.ENSP00000370047	9606.ENSP00000233826	0	0	0	0	0	0	0	0.442	0.442
BNC2	DEF8	9606.ENSP00000370047	9606.ENSP00000268676	0	0	0	0	0	0	0	0.401	0.401
BNC2	SP1	9606.ENSP00000370047	9606.ENSP00000329357	0	0	0	0	0	0.057	0	0.538	0.545
BNC2	C17orf67	9606.ENSP00000370047	9606.ENSP00000380959	0	0	0	0	0	0	0	0.418	0.418
BNC2	DGKK	9606.ENSP00000370047	9606.ENSP00000477515	0	0	0	0	0	0	0	0.49	0.489
BPGM	C12orf5	9606.ENSP00000376840	9606.ENSP00000179259	0	0	0.233	0	0	0	0	0.421	0.537
BPGM	ZFAND3	9606.ENSP00000376840	9606.ENSP00000287218	0	0	0	0	0	0	0	0.43	0.43
BPGM	MMP19	9606.ENSP00000376840	9606.ENSP00000313437	0	0	0	0	0	0	0	0.536	0.536
BPGM	AHCYL1	9606.ENSP00000376840	9606.ENSP00000358814	0	0	0	0	0.064	0	0	0.569	0.579
BRAF	MAPK1	9606.ENSP00000288602	9606.ENSP00000215832	0	0	0	0.584	0.066	0.835	0.9	0.585	0.987
BRAF	CLCN6	9606.ENSP00000288602	9606.ENSP00000234488	0	0	0	0	0	0	0.6	0.187	0.66
BRAF	ZC3HAV1	9606.ENSP00000288602	9606.ENSP00000242351	0	0	0	0	0	0	0.6	0	0.6
BRAF	YWHAH	9606.ENSP00000288602	9606.ENSP00000248975	0	0	0	0	0	0.731	0.9	0.085	0.973
BRAF	MAPK3	9606.ENSP00000288602	9606.ENSP00000263025	0	0	0	0.578	0.066	0.757	0.9	0.702	0.982
BRAF	PXN	9606.ENSP00000288602	9606.ENSP00000267257	0	0	0	0	0.066	0.128	0	0.326	0.403
BRAF	FKBP5	9606.ENSP00000288602	9606.ENSP00000444810	0	0	0	0	0	0.185	0	0.31	0.415
BRAF	POLI	9606.ENSP00000288602	9606.ENSP00000462664	0	0	0	0	0.063	0	0	0.423	0.436
BRAF	MITF	9606.ENSP00000288602	9606.ENSP00000295600	0	0	0	0	0	0.057	0	0.457	0.466
BRAF	RASGRP1	9606.ENSP00000288602	9606.ENSP00000310244	0	0	0	0	0.062	0.1	0	0.455	0.5
BRAF	CAMK2D	9606.ENSP00000288602	9606.ENSP00000339740	0	0	0	0.565	0	0.057	0.5	0.058	0.512
BRAF	TRAF3	9606.ENSP00000288602	9606.ENSP00000454207	0	0	0	0	0.062	0.314	0	0.353	0.547
BRAF	MAP3K1	9606.ENSP00000288602	9606.ENSP00000382423	0	0	0	0.567	0.065	0.505	0	0.189	0.55
BRAF	TRAK1	9606.ENSP00000288602	9606.ENSP00000328998	0	0	0	0	0	0.048	0.6	0	0.602
BRAF	MPRIP	9606.ENSP00000288602	9606.ENSP00000379156	0	0	0	0	0	0.056	0.6	0.046	0.608
BRAF	ATG7	9606.ENSP00000288602	9606.ENSP00000346437	0	0	0	0	0.063	0.059	0.6	0.112	0.644
BRAF	IL17RD	9606.ENSP00000288602	9606.ENSP00000296318	0	0	0	0	0	0	0.65	0.058	0.656
BRAF	QKI	9606.ENSP00000288602	9606.ENSP00000355094	0	0	0	0	0.062	0.057	0.6	0.179	0.67
BRAF	ESRP1	9606.ENSP00000288602	9606.ENSP00000405738	0	0	0	0	0.063	0	0.6	0.222	0.683
BRAF	RAPGEF1	9606.ENSP00000288602	9606.ENSP00000361263	0	0	0	0	0.062	0.1	0.65	0.124	0.706
BRAF	KSR2	9606.ENSP00000288602	9606.ENSP00000389715	0	0	0	0.651	0.049	0.468	0.6	0.487	0.815
BRAF	PRKACA	9606.ENSP00000288602	9606.ENSP00000309591	0	0	0	0.597	0.063	0.262	0.8	0.059	0.85
BRAF	MAP3K11	9606.ENSP00000288602	9606.ENSP00000309597	0	0	0	0.591	0	0	0.9	0.203	0.906
BRAF	PPP2R5E	9606.ENSP00000288602	9606.ENSP00000337641	0	0	0	0	0.087	0.132	0.9	0.048	0.914
BRAF	PRKCA	9606.ENSP00000288602	9606.ENSP00000408695	0	0	0	0.571	0	0.285	0.9	0.112	0.927
BRAF	BRAP	9606.ENSP00000288602	9606.ENSP00000403524	0	0	0	0	0.062	0.317	0.9	0.101	0.934
BRAF	ARAF	9606.ENSP00000288602	9606.ENSP00000290277	0	0	0	0.955	0	0.873	0.8	0.785	0.974
BRAF	YWHAG	9606.ENSP00000288602	9606.ENSP00000306330	0	0	0	0	0	0.77	0.9	0.109	0.977
BRAF	RAP1A	9606.ENSP00000288602	9606.ENSP00000358723	0	0	0	0	0.062	0.787	0.9	0.244	0.982
BRAF	YWHAZ	9606.ENSP00000288602	9606.ENSP00000379287	0	0	0	0	0	0.977	0.9	0.094	0.997
BRAF	NRAS	9606.ENSP00000288602	9606.ENSP00000358548	0	0	0	0	0.055	0.948	0.9	0.789	0.998
BRAP	BRAF	9606.ENSP00000403524	9606.ENSP00000288602	0	0	0	0	0.062	0.317	0.9	0.101	0.934
BRAP	ARAF	9606.ENSP00000403524	9606.ENSP00000290277	0	0	0	0	0.062	0.101	0.9	0.095	0.913
BRAP	NRAS	9606.ENSP00000403524	9606.ENSP00000358548	0	0	0	0	0.061	0.101	0.8	0.109	0.829
BRAP	PAFAH1B1	9606.ENSP00000403524	9606.ENSP00000380378	0	0	0	0	0	0	0	0.419	0.419
BRAP	KSR2	9606.ENSP00000403524	9606.ENSP00000389715	0	0	0	0	0.062	0.102	0.8	0.045	0.817
BRAP	LDB1	9606.ENSP00000403524	9606.ENSP00000392466	0	0	0	0	0	0	0	0.457	0.457
BRAP	BAP1	9606.ENSP00000403524	9606.ENSP00000417132	0	0	0	0	0.065	0	0	0.51	0.523
BRD4	ELL2	9606.ENSP00000263377	9606.ENSP00000237853	0	0	0	0	0	0	0	0.584	0.584
BRD4	YEATS4	9606.ENSP00000263377	9606.ENSP00000247843	0	0	0	0	0.098	0.244	0	0.476	0.612
BRD4	SIRT2	9606.ENSP00000263377	9606.ENSP00000249396	0	0	0	0	0.062	0.139	0	0.351	0.43
BRD4	KAT7	9606.ENSP00000263377	9606.ENSP00000259021	0	0	0	0	0.078	0.185	0	0.267	0.402
BRD4	CCNT1	9606.ENSP00000263377	9606.ENSP00000261900	0	0	0	0	0.138	0.879	0	0.989	0.998
BRD4	TET2	9606.ENSP00000263377	9606.ENSP00000442788	0	0	0	0	0.062	0	0	0.395	0.408
BRD4	POU2F2	9606.ENSP00000263377	9606.ENSP00000431603	0	0	0	0	0	0.062	0	0.396	0.409
BRD4	MLLT10	9606.ENSP00000263377	9606.ENSP00000307411	0	0	0	0	0.089	0.136	0	0.314	0.412
BRD4	IKZF1	9606.ENSP00000263377	9606.ENSP00000331614	0	0	0	0	0	0.126	0	0.359	0.415
BRD4	NSD1	9606.ENSP00000263377	9606.ENSP00000395929	0	0	0	0	0.095	0.102	0	0.339	0.416
BRD4	ASH1L	9606.ENSP00000263377	9606.ENSP00000376204	0	0	0	0	0.064	0.149	0	0.332	0.422
BRD4	SP1	9606.ENSP00000263377	9606.ENSP00000329357	0	0	0	0	0.073	0.126	0	0.362	0.438
BRD4	RAD21	9606.ENSP00000263377	9606.ENSP00000297338	0	0	0	0	0.107	0.061	0	0.385	0.441
BRD4	BRPF3	9606.ENSP00000263377	9606.ENSP00000350267	0	0	0	0.54	0.182	0.244	0	0.41	0.47
BRD4	TEAD1	9606.ENSP00000263377	9606.ENSP00000435233	0	0	0	0	0	0.105	0	0.438	0.475
BRD4	ESR1	9606.ENSP00000263377	9606.ENSP00000405330	0	0	0	0	0	0.102	0	0.455	0.489
BRD4	TAF12	9606.ENSP00000263377	9606.ENSP00000263974	0	0	0	0	0.092	0.332	0	0.23	0.492
BRD4	SIN3A	9606.ENSP00000263377	9606.ENSP00000378402	0	0	0	0	0.21	0.212	0	0.263	0.501
BRD4	KDM5B	9606.ENSP00000263377	9606.ENSP00000356234	0	0	0	0	0.143	0.301	0	0.275	0.528
BRD4	SMARCD1	9606.ENSP00000263377	9606.ENSP00000378414	0	0	0	0	0.079	0.424	0	0.203	0.541
BRD4	KAT6A	9606.ENSP00000263377	9606.ENSP00000380136	0	0	0	0	0.122	0.185	0	0.414	0.544
BRD4	NELFE	9606.ENSP00000263377	9606.ENSP00000364578	0	0	0	0	0.085	0	0	0.526	0.548
BRD4	KMT2A	9606.ENSP00000263377	9606.ENSP00000436786	0	0	0	0	0.089	0.26	0	0.432	0.584
BRD4	AFF4	9606.ENSP00000263377	9606.ENSP00000265343	0	0	0	0	0.063	0.062	0	0.602	0.619
BRD4	POLR2F	9606.ENSP00000263377	9606.ENSP00000403852	0	0	0	0	0.062	0	0	0.642	0.649
BRD4	CTCF	9606.ENSP00000263377	9606.ENSP00000264010	0	0	0	0	0.149	0.126	0	0.642	0.711
BRD4	FOXO3	9606.ENSP00000263377	9606.ENSP00000385824	0	0	0	0	0.063	0.812	0	0.319	0.87
BRPF3	KAT7	9606.ENSP00000350267	9606.ENSP00000259021	0	0	0	0	0.064	0.886	0.9	0.851	0.998
BRPF3	BRD4	9606.ENSP00000350267	9606.ENSP00000263377	0	0	0	0.54	0.182	0.244	0	0.41	0.47
BRPF3	ENDOD1	9606.ENSP00000350267	9606.ENSP00000278505	0	0	0	0	0	0	0.9	0	0.9
BRPF3	KDM5B	9606.ENSP00000350267	9606.ENSP00000356234	0	0	0	0	0.085	0.212	0	0.271	0.429
BRPF3	ASH1L	9606.ENSP00000350267	9606.ENSP00000376204	0	0	0	0	0.064	0.245	0	0.479	0.6
BRPF3	TAGLN2	9606.ENSP00000350267	9606.ENSP00000357076	0	0	0	0	0	0	0.9	0	0.9
BRPF3	GATAD2B	9606.ENSP00000350267	9606.ENSP00000357644	0	0	0	0	0	0	0.9	0.048	0.9
BRPF3	GATAD2A	9606.ENSP00000350267	9606.ENSP00000353463	0	0	0	0	0	0	0.9	0.056	0.901
BRPF3	AKT2	9606.ENSP00000350267	9606.ENSP00000375892	0	0	0	0	0.062	0	0.9	0	0.902
BRPF3	WDR1	9606.ENSP00000350267	9606.ENSP00000427687	0	0	0	0	0.061	0	0.9	0	0.902
BRPF3	CHD3	9606.ENSP00000350267	9606.ENSP00000369716	0	0	0	0	0.065	0.067	0.9	0.206	0.921
BRPF3	KAT6A	9606.ENSP00000350267	9606.ENSP00000380136	0	0	0	0	0.068	0.446	0.9	0.612	0.977
BRPF3	MEAF6	9606.ENSP00000350267	9606.ENSP00000362166	0	0	0	0	0.052	0.828	0.9	0.742	0.995
BRWD1	FAM167A	9606.ENSP00000330753	9606.ENSP00000284486	0	0	0	0	0	0	0	0.684	0.684
BRWD1	UBXN7	9606.ENSP00000330753	9606.ENSP00000296328	0	0	0	0	0.203	0.577	0	0.081	0.663
BRWD1	ASH1L	9606.ENSP00000330753	9606.ENSP00000376204	0	0	0	0	0.146	0.077	0	0.32	0.417
BRWD1	UBN2	9606.ENSP00000330753	9606.ENSP00000418648	0	0	0	0	0.13	0.159	0	0.302	0.445
BRWD1	ZBTB41	9606.ENSP00000330753	9606.ENSP00000356375	0	0	0	0	0.093	0.058	0	0.415	0.457
BRWD1	ZBTB44	9606.ENSP00000330753	9606.ENSP00000380861	0	0	0	0	0.063	0.058	0	0.458	0.48
BRWD1	CEP350	9606.ENSP00000330753	9606.ENSP00000356579	0	0	0	0	0.647	0	0	0	0.647
BRWD1	CCM2	9606.ENSP00000330753	9606.ENSP00000370503	0	0	0	0	0	0	0	0.673	0.673
BRWD3	THOC2	9606.ENSP00000362372	9606.ENSP00000245838	0	0	0	0	0.41	0	0	0	0.41
BRWD3	AMMECR1	9606.ENSP00000362372	9606.ENSP00000262844	0	0	0	0	0.551	0	0	0	0.551
BRWD3	FAM167A	9606.ENSP00000362372	9606.ENSP00000284486	0	0	0	0	0	0	0	0.533	0.533
BRWD3	UBXN7	9606.ENSP00000362372	9606.ENSP00000296328	0	0	0	0	0.344	0.594	0	0.081	0.734
BRWD3	CCM2	9606.ENSP00000362372	9606.ENSP00000370503	0	0	0	0	0	0	0	0.414	0.414
BRWD3	NSD1	9606.ENSP00000362372	9606.ENSP00000395929	0	0	0	0	0.146	0.077	0	0.324	0.42
BRWD3	SLC9A7	9606.ENSP00000362372	9606.ENSP00000480916	0	0	0	0	0.264	0	0	0.277	0.445
BRWD3	ZDHHC15	9606.ENSP00000362372	9606.ENSP00000362465	0	0	0	0	0.198	0	0	0.454	0.544
BTG2	OSBPL1A	9606.ENSP00000290551	9606.ENSP00000320291	0	0	0	0	0	0	0	0.445	0.445
BTG2	DNAJB5	9606.ENSP00000290551	9606.ENSP00000404079	0	0	0	0	0.062	0	0	0.44	0.452
BTG2	CNOT6L	9606.ENSP00000290551	9606.ENSP00000424896	0	0	0	0	0.062	0.204	0.6	0.279	0.755
BTG2	CNOT8	9606.ENSP00000290551	9606.ENSP00000430493	0	0	0	0	0.056	0.562	0.6	0.51	0.908
BTG2	HOXB9	9606.ENSP00000290551	9606.ENSP00000309439	0	0	0	0	0	0.297	0.9	0.841	0.987
BTRC	CD4	9606.ENSP00000359206	9606.ENSP00000011653	0	0	0	0	0	0	0.8	0.986	0.997
BTRC	TRIB2	9606.ENSP00000359206	9606.ENSP00000155926	0	0	0	0	0.062	0.675	0	0.326	0.777
BTRC	MAPK14	9606.ENSP00000359206	9606.ENSP00000229795	0	0	0	0	0.062	0.486	0	0.238	0.6
BTRC	PRPH2	9606.ENSP00000359206	9606.ENSP00000230381	0	0	0	0	0	0	0	0.436	0.436
BTRC	PER2	9606.ENSP00000359206	9606.ENSP00000254657	0	0	0	0	0	0.77	0.6	0.758	0.975
BTRC	EEF2K	9606.ENSP00000359206	9606.ENSP00000263026	0	0.004	0	0	0	0.696	0	0.119	0.72
BTRC	SETBP1	9606.ENSP00000359206	9606.ENSP00000282030	0	0	0	0	0	0.069	0	0.686	0.696
BTRC	IGF2BP1	9606.ENSP00000359206	9606.ENSP00000290341	0	0	0	0	0	0.27	0	0.486	0.608
BTRC	WNT1	9606.ENSP00000359206	9606.ENSP00000293549	0	0	0	0	0	0	0	0.571	0.571
BTRC	PYGO1	9606.ENSP00000359206	9606.ENSP00000302327	0	0	0	0	0	0	0.65	0.171	0.697
BTRC	CLOCK	9606.ENSP00000359206	9606.ENSP00000308741	0	0	0	0	0	0	0.65	0.276	0.735
BTRC	FBXO45	9606.ENSP00000359206	9606.ENSP00000310332	0	0	0	0	0.064	0	0	0.423	0.436
BTRC	HNF4A	9606.ENSP00000359206	9606.ENSP00000312987	0	0	0	0	0	0	0	0.556	0.556
BTRC	PER1	9606.ENSP00000359206	9606.ENSP00000314420	0	0	0	0	0	0.636	0.6	0.233	0.878
BTRC	TACC1	9606.ENSP00000359206	9606.ENSP00000321703	0	0	0	0	0	0.686	0	0	0.686
BTRC	CSNK1D	9606.ENSP00000359206	9606.ENSP00000324464	0	0	0	0	0.066	0.371	0.65	0.639	0.915
BTRC	EIF4A2	9606.ENSP00000359206	9606.ENSP00000326381	0	0	0	0	0	0	0	0.442	0.442
BTRC	SP1	9606.ENSP00000359206	9606.ENSP00000329357	0	0	0	0	0.049	0.505	0	0.421	0.704
BTRC	ZNF704	9606.ENSP00000359206	9606.ENSP00000331462	0	0	0	0	0	0.452	0	0.095	0.482
BTRC	SMAD3	9606.ENSP00000359206	9606.ENSP00000332973	0	0	0	0	0.062	0.47	0	0.465	0.711
BTRC	PPP2R5E	9606.ENSP00000359206	9606.ENSP00000337641	0	0	0	0	0.062	0	0.6	0.128	0.644
BTRC	ZNF395	9606.ENSP00000359206	9606.ENSP00000340494	0	0	0	0	0	0.445	0	0.149	0.507
BTRC	USP7	9606.ENSP00000359206	9606.ENSP00000343535	0	0	0	0	0.084	0	0	0.599	0.618
BTRC	SIAH1	9606.ENSP00000359206	9606.ENSP00000349156	0	0	0	0	0.063	0	0	0.485	0.497
BTRC	UBE2D3	9606.ENSP00000359206	9606.ENSP00000349722	0	0	0	0	0.055	0.562	0	0.5	0.775
BTRC	MCL1	9606.ENSP00000359206	9606.ENSP00000358022	0	0	0	0	0.053	0.519	0	0.919	0.96
BTRC	SUFU	9606.ENSP00000359206	9606.ENSP00000358918	0	0	0	0	0.062	0.213	0.9	0.602	0.966
BTRC	POLL	9606.ENSP00000359206	9606.ENSP00000359181	0	0	0	0	0	0	0	0.642	0.642
BTRC	KLF4	9606.ENSP00000359206	9606.ENSP00000363804	0	0	0	0	0.049	0.159	0	0.323	0.411
BTRC	MAPK8	9606.ENSP00000359206	9606.ENSP00000378974	0	0	0	0	0.049	0	0	0.436	0.44
BTRC	ELAVL1	9606.ENSP00000359206	9606.ENSP00000385269	0	0	0	0	0	0.27	0	0.266	0.441
BTRC	FNIP1	9606.ENSP00000359206	9606.ENSP00000421985	0	0	0	0	0.062	0.392	0	0.108	0.447
BTRC	AKT2	9606.ENSP00000359206	9606.ENSP00000375892	0	0	0	0	0.062	0.248	0	0.281	0.449
BTRC	CREB1	9606.ENSP00000359206	9606.ENSP00000387699	0	0	0	0	0	0	0	0.451	0.451
BTRC	KDM2A	9606.ENSP00000359206	9606.ENSP00000432786	0	0	0	0	0.062	0	0	0.507	0.518
BTRC	YWHAZ	9606.ENSP00000359206	9606.ENSP00000379287	0	0	0	0	0	0.18	0	0.441	0.522
BTRC	ARIH1	9606.ENSP00000359206	9606.ENSP00000369217	0	0	0	0	0.062	0.476	0	0.173	0.558
BTRC	FOXO3	9606.ENSP00000359206	9606.ENSP00000385824	0	0	0	0	0.062	0.27	0	0.492	0.622
BTRC	PRLR	9606.ENSP00000359206	9606.ENSP00000482954	0	0	0	0	0	0.27	0.6	0.322	0.784
C10orf105	PPT2	9606.ENSP00000403151	9606.ENSP00000354608	0	0	0	0	0	0	0	0.422	0.422
C11orf49	HRH4	9606.ENSP00000367878	9606.ENSP00000256906	0	0	0	0	0	0	0	0.529	0.529
C11orf49	OSBPL1A	9606.ENSP00000367878	9606.ENSP00000320291	0	0	0	0	0	0	0	0.447	0.447
C11orf49	RAB29	9606.ENSP00000367878	9606.ENSP00000356107	0	0	0	0	0	0.66	0	0	0.66
C11orf49	SHISA6	9606.ENSP00000367878	9606.ENSP00000390084	0	0	0	0	0	0	0	0.44	0.44
C11orf49	CREB3L1	9606.ENSP00000367878	9606.ENSP00000481956	0	0	0	0	0	0	0	0.448	0.448
C11orf49	SENP6	9606.ENSP00000367878	9606.ENSP00000402527	0	0	0	0	0	0	0	0.457	0.457
C11orf49	TPGS2	9606.ENSP00000367878	9606.ENSP00000464780	0	0	0	0	0	0.872	0	0	0.872
C11orf87	PLEKHH2	9606.ENSP00000331581	9606.ENSP00000282406	0	0	0	0	0	0	0	0.402	0.402
C12orf5	TSPAN9	9606.ENSP00000179259	9606.ENSP00000011898	0	0	0	0	0	0	0	0.642	0.642
C12orf5	SLC2A3	9606.ENSP00000179259	9606.ENSP00000075120	0	0	0	0	0.054	0	0	0.569	0.575
C12orf5	BPGM	9606.ENSP00000179259	9606.ENSP00000376840	0	0	0.233	0	0	0	0	0.421	0.537
C12orf5	PFKFB2	9606.ENSP00000179259	9606.ENSP00000356047	0.047	0	0	0	0.064	0.182	0.9	0.595	0.965
C16orf72	USP7	9606.ENSP00000331720	9606.ENSP00000343535	0	0	0	0	0	0	0	0.423	0.422
C17orf67	CENPP	9606.ENSP00000380959	9606.ENSP00000364737	0	0	0	0	0	0	0	0.48	0.48
C17orf67	BNC2	9606.ENSP00000380959	9606.ENSP00000370047	0	0	0	0	0	0	0	0.418	0.418
C19orf47	THOC2	9606.ENSP00000463159	9606.ENSP00000245838	0	0	0	0	0.065	0.484	0	0	0.496
C19orf47	TIGD2	9606.ENSP00000463159	9606.ENSP00000317170	0	0	0	0	0	0	0	0.556	0.556
C19orf47	SERTAD3	9606.ENSP00000463159	9606.ENSP00000325414	0	0	0	0	0	0	0	0.46	0.459
C19orf47	ZBTB45	9606.ENSP00000463159	9606.ENSP00000469089	0	0	0	0	0	0	0	0.519	0.519
C1orf226	ZMAT2	9606.ENSP00000413150	9606.ENSP00000274712	0	0	0	0	0	0	0	0.517	0.517
C1orf226	SIDT2	9606.ENSP00000413150	9606.ENSP00000314023	0	0	0	0	0	0	0	0.502	0.502
C3orf70	RRP7A	9606.ENSP00000334974	9606.ENSP00000321449	0	0	0	0	0	0	0	0.624	0.624
C3orf70	CNIH4	9606.ENSP00000334974	9606.ENSP00000420443	0	0	0	0	0	0	0	0.419	0.418
C3orf70	EFR3B	9606.ENSP00000334974	9606.ENSP00000384081	0	0	0	0	0.062	0	0	0.535	0.545
C5orf24	CAB39	9606.ENSP00000378427	9606.ENSP00000258418	0	0	0	0	0	0.423	0	0	0.422
C5orf24	RPL15	9606.ENSP00000378427	9606.ENSP00000309334	0	0	0	0	0	0	0	0.559	0.559
C5orf24	ZNF644	9606.ENSP00000378427	9606.ENSP00000337008	0	0	0	0	0.065	0	0	0.391	0.406
C8orf58	BIN3	9606.ENSP00000289989	9606.ENSP00000276416	0	0	0	0	0	0	0	0.549	0.549
C8orf58	INO80D	9606.ENSP00000289989	9606.ENSP00000384198	0	0	0	0	0	0	0	0.425	0.424
CAB39	C5orf24	9606.ENSP00000258418	9606.ENSP00000378427	0	0	0	0	0	0.423	0	0	0.422
CAB39	ZFAND3	9606.ENSP00000258418	9606.ENSP00000287218	0	0	0	0	0.065	0	0	0.482	0.495
CAB39	WNK3	9606.ENSP00000258418	9606.ENSP00000346667	0	0	0	0	0.062	0	0	0.509	0.52
CAB39	FAM20A	9606.ENSP00000258418	9606.ENSP00000468308	0	0	0	0	0	0	0	0.574	0.574
CAB39	PRKACA	9606.ENSP00000258418	9606.ENSP00000309591	0	0	0	0	0	0	0.9	0.042	0.9
CAB39	MARK2	9606.ENSP00000258418	9606.ENSP00000385751	0	0	0	0	0	0	0.9	0.267	0.923
CAB39	PRKAG2	9606.ENSP00000258418	9606.ENSP00000287878	0	0	0	0	0	0	0.9	0.384	0.935
CACNA1E	RASGRF2	9606.ENSP00000356545	9606.ENSP00000265080	0	0	0	0	0.085	0	0.6	0.048	0.621
CACNA1E	MASP1	9606.ENSP00000356545	9606.ENSP00000296280	0	0	0	0	0	0	0	0.447	0.447
CACNA1E	GRM5	9606.ENSP00000356545	9606.ENSP00000306138	0	0	0	0	0.301	0	0	0.217	0.43
CACNA1E	RASGRP1	9606.ENSP00000356545	9606.ENSP00000310244	0	0	0	0	0.09	0	0.6	0.059	0.628
CACNA1E	KCND2	9606.ENSP00000356545	9606.ENSP00000333496	0	0	0	0	0.23	0.074	0	0.435	0.562
CACNA1E	PARP6	9606.ENSP00000356545	9606.ENSP00000456348	0	0	0	0	0.062	0	0	0.391	0.405
CACNA1E	KCNQ3	9606.ENSP00000356545	9606.ENSP00000373648	0	0	0	0	0.172	0.074	0	0.326	0.439
CACNA1E	KCNA1	9606.ENSP00000356545	9606.ENSP00000371985	0	0	0	0	0.258	0.142	0	0.354	0.553
CACNA1E	CACNG7	9606.ENSP00000356545	9606.ENSP00000375647	0	0	0	0	0.161	0	0.72	0.268	0.813
CACNA1E	CACNA2D2	9606.ENSP00000356545	9606.ENSP00000418081	0	0	0	0	0.11	0.346	0.8	0.459	0.928
CACNA2D2	GNB4	9606.ENSP00000418081	9606.ENSP00000232564	0	0	0	0	0.053	0	0.9	0	0.901
CACNA2D2	GNG13	9606.ENSP00000418081	9606.ENSP00000248150	0	0	0	0	0.083	0	0.9	0	0.904
CACNA2D2	GNB5	9606.ENSP00000418081	9606.ENSP00000261837	0	0	0	0	0	0	0.9	0.081	0.904
CACNA2D2	RASGRF2	9606.ENSP00000418081	9606.ENSP00000265080	0	0	0	0	0.085	0	0.6	0.167	0.668
CACNA2D2	CPLX1	9606.ENSP00000418081	9606.ENSP00000305613	0	0	0	0	0.12	0	0	0.347	0.401
CACNA2D2	PRKACA	9606.ENSP00000418081	9606.ENSP00000309591	0	0	0	0	0	0	0.6	0.126	0.635
CACNA2D2	RASGRP1	9606.ENSP00000418081	9606.ENSP00000310244	0	0	0	0	0.062	0	0.6	0	0.608
CACNA2D2	VAMP2	9606.ENSP00000418081	9606.ENSP00000314214	0	0	0	0	0.07	0	0.9	0.186	0.917
CACNA2D2	PPP2R5E	9606.ENSP00000418081	9606.ENSP00000337641	0	0	0	0	0	0	0.6	0	0.6
CACNA2D2	CAMK2D	9606.ENSP00000418081	9606.ENSP00000339740	0	0	0	0	0.062	0	0.6	0.16	0.657
CACNA2D2	CACNA1E	9606.ENSP00000418081	9606.ENSP00000356545	0	0	0	0	0.11	0.346	0.8	0.459	0.928
CACNA2D2	STXBP1	9606.ENSP00000418081	9606.ENSP00000362399	0	0	0	0	0.095	0	0.9	0.29	0.93
CACNA2D2	CACNG7	9606.ENSP00000418081	9606.ENSP00000375647	0	0	0	0	0.107	0	0.6	0.404	0.768
CACNA2D2	PPP2R2D	9606.ENSP00000418081	9606.ENSP00000399970	0	0	0	0	0	0	0.6	0	0.6
CACNA2D2	TPCN1	9606.ENSP00000418081	9606.ENSP00000448083	0	0	0	0	0.062	0.245	0	0.262	0.431
CACNA2D2	SESN3	9606.ENSP00000418081	9606.ENSP00000441927	0	0	0	0	0	0	0	0.855	0.855
CACNG7	ATP1B2	9606.ENSP00000375647	9606.ENSP00000250111	0	0	0	0	0.299	0	0	0.178	0.4
CACNG7	GNAO1	9606.ENSP00000375647	9606.ENSP00000262494	0	0	0	0	0.289	0	0	0.287	0.472
CACNG7	RASGRF2	9606.ENSP00000375647	9606.ENSP00000265080	0	0	0	0	0.101	0	0.6	0.083	0.641
CACNG7	GRID2	9606.ENSP00000375647	9606.ENSP00000282020	0	0	0	0	0.357	0.212	0.54	0.058	0.751
CACNG7	GRIA4	9606.ENSP00000375647	9606.ENSP00000282499	0	0	0	0	0.242	0.212	0.72	0.13	0.835
CACNG7	GRM5	9606.ENSP00000375647	9606.ENSP00000306138	0	0	0	0	0.34	0	0	0.257	0.489
CACNG7	PRKACA	9606.ENSP00000375647	9606.ENSP00000309591	0	0	0	0	0.062	0	0.6	0	0.608
CACNG7	RASGRP1	9606.ENSP00000375647	9606.ENSP00000310244	0	0	0	0	0.062	0	0.6	0.049	0.612
CACNG7	FAIM2	9606.ENSP00000375647	9606.ENSP00000321951	0	0	0	0	0.352	0	0	0.19	0.453
CACNG7	CNTN2	9606.ENSP00000375647	9606.ENSP00000330633	0	0	0	0	0.365	0	0	0.15	0.437
CACNG7	PPP2R5E	9606.ENSP00000375647	9606.ENSP00000337641	0	0	0	0	0	0	0.6	0	0.6
CACNG7	CAMK2D	9606.ENSP00000375647	9606.ENSP00000339740	0	0	0	0	0.062	0	0.6	0.053	0.613
CACNG7	GRIN3A	9606.ENSP00000375647	9606.ENSP00000355155	0	0	0	0	0.065	0.212	0.72	0.058	0.779
CACNG7	CACNA1E	9606.ENSP00000375647	9606.ENSP00000356545	0	0	0	0	0.161	0	0.72	0.268	0.813
CACNG7	GRIK3	9606.ENSP00000375647	9606.ENSP00000362183	0	0	0	0	0.213	0.212	0.54	0.078	0.701
CACNG7	SHISA7	9606.ENSP00000375647	9606.ENSP00000365503	0	0	0	0	0.335	0	0.54	0	0.681
CACNG7	TRDN	9606.ENSP00000375647	9606.ENSP00000439281	0	0	0	0	0	0	0	0.409	0.409
CACNG7	PTK2B	9606.ENSP00000375647	9606.ENSP00000380638	0	0	0	0	0.062	0	0.54	0	0.55
CACNG7	GRAMD1B	9606.ENSP00000375647	9606.ENSP00000402457	0	0	0	0	0.088	0	0	0.588	0.608
CACNG7	PPP2R2D	9606.ENSP00000375647	9606.ENSP00000399970	0	0	0	0	0.063	0	0.6	0	0.609
CACNG7	SHISA6	9606.ENSP00000375647	9606.ENSP00000390084	0	0	0	0	0.215	0	0.54	0	0.623
CACNG7	CACNA2D2	9606.ENSP00000375647	9606.ENSP00000418081	0	0	0	0	0.107	0	0.6	0.404	0.768
CACNG7	GRIN2A	9606.ENSP00000375647	9606.ENSP00000379818	0	0	0	0	0.233	0.212	0.72	0.107	0.828
CACUL1	PSMD11	9606.ENSP00000358147	9606.ENSP00000261712	0	0	0	0	0.094	0.256	0	0.352	0.525
CACUL1	UBXN7	9606.ENSP00000358147	9606.ENSP00000296328	0	0	0	0	0.066	0.141	0	0.398	0.474
CACUL1	COPS2	9606.ENSP00000358147	9606.ENSP00000299259	0	0	0	0	0.192	0.53	0	0.302	0.711
CACUL1	DMBX1	9606.ENSP00000358147	9606.ENSP00000353132	0	0	0	0	0	0	0	0.417	0.417
CADM1	CD4	9606.ENSP00000329797	9606.ENSP00000011653	0	0	0	0	0	0	0	0.451	0.451
CADM1	SPAG9	9606.ENSP00000329797	9606.ENSP00000262013	0	0	0	0	0	0	0	0.437	0.437
CADM1	RAD18	9606.ENSP00000329797	9606.ENSP00000264926	0	0	0	0	0	0	0	0.434	0.434
CADM1	ERBB3	9606.ENSP00000329797	9606.ENSP00000267101	0	0	0	0	0	0	0	0.952	0.952
CADM1	LRRTM2	9606.ENSP00000329797	9606.ENSP00000274711	0	0	0	0	0.069	0	0	0.403	0.42
CADM1	NFASC	9606.ENSP00000329797	9606.ENSP00000344786	0	0	0	0	0.097	0	0	0.364	0.402
CADM1	POLI	9606.ENSP00000329797	9606.ENSP00000462664	0	0	0	0	0	0	0	0.414	0.414
CADM1	HSPA12A	9606.ENSP00000329797	9606.ENSP00000358211	0	0	0	0	0.096	0.394	0	0	0.428
CADM1	ESR1	9606.ENSP00000329797	9606.ENSP00000405330	0	0	0	0	0	0	0	0.45	0.45
CADM1	VEGFA	9606.ENSP00000329797	9606.ENSP00000478570	0	0	0	0	0	0	0	0.456	0.456
CADM1	POLH	9606.ENSP00000329797	9606.ENSP00000361310	0	0	0	0	0	0	0	0.641	0.641
CADM1	CADM2	9606.ENSP00000329797	9606.ENSP00000384193	0	0	0	0.909	0.096	0	0.6	0.913	0.654
CADM2	CADM4	9606.ENSP00000384193	9606.ENSP00000222374	0	0	0	0.859	0.161	0.753	0	0.885	0.81
CADM2	NUFIP2	9606.ENSP00000384193	9606.ENSP00000225388	0	0	0	0	0	0	0	0.521	0.521
CADM2	FAIM2	9606.ENSP00000384193	9606.ENSP00000321951	0	0	0	0	0.368	0	0	0.529	0.69
CADM2	CADM1	9606.ENSP00000384193	9606.ENSP00000329797	0	0	0	0.909	0.096	0	0.6	0.913	0.654
CADM2	KCND2	9606.ENSP00000384193	9606.ENSP00000333496	0	0	0	0	0.351	0	0	0.411	0.602
CADM2	GRIK3	9606.ENSP00000384193	9606.ENSP00000362183	0	0	0	0	0.232	0	0	0.26	0.408
CADM2	GIPR	9606.ENSP00000384193	9606.ENSP00000467494	0	0	0	0	0	0	0	0.422	0.422
CADM2	SESN3	9606.ENSP00000384193	9606.ENSP00000441927	0	0	0	0	0.063	0	0	0.488	0.5
CADM4	NCAM1	9606.ENSP00000222374	9606.ENSP00000480132	0	0	0	0	0.109	0	0	0.37	0.415
CADM4	VEGFA	9606.ENSP00000222374	9606.ENSP00000478570	0	0	0	0	0	0	0	0.457	0.457
CADM4	SPTBN4	9606.ENSP00000222374	9606.ENSP00000263373	0	0	0	0	0.192	0	0	0.419	0.51
CADM4	ERBB3	9606.ENSP00000222374	9606.ENSP00000267101	0	0	0	0	0	0	0	0.524	0.524
CADM4	CNTNAP1	9606.ENSP00000222374	9606.ENSP00000264638	0	0	0	0	0.109	0	0	0.606	0.634
CADM4	NFASC	9606.ENSP00000222374	9606.ENSP00000344786	0	0	0	0	0.098	0	0	0.612	0.635
CADM4	CADM2	9606.ENSP00000222374	9606.ENSP00000384193	0	0	0	0.859	0.161	0.753	0	0.885	0.81
CALB2	SYP	9606.ENSP00000307508	9606.ENSP00000263233	0	0	0	0	0.111	0.056	0	0.708	0.733
CALB2	NTRK2	9606.ENSP00000307508	9606.ENSP00000277120	0	0	0	0	0.13	0.101	0	0.398	0.488
CALB2	GRIA4	9606.ENSP00000307508	9606.ENSP00000282499	0	0	0	0	0.092	0.061	0	0.39	0.435
CALB2	MAP1B	9606.ENSP00000307508	9606.ENSP00000296755	0	0	0	0	0.119	0	0	0.425	0.472
CALB2	TMTC1	9606.ENSP00000307508	9606.ENSP00000442046	0	0	0	0	0	0.056	0	0.394	0.403
CALB2	KCND2	9606.ENSP00000307508	9606.ENSP00000333496	0	0	0	0	0.157	0.153	0	0.235	0.407
CALB2	NQO1	9606.ENSP00000307508	9606.ENSP00000319788	0	0	0	0	0	0	0	0.415	0.414
CALB2	SYT2	9606.ENSP00000307508	9606.ENSP00000356236	0	0	0	0	0.124	0.056	0	0.387	0.449
CALB2	KCNA1	9606.ENSP00000307508	9606.ENSP00000371985	0	0	0	0	0.158	0.153	0	0.296	0.454
CALB2	CUX1	9606.ENSP00000307508	9606.ENSP00000353401	0	0	0	0	0.062	0	0	0.444	0.456
CALB2	ESR1	9606.ENSP00000307508	9606.ENSP00000405330	0	0	0	0	0	0.057	0	0.463	0.471
CALB2	ETV1	9606.ENSP00000307508	9606.ENSP00000405327	0	0	0	0	0.088	0	0	0.469	0.495
CALB2	PDYN	9606.ENSP00000307508	9606.ENSP00000440185	0	0	0	0	0.104	0	0	0.469	0.503
CALB2	KCNC2	9606.ENSP00000307508	9606.ENSP00000449253	0	0	0	0	0.108	0.153	0	0.399	0.507
CALB2	OPN4	9606.ENSP00000307508	9606.ENSP00000361141	0	0	0	0	0.077	0.056	0	0.53	0.555
CALB2	PRKCA	9606.ENSP00000307508	9606.ENSP00000408695	0	0	0	0	0.062	0	0	0.556	0.565
CALB2	CD34	9606.ENSP00000307508	9606.ENSP00000310036	0	0	0	0	0	0	0	0.603	0.603
CALB2	NCAM1	9606.ENSP00000307508	9606.ENSP00000480132	0	0	0	0	0.089	0.056	0	0.608	0.633
CALB2	POU4F1	9606.ENSP00000307508	9606.ENSP00000366413	0	0	0	0	0.063	0.056	0	0.629	0.643
CALB2	GFAP	9606.ENSP00000307508	9606.ENSP00000468500	0	0	0	0	0.131	0	0	0.676	0.706
CALB2	DCX	9606.ENSP00000307508	9606.ENSP00000337697	0	0	0	0	0.062	0	0	0.726	0.732
CALCR	CREBRF	9606.ENSP00000352561	9606.ENSP00000296953	0	0	0	0	0	0	0	0.476	0.476
CALCR	TNFRSF11B	9606.ENSP00000352561	9606.ENSP00000297350	0	0	0	0	0	0	0	0.605	0.605
CALCR	CSF1	9606.ENSP00000352561	9606.ENSP00000327513	0	0	0	0	0	0	0	0.516	0.516
CALN1	PI4KB	9606.ENSP00000378690	9606.ENSP00000357869	0	0	0	0	0.066	0.244	0	0.71	0.778
CALN1	TBC1D22B	9606.ENSP00000378690	9606.ENSP00000362590	0	0	0	0	0.063	0.06	0	0.422	0.446
CALN1	PCP4L1	9606.ENSP00000378690	9606.ENSP00000426296	0	0	0	0	0.125	0	0	0.538	0.578
CALU	GGCX	9606.ENSP00000438248	9606.ENSP00000233838	0	0	0	0	0.062	0	0	0.739	0.744
CALU	MDM1	9606.ENSP00000438248	9606.ENSP00000302537	0	0	0	0	0	0	0	0.422	0.422
CALU	DPP8	9606.ENSP00000438248	9606.ENSP00000339208	0	0	0	0	0	0.407	0	0	0.407
CALU	PPT2	9606.ENSP00000438248	9606.ENSP00000354608	0	0	0	0	0	0.648	0	0	0.648
CALU	RDX	9606.ENSP00000438248	9606.ENSP00000384136	0	0	0	0	0.102	0.408	0	0.054	0.453
CALU	FKBP7	9606.ENSP00000438248	9606.ENSP00000413152	0	0	0	0	0.085	0.056	0	0.381	0.419
CAMK1D	NUFIP2	9606.ENSP00000478874	9606.ENSP00000225388	0	0	0	0	0	0	0	0.441	0.441
CAMK1D	MEF2D	9606.ENSP00000478874	9606.ENSP00000271555	0	0	0	0	0	0.078	0	0.394	0.418
CAMK1D	ZFAND3	9606.ENSP00000478874	9606.ENSP00000287218	0	0	0	0	0.064	0	0	0.391	0.405
CAMK1D	BCL11A	9606.ENSP00000478874	9606.ENSP00000338774	0	0	0	0	0.062	0.066	0	0.39	0.418
CAMK1D	CREB1	9606.ENSP00000478874	9606.ENSP00000387699	0	0	0	0	0	0.159	0.6	0.532	0.829
CAMK1D	NOL4L	9606.ENSP00000478874	9606.ENSP00000483523	0	0	0	0	0.056	0	0	0.445	0.453
CAMK1D	CREB3L1	9606.ENSP00000478874	9606.ENSP00000481956	0	0	0	0	0	0.065	0.6	0	0.61
CAMK2D	HDAC5	9606.ENSP00000339740	9606.ENSP00000225983	0	0	0	0	0.059	0	0.9	0.251	0.923
CAMK2D	CLCN6	9606.ENSP00000339740	9606.ENSP00000234488	0	0	0	0	0	0	0.9	0.041	0.9
CAMK2D	ZC3HAV1	9606.ENSP00000339740	9606.ENSP00000242351	0	0	0	0	0	0	0.9	0	0.9
CAMK2D	RASGRF2	9606.ENSP00000339740	9606.ENSP00000265080	0	0	0	0	0.062	0	0.5	0.2	0.592
CAMK2D	MEF2D	9606.ENSP00000339740	9606.ENSP00000271555	0	0	0	0	0.054	0	0.9	0.173	0.914
CAMK2D	CAMK4	9606.ENSP00000339740	9606.ENSP00000282356	0	0	0.28	0.826	0.064	0	0.6	0.297	0.643
CAMK2D	GRIA4	9606.ENSP00000339740	9606.ENSP00000282499	0	0	0	0	0.062	0.138	0.9	0.241	0.93
CAMK2D	BRAF	9606.ENSP00000339740	9606.ENSP00000288602	0	0	0	0.565	0	0.057	0.5	0.058	0.512
CAMK2D	ARAF	9606.ENSP00000339740	9606.ENSP00000290277	0	0	0	0.576	0	0.057	0.5	0.089	0.518
CAMK2D	ADCY9	9606.ENSP00000339740	9606.ENSP00000294016	0	0	0	0	0.063	0.077	0.6	0.151	0.667
CAMK2D	GRM5	9606.ENSP00000339740	9606.ENSP00000306138	0	0	0	0	0.053	0.151	0.8	0.198	0.853
CAMK2D	YWHAG	9606.ENSP00000339740	9606.ENSP00000306330	0	0	0	0	0.06	0.426	0	0.08	0.46
CAMK2D	TRAK1	9606.ENSP00000339740	9606.ENSP00000328998	0	0	0	0	0.063	0	0.9	0	0.902
CAMK2D	NRG1	9606.ENSP00000339740	9606.ENSP00000384620	0	0	0	0	0	0	0.5	0.042	0.5
CAMK2D	CREB3L1	9606.ENSP00000339740	9606.ENSP00000481956	0	0	0	0	0	0	0.6	0.058	0.607
CAMK2D	CACNG7	9606.ENSP00000339740	9606.ENSP00000375647	0	0	0	0	0.062	0	0.6	0.053	0.613
CAMK2D	PHACTR4	9606.ENSP00000339740	9606.ENSP00000362942	0	0	0	0	0.062	0	0	0.625	0.633
CAMK2D	PDE10A	9606.ENSP00000339740	9606.ENSP00000438284	0	0	0	0	0.049	0	0.6	0.149	0.648
CAMK2D	CACNA2D2	9606.ENSP00000339740	9606.ENSP00000418081	0	0	0	0	0.062	0	0.6	0.16	0.657
CAMK2D	DLG2	9606.ENSP00000339740	9606.ENSP00000365272	0	0	0	0	0.062	0.241	0.5	0.223	0.686
CAMK2D	RAP1A	9606.ENSP00000339740	9606.ENSP00000358723	0	0	0	0	0	0	0.8	0.064	0.804
CAMK2D	GRIN2A	9606.ENSP00000339740	9606.ENSP00000379818	0	0	0	0	0.056	0.176	0.6	0.446	0.804
CAMK2D	NRAS	9606.ENSP00000339740	9606.ENSP00000358548	0	0	0	0	0.062	0	0.9	0.058	0.903
CAMK2D	ESRP1	9606.ENSP00000339740	9606.ENSP00000405738	0	0	0	0	0	0	0.9	0.079	0.903
CAMK2D	ATG7	9606.ENSP00000339740	9606.ENSP00000346437	0	0.002	0	0	0	0.078	0.9	0	0.903
CAMK2D	MECP2	9606.ENSP00000339740	9606.ENSP00000395535	0	0	0	0	0	0	0.9	0.081	0.904
CAMK2D	MPRIP	9606.ENSP00000339740	9606.ENSP00000379156	0	0	0	0	0	0	0.9	0.083	0.904
CAMK2D	STMN1	9606.ENSP00000339740	9606.ENSP00000410452	0	0	0	0	0.054	0.069	0.9	0.059	0.906
CAMK2D	QKI	9606.ENSP00000339740	9606.ENSP00000355094	0	0	0	0	0.063	0	0.9	0.117	0.91
CAMK2D	MEF2C	9606.ENSP00000339740	9606.ENSP00000340874	0	0	0	0	0.062	0	0.9	0.172	0.915
CAMK2D	CREB1	9606.ENSP00000339740	9606.ENSP00000387699	0	0	0	0	0	0	0.9	0.22	0.918
CAMK2D	STAT1	9606.ENSP00000339740	9606.ENSP00000354394	0	0	0	0	0.053	0.213	0.9	0	0.918
CAMK4	HDAC5	9606.ENSP00000282356	9606.ENSP00000225983	0	0	0	0	0.052	0.056	0.9	0.323	0.931
CAMK4	PPP3R1	9606.ENSP00000282356	9606.ENSP00000234310	0	0	0	0	0.063	0.168	0	0.323	0.426
CAMK4	MEF2D	9606.ENSP00000282356	9606.ENSP00000271555	0	0	0	0	0	0.078	0.9	0.25	0.924
CAMK4	GRIN2A	9606.ENSP00000282356	9606.ENSP00000379818	0	0	0	0	0.11	0.077	0	0.408	0.471
CAMK4	PPP6R2	9606.ENSP00000282356	9606.ENSP00000478417	0	0	0	0	0	0.478	0	0	0.478
CAMK4	PRKACA	9606.ENSP00000282356	9606.ENSP00000309591	0	0	0.274	0.727	0.144	0.068	0.5	0.107	0.602
CAMK4	CREB3L1	9606.ENSP00000282356	9606.ENSP00000481956	0	0	0	0	0	0.065	0.6	0	0.61
CAMK4	ADCY9	9606.ENSP00000282356	9606.ENSP00000294016	0	0	0	0	0.064	0	0.6	0.097	0.632
CAMK4	GIT2	9606.ENSP00000282356	9606.ENSP00000347464	0	0	0	0	0	0.637	0	0	0.637
CAMK4	CAMK2D	9606.ENSP00000282356	9606.ENSP00000339740	0	0	0.28	0.826	0.064	0	0.6	0.297	0.643
CAMK4	PDE10A	9606.ENSP00000282356	9606.ENSP00000438284	0	0	0	0	0.063	0	0.6	0.179	0.665
CAMK4	STMN1	9606.ENSP00000282356	9606.ENSP00000410452	0	0	0	0	0.057	0	0.9	0.181	0.916
CAMK4	MEF2C	9606.ENSP00000282356	9606.ENSP00000340874	0	0	0	0	0.069	0.078	0.9	0.156	0.917
CAMK4	MECP2	9606.ENSP00000282356	9606.ENSP00000395535	0	0	0	0	0	0	0.9	0.217	0.918
CAMK4	PPM1E	9606.ENSP00000282356	9606.ENSP00000312411	0	0	0	0	0.08	0.118	0.9	0.66	0.968
CAMK4	CREB1	9606.ENSP00000282356	9606.ENSP00000387699	0	0	0	0	0	0.105	0.9	0.776	0.978
CAMKMT	SETD7	9606.ENSP00000367755	9606.ENSP00000274031	0	0	0	0	0	0	0.65	0.601	0.854
CAMKMT	PPM1B	9606.ENSP00000367755	9606.ENSP00000282412	0	0	0	0	0	0	0	0.91	0.91
CAMKMT	SHMT2	9606.ENSP00000367755	9606.ENSP00000333667	0	0	0	0	0	0.042	0	0.441	0.441
CAMKMT	KDM5B	9606.ENSP00000367755	9606.ENSP00000356234	0	0	0	0	0	0	0	0.453	0.453
CAMKMT	GPATCH11	9606.ENSP00000367755	9606.ENSP00000386772	0	0	0	0	0	0	0	0.428	0.428
CAMKMT	NSD1	9606.ENSP00000367755	9606.ENSP00000395929	0	0	0	0	0	0	0.65	0.345	0.76
CAMKMT	ASH1L	9606.ENSP00000367755	9606.ENSP00000376204	0	0	0	0	0	0	0.65	0.376	0.772
CAMKMT	KMT2A	9606.ENSP00000367755	9606.ENSP00000436786	0	0	0	0	0	0	0.65	0.39	0.777
CAMKMT	EZH1	9606.ENSP00000367755	9606.ENSP00000404658	0	0	0	0	0	0	0.65	0.392	0.778
CAMSAP2	TRIO	9606.ENSP00000236925	9606.ENSP00000339299	0	0	0	0	0.118	0.139	0	0.309	0.43
CAMSAP2	METTL8	9606.ENSP00000236925	9606.ENSP00000480056	0	0	0	0	0	0	0	0.439	0.439
CAMSAP2	MAPRE2	9606.ENSP00000236925	9606.ENSP00000300249	0	0	0	0	0	0	0	0.449	0.449
CAMSAP2	ATAT1	9606.ENSP00000236925	9606.ENSP00000327832	0	0	0	0	0.051	0	0	0.457	0.463
CAMSAP2	CLASP2	9606.ENSP00000236925	9606.ENSP00000417518	0	0	0	0	0.152	0	0	0.457	0.52
CAMSAP2	KIF3C	9606.ENSP00000236925	9606.ENSP00000264712	0	0	0	0	0.076	0.06	0	0.543	0.569
CAMSAP2	MAPRE1	9606.ENSP00000236925	9606.ENSP00000364721	0	0	0	0	0.082	0	0	0.554	0.573
CAMSAP2	PPP2R5E	9606.ENSP00000236925	9606.ENSP00000337641	0	0	0	0	0.045	0	0	0.6	0.602
CAMSAP2	ZBTB41	9606.ENSP00000236925	9606.ENSP00000356375	0	0	0	0	0.078	0	0	0.591	0.607
CANX	CD4	9606.ENSP00000247461	9606.ENSP00000011653	0	0	0	0	0	0	0	0.521	0.521
CANX	MFN2	9606.ENSP00000247461	9606.ENSP00000235329	0	0	0	0	0.063	0	0	0.497	0.508
CANX	SSR1	9606.ENSP00000247461	9606.ENSP00000244763	0	0	0	0	0.244	0.637	0	0.337	0.802
CANX	YWHAZ	9606.ENSP00000247461	9606.ENSP00000379287	0	0	0	0	0.171	0.056	0	0.298	0.403
CANX	MAPK3	9606.ENSP00000247461	9606.ENSP00000263025	0	0	0	0	0.091	0.08	0	0.346	0.406
CANX	STAT1	9606.ENSP00000247461	9606.ENSP00000354394	0	0	0	0	0.063	0.27	0	0.21	0.412
CANX	ZDHHC6	9606.ENSP00000247461	9606.ENSP00000358413	0	0	0	0	0	0	0	0.443	0.443
CANX	STX5	9606.ENSP00000247461	9606.ENSP00000294179	0	0	0	0	0	0.086	0	0.429	0.455
CANX	RAB1B	9606.ENSP00000247461	9606.ENSP00000310226	0	0	0	0	0.108	0.272	0	0.251	0.472
CANX	ATG7	9606.ENSP00000247461	9606.ENSP00000346437	0	0	0	0	0.063	0	0	0.463	0.475
CANX	DNAJB12	9606.ENSP00000247461	9606.ENSP00000345575	0	0	0	0	0.066	0.149	0	0.411	0.491
CANX	STIM1	9606.ENSP00000247461	9606.ENSP00000478059	0	0	0	0	0	0.108	0	0.499	0.534
CANX	BCL2L1	9606.ENSP00000247461	9606.ENSP00000302564	0	0	0	0	0.046	0.164	0	0.486	0.555
CANX	RAB1A	9606.ENSP00000247461	9606.ENSP00000387286	0	0	0	0	0.186	0.272	0	0.335	0.571
CANX	HLA-DQA2	9606.ENSP00000247461	9606.ENSP00000364076	0	0	0	0	0	0	0.6	0	0.6
CANX	HLA-DQA1	9606.ENSP00000247461	9606.ENSP00000339398	0	0	0	0	0	0	0.6	0.067	0.61
CANX	TMED10	9606.ENSP00000247461	9606.ENSP00000303145	0	0	0	0	0.376	0	0	0.418	0.622
CANX	FLOT1	9606.ENSP00000247461	9606.ENSP00000365569	0	0	0	0	0	0.129	0	0.61	0.646
CANX	F8	9606.ENSP00000247461	9606.ENSP00000353393	0	0	0	0	0	0.27	0	0.561	0.666
CANX	GANC	9606.ENSP00000247461	9606.ENSP00000326227	0	0	0	0	0.107	0.533	0	0.305	0.684
CANX	SEC61A2	9606.ENSP00000247461	9606.ENSP00000298428	0	0	0	0	0.491	0.058	0	0.407	0.69
CANX	ATF6	9606.ENSP00000247461	9606.ENSP00000356919	0	0	0	0	0.082	0	0	0.751	0.762
CANX	SEC62	9606.ENSP00000247461	9606.ENSP00000337688	0	0	0	0	0.379	0.077	0	0.675	0.798
CANX	EDEM3	9606.ENSP00000247461	9606.ENSP00000318147	0	0	0	0	0.08	0.669	0	0.756	0.919
CANX	HYOU1	9606.ENSP00000247461	9606.ENSP00000480150	0	0	0	0	0.765	0.243	0	0.769	0.955
CANX	SERPINA1	9606.ENSP00000247461	9606.ENSP00000416066	0	0	0	0	0	0.289	0	0.972	0.979
CANX	GANAB	9606.ENSP00000247461	9606.ENSP00000340466	0	0	0	0	0.25	0.927	0.9	0.56	0.997
CAPN6	PPM1E	9606.ENSP00000317214	9606.ENSP00000312411	0	0	0	0	0.054	0.216	0	0.258	0.401
CAPN6	ZFX	9606.ENSP00000317214	9606.ENSP00000368475	0	0	0	0	0	0.095	0	0.463	0.493
CAPN6	APLNR	9606.ENSP00000317214	9606.ENSP00000475344	0	0	0	0	0	0	0	0.512	0.512
CAPN6	PCDH11X	9606.ENSP00000317214	9606.ENSP00000362186	0	0	0	0	0	0	0	0.564	0.564
CASKIN1	SPTBN4	9606.ENSP00000345436	9606.ENSP00000263373	0	0	0	0	0.313	0.139	0	0.303	0.551
CASKIN1	STXBP1	9606.ENSP00000345436	9606.ENSP00000362399	0	0	0	0	0.157	0.057	0	0.324	0.416
CASKIN1	SHANK2	9606.ENSP00000345436	9606.ENSP00000469689	0	0	0	0.541	0.101	0.247	0	0.447	0.431
CASKIN1	SYT7	9606.ENSP00000345436	9606.ENSP00000444201	0	0	0	0	0.189	0.056	0	0.41	0.51
CASKIN1	UNC13A	9606.ENSP00000345436	9606.ENSP00000429562	0	0	0	0	0.183	0	0	0.499	0.574
CASKIN1	CEP350	9606.ENSP00000345436	9606.ENSP00000356579	0	0	0	0	0.094	0.056	0	0.713	0.733
CASP10	MAPK8	9606.ENSP00000286186	9606.ENSP00000378974	0	0	0	0	0	0.287	0	0.261	0.451
CASP10	AK2	9606.ENSP00000286186	9606.ENSP00000346921	0	0	0	0	0	0	0	0.512	0.512
CASP10	MCL1	9606.ENSP00000286186	9606.ENSP00000358022	0	0	0	0	0.062	0.178	0	0.495	0.577
CASP10	BCL2L1	9606.ENSP00000286186	9606.ENSP00000302564	0	0	0	0	0.052	0.178	0	0.63	0.686
CASP10	MAVS	9606.ENSP00000286186	9606.ENSP00000401980	0	0	0	0	0.062	0.151	0.6	0.261	0.733
CASP10	EIF4G2	9606.ENSP00000286186	9606.ENSP00000433664	0	0	0	0	0	0.057	0.9	0	0.901
CASP10	EIF4G3	9606.ENSP00000286186	9606.ENSP00000383274	0	0	0	0	0	0.057	0.9	0	0.901
CASP10	FASLG	9606.ENSP00000286186	9606.ENSP00000356694	0	0	0	0	0	0.674	0.9	0.658	0.987
CASP14	CERS3	9606.ENSP00000393417	9606.ENSP00000284382	0	0	0	0	0	0	0	0.409	0.409
CASP14	ALOXE3	9606.ENSP00000393417	9606.ENSP00000314879	0	0	0	0	0	0	0	0.594	0.594
CBX5	CTCF	9606.ENSP00000209875	9606.ENSP00000264010	0	0	0	0	0	0.078	0	0.391	0.414
CBX5	ZKSCAN7	9606.ENSP00000209875	9606.ENSP00000273320	0	0	0	0	0	0.078	0	0.39	0.414
CBX5	SCAI	9606.ENSP00000209875	9606.ENSP00000362650	0	0	0	0	0	0.394	0	0.108	0.436
CBX5	ZNF644	9606.ENSP00000209875	9606.ENSP00000337008	0	0	0	0	0	0.386	0	0.171	0.47
CBX5	ZNF280D	9606.ENSP00000209875	9606.ENSP00000267807	0	0	0	0	0	0.508	0	0	0.508
CBX5	TRIM66	9606.ENSP00000209875	9606.ENSP00000384876	0	0	0	0	0.062	0.182	0	0.457	0.546
CBX5	ING2	9606.ENSP00000209875	9606.ENSP00000307183	0	0	0	0	0	0	0	0.563	0.563
CBX5	HDAC5	9606.ENSP00000209875	9606.ENSP00000225983	0	0	0	0	0.062	0.394	0	0.297	0.566
CBX5	KDM2A	9606.ENSP00000209875	9606.ENSP00000432786	0	0	0	0	0.057	0.435	0	0.305	0.598
CBX5	CHD3	9606.ENSP00000209875	9606.ENSP00000369716	0	0	0	0	0.062	0.378	0	0.386	0.61
CBX5	KPNA3	9606.ENSP00000209875	9606.ENSP00000261667	0	0	0	0	0.062	0.561	0	0.141	0.616
CBX5	AHDC1	9606.ENSP00000209875	9606.ENSP00000363123	0	0	0	0	0	0.634	0	0	0.634
CBX5	AGO1	9606.ENSP00000209875	9606.ENSP00000362300	0	0	0	0	0	0.319	0	0.5	0.645
CBX5	MECP2	9606.ENSP00000209875	9606.ENSP00000395535	0	0	0	0	0.062	0.486	0	0.471	0.722
CBX5	WIZ	9606.ENSP00000209875	9606.ENSP00000263381	0	0	0	0	0.059	0.648	0	0.26	0.733
CBX5	MIS12	9606.ENSP00000209875	9606.ENSP00000484532	0	0	0	0	0	0.878	0	0.453	0.93
CBX5	DNMT3B	9606.ENSP00000209875	9606.ENSP00000328547	0	0	0	0	0.065	0.835	0	0.847	0.974
CBX5	NSL1	9606.ENSP00000209875	9606.ENSP00000355944	0	0	0	0	0	0.876	0	0.802	0.974
CBX6	HDAC5	9606.ENSP00000384490	9606.ENSP00000225983	0	0	0	0	0.064	0.165	0.65	0.19	0.749
CBX6	MAPK14	9606.ENSP00000384490	9606.ENSP00000229795	0	0	0	0	0	0	0.9	0.049	0.9
CBX6	RCOR1	9606.ENSP00000384490	9606.ENSP00000262241	0	0	0	0	0	0	0.65	0.155	0.691
CBX6	RAD21	9606.ENSP00000384490	9606.ENSP00000297338	0	0	0	0	0	0.526	0	0.18	0.594
CBX6	GATAD2A	9606.ENSP00000384490	9606.ENSP00000353463	0	0	0	0	0	0	0.65	0.095	0.669
CBX6	PCGF3	9606.ENSP00000384490	9606.ENSP00000354724	0	0	0	0	0.062	0.428	0.9	0.53	0.971
CBX6	RNF2	9606.ENSP00000384490	9606.ENSP00000356480	0	0	0	0	0.062	0.949	0.9	0.751	0.998
CBX6	GATAD2B	9606.ENSP00000384490	9606.ENSP00000357644	0	0	0	0	0	0	0.65	0	0.65
CBX6	CHD3	9606.ENSP00000384490	9606.ENSP00000369716	0	0	0	0	0.063	0.113	0.65	0.123	0.711
CBX6	A1CF	9606.ENSP00000384490	9606.ENSP00000378868	0	0	0	0	0	0	0	0.433	0.433
CBX6	KMT2A	9606.ENSP00000384490	9606.ENSP00000436786	0	0	0	0	0.056	0.245	0	0.346	0.493
CBX6	BAP1	9606.ENSP00000384490	9606.ENSP00000417132	0	0	0	0	0.062	0	0.9	0.059	0.904
CBX6	EZH1	9606.ENSP00000384490	9606.ENSP00000404658	0	0	0	0	0.062	0.245	0.9	0.612	0.968
CCDC184	ZNF280D	9606.ENSP00000320849	9606.ENSP00000267807	0	0	0	0	0	0	0	0.526	0.526
CCDC6	RUFY2	9606.ENSP00000263102	9606.ENSP00000373420	0	0	0	0	0	0	0	0.423	0.422
CCDC6	THRA	9606.ENSP00000263102	9606.ENSP00000264637	0	0	0	0	0	0	0	0.472	0.472
CCDC6	TPCN1	9606.ENSP00000263102	9606.ENSP00000448083	0	0	0	0	0	0	0	0.479	0.479
CCDC6	CCDC68	9606.ENSP00000263102	9606.ENSP00000466690	0	0	0	0	0	0	0	0.504	0.504
CCDC6	TPM3	9606.ENSP00000263102	9606.ENSP00000357516	0	0	0	0	0	0	0	0.527	0.527
CCDC6	JMJD8	9606.ENSP00000263102	9606.ENSP00000399475	0	0	0	0	0	0	0	0.542	0.542
CCDC6	USP7	9606.ENSP00000263102	9606.ENSP00000343535	0	0	0	0	0.068	0.413	0	0.284	0.574
CCDC6	CREB1	9606.ENSP00000263102	9606.ENSP00000387699	0	0	0	0	0.063	0.27	0	0.46	0.599
CCDC6	SETBP1	9606.ENSP00000263102	9606.ENSP00000282030	0	0	0	0	0.062	0	0	0.79	0.795
CCDC6	CUX1	9606.ENSP00000263102	9606.ENSP00000353401	0	0	0	0	0.053	0	0	0.943	0.944
CCDC68	PLEKHG3	9606.ENSP00000466690	9606.ENSP00000247226	0	0	0	0	0	0	0	0.445	0.445
CCDC68	CCDC6	9606.ENSP00000466690	9606.ENSP00000263102	0	0	0	0	0	0	0	0.504	0.504
CCDC68	MMP16	9606.ENSP00000466690	9606.ENSP00000286614	0	0	0	0	0	0	0	0.42	0.42
CCDC68	DYNAP	9606.ENSP00000466690	9606.ENSP00000315265	0	0	0	0	0	0	0	0.422	0.422
CCDC68	TRIM26	9606.ENSP00000466690	9606.ENSP00000410446	0	0	0	0	0	0	0	0.518	0.518
CCL22	CD4	9606.ENSP00000219235	9606.ENSP00000011653	0	0	0	0	0.062	0	0	0.682	0.689
CCL22	CD28	9606.ENSP00000219235	9606.ENSP00000324890	0	0	0	0	0.062	0	0	0.391	0.404
CCL22	STAT1	9606.ENSP00000219235	9606.ENSP00000354394	0	0	0	0	0.062	0	0	0.456	0.467
CCL22	STAT6	9606.ENSP00000219235	9606.ENSP00000300134	0	0	0	0	0	0	0	0.504	0.504
CCL22	CSF1	9606.ENSP00000219235	9606.ENSP00000327513	0	0	0	0	0	0	0	0.556	0.556
CCL22	VEGFA	9606.ENSP00000219235	9606.ENSP00000478570	0	0	0	0	0	0	0	0.566	0.566
CCL22	CXCL12	9606.ENSP00000219235	9606.ENSP00000379140	0	0	0	0	0	0	0	0.66	0.66
CCL22	CXCR6	9606.ENSP00000219235	9606.ENSP00000395704	0	0	0	0	0.062	0	0.6	0.369	0.742
CCL22	ACKR2	9606.ENSP00000219235	9606.ENSP00000416996	0	0	0	0	0.068	0	0.6	0.602	0.838
CCL28	CXCL12	9606.ENSP00000354416	9606.ENSP00000379140	0	0	0	0	0	0.237	0	0.267	0.416
CCL28	CXCR6	9606.ENSP00000354416	9606.ENSP00000395704	0	0	0	0	0	0	0.6	0.152	0.646
CCL28	ACKR2	9606.ENSP00000354416	9606.ENSP00000416996	0	0	0	0	0.059	0.213	0	0.825	0.859
CCM2	RASD1	9606.ENSP00000370503	9606.ENSP00000225688	0	0	0	0	0	0	0	0.406	0.406
CCM2	MAPK14	9606.ENSP00000370503	9606.ENSP00000229795	0	0	0	0	0	0	0.9	0.381	0.935
CCM2	FAM167A	9606.ENSP00000370503	9606.ENSP00000284486	0	0	0	0	0.063	0	0	0.667	0.674
CCM2	BRWD1	9606.ENSP00000370503	9606.ENSP00000330753	0	0	0	0	0	0	0	0.673	0.673
CCM2	MAP3K3	9606.ENSP00000370503	9606.ENSP00000354927	0	0	0	0	0.062	0.944	0.9	0.987	0.999
CCM2	RAP1A	9606.ENSP00000370503	9606.ENSP00000358723	0	0	0	0	0	0	0	0.568	0.568
CCM2	BRWD3	9606.ENSP00000370503	9606.ENSP00000362372	0	0	0	0	0	0	0	0.414	0.414
CCNT1	CD4	9606.ENSP00000261900	9606.ENSP00000011653	0	0	0	0	0	0	0	0.529	0.529
CCNT1	ELL2	9606.ENSP00000261900	9606.ENSP00000237853	0	0	0	0	0.049	0.304	0	0.897	0.926
CCNT1	YEATS4	9606.ENSP00000261900	9606.ENSP00000247843	0	0	0	0	0.199	0	0	0.397	0.497
CCNT1	MIP	9606.ENSP00000261900	9606.ENSP00000257979	0	0	0	0	0.061	0	0	0.45	0.462
CCNT1	MED4	9606.ENSP00000261900	9606.ENSP00000258648	0	0	0	0	0.308	0	0	0.187	0.413
CCNT1	HMGA1	9606.ENSP00000261900	9606.ENSP00000399888	0	0	0	0	0	0	0	0.404	0.404
CCNT1	TLK2	9606.ENSP00000261900	9606.ENSP00000316512	0	0	0	0	0.406	0	0	0	0.406
CCNT1	AFF3	9606.ENSP00000261900	9606.ENSP00000386834	0	0	0	0	0.063	0	0	0.406	0.42
CCNT1	PPM1A	9606.ENSP00000261900	9606.ENSP00000327255	0	0	0	0	0.066	0.056	0	0.403	0.428
CCNT1	CPSF7	9606.ENSP00000261900	9606.ENSP00000345412	0	0	0	0	0.286	0.198	0	0.087	0.431
CCNT1	SETD7	9606.ENSP00000261900	9606.ENSP00000274031	0	0	0	0	0.083	0	0	0.437	0.462
CCNT1	PRMT6	9606.ENSP00000261900	9606.ENSP00000359095	0	0	0	0	0.053	0.057	0	0.562	0.574
CCNT1	SNAPC5	9606.ENSP00000261900	9606.ENSP00000319597	0	0	0	0	0.051	0	0.6	0	0.604
CCNT1	POLR2D	9606.ENSP00000261900	9606.ENSP00000272645	0	0	0	0	0.049	0	0.6	0.069	0.614
CCNT1	KMT2A	9606.ENSP00000261900	9606.ENSP00000436786	0	0	0	0	0.132	0.486	0	0.212	0.618
CCNT1	POU2F1	9606.ENSP00000261900	9606.ENSP00000356840	0	0	0	0	0.073	0	0.6	0.06	0.621
CCNT1	POU2F2	9606.ENSP00000261900	9606.ENSP00000431603	0	0	0	0	0	0	0.6	0.107	0.627
CCNT1	RPRD1A	9606.ENSP00000261900	9606.ENSP00000381984	0	0	0	0	0.066	0	0.6	0.188	0.67
CCNT1	GTF2A1	9606.ENSP00000261900	9606.ENSP00000452454	0	0	0	0	0.143	0	0.6	0.119	0.671
CCNT1	SPRYD4	9606.ENSP00000261900	9606.ENSP00000338034	0	0	0	0	0	0	0	0.69	0.69
CCNT1	RPRD2	9606.ENSP00000261900	9606.ENSP00000358064	0	0	0	0	0.129	0	0.6	0.188	0.692
CCNT1	SP1	9606.ENSP00000261900	9606.ENSP00000329357	0	0	0	0	0.123	0.06	0.6	0.375	0.766
CCNT1	POLR2F	9606.ENSP00000261900	9606.ENSP00000403852	0	0	0	0	0	0	0.6	0.499	0.791
CCNT1	NELFE	9606.ENSP00000261900	9606.ENSP00000364578	0	0	0	0	0.123	0	0.6	0.542	0.825
CCNT1	SMAD2	9606.ENSP00000261900	9606.ENSP00000262160	0	0	0	0	0.068	0	0.9	0.059	0.904
CCNT1	SMAD3	9606.ENSP00000261900	9606.ENSP00000332973	0	0	0	0	0.069	0.27	0.9	0.048	0.926
CCNT1	CDK14	9606.ENSP00000261900	9606.ENSP00000369390	0	0	0	0	0.063	0.191	0.9	0.203	0.931
CCNT1	ESR1	9606.ENSP00000261900	9606.ENSP00000405330	0	0	0	0	0	0.34	0.6	0.82	0.948
CCNT1	BRD4	9606.ENSP00000261900	9606.ENSP00000263377	0	0	0	0	0.138	0.879	0	0.989	0.998
CCNT1	AFF4	9606.ENSP00000261900	9606.ENSP00000265343	0	0	0	0	0.491	0.972	0.6	0.986	0.999
CCNYL1	PLEKHM3	9606.ENSP00000342344	9606.ENSP00000417003	0	0	0	0	0	0	0	0.678	0.678
CCNYL1	CDK14	9606.ENSP00000342344	9606.ENSP00000369390	0	0	0	0	0.062	0.246	0	0.615	0.704
CCSAP	TAF9B	9606.ENSP00000284617	9606.ENSP00000339917	0	0	0	0	0	0	0	0.414	0.414
CCSAP	LSMEM1	9606.ENSP00000284617	9606.ENSP00000323304	0	0	0	0	0	0	0	0.631	0.631
CCSAP	MDM1	9606.ENSP00000284617	9606.ENSP00000302537	0	0	0	0	0	0	0	0.693	0.693
CD209	CD4	9606.ENSP00000315477	9606.ENSP00000011653	0	0	0	0	0.076	0	0	0.951	0.954
CD209	GTPBP1	9606.ENSP00000315477	9606.ENSP00000216044	0	0	0	0	0	0	0	0.735	0.735
CD209	MSR1	9606.ENSP00000315477	9606.ENSP00000262101	0	0	0	0	0.116	0	0	0.406	0.453
CD209	TYRO3	9606.ENSP00000315477	9606.ENSP00000263798	0	0	0	0	0	0.058	0	0.638	0.644
CD209	CD34	9606.ENSP00000315477	9606.ENSP00000310036	0	0	0	0	0.065	0	0	0.402	0.416
CD209	FAM217B	9606.ENSP00000315477	9606.ENSP00000351040	0	0	0	0	0	0.4	0	0	0.4
CD209	CSF1	9606.ENSP00000315477	9606.ENSP00000327513	0	0	0	0	0	0	0	0.423	0.423
CD209	SDC3	9606.ENSP00000315477	9606.ENSP00000344468	0	0	0	0	0	0	0	0.504	0.504
CD209	NCAM1	9606.ENSP00000315477	9606.ENSP00000480132	0	0	0	0	0	0	0	0.564	0.565
CD209	FCGR3B	9606.ENSP00000315477	9606.ENSP00000433642	0	0	0	0	0.062	0	0	0.558	0.567
CD209	FCGR3A	9606.ENSP00000315477	9606.ENSP00000356946	0	0	0	0	0.096	0	0	0.556	0.581
CD209	SYK	9606.ENSP00000315477	9606.ENSP00000364907	0	0	0	0	0.061	0.058	0	0.583	0.6
CD209	SIGLEC1	9606.ENSP00000315477	9606.ENSP00000341141	0	0	0	0	0.13	0.062	0	0.64	0.681
CD209	NRAS	9606.ENSP00000315477	9606.ENSP00000358548	0	0	0	0	0	0.057	0.9	0	0.901
CD209	ARHGEF12	9606.ENSP00000315477	9606.ENSP00000380942	0	0	0	0	0	0	0.8	0.533	0.902
CD28	CD4	9606.ENSP00000324890	9606.ENSP00000011653	0	0	0	0	0.169	0.213	0.9	0.948	0.996
CD28	CCL22	9606.ENSP00000324890	9606.ENSP00000219235	0	0	0	0	0.062	0	0	0.391	0.404
CD28	PIK3R3	9606.ENSP00000324890	9606.ENSP00000262741	0	0	0	0	0	0.058	0.8	0.141	0.824
CD28	MAPK3	9606.ENSP00000324890	9606.ENSP00000263025	0	0	0	0	0	0	0	0.464	0.463
CD28	STAT6	9606.ENSP00000324890	9606.ENSP00000300134	0	0	0	0	0.062	0	0	0.569	0.578
CD28	BCL2L1	9606.ENSP00000324890	9606.ENSP00000302564	0	0	0	0	0	0	0	0.563	0.563
CD28	CD34	9606.ENSP00000324890	9606.ENSP00000310036	0	0	0	0	0	0	0	0.54	0.54
CD28	RASGRP1	9606.ENSP00000324890	9606.ENSP00000310244	0	0	0	0	0.065	0	0	0.527	0.539
CD28	CSF1	9606.ENSP00000324890	9606.ENSP00000327513	0	0	0	0	0	0	0	0.403	0.403
CD28	IL6R	9606.ENSP00000324890	9606.ENSP00000357470	0	0	0	0	0.065	0	0	0.409	0.424
CD28	VEGFA	9606.ENSP00000324890	9606.ENSP00000478570	0	0	0	0	0	0	0	0.426	0.426
CD28	CXCL12	9606.ENSP00000324890	9606.ENSP00000379140	0	0	0	0	0	0	0	0.452	0.452
CD28	IKZF1	9606.ENSP00000324890	9606.ENSP00000331614	0	0	0	0	0.201	0	0	0.367	0.472
CD28	PRDM1	9606.ENSP00000324890	9606.ENSP00000358092	0	0	0	0	0	0	0	0.481	0.481
CD28	ACKR2	9606.ENSP00000324890	9606.ENSP00000416996	0	0	0	0	0	0	0	0.506	0.506
CD28	TNFRSF14	9606.ENSP00000324890	9606.ENSP00000347948	0	0	0	0	0.097	0	0	0.517	0.545
CD28	NFAT5	9606.ENSP00000324890	9606.ENSP00000457593	0	0	0	0	0	0.102	0	0.516	0.547
CD28	STAT1	9606.ENSP00000324890	9606.ENSP00000354394	0	0	0	0	0.062	0	0	0.568	0.578
CD28	FASLG	9606.ENSP00000324890	9606.ENSP00000356694	0	0	0	0	0	0	0	0.617	0.617
CD28	PAK3	9606.ENSP00000324890	9606.ENSP00000353864	0	0	0	0	0	0	0.65	0	0.65
CD28	AKT2	9606.ENSP00000324890	9606.ENSP00000375892	0	0	0	0	0.062	0.056	0.65	0.124	0.692
CD28	NCAM1	9606.ENSP00000324890	9606.ENSP00000480132	0	0	0	0	0.062	0	0	0.7	0.706
CD28	ITGA8	9606.ENSP00000324890	9606.ENSP00000367316	0	0	0	0	0	0	0.9	0.049	0.9
CD28	GAB2	9606.ENSP00000324890	9606.ENSP00000354952	0	0	0	0	0	0	0.9	0.457	0.943
CD28	SYK	9606.ENSP00000324890	9606.ENSP00000364907	0	0	0	0	0.066	0.056	0.9	0.533	0.953
CD28	FCGR3A	9606.ENSP00000324890	9606.ENSP00000356946	0	0	0	0	0.062	0	0.9	0.695	0.968
CD28	FCGR3B	9606.ENSP00000324890	9606.ENSP00000433642	0	0	0	0	0.085	0	0.9	0.695	0.969
CD28	GRAP2	9606.ENSP00000324890	9606.ENSP00000339186	0	0	0	0	0.174	0.817	0.6	0.722	0.981
CD34	CD4	9606.ENSP00000310036	9606.ENSP00000011653	0	0	0	0	0	0	0	0.817	0.817
CD34	SMAD2	9606.ENSP00000310036	9606.ENSP00000262160	0	0	0	0	0	0	0	0.411	0.411
CD34	MAPK3	9606.ENSP00000310036	9606.ENSP00000263025	0	0	0	0	0	0	0	0.505	0.505
CD34	SYP	9606.ENSP00000310036	9606.ENSP00000263233	0	0	0	0	0	0	0	0.664	0.664
CD34	ESAM	9606.ENSP00000310036	9606.ENSP00000278927	0	0	0	0	0.239	0	0	0.404	0.527
CD34	FGF11	9606.ENSP00000310036	9606.ENSP00000293829	0	0	0	0	0	0	0	0.46	0.459
CD34	TAL1	9606.ENSP00000310036	9606.ENSP00000294339	0	0	0	0	0.091	0	0	0.581	0.603
CD34	STAT6	9606.ENSP00000310036	9606.ENSP00000300134	0	0	0	0	0	0	0	0.519	0.519
CD34	BCL2L1	9606.ENSP00000310036	9606.ENSP00000302564	0	0	0	0	0	0	0	0.518	0.518
CD34	IGF1	9606.ENSP00000310036	9606.ENSP00000302665	0	0	0	0	0.088	0	0	0.635	0.653
CD34	CALB2	9606.ENSP00000310036	9606.ENSP00000307508	0	0	0	0	0	0	0	0.603	0.603
CD34	EDN1	9606.ENSP00000310036	9606.ENSP00000368683	0	0	0	0	0.062	0	0	0.39	0.403
CD34	STAT1	9606.ENSP00000310036	9606.ENSP00000354394	0	0	0	0	0	0	0	0.405	0.405
CD34	BMPR2	9606.ENSP00000310036	9606.ENSP00000363708	0	0	0	0	0.059	0	0	0.402	0.413
CD34	CD209	9606.ENSP00000310036	9606.ENSP00000315477	0	0	0	0	0.065	0	0	0.402	0.416
CD34	FASLG	9606.ENSP00000310036	9606.ENSP00000356694	0	0	0	0	0	0	0	0.421	0.42
CD34	MEF2C	9606.ENSP00000310036	9606.ENSP00000340874	0	0	0	0	0.087	0	0	0.396	0.425
CD34	PBX1	9606.ENSP00000310036	9606.ENSP00000405890	0	0	0	0	0.06	0	0	0.414	0.425
CD34	ZNF521	9606.ENSP00000310036	9606.ENSP00000354794	0	0	0	0	0.089	0	0	0.397	0.427
CD34	HMGB1	9606.ENSP00000310036	9606.ENSP00000345347	0	0	0	0	0	0	0	0.438	0.438
CD34	NRAS	9606.ENSP00000310036	9606.ENSP00000358548	0	0	0	0	0	0	0	0.456	0.456
CD34	ACTA1	9606.ENSP00000310036	9606.ENSP00000355645	0	0	0	0	0.062	0	0	0.445	0.458
CD34	SP7	9606.ENSP00000310036	9606.ENSP00000443827	0	0	0	0	0	0	0	0.462	0.462
CD34	SHMT2	9606.ENSP00000310036	9606.ENSP00000333667	0	0	0	0	0	0	0	0.463	0.463
CD34	IKZF1	9606.ENSP00000310036	9606.ENSP00000331614	0	0	0	0	0	0	0	0.465	0.465
CD34	MCL1	9606.ENSP00000310036	9606.ENSP00000358022	0	0	0	0	0	0	0	0.469	0.469
CD34	MET	9606.ENSP00000310036	9606.ENSP00000317272	0	0	0	0	0	0	0	0.491	0.491
CD34	ESR1	9606.ENSP00000310036	9606.ENSP00000405330	0	0	0	0	0	0	0	0.505	0.505
CD34	BCL11A	9606.ENSP00000310036	9606.ENSP00000338774	0	0	0	0	0	0	0	0.505	0.505
CD34	F8	9606.ENSP00000310036	9606.ENSP00000353393	0	0	0	0	0	0	0	0.535	0.535
CD34	CD28	9606.ENSP00000310036	9606.ENSP00000324890	0	0	0	0	0	0	0	0.54	0.54
CD34	TET2	9606.ENSP00000310036	9606.ENSP00000442788	0	0	0	0	0	0	0	0.557	0.557
CD34	CSF1	9606.ENSP00000310036	9606.ENSP00000327513	0	0	0	0	0	0	0	0.561	0.561
CD34	PAX5	9606.ENSP00000310036	9606.ENSP00000350844	0	0	0	0	0	0	0	0.562	0.562
CD34	PCSK5	9606.ENSP00000310036	9606.ENSP00000446280	0	0	0	0	0	0	0	0.578	0.579
CD34	KLF4	9606.ENSP00000310036	9606.ENSP00000363804	0	0	0	0	0.062	0	0	0.597	0.606
CD34	GFAP	9606.ENSP00000310036	9606.ENSP00000468500	0	0	0	0	0	0	0	0.625	0.625
CD34	FCGR3B	9606.ENSP00000310036	9606.ENSP00000433642	0	0	0	0	0	0	0	0.728	0.728
CD34	FCGR3A	9606.ENSP00000310036	9606.ENSP00000356946	0	0	0	0	0.099	0	0	0.728	0.744
CD34	CXCL12	9606.ENSP00000310036	9606.ENSP00000379140	0	0	0	0	0.077	0	0	0.777	0.786
CD34	NCAM1	9606.ENSP00000310036	9606.ENSP00000480132	0	0	0	0	0	0	0	0.825	0.825
CD34	VEGFA	9606.ENSP00000310036	9606.ENSP00000478570	0	0	0	0	0	0	0	0.834	0.834
CD4	MAPK8	9606.ENSP00000011653	9606.ENSP00000378974	0	0	0	0	0	0	0	0.401	0.401
CD4	CTCF	9606.ENSP00000011653	9606.ENSP00000264010	0	0	0	0	0	0	0	0.402	0.402
CD4	LMLN	9606.ENSP00000011653	9606.ENSP00000410926	0	0	0	0	0	0	0	0.403	0.403
CD4	MAPK1	9606.ENSP00000011653	9606.ENSP00000215832	0	0	0	0	0	0	0	0.413	0.412
CD4	OTUD4	9606.ENSP00000011653	9606.ENSP00000409279	0	0	0	0	0	0	0	0.415	0.414
CD4	HRH2	9606.ENSP00000011653	9606.ENSP00000366506	0	0	0	0	0.152	0.056	0	0.329	0.416
CD4	RC3H1	9606.ENSP00000011653	9606.ENSP00000356669	0	0	0	0	0	0	0	0.418	0.418
CD4	TRAF3	9606.ENSP00000011653	9606.ENSP00000454207	0	0	0	0	0	0	0	0.421	0.42
CD4	ATP8A1	9606.ENSP00000011653	9606.ENSP00000371084	0	0	0	0	0	0	0	0.422	0.422
CD4	MSR1	9606.ENSP00000011653	9606.ENSP00000262101	0	0	0	0	0.09	0	0	0.393	0.424
CD4	RORA	9606.ENSP00000011653	9606.ENSP00000261523	0	0	0	0	0	0	0	0.427	0.427
CD4	RNASE2	9606.ENSP00000011653	9606.ENSP00000303276	0	0	0	0	0.192	0	0	0.326	0.432
CD4	F8	9606.ENSP00000011653	9606.ENSP00000353393	0	0	0	0	0	0	0	0.441	0.441
CD4	GFAP	9606.ENSP00000011653	9606.ENSP00000468500	0	0	0	0	0	0	0	0.45	0.45
CD4	CADM1	9606.ENSP00000011653	9606.ENSP00000329797	0	0	0	0	0	0	0	0.451	0.451
CD4	TCL1A	9606.ENSP00000011653	9606.ENSP00000385036	0	0	0	0	0	0	0	0.451	0.451
CD4	MAVS	9606.ENSP00000011653	9606.ENSP00000401980	0	0	0	0	0	0	0	0.454	0.454
CD4	FOXO3	9606.ENSP00000011653	9606.ENSP00000385824	0	0	0	0	0	0	0	0.455	0.455
CD4	BACH2	9606.ENSP00000011653	9606.ENSP00000257749	0	0	0	0	0	0	0	0.458	0.457
CD4	RASGRP1	9606.ENSP00000011653	9606.ENSP00000310244	0	0	0	0	0.062	0	0	0.451	0.463
CD4	SERPINA1	9606.ENSP00000011653	9606.ENSP00000416066	0	0	0	0	0.098	0	0	0.429	0.463
CD4	MCL1	9606.ENSP00000011653	9606.ENSP00000358022	0	0	0	0	0.052	0	0	0.458	0.464
CD4	PTPRN	9606.ENSP00000011653	9606.ENSP00000295718	0	0	0	0	0.062	0	0	0.467	0.478
CD4	TNFRSF11B	9606.ENSP00000011653	9606.ENSP00000297350	0	0	0	0	0	0	0	0.492	0.492
CD4	CREB1	9606.ENSP00000011653	9606.ENSP00000387699	0	0	0	0	0	0	0	0.502	0.502
CD4	VDR	9606.ENSP00000011653	9606.ENSP00000447173	0	0	0	0	0	0	0	0.505	0.505
CD4	SMAD2	9606.ENSP00000011653	9606.ENSP00000262160	0	0	0	0	0	0	0	0.505	0.505
CD4	SLAMF7	9606.ENSP00000011653	9606.ENSP00000357022	0	0	0	0	0.206	0	0	0.403	0.506
CD4	ESR1	9606.ENSP00000011653	9606.ENSP00000405330	0	0	0	0	0.062	0	0	0.503	0.513
CD4	CANX	9606.ENSP00000011653	9606.ENSP00000247461	0	0	0	0	0	0	0	0.521	0.521
CD4	IGF1	9606.ENSP00000011653	9606.ENSP00000302665	0	0	0	0	0.062	0	0	0.511	0.522
CD4	ZBTB16	9606.ENSP00000011653	9606.ENSP00000338157	0	0	0	0	0	0	0	0.522	0.522
CD4	ID2	9606.ENSP00000011653	9606.ENSP00000234091	0	0	0	0	0	0	0	0.522	0.522
CD4	APOBEC3F	9606.ENSP00000011653	9606.ENSP00000309749	0	0	0	0	0	0	0	0.528	0.528
CD4	CCNT1	9606.ENSP00000011653	9606.ENSP00000261900	0	0	0	0	0	0	0	0.529	0.529
CD4	NFAT5	9606.ENSP00000011653	9606.ENSP00000457593	0	0	0	0	0.055	0	0	0.536	0.543
CD4	SMAD3	9606.ENSP00000011653	9606.ENSP00000332973	0	0	0	0	0	0	0	0.559	0.559
CD4	PAX5	9606.ENSP00000011653	9606.ENSP00000350844	0	0	0	0	0.063	0	0	0.561	0.571
CD4	IGF2R	9606.ENSP00000011653	9606.ENSP00000349437	0	0	0	0	0	0	0.5	0.181	0.572
CD4	HMGB1	9606.ENSP00000011653	9606.ENSP00000345347	0	0	0	0	0	0	0	0.573	0.573
CD4	CD84	9606.ENSP00000011653	9606.ENSP00000312367	0	0	0	0	0.251	0	0	0.457	0.576
CD4	MAPK3	9606.ENSP00000011653	9606.ENSP00000263025	0	0	0	0	0	0	0	0.594	0.594
CD4	SPG21	9606.ENSP00000011653	9606.ENSP00000204566	0	0	0	0	0	0.27	0	0.474	0.599
CD4	IFNAR2	9606.ENSP00000011653	9606.ENSP00000343957	0	0	0	0	0.06	0	0	0.592	0.6
CD4	MAPK14	9606.ENSP00000011653	9606.ENSP00000229795	0	0	0	0	0	0.27	0	0.485	0.608
CD4	PCSK5	9606.ENSP00000011653	9606.ENSP00000446280	0	0	0	0	0	0	0	0.619	0.619
CD4	IL6R	9606.ENSP00000011653	9606.ENSP00000357470	0	0	0	0	0.098	0	0	0.603	0.627
CD4	BCL2L1	9606.ENSP00000011653	9606.ENSP00000302564	0	0	0	0	0.052	0	0	0.625	0.629
CD4	PRDM1	9606.ENSP00000011653	9606.ENSP00000358092	0	0	0	0	0.069	0	0	0.666	0.676
CD4	PTK2B	9606.ENSP00000011653	9606.ENSP00000380638	0	0	0	0	0.097	0.527	0	0.31	0.679
CD4	VEGFA	9606.ENSP00000011653	9606.ENSP00000478570	0	0	0	0	0	0	0	0.686	0.686
CD4	CCL22	9606.ENSP00000011653	9606.ENSP00000219235	0	0	0	0	0.062	0	0	0.682	0.689
CD4	IKZF1	9606.ENSP00000011653	9606.ENSP00000331614	0	0	0	0	0.344	0	0	0.568	0.705
CD4	TNFRSF14	9606.ENSP00000011653	9606.ENSP00000347948	0	0	0	0	0.137	0	0	0.679	0.711
CD4	ACKR2	9606.ENSP00000011653	9606.ENSP00000416996	0	0	0	0	0	0.056	0	0.712	0.716
CD4	CSF1	9606.ENSP00000011653	9606.ENSP00000327513	0	0	0	0	0	0	0	0.719	0.719
CD4	SIGLEC1	9606.ENSP00000011653	9606.ENSP00000341141	0	0	0	0	0.304	0	0	0.62	0.724
CD4	STAT6	9606.ENSP00000011653	9606.ENSP00000300134	0	0	0	0	0.074	0	0	0.727	0.737
CD4	CXCR6	9606.ENSP00000011653	9606.ENSP00000395704	0	0	0	0	0.109	0	0	0.743	0.761
CD4	STAT1	9606.ENSP00000011653	9606.ENSP00000354394	0	0	0	0	0.062	0	0	0.761	0.766
CD4	FASLG	9606.ENSP00000011653	9606.ENSP00000356694	0	0	0	0	0.072	0	0	0.76	0.768
CD4	HLA-DQA2	9606.ENSP00000011653	9606.ENSP00000364076	0	0	0	0	0.099	0.213	0.6	0.393	0.804
CD4	CD34	9606.ENSP00000011653	9606.ENSP00000310036	0	0	0	0	0	0	0	0.817	0.817
CD4	CXCL12	9606.ENSP00000011653	9606.ENSP00000379140	0	0	0	0	0.062	0.213	0	0.814	0.851
CD4	NCAM1	9606.ENSP00000011653	9606.ENSP00000480132	0	0	0	0	0	0	0	0.872	0.872
CD4	HLA-DQA1	9606.ENSP00000011653	9606.ENSP00000339398	0	0	0	0	0.099	0	0.6	0.709	0.886
CD4	GNAO1	9606.ENSP00000011653	9606.ENSP00000262494	0	0	0	0	0	0	0.9	0.058	0.901
CD4	FCGR3B	9606.ENSP00000011653	9606.ENSP00000433642	0	0	0	0	0.147	0	0	0.892	0.904
CD4	PTPRJ	9606.ENSP00000011653	9606.ENSP00000400010	0	0	0	0	0.084	0	0.9	0.21	0.921
CD4	FCGR3A	9606.ENSP00000011653	9606.ENSP00000356946	0	0	0	0	0.315	0.213	0	0.892	0.937
CD4	CD209	9606.ENSP00000011653	9606.ENSP00000315477	0	0	0	0	0.076	0	0	0.951	0.954
CD4	GRAP2	9606.ENSP00000011653	9606.ENSP00000339186	0	0	0	0	0.533	0	0.9	0.394	0.969
CD4	SCD5	9606.ENSP00000011653	9606.ENSP00000316329	0	0	0	0	0	0	0	0.974	0.974
CD4	SYK	9606.ENSP00000011653	9606.ENSP00000364907	0	0	0	0	0.205	0.282	0.9	0.613	0.975
CD4	CD28	9606.ENSP00000011653	9606.ENSP00000324890	0	0	0	0	0.169	0.213	0.9	0.948	0.996
CD4	BTRC	9606.ENSP00000011653	9606.ENSP00000359206	0	0	0	0	0	0	0.8	0.986	0.997
CD84	CD4	9606.ENSP00000312367	9606.ENSP00000011653	0	0	0	0	0.251	0	0	0.457	0.576
CD84	SPG21	9606.ENSP00000312367	9606.ENSP00000204566	0	0	0	0	0	0	0	0.458	0.458
CDH12	FAM13B	9606.ENSP00000371689	9606.ENSP00000033079	0	0	0	0	0	0	0	0.441	0.441
CDH12	CTNND1	9606.ENSP00000371689	9606.ENSP00000382004	0	0	0	0	0.062	0.163	0.6	0.171	0.704
CDK14	YWHAH	9606.ENSP00000369390	9606.ENSP00000248975	0	0	0	0	0	0.447	0	0.447	0.681
CDK14	CCNT1	9606.ENSP00000369390	9606.ENSP00000261900	0	0	0	0	0.063	0.191	0.9	0.203	0.931
CDK14	SMG6	9606.ENSP00000369390	9606.ENSP00000263073	0	0	0	0	0	0	0	0.552	0.552
CDK14	CCNYL1	9606.ENSP00000369390	9606.ENSP00000342344	0	0	0	0	0.062	0.246	0	0.615	0.704
CDK14	CEP350	9606.ENSP00000369390	9606.ENSP00000356579	0	0	0	0	0.064	0.062	0	0.51	0.533
CDK14	PLEKHA8	9606.ENSP00000369390	9606.ENSP00000397947	0	0	0	0	0.052	0	0	0.638	0.642
CDK5R2	SYP	9606.ENSP00000304250	9606.ENSP00000263233	0	0	0	0	0.35	0	0	0.207	0.463
CDK5R2	JPH3	9606.ENSP00000304250	9606.ENSP00000284262	0	0	0	0	0.35	0	0	0.161	0.431
CDK5R2	PTPRN	9606.ENSP00000304250	9606.ENSP00000295718	0	0	0	0	0.352	0	0	0.354	0.563
CDK5R2	MDM1	9606.ENSP00000304250	9606.ENSP00000302537	0	0	0	0	0	0	0	0.476	0.476
CDK5R2	POU2F2	9606.ENSP00000304250	9606.ENSP00000431603	0	0	0	0	0.087	0	0	0.379	0.409
CDK5R2	FAIM2	9606.ENSP00000304250	9606.ENSP00000321951	0	0	0	0	0.379	0	0	0.096	0.415
CDK5R2	CNTN2	9606.ENSP00000304250	9606.ENSP00000330633	0	0	0	0	0.358	0	0	0.141	0.425
CDK5R2	KIF5A	9606.ENSP00000304250	9606.ENSP00000408979	0	0	0	0	0.354	0	0	0.16	0.435
CDK5R2	FAM163B	9606.ENSP00000304250	9606.ENSP00000349336	0	0	0	0	0.449	0	0	0	0.449
CDK5R2	CPLX1	9606.ENSP00000304250	9606.ENSP00000305613	0	0	0	0	0.381	0	0	0.15	0.451
CDK5R2	GRM5	9606.ENSP00000304250	9606.ENSP00000306138	0	0	0	0	0.357	0	0	0.187	0.455
CDON	MAPK14	9606.ENSP00000376458	9606.ENSP00000229795	0	0	0	0	0	0	0.6	0.247	0.685
CDON	SPAG9	9606.ENSP00000376458	9606.ENSP00000262013	0	0	0	0	0	0	0.6	0.26	0.691
CDON	DHH	9606.ENSP00000376458	9606.ENSP00000266991	0	0	0	0	0	0.964	0.6	0.534	0.992
CDON	MEF2D	9606.ENSP00000376458	9606.ENSP00000271555	0	0	0	0	0	0	0.65	0.137	0.685
CDON	MEF2C	9606.ENSP00000376458	9606.ENSP00000340874	0	0	0	0	0	0	0.65	0.112	0.675
CDON	SUFU	9606.ENSP00000376458	9606.ENSP00000358918	0	0	0	0	0.062	0	0	0.452	0.464
CDON	FZD4	9606.ENSP00000376458	9606.ENSP00000434034	0	0	0	0	0	0	0	0.482	0.482
CDON	COL19A1	9606.ENSP00000376458	9606.ENSP00000480474	0	0	0	0	0	0	0	0.673	0.673
CDYL2	AMMECR1	9606.ENSP00000476295	9606.ENSP00000262844	0.049	0	0	0	0.062	0	0	0.438	0.455
CDYL2	ACOX1	9606.ENSP00000476295	9606.ENSP00000293217	0.049	0	0	0	0.149	0.213	0	0.257	0.463
CDYL2	ZNF507	9606.ENSP00000476295	9606.ENSP00000312277	0	0	0	0	0.062	0.151	0	0.33	0.42
CDYL2	GLYR1	9606.ENSP00000476295	9606.ENSP00000322716	0.07	0	0	0	0.145	0.212	0	0.216	0.443
CDYL2	AGO1	9606.ENSP00000476295	9606.ENSP00000362300	0	0	0	0	0	0.319	0	0.176	0.414
CDYL2	MIER3	9606.ENSP00000476295	9606.ENSP00000370596	0	0	0	0	0.062	0.058	0	0.415	0.438
CDYL2	RPP30	9606.ENSP00000476295	9606.ENSP00000389182	0	0	0	0	0.049	0	0	0.476	0.48
CEACAM6	SCNN1A	9606.ENSP00000199764	9606.ENSP00000353292	0	0	0	0	0.098	0	0	0.374	0.411
CELF1	SLC6A11	9606.ENSP00000435926	9606.ENSP00000254488	0	0	0	0	0	0	0	0.649	0.649
CELF1	IGF2BP3	9606.ENSP00000435926	9606.ENSP00000258729	0	0	0	0	0.062	0.129	0	0.445	0.507
CELF1	NOVA2	9606.ENSP00000435926	9606.ENSP00000263257	0	0	0	0	0.053	0.234	0	0.342	0.481
CELF1	CPEB4	9606.ENSP00000435926	9606.ENSP00000265085	0	0	0	0	0.062	0.254	0	0.236	0.419
CELF1	GRIA4	9606.ENSP00000435926	9606.ENSP00000282499	0	0	0	0	0.062	0.398	0	0	0.411
CELF1	SLC39A9	9606.ENSP00000435926	9606.ENSP00000336887	0	0	0	0	0	0	0	0.442	0.442
CELF1	PUM2	9606.ENSP00000435926	9606.ENSP00000338173	0	0	0	0	0.066	0.129	0	0.425	0.491
CELF1	MEF2C	9606.ENSP00000435926	9606.ENSP00000340874	0	0	0	0	0.062	0	0	0.525	0.535
CELF1	WAC	9606.ENSP00000435926	9606.ENSP00000346986	0	0	0	0	0.062	0	0	0.494	0.505
CELF1	QKI	9606.ENSP00000435926	9606.ENSP00000355094	0	0	0	0	0	0.301	0	0.337	0.517
CELF1	RC3H1	9606.ENSP00000435926	9606.ENSP00000356669	0	0	0	0	0.062	0.449	0	0.203	0.552
CELF1	MBNL3	9606.ENSP00000435926	9606.ENSP00000359890	0	0	0	0	0	0.122	0	0.724	0.748
CELF1	HNRNPR	9606.ENSP00000435926	9606.ENSP00000363745	0	0	0	0.558	0.304	0.13	0	0.206	0.416
CELF1	SF1	9606.ENSP00000435926	9606.ENSP00000366604	0	0	0	0	0.076	0.342	0	0.28	0.524
CELF1	PTK2B	9606.ENSP00000435926	9606.ENSP00000380638	0	0	0	0	0.062	0	0	0.561	0.57
CELF1	ELAVL1	9606.ENSP00000435926	9606.ENSP00000385269	0	0	0	0.649	0.317	0.429	0	0.856	0.715
CELF1	SRSF10	9606.ENSP00000435926	9606.ENSP00000420195	0	0	0	0	0.112	0.079	0	0.392	0.459
CELF1	SLC24A4	9606.ENSP00000435926	9606.ENSP00000431840	0	0	0	0	0	0	0	0.66	0.66
CELF1	DDX6	9606.ENSP00000435926	9606.ENSP00000478754	0	0	0	0	0.075	0.25	0	0.557	0.666
CELF2	SULF1	9606.ENSP00000443926	9606.ENSP00000260128	0	0	0	0	0	0	0	0.579	0.579
CELF2	NOVA2	9606.ENSP00000443926	9606.ENSP00000263257	0	0	0	0	0.062	0	0	0.435	0.447
CELF2	IGF2BP1	9606.ENSP00000443926	9606.ENSP00000290341	0	0	0	0	0.043	0.379	0	0.114	0.427
CELF2	QKI	9606.ENSP00000443926	9606.ENSP00000355094	0	0	0	0	0.069	0.213	0	0.311	0.451
CELF2	MBNL3	9606.ENSP00000443926	9606.ENSP00000359890	0	0	0	0	0	0.122	0	0.587	0.622
CELF2	SF1	9606.ENSP00000443926	9606.ENSP00000366604	0	0	0	0	0.045	0.15	0	0.33	0.409
CELF2	A1CF	9606.ENSP00000443926	9606.ENSP00000378868	0	0	0	0	0	0.27	0	0.404	0.546
CELF2	PKIA	9606.ENSP00000443926	9606.ENSP00000379696	0	0	0	0	0.065	0	0	0.642	0.651
CELF2	ELAVL1	9606.ENSP00000443926	9606.ENSP00000385269	0	0	0	0.634	0.107	0.435	0	0.87	0.641
CELF2	SRSF10	9606.ENSP00000443926	9606.ENSP00000420195	0	0	0	0	0.071	0.079	0	0.356	0.401
CELF2	DDX6	9606.ENSP00000443926	9606.ENSP00000478754	0	0	0	0	0.047	0.176	0	0.385	0.475
CELF5	NOVA2	9606.ENSP00000292672	9606.ENSP00000263257	0	0	0	0	0.17	0	0	0.445	0.52
CELF5	KIAA1210	9606.ENSP00000292672	9606.ENSP00000384670	0	0	0	0	0	0	0	0.425	0.424
CELF5	AMACR	9606.ENSP00000292672	9606.ENSP00000371517	0	0	0	0	0	0	0	0.442	0.442
CELF5	PUM2	9606.ENSP00000292672	9606.ENSP00000338173	0	0	0	0	0.063	0.437	0	0.101	0.484
CENPC	KAT7	9606.ENSP00000273853	9606.ENSP00000259021	0	0	0	0	0.067	0.177	0	0.407	0.505
CENPC	RNF4	9606.ENSP00000273853	9606.ENSP00000426503	0	0	0	0	0	0.27	0	0.22	0.406
CENPC	PPP2R5E	9606.ENSP00000273853	9606.ENSP00000337641	0	0	0	0	0.063	0	0	0.435	0.449
CENPC	RAD21	9606.ENSP00000273853	9606.ENSP00000297338	0	0	0	0	0.069	0.244	0	0.29	0.457
CENPC	UBA6	9606.ENSP00000273853	9606.ENSP00000313454	0	0	0	0	0.129	0	0	0.423	0.477
CENPC	NSL1	9606.ENSP00000273853	9606.ENSP00000355944	0	0	0	0	0.062	0.806	0	0.064	0.814
CENPC	CENPP	9606.ENSP00000273853	9606.ENSP00000364737	0	0	0	0	0.082	0.182	0.8	0.708	0.95
CENPC	DNMT3B	9606.ENSP00000273853	9606.ENSP00000328547	0	0	0	0	0	0	0	0.975	0.975
CENPC	MIS12	9606.ENSP00000273853	9606.ENSP00000484532	0	0	0	0	0.062	0.973	0	0.864	0.996
CENPP	CENPC	9606.ENSP00000364737	9606.ENSP00000273853	0	0	0	0	0.082	0.182	0.8	0.708	0.95
CENPP	CKAP2L	9606.ENSP00000364737	9606.ENSP00000305204	0	0	0	0	0.236	0	0	0.525	0.622
CENPP	C17orf67	9606.ENSP00000364737	9606.ENSP00000380959	0	0	0	0	0	0	0	0.48	0.48
CEP350	MAPRE2	9606.ENSP00000356579	9606.ENSP00000300249	0	0	0	0	0.062	0.391	0	0.19	0.497
CEP350	BRWD1	9606.ENSP00000356579	9606.ENSP00000330753	0	0	0	0	0.647	0	0	0	0.647
CEP350	CASKIN1	9606.ENSP00000356579	9606.ENSP00000345436	0	0	0	0	0.094	0.056	0	0.713	0.733
CEP350	PAFAH1B1	9606.ENSP00000356579	9606.ENSP00000380378	0	0	0	0	0	0.342	0	0.147	0.414
CEP350	NEDD1	9606.ENSP00000356579	9606.ENSP00000451211	0	0	0	0	0.055	0	0	0.497	0.504
CEP350	RC3H1	9606.ENSP00000356579	9606.ENSP00000356669	0	0	0	0	0.516	0	0	0	0.516
CEP350	CDK14	9606.ENSP00000356579	9606.ENSP00000369390	0	0	0	0	0.064	0.062	0	0.51	0.533
CEP350	UBN2	9606.ENSP00000356579	9606.ENSP00000418648	0	0	0	0	0.539	0	0	0	0.539
CEP350	MAPRE1	9606.ENSP00000356579	9606.ENSP00000364721	0	0	0	0	0.062	0.446	0	0.304	0.607
CEP63	SPICE1	9606.ENSP00000336524	9606.ENSP00000295872	0	0	0	0	0	0.114	0	0.369	0.417
CEP63	ANAPC13	9606.ENSP00000336524	9606.ENSP00000421842	0	0	0	0	0	0.203	0	0.478	0.566
CEP63	NEDD1	9606.ENSP00000336524	9606.ENSP00000451211	0	0	0	0	0.062	0	0	0.559	0.569
CEP63	TBC1D15	9606.ENSP00000336524	9606.ENSP00000448182	0	0	0	0	0	0.658	0	0.163	0.701
CERS3	CASP14	9606.ENSP00000284382	9606.ENSP00000393417	0	0	0	0	0	0	0	0.409	0.409
CERS3	ELOVL3	9606.ENSP00000284382	9606.ENSP00000359022	0	0	0	0	0.066	0.102	0	0.447	0.496
CERS3	ELOVL4	9606.ENSP00000284382	9606.ENSP00000358831	0	0	0	0	0.066	0.102	0	0.686	0.713
CERS3	ALOXE3	9606.ENSP00000284382	9606.ENSP00000314879	0	0	0	0	0	0	0	0.732	0.732
CFL2	CORO2B	9606.ENSP00000298159	9606.ENSP00000454783	0	0	0	0	0.115	0.213	0	0.219	0.408
CFL2	MYO1C	9606.ENSP00000298159	9606.ENSP00000352834	0	0	0	0	0.136	0.311	0	0.11	0.424
CFL2	PLS3	9606.ENSP00000298159	9606.ENSP00000348163	0	0	0	0	0.098	0.162	0	0.314	0.436
CFL2	TAGLN2	9606.ENSP00000298159	9606.ENSP00000357076	0	0	0	0	0.062	0.249	0	0.286	0.453
CFL2	TPM3	9606.ENSP00000298159	9606.ENSP00000357516	0	0	0	0	0.065	0.071	0	0.79	0.801
CFL2	WDR1	9606.ENSP00000298159	9606.ENSP00000427687	0	0	0	0	0.096	0.52	0	0.612	0.817
CFL2	ACTA1	9606.ENSP00000298159	9606.ENSP00000355645	0	0	0	0	0.065	0.844	0	0.645	0.944
CFL2	LIMK1	9606.ENSP00000298159	9606.ENSP00000336740	0	0	0	0	0.062	0.244	0.9	0.594	0.967
CHD3	CBX5	9606.ENSP00000369716	9606.ENSP00000209875	0	0	0	0	0.062	0.378	0	0.386	0.61
CHD3	HDAC5	9606.ENSP00000369716	9606.ENSP00000225983	0	0	0	0	0.109	0.163	0.65	0.196	0.762
CHD3	RCOR1	9606.ENSP00000369716	9606.ENSP00000262241	0	0	0	0	0.07	0.177	0.6	0.42	0.798
CHD3	FANCM	9606.ENSP00000369716	9606.ENSP00000267430	0	0	0	0	0.063	0.365	0	0.144	0.446
CHD3	UBTF	9606.ENSP00000369716	9606.ENSP00000302640	0	0	0	0	0.112	0.362	0.9	0.058	0.939
CHD3	ZNF507	9606.ENSP00000369716	9606.ENSP00000312277	0	0	0	0	0.062	0.105	0	0.392	0.445
CHD3	SNAPC5	9606.ENSP00000369716	9606.ENSP00000319597	0	0	0	0	0	0	0	0.535	0.535
CHD3	RNF168	9606.ENSP00000369716	9606.ENSP00000320898	0	0	0	0	0.064	0	0	0.396	0.41
CHD3	ZBTB7A	9606.ENSP00000369716	9606.ENSP00000323670	0	0	0	0	0.062	0.52	0	0	0.53
CHD3	IKZF1	9606.ENSP00000369716	9606.ENSP00000331614	0	0	0	0	0	0.705	0	0.276	0.777
CHD3	BCL11A	9606.ENSP00000369716	9606.ENSP00000338774	0	0	0	0	0	0.318	0	0.167	0.408
CHD3	BRPF3	9606.ENSP00000369716	9606.ENSP00000350267	0	0	0	0	0.065	0.067	0.9	0.206	0.921
CHD3	GATAD2A	9606.ENSP00000369716	9606.ENSP00000353463	0	0	0	0	0.13	0.927	0.9	0.818	0.998
CHD3	KDM5B	9606.ENSP00000369716	9606.ENSP00000356234	0	0	0	0.539	0.08	0.357	0	0.202	0.431
CHD3	RNF2	9606.ENSP00000369716	9606.ENSP00000356480	0	0	0	0	0.082	0.103	0.65	0.235	0.75
CHD3	GATAD2B	9606.ENSP00000369716	9606.ENSP00000357644	0	0	0	0	0.075	0.884	0.9	0.724	0.996
CHD3	MEAF6	9606.ENSP00000369716	9606.ENSP00000362166	0	0	0	0	0	0.138	0.9	0.139	0.919
CHD3	KDM2A	9606.ENSP00000369716	9606.ENSP00000432786	0	0	0	0	0.095	0.225	0	0.226	0.41
CHD3	AIPL1	9606.ENSP00000369716	9606.ENSP00000370521	0	0	0	0	0	0	0	0.419	0.419
CHD3	ASH1L	9606.ENSP00000369716	9606.ENSP00000376204	0	0	0	0	0.096	0.153	0	0.336	0.447
CHD3	RNF20	9606.ENSP00000369716	9606.ENSP00000373772	0	0	0	0	0.15	0.154	0	0.384	0.518
CHD3	KMT2A	9606.ENSP00000369716	9606.ENSP00000436786	0	0	0	0	0.092	0.355	0	0.296	0.552
CHD3	SIN3A	9606.ENSP00000369716	9606.ENSP00000378402	0	0	0	0	0.106	0.368	0	0.403	0.634
CHD3	CBX6	9606.ENSP00000369716	9606.ENSP00000384490	0	0	0	0	0.063	0.113	0.65	0.123	0.711
CHD3	SMARCD1	9606.ENSP00000369716	9606.ENSP00000378414	0	0	0	0	0.11	0.415	0	0.508	0.722
CHD3	KAT6A	9606.ENSP00000369716	9606.ENSP00000380136	0	0	0	0.538	0.062	0.162	0.9	0.227	0.922
CHIC1	LSMEM1	9606.ENSP00000362601	9606.ENSP00000323304	0	0	0	0	0	0	0	0.49	0.49
CHIC1	ISLR2	9606.ENSP00000362601	9606.ENSP00000355402	0	0	0	0	0	0	0	0.425	0.425
CHP1	UBTF	9606.ENSP00000335632	9606.ENSP00000302640	0	0	0	0	0.083	0.065	0	0.481	0.516
CHP1	SLC9A6	9606.ENSP00000335632	9606.ENSP00000359729	0	0	0	0	0.064	0.062	0	0.396	0.423
CHP1	SIAH1	9606.ENSP00000335632	9606.ENSP00000349156	0	0	0	0	0.063	0	0	0.415	0.428
CHP1	RIBC1	9606.ENSP00000335632	9606.ENSP00000364476	0	0	0	0	0.063	0.171	0	0.329	0.433
CHP1	PLS3	9606.ENSP00000335632	9606.ENSP00000348163	0	0	0	0	0	0.139	0	0.538	0.585
CHRDL1	JPH3	9606.ENSP00000361112	9606.ENSP00000284262	0	0	0	0	0	0	0	0.418	0.418
CHRDL1	FSTL1	9606.ENSP00000361112	9606.ENSP00000295633	0	0	0	0	0.087	0	0	0.477	0.502
CHRDL1	DCX	9606.ENSP00000361112	9606.ENSP00000337697	0	0	0	0	0.102	0	0	0.408	0.446
CHRDL1	JPH4	9606.ENSP00000361112	9606.ENSP00000380307	0	0	0	0	0.076	0	0	0.427	0.448
CHRDL1	MFAP4	9606.ENSP00000361112	9606.ENSP00000378957	0	0	0	0	0.083	0	0	0.498	0.52
CHRDL1	GREM1	9606.ENSP00000361112	9606.ENSP00000478319	0	0	0	0	0	0	0	0.574	0.574
CHRDL1	RGMA	9606.ENSP00000361112	9606.ENSP00000452126	0	0	0	0	0.069	0	0.9	0.19	0.918
CHRDL1	BMPR2	9606.ENSP00000361112	9606.ENSP00000363708	0	0	0	0	0	0	0.9	0.264	0.923
CHRNE	CLCN6	9606.ENSP00000293780	9606.ENSP00000234488	0	0	0	0	0	0	0	0.48	0.48
CHRNE	MARCKSL1	9606.ENSP00000293780	9606.ENSP00000362638	0	0	0	0	0	0	0	0.4	0.4
CHRNE	GMPPB	9606.ENSP00000293780	9606.ENSP00000309092	0	0	0	0	0.062	0	0	0.457	0.469
CHRNE	TNNI1	9606.ENSP00000293780	9606.ENSP00000354488	0	0	0	0	0.064	0.059	0	0.453	0.476
CHRNE	SLC36A4	9606.ENSP00000293780	9606.ENSP00000317382	0	0	0	0	0.056	0	0	0.496	0.504
CHRNE	STXBP5	9606.ENSP00000293780	9606.ENSP00000321826	0	0	0	0	0.053	0	0.54	0.048	0.549
CHRNE	MINK1	9606.ENSP00000293780	9606.ENSP00000347427	0	0	0	0	0.101	0	0	0.822	0.833
CHTF8	RAD21	9606.ENSP00000408367	9606.ENSP00000297338	0	0	0	0	0	0	0	0.607	0.607
CHTF8	WDHD1	9606.ENSP00000408367	9606.ENSP00000353793	0	0	0	0	0.064	0	0	0.704	0.711
CIAO1	TMEM127	9606.ENSP00000418287	9606.ENSP00000258439	0	0	0	0	0	0	0	0.766	0.766
CIAO1	LIAS	9606.ENSP00000418287	9606.ENSP00000261434	0	0	0	0	0	0	0	0.424	0.424
CIAO1	CNNM3	9606.ENSP00000418287	9606.ENSP00000305449	0	0	0	0	0.083	0	0	0.391	0.417
CIAO1	SF1	9606.ENSP00000418287	9606.ENSP00000366604	0	0	0	0	0	0.48	0	0	0.48
CIAO1	NSD1	9606.ENSP00000418287	9606.ENSP00000395929	0	0	0	0	0.063	0	0	0.465	0.477
CIAO1	URM1	9606.ENSP00000418287	9606.ENSP00000412922	0	0	0	0	0	0	0	0.428	0.428
CIAO1	POLR1B	9606.ENSP00000418287	9606.ENSP00000444136	0	0.449	0	0	0.063	0	0	0.188	0.544
CITED4	LYSMD3	9606.ENSP00000361721	9606.ENSP00000314518	0	0	0	0	0	0	0	0.429	0.429
CITED4	ZNF793	9606.ENSP00000361721	9606.ENSP00000396402	0	0	0	0	0	0.056	0	0.46	0.468
CKAP2L	PRR11	9606.ENSP00000305204	9606.ENSP00000262293	0	0	0	0	0.381	0	0	0.525	0.694
CKAP2L	FGD6	9606.ENSP00000305204	9606.ENSP00000344446	0	0	0	0	0	0	0	0.438	0.438
CKAP2L	STMN1	9606.ENSP00000305204	9606.ENSP00000410452	0	0	0	0	0.115	0	0	0.415	0.46
CKAP2L	RACGAP1	9606.ENSP00000305204	9606.ENSP00000404190	0	0	0	0	0.502	0	0	0.138	0.552
CKAP2L	WDHD1	9606.ENSP00000305204	9606.ENSP00000353793	0	0	0	0	0.233	0	0	0.481	0.585
CKAP2L	CENPP	9606.ENSP00000305204	9606.ENSP00000364737	0	0	0	0	0.236	0	0	0.525	0.622
CLASP2	TNS1	9606.ENSP00000417518	9606.ENSP00000171887	0	0	0	0	0	0	0	0.428	0.428
CLASP2	CAMSAP2	9606.ENSP00000417518	9606.ENSP00000236925	0	0	0	0	0.152	0	0	0.457	0.52
CLASP2	SOGA1	9606.ENSP00000417518	9606.ENSP00000237536	0	0	0	0	0.069	0	0	0.421	0.438
CLASP2	KIF3C	9606.ENSP00000417518	9606.ENSP00000264712	0	0	0	0	0.09	0.076	0	0.575	0.612
CLASP2	MAPRE2	9606.ENSP00000417518	9606.ENSP00000300249	0	0	0	0	0.062	0.213	0	0.511	0.607
CLASP2	RC3H1	9606.ENSP00000417518	9606.ENSP00000356669	0	0	0	0	0.062	0.486	0	0	0.497
CLASP2	MAPRE1	9606.ENSP00000417518	9606.ENSP00000364721	0	0	0	0	0.088	0.879	0	0.659	0.959
CLASP2	DYNLT3	9606.ENSP00000417518	9606.ENSP00000367841	0	0	0	0	0	0.386	0	0.07	0.405
CLASP2	PAFAH1B1	9606.ENSP00000417518	9606.ENSP00000380378	0	0	0	0	0.082	0.368	0	0.486	0.676
CLASP2	CTNND1	9606.ENSP00000417518	9606.ENSP00000382004	0	0	0	0	0	0	0	0.84	0.84
CLASP2	MARK2	9606.ENSP00000417518	9606.ENSP00000385751	0	0	0	0	0.133	0.34	0	0.493	0.684
CLASP2	STMN1	9606.ENSP00000417518	9606.ENSP00000410452	0	0	0	0	0.061	0	0	0.446	0.458
CLASP2	ABL2	9606.ENSP00000417518	9606.ENSP00000427562	0	0	0	0	0.083	0.139	0.6	0.138	0.691
CLCN5	CLDN16	9606.ENSP00000365256	9606.ENSP00000264734	0	0	0	0	0	0	0	0.47	0.47
CLCN5	GIMAP1	9606.ENSP00000365256	9606.ENSP00000302833	0	0	0	0	0	0	0	0.403	0.403
CLCN5	TFE3	9606.ENSP00000365256	9606.ENSP00000314129	0	0	0	0	0	0	0	0.485	0.485
CLCN5	SLC34A1	9606.ENSP00000365256	9606.ENSP00000321424	0.051	0	0	0	0	0	0	0.522	0.527
CLCN5	MAPRE1	9606.ENSP00000365256	9606.ENSP00000364721	0	0	0	0	0.062	0	0	0.388	0.402
CLCN5	KIF3B	9606.ENSP00000365256	9606.ENSP00000364864	0	0	0	0	0.062	0.345	0	0.833	0.889
CLCN5	NEDD4L	9606.ENSP00000365256	9606.ENSP00000383199	0	0	0	0	0.063	0	0	0.534	0.545
CLCN6	MAPK1	9606.ENSP00000234488	9606.ENSP00000215832	0	0	0	0	0	0	0.6	0	0.6
CLCN6	TEX2	9606.ENSP00000234488	9606.ENSP00000258991	0	0	0	0	0.062	0	0	0.388	0.402
CLCN6	CHRNE	9606.ENSP00000234488	9606.ENSP00000293780	0	0	0	0	0	0	0	0.48	0.48
CLCN6	MTHFR	9606.ENSP00000234488	9606.ENSP00000365777	0	0	0	0	0.062	0	0	0.571	0.58
CLCN6	ZC3HAV1	9606.ENSP00000234488	9606.ENSP00000242351	0	0	0	0	0	0	0.6	0	0.6
CLCN6	ESRP1	9606.ENSP00000234488	9606.ENSP00000405738	0	0	0	0	0	0	0.6	0	0.6
CLCN6	MPRIP	9606.ENSP00000234488	9606.ENSP00000379156	0	0	0	0	0	0	0.6	0	0.6
CLCN6	RAP1A	9606.ENSP00000234488	9606.ENSP00000358723	0	0	0	0	0	0	0.6	0	0.6
CLCN6	KSR2	9606.ENSP00000234488	9606.ENSP00000389715	0	0	0	0	0	0	0.6	0	0.6
CLCN6	MAPK3	9606.ENSP00000234488	9606.ENSP00000263025	0	0	0	0	0	0	0.6	0.054	0.605
CLCN6	ATG7	9606.ENSP00000234488	9606.ENSP00000346437	0	0	0	0	0	0	0.6	0.071	0.612
CLCN6	TRAK1	9606.ENSP00000234488	9606.ENSP00000328998	0	0	0	0	0.063	0	0.6	0.134	0.647
CLCN6	BRAF	9606.ENSP00000234488	9606.ENSP00000288602	0	0	0	0	0	0	0.6	0.187	0.66
CLCN6	QKI	9606.ENSP00000234488	9606.ENSP00000355094	0	0	0	0	0.062	0	0.6	0.364	0.74
CLCN6	CAMK2D	9606.ENSP00000234488	9606.ENSP00000339740	0	0	0	0	0	0	0.9	0.041	0.9
CLCN6	ARAF	9606.ENSP00000234488	9606.ENSP00000290277	0	0	0	0	0	0	0.9	0	0.9
CLDN16	SLC34A1	9606.ENSP00000264734	9606.ENSP00000321424	0	0	0	0	0.063	0	0	0.395	0.408
CLDN16	CLCN5	9606.ENSP00000264734	9606.ENSP00000365256	0	0	0	0	0	0	0	0.47	0.47
CLDN16	ESAM	9606.ENSP00000264734	9606.ENSP00000278927	0	0	0	0	0	0	0.6	0.127	0.636
CLDN16	CLDN23	9606.ENSP00000264734	9606.ENSP00000428780	0	0	0	0	0	0	0.6	0.773	0.905
CLDN23	CLDN16	9606.ENSP00000428780	9606.ENSP00000264734	0	0	0	0	0	0	0.6	0.773	0.905
CLDN23	ESAM	9606.ENSP00000428780	9606.ENSP00000278927	0	0	0	0	0	0	0.6	0.048	0.603
CLDND1	GOLGA7	9606.ENSP00000421226	9606.ENSP00000350378	0	0	0	0	0.183	0.799	0	0	0.828
CLEC12B	RPRD2	9606.ENSP00000344563	9606.ENSP00000358064	0	0	0	0	0	0	0	0.484	0.484
CLEC2D	PDE7A	9606.ENSP00000261340	9606.ENSP00000385632	0	0	0	0	0.062	0	0	0.561	0.571
CLEC2D	ELOVL4	9606.ENSP00000261340	9606.ENSP00000358831	0	0	0	0	0	0	0	0.68	0.68
CLIC5	NPNT	9606.ENSP00000185206	9606.ENSP00000389252	0	0	0	0	0.076	0	0	0.393	0.415
CLIC5	ACTA1	9606.ENSP00000185206	9606.ENSP00000355645	0	0	0	0	0	0.385	0	0.107	0.427
CLIC5	BEST3	9606.ENSP00000185206	9606.ENSP00000332413	0	0	0	0	0	0	0.54	0.086	0.561
CLIC5	TTYH2	9606.ENSP00000185206	9606.ENSP00000269346	0	0	0	0	0	0	0.54	0.123	0.579
CLIC5	PTPRQ	9606.ENSP00000185206	9606.ENSP00000482885	0	0	0	0	0.049	0	0	0.628	0.631
CLIC5	RDX	9606.ENSP00000185206	9606.ENSP00000384136	0	0	0	0	0.066	0	0	0.622	0.632
CLMN	KIAA1467	9606.ENSP00000298912	9606.ENSP00000197268	0	0	0	0	0	0	0	0.497	0.497
CLMN	UBXN7	9606.ENSP00000298912	9606.ENSP00000296328	0	0	0	0	0.053	0	0	0.531	0.537
CLMN	A1CF	9606.ENSP00000298912	9606.ENSP00000378868	0	0	0	0	0.062	0.144	0	0.385	0.463
CLMN	STRBP	9606.ENSP00000298912	9606.ENSP00000415968	0	0	0	0	0	0.063	0	0.479	0.491
CLMN	SLC4A8	9606.ENSP00000298912	9606.ENSP00000405812	0	0	0	0	0	0	0	0.535	0.535
CLMN	SYNE3	9606.ENSP00000298912	9606.ENSP00000334308	0	0	0	0	0	0	0.54	0	0.54
CLOCK	SIRT2	9606.ENSP00000308741	9606.ENSP00000249396	0	0	0	0	0	0.078	0	0.47	0.491
CLOCK	PER2	9606.ENSP00000308741	9606.ENSP00000254657	0	0	0	0.542	0.062	0.963	0.9	0.947	0.997
CLOCK	RORA	9606.ENSP00000308741	9606.ENSP00000261523	0	0	0	0	0.062	0.101	0.9	0.69	0.97
CLOCK	RCOR1	9606.ENSP00000308741	9606.ENSP00000262241	0	0	0	0	0.062	0.258	0	0.314	0.482
CLOCK	PPARGC1A	9606.ENSP00000308741	9606.ENSP00000264867	0	0	0	0	0	0	0.65	0.513	0.822
CLOCK	ARNTL2	9606.ENSP00000308741	9606.ENSP00000266503	0	0	0	0.624	0	0.878	0.8	0.987	0.984
CLOCK	PRKCA	9606.ENSP00000308741	9606.ENSP00000408695	0	0	0	0	0	0.182	0	0.297	0.4
CLOCK	BBX	9606.ENSP00000308741	9606.ENSP00000319974	0	0	0	0	0.065	0	0	0.422	0.436
CLOCK	KMT2A	9606.ENSP00000308741	9606.ENSP00000436786	0	0	0	0	0.062	0.285	0	0.244	0.449
CLOCK	ESR1	9606.ENSP00000308741	9606.ENSP00000405330	0	0	0	0	0	0.213	0	0.329	0.45
CLOCK	PPP2R5E	9606.ENSP00000308741	9606.ENSP00000337641	0	0	0	0	0.063	0.447	0	0	0.459
CLOCK	CREB1	9606.ENSP00000308741	9606.ENSP00000387699	0	0	0	0	0.065	0	0	0.506	0.518
CLOCK	SIRT6	9606.ENSP00000308741	9606.ENSP00000337332	0	0	0	0	0	0.078	0	0.534	0.552
CLOCK	OPN4	9606.ENSP00000308741	9606.ENSP00000361141	0	0	0	0	0	0	0	0.615	0.615
CLOCK	BTRC	9606.ENSP00000308741	9606.ENSP00000359206	0	0	0	0	0	0	0.65	0.276	0.735
CLOCK	CSNK1D	9606.ENSP00000308741	9606.ENSP00000324464	0	0	0	0	0	0.529	0.6	0.852	0.969
CLOCK	PER1	9606.ENSP00000308741	9606.ENSP00000314420	0	0	0	0.543	0.062	0.788	0.9	0.831	0.986
CLSTN2	GUCY1A2	9606.ENSP00000402460	9606.ENSP00000282249	0	0	0	0	0.139	0	0	0.374	0.438
CLSTN2	UBXN7	9606.ENSP00000402460	9606.ENSP00000296328	0	0	0	0	0	0	0	0.488	0.488
CLSTN2	RGL1	9606.ENSP00000402460	9606.ENSP00000303192	0	0	0	0	0.062	0	0	0.476	0.487
CLSTN2	UNC13A	9606.ENSP00000402460	9606.ENSP00000429562	0	0	0	0	0.398	0	0	0.101	0.436
CLSTN2	LPP	9606.ENSP00000402460	9606.ENSP00000482472	0	0	0	0	0.467	0	0	0.068	0.482
CMIP	MYRF	9606.ENSP00000446100	9606.ENSP00000278836	0	0	0	0	0	0	0	0.43	0.43
CMIP	ERC2	9606.ENSP00000446100	9606.ENSP00000288221	0	0	0	0	0.062	0	0	0.475	0.487
CMPK2	NME4	9606.ENSP00000256722	9606.ENSP00000219479	0	0	0	0	0.062	0	0.9	0.619	0.961
CMPK2	DPYD	9606.ENSP00000256722	9606.ENSP00000359211	0	0	0	0	0.099	0	0	0.401	0.437
[truncated: 11,783 more rows]
