# Supplementary material for: Comprehensive analysis of M2 macrophage-derived exosomes facilitating osteogenic differentiation of human periodontal ligament stem cells
Source: BMC Oral Health. 2022 Dec 27;22:647. doi: 10.1186/s12903-022-02682-5 (PMC9795719; doi:10.1186/s12903-022-02682-5)
Supplement: Supplementary file 8 — Additional file 8. Details of the PPI network for down-regulated DE-miRNA targets. [file 12903_2022_2682_MOESM8_ESM.csv]

#node1	node2	node1_string_id	node2_string_id	neighborhood_on_chromosome	gene_fusion	phylogenetic_cooccurrence	homology	coexpression	experimentally_determined_interaction	database_annotated	automated_textmining	combined_score
AAK1	REPS2	9606.ENSP00000386456	9606.ENSP00000349824	0	0	0	0	0.077	0.262	0	0.198	0.406
AAK1	FZD4	9606.ENSP00000386456	9606.ENSP00000434034	0	0	0	0	0.063	0	0.6	0.214	0.68
AFF2	MECP2	9606.ENSP00000359489	9606.ENSP00000395535	0	0	0	0	0	0	0	0.451	0.451
AMACR	CELF5	9606.ENSP00000371517	9606.ENSP00000292672	0	0	0	0	0	0	0	0.442	0.442
AMACR	ERG	9606.ENSP00000371517	9606.ENSP00000414150	0	0	0	0	0	0	0	0.488	0.488
AMMECR1	ZFX	9606.ENSP00000262844	9606.ENSP00000368475	0	0	0	0	0.317	0	0	0.167	0.406
AMMECR1	BRWD3	9606.ENSP00000262844	9606.ENSP00000362372	0	0	0	0	0.551	0	0	0	0.551
AP1G1	VAMP4	9606.ENSP00000377148	9606.ENSP00000236192	0	0	0	0	0.062	0.062	0	0.484	0.506
AP1G1	REPS2	9606.ENSP00000377148	9606.ENSP00000349824	0	0	0	0	0	0.168	0.54	0.061	0.609
AP1G1	PPP6R2	9606.ENSP00000377148	9606.ENSP00000478417	0	0	0	0	0.068	0.478	0	0	0.493
ARHGEF12	GNB4	9606.ENSP00000380942	9606.ENSP00000232564	0	0	0	0	0.049	0	0.65	0.138	0.688
ARHGEF12	PTK2B	9606.ENSP00000380942	9606.ENSP00000380638	0	0	0	0	0.062	0	0.8	0.367	0.871
ARHGEF12	MAML2	9606.ENSP00000380942	9606.ENSP00000434552	0	0	0	0	0	0	0	0.41	0.41
ASAH2B	B4GALT6	9606.ENSP00000363118	9606.ENSP00000306459	0	0	0	0	0	0	0	0.409	0.408
ATP6V1A	NAA50	9606.ENSP00000273398	9606.ENSP00000240922	0	0	0	0	0.062	0	0	0.521	0.532
ATP6V1A	URM1	9606.ENSP00000273398	9606.ENSP00000412922	0	0	0	0	0	0.615	0	0	0.615
ATXN1	ESRP1	9606.ENSP00000244769	9606.ENSP00000405738	0	0	0	0	0	0.462	0	0	0.461
ATXN1	RORA	9606.ENSP00000244769	9606.ENSP00000261523	0	0	0	0	0.062	0.182	0	0.57	0.641
B4GALT6	ASAH2B	9606.ENSP00000306459	9606.ENSP00000363118	0	0	0	0	0	0	0	0.409	0.408
BACH2	PRKAG2	9606.ENSP00000257749	9606.ENSP00000287878	0	0	0	0	0	0	0	0.435	0.435
BACH2	MAML2	9606.ENSP00000257749	9606.ENSP00000434552	0	0	0	0	0	0	0	0.562	0.562
BACH2	PAX5	9606.ENSP00000257749	9606.ENSP00000350844	0	0	0	0	0.069	0.077	0	0.671	0.693
BACH2	PRDM1	9606.ENSP00000257749	9606.ENSP00000358092	0	0	0	0	0	0.121	0	0.701	0.726
BBX	ZIC1	9606.ENSP00000319974	9606.ENSP00000282928	0	0	0	0	0	0.068	0	0.43	0.446
BBX	UBN2	9606.ENSP00000319974	9606.ENSP00000418648	0	0	0	0	0.489	0	0	0	0.489
BBX	SIN3A	9606.ENSP00000319974	9606.ENSP00000378402	0	0	0	0	0.062	0	0	0.535	0.545
BBX	ZMYM2	9606.ENSP00000319974	9606.ENSP00000479904	0	0	0	0	0.065	0	0	0.675	0.683
BLCAP	TSHZ2	9606.ENSP00000397172	9606.ENSP00000360552	0	0	0	0	0	0	0	0.495	0.495
BRWD3	AMMECR1	9606.ENSP00000362372	9606.ENSP00000262844	0	0	0	0	0.551	0	0	0	0.551
BRWD3	CCM2	9606.ENSP00000362372	9606.ENSP00000370503	0	0	0	0	0	0	0	0.414	0.414
BTG2	DNAJB5	9606.ENSP00000290551	9606.ENSP00000404079	0	0	0	0	0.062	0	0	0.44	0.452
CAB39	ZFAND3	9606.ENSP00000258418	9606.ENSP00000287218	0	0	0	0	0.065	0	0	0.482	0.495
CAB39	WNK3	9606.ENSP00000258418	9606.ENSP00000346667	0	0	0	0	0.062	0	0	0.509	0.52
CAB39	PRKAG2	9606.ENSP00000258418	9606.ENSP00000287878	0	0	0	0	0	0	0.9	0.384	0.935
CACNA1E	RASGRF2	9606.ENSP00000356545	9606.ENSP00000265080	0	0	0	0	0.085	0	0.6	0.048	0.621
CACNA1E	GRM5	9606.ENSP00000356545	9606.ENSP00000306138	0	0	0	0	0.301	0	0	0.217	0.43
CACNA1E	CACNA2D2	9606.ENSP00000356545	9606.ENSP00000418081	0	0	0	0	0.11	0.346	0.8	0.459	0.928
CACNA2D2	GNB4	9606.ENSP00000418081	9606.ENSP00000232564	0	0	0	0	0.053	0	0.9	0	0.901
CACNA2D2	RASGRF2	9606.ENSP00000418081	9606.ENSP00000265080	0	0	0	0	0.085	0	0.6	0.167	0.668
CACNA2D2	PPP2R5E	9606.ENSP00000418081	9606.ENSP00000337641	0	0	0	0	0	0	0.6	0	0.6
CACNA2D2	CACNA1E	9606.ENSP00000418081	9606.ENSP00000356545	0	0	0	0	0.11	0.346	0.8	0.459	0.928
CACNA2D2	SESN3	9606.ENSP00000418081	9606.ENSP00000441927	0	0	0	0	0	0	0	0.855	0.855
CADM1	SPAG9	9606.ENSP00000329797	9606.ENSP00000262013	0	0	0	0	0	0	0	0.437	0.437
CADM1	HSPA12A	9606.ENSP00000329797	9606.ENSP00000358211	0	0	0	0	0.096	0.394	0	0	0.428
CAMK4	PPP3R1	9606.ENSP00000282356	9606.ENSP00000234310	0	0	0	0	0.063	0.168	0	0.323	0.426
CAMK4	PPP6R2	9606.ENSP00000282356	9606.ENSP00000478417	0	0	0	0	0	0.478	0	0	0.478
CAMK4	MECP2	9606.ENSP00000282356	9606.ENSP00000395535	0	0	0	0	0	0	0.9	0.217	0.918
CAMK4	PPM1E	9606.ENSP00000282356	9606.ENSP00000312411	0	0	0	0	0.08	0.118	0.9	0.66	0.968
CASP10	EIF4G2	9606.ENSP00000286186	9606.ENSP00000433664	0	0	0	0	0	0.057	0.9	0	0.901
CASP10	EIF4G3	9606.ENSP00000286186	9606.ENSP00000383274	0	0	0	0	0	0.057	0.9	0	0.901
CCM2	RASD1	9606.ENSP00000370503	9606.ENSP00000225688	0	0	0	0	0	0	0	0.406	0.406
CCM2	MAP3K3	9606.ENSP00000370503	9606.ENSP00000354927	0	0	0	0	0.062	0.944	0.9	0.987	0.999
CCM2	RAP1A	9606.ENSP00000370503	9606.ENSP00000358723	0	0	0	0	0	0	0	0.568	0.568
CCM2	BRWD3	9606.ENSP00000370503	9606.ENSP00000362372	0	0	0	0	0	0	0	0.414	0.414
CCNT1	MED4	9606.ENSP00000261900	9606.ENSP00000258648	0	0	0	0	0.308	0	0	0.187	0.413
CCNT1	TLK2	9606.ENSP00000261900	9606.ENSP00000316512	0	0	0	0	0.406	0	0	0	0.406
CCNT1	PPM1A	9606.ENSP00000261900	9606.ENSP00000327255	0	0	0	0	0.066	0.056	0	0.403	0.428
CCNT1	SETD7	9606.ENSP00000261900	9606.ENSP00000274031	0	0	0	0	0.083	0	0	0.437	0.462
CCNT1	KMT2A	9606.ENSP00000261900	9606.ENSP00000436786	0	0	0	0	0.132	0.486	0	0.212	0.618
CCNT1	POU2F1	9606.ENSP00000261900	9606.ENSP00000356840	0	0	0	0	0.073	0	0.6	0.06	0.621
CD28	PIK3R3	9606.ENSP00000324890	9606.ENSP00000262741	0	0	0	0	0	0.058	0.8	0.141	0.824
CD28	IL6R	9606.ENSP00000324890	9606.ENSP00000357470	0	0	0	0	0.065	0	0	0.409	0.424
CD28	PRDM1	9606.ENSP00000324890	9606.ENSP00000358092	0	0	0	0	0	0	0	0.481	0.481
CD28	NCAM1	9606.ENSP00000324890	9606.ENSP00000480132	0	0	0	0	0.062	0	0	0.7	0.706
CD28	FCGR3A	9606.ENSP00000324890	9606.ENSP00000356946	0	0	0	0	0.062	0	0.9	0.695	0.968
CD28	FCGR3B	9606.ENSP00000324890	9606.ENSP00000433642	0	0	0	0	0.085	0	0.9	0.695	0.969
CELF2	IGF2BP1	9606.ENSP00000443926	9606.ENSP00000290341	0	0	0	0	0.043	0.379	0	0.114	0.427
CELF2	MBNL3	9606.ENSP00000443926	9606.ENSP00000359890	0	0	0	0	0	0.122	0	0.587	0.622
CELF2	PKIA	9606.ENSP00000443926	9606.ENSP00000379696	0	0	0	0	0.065	0	0	0.642	0.651
CELF5	AMACR	9606.ENSP00000292672	9606.ENSP00000371517	0	0	0	0	0	0	0	0.442	0.442
CEP63	TBC1D15	9606.ENSP00000336524	9606.ENSP00000448182	0	0	0	0	0	0.658	0	0.163	0.701
CKAP2L	PRR11	9606.ENSP00000305204	9606.ENSP00000262293	0	0	0	0	0.381	0	0	0.525	0.694
CLASP2	TNS1	9606.ENSP00000417518	9606.ENSP00000171887	0	0	0	0	0	0	0	0.428	0.428
CLASP2	MAPRE1	9606.ENSP00000417518	9606.ENSP00000364721	0	0	0	0	0.088	0.879	0	0.659	0.959
CLASP2	PAFAH1B1	9606.ENSP00000417518	9606.ENSP00000380378	0	0	0	0	0.082	0.368	0	0.486	0.676
CLCN5	MAPRE1	9606.ENSP00000365256	9606.ENSP00000364721	0	0	0	0	0.062	0	0	0.388	0.402
CLCN5	KIF3B	9606.ENSP00000365256	9606.ENSP00000364864	0	0	0	0	0.062	0.345	0	0.833	0.889
CLCN5	NEDD4L	9606.ENSP00000365256	9606.ENSP00000383199	0	0	0	0	0.063	0	0	0.534	0.545
CNNM1	SACM1L	9606.ENSP00000349147	9606.ENSP00000373713	0	0	0	0	0.082	0	0	0.481	0.503
CXCR6	ID2	9606.ENSP00000395704	9606.ENSP00000234091	0	0	0	0	0	0	0	0.423	0.423
CXCR6	ZBTB16	9606.ENSP00000395704	9606.ENSP00000338157	0	0	0	0	0	0	0	0.469	0.469
CXCR6	FCGR3A	9606.ENSP00000395704	9606.ENSP00000356946	0	0	0	0	0.121	0	0	0.392	0.443
CXCR6	FCGR3B	9606.ENSP00000395704	9606.ENSP00000433642	0	0	0	0	0.063	0	0	0.393	0.406
CXCR6	NCAM1	9606.ENSP00000395704	9606.ENSP00000480132	0	0	0	0	0	0	0	0.421	0.42
DAG1	PRKCA	9606.ENSP00000442600	9606.ENSP00000408695	0	0	0	0	0	0	0.9	0.067	0.902
DBNDD2	SYS1	9606.ENSP00000361795	9606.ENSP00000243918	0	0	0	0	0.063	0	0	0.504	0.516
DCC	EPHA4	9606.ENSP00000389140	9606.ENSP00000281821	0	0	0	0	0.066	0.102	0	0.364	0.42
DCC	TRIO	9606.ENSP00000389140	9606.ENSP00000339299	0	0	0	0.539	0.062	0.405	0.9	0.463	0.951
DCC	SIAH1	9606.ENSP00000389140	9606.ENSP00000349156	0	0	0	0	0	0.278	0.6	0.06	0.704
DCC	ENAH	9606.ENSP00000389140	9606.ENSP00000355809	0	0	0	0	0.063	0.145	0	0.579	0.633
DCC	IPO7	9606.ENSP00000389140	9606.ENSP00000369042	0	0	0	0	0	0	0	0.436	0.436
DIP2B	PIP4K2B	9606.ENSP00000301180	9606.ENSP00000482548	0	0	0	0	0.065	0	0	0.429	0.443
DIP2C	LRRTM3	9606.ENSP00000280886	9606.ENSP00000355187	0	0	0	0	0.076	0	0	0.405	0.427
DIP2C	PLCXD3	9606.ENSP00000280886	9606.ENSP00000367032	0	0	0	0	0.065	0	0	0.439	0.453
DIP2C	UBN2	9606.ENSP00000280886	9606.ENSP00000418648	0	0	0	0	0.062	0	0	0.445	0.457
DLG2	SPTBN4	9606.ENSP00000365272	9606.ENSP00000263373	0	0	0	0	0.2	0.134	0	0.503	0.626
DLG2	RASGRF2	9606.ENSP00000365272	9606.ENSP00000265080	0	0	0	0	0.096	0	0.5	0.101	0.558
DLG2	NTRK2	9606.ENSP00000365272	9606.ENSP00000277120	0	0	0	0	0.193	0.07	0	0.291	0.421
DLG2	GUCY1A2	9606.ENSP00000365272	9606.ENSP00000282249	0	0	0	0	0.152	0.348	0	0	0.423
DLG2	ERC2	9606.ENSP00000365272	9606.ENSP00000288221	0	0	0	0	0.157	0	0	0.455	0.521
DLG2	GRM5	9606.ENSP00000365272	9606.ENSP00000306138	0	0	0	0	0.297	0.113	0.6	0.379	0.824
DLG2	SYT2	9606.ENSP00000365272	9606.ENSP00000356236	0	0	0	0	0.134	0.108	0	0.303	0.415
DLG2	KCNB1	9606.ENSP00000365272	9606.ENSP00000360806	0	0	0	0	0.118	0.14	0	0.42	0.522
DLG2	NCAM1	9606.ENSP00000365272	9606.ENSP00000480132	0	0	0	0	0.132	0.322	0	0.324	0.567
DNAJB5	BTG2	9606.ENSP00000404079	9606.ENSP00000290551	0	0	0	0	0.062	0	0	0.44	0.452
DOCK3	SLC9A6	9606.ENSP00000266037	9606.ENSP00000359729	0	0	0	0	0.076	0	0	0.413	0.434
DOCK3	SHROOM4	9606.ENSP00000266037	9606.ENSP00000365188	0	0	0	0	0	0	0	0.447	0.447
DOCK3	NTRK2	9606.ENSP00000266037	9606.ENSP00000277120	0	0	0	0	0.147	0.057	0.6	0.221	0.716
DUSP4	SPAG9	9606.ENSP00000240100	9606.ENSP00000262013	0	0	0	0	0	0	0	0.593	0.593
DUSP4	SPRY4	9606.ENSP00000240100	9606.ENSP00000344967	0	0	0	0	0.088	0	0	0.645	0.662
EFR3B	RRP7A	9606.ENSP00000384081	9606.ENSP00000321449	0	0	0	0	0	0	0	0.542	0.542
EFR3B	SACM1L	9606.ENSP00000384081	9606.ENSP00000373713	0	0	0	0	0.066	0	0	0.514	0.526
EIF4A2	POLR1B	9606.ENSP00000326381	9606.ENSP00000444136	0	0	0	0	0.285	0.173	0	0.089	0.414
EIF4A2	POLDIP3	9606.ENSP00000326381	9606.ENSP00000397927	0	0	0	0	0.062	0.213	0	0.413	0.529
EIF4A2	EIF4G2	9606.ENSP00000326381	9606.ENSP00000433664	0	0	0	0	0.122	0.734	0.9	0.772	0.994
EIF4A2	EIF4G3	9606.ENSP00000326381	9606.ENSP00000383274	0	0	0	0	0.088	0.946	0.9	0.865	0.999
EIF4G2	RBM27	9606.ENSP00000433664	9606.ENSP00000265271	0	0	0	0	0.125	0	0	0.354	0.411
EIF4G2	CASP10	9606.ENSP00000433664	9606.ENSP00000286186	0	0	0	0	0	0.057	0.9	0	0.901
EIF4G2	EIF4A2	9606.ENSP00000433664	9606.ENSP00000326381	0	0	0	0	0.122	0.734	0.9	0.772	0.994
EIF4G2	TNPO1	9606.ENSP00000433664	9606.ENSP00000336712	0	0	0	0	0.216	0	0	0.295	0.424
EIF4G2	EIF4G3	9606.ENSP00000433664	9606.ENSP00000383274	0	0	0	0.653	0.093	0.854	0.9	0.708	0.989
EIF4G2	POLDIP3	9606.ENSP00000433664	9606.ENSP00000397927	0	0	0	0	0.095	0.41	0	0.112	0.484
EIF4G2	POLR1B	9606.ENSP00000433664	9606.ENSP00000444136	0	0	0	0	0.368	0.102	0	0	0.408
EIF4G2	LSM4	9606.ENSP00000433664	9606.ENSP00000469468	0	0	0	0	0.083	0.138	0	0.386	0.472
EIF4G3	CASP10	9606.ENSP00000383274	9606.ENSP00000286186	0	0	0	0	0	0.057	0.9	0	0.901
EIF4G3	EIF4A2	9606.ENSP00000383274	9606.ENSP00000326381	0	0	0	0	0.088	0.946	0.9	0.865	0.999
EIF4G3	POLR1B	9606.ENSP00000383274	9606.ENSP00000444136	0	0	0	0	0.373	0.105	0	0	0.414
EIF4G3	EIF4G2	9606.ENSP00000383274	9606.ENSP00000433664	0	0	0	0.653	0.093	0.854	0.9	0.708	0.989
ELOVL3	PPARGC1A	9606.ENSP00000359022	9606.ENSP00000264867	0	0	0	0	0	0.076	0	0.665	0.677
ELOVL3	SCD5	9606.ENSP00000359022	9606.ENSP00000316329	0	0	0	0	0.065	0.157	0	0.404	0.489
ENAH	WIPF2	9606.ENSP00000355809	9606.ENSP00000320924	0	0	0	0	0	0.161	0	0.657	0.7
ENAH	TRIO	9606.ENSP00000355809	9606.ENSP00000339299	0	0	0	0	0	0.145	0	0.356	0.425
ENAH	DCC	9606.ENSP00000355809	9606.ENSP00000389140	0	0	0	0	0.063	0.145	0	0.579	0.633
ENAH	LPP	9606.ENSP00000355809	9606.ENSP00000482472	0	0	0	0	0.076	0.349	0	0.554	0.708
ENAH	ESRP1	9606.ENSP00000355809	9606.ENSP00000405738	0	0	0	0	0.075	0	0	0.765	0.773
EPHA4	DCC	9606.ENSP00000281821	9606.ENSP00000389140	0	0	0	0	0.066	0.102	0	0.364	0.42
EPHA4	EPHB2	9606.ENSP00000281821	9606.ENSP00000363763	0	0	0	0.961	0	0.173	0.6	0.792	0.665
EPHA4	EPHA7	9606.ENSP00000281821	9606.ENSP00000358309	0	0	0	0.969	0.108	0.131	0.9	0.79	0.917
EPHA7	EPHA4	9606.ENSP00000358309	9606.ENSP00000281821	0	0	0	0.969	0.108	0.131	0.9	0.79	0.917
EPHA7	EPHB2	9606.ENSP00000358309	9606.ENSP00000363763	0	0	0	0.96	0.062	0	0.6	0.665	0.618
EPHB2	PRR11	9606.ENSP00000363763	9606.ENSP00000262293	0	0	0	0	0.413	0	0	0	0.412
EPHB2	EPHA4	9606.ENSP00000363763	9606.ENSP00000281821	0	0	0	0.961	0	0.173	0.6	0.792	0.665
EPHB2	MAP4K4	9606.ENSP00000363763	9606.ENSP00000343658	0	0	0	0.544	0	0.078	0.9	0.091	0.906
EPHB2	EPHA7	9606.ENSP00000363763	9606.ENSP00000358309	0	0	0	0.96	0.062	0	0.6	0.665	0.618
ERC2	LUC7L2	9606.ENSP00000288221	9606.ENSP00000440222	0	0	0	0	0	0	0	0.41	0.41
ERC2	DLG2	9606.ENSP00000288221	9606.ENSP00000365272	0	0	0	0	0.157	0	0	0.455	0.521
ERC2	SYT2	9606.ENSP00000288221	9606.ENSP00000356236	0	0	0	0	0.119	0.165	0	0.48	0.585
EREG	REPS2	9606.ENSP00000244869	9606.ENSP00000349824	0	0	0	0	0	0	0.6	0	0.6
EREG	NTRK2	9606.ENSP00000244869	9606.ENSP00000277120	0	0	0	0	0	0	0.6	0.066	0.61
EREG	MET	9606.ENSP00000244869	9606.ENSP00000317272	0	0	0	0	0.062	0	0.6	0.394	0.753
ERG	AMACR	9606.ENSP00000414150	9606.ENSP00000371517	0	0	0	0	0	0	0	0.488	0.488
ESRP1	PNN	9606.ENSP00000405738	9606.ENSP00000216832	0	0	0	0	0	0	0	0.469	0.469
ESRP1	ATXN1	9606.ENSP00000405738	9606.ENSP00000244769	0	0	0	0	0	0.462	0	0	0.461
ESRP1	TRAK1	9606.ENSP00000405738	9606.ENSP00000328998	0	0	0	0	0	0	0.6	0	0.6
ESRP1	ENAH	9606.ENSP00000405738	9606.ENSP00000355809	0	0	0	0	0.075	0	0	0.765	0.773
ESRP1	RAP1A	9606.ENSP00000405738	9606.ENSP00000358723	0	0	0	0	0	0	0.6	0	0.6
ESRP1	KSR2	9606.ENSP00000405738	9606.ENSP00000389715	0	0	0	0	0	0	0.6	0.077	0.615
ESYT2	VPS13D	9606.ENSP00000251527	9606.ENSP00000478104	0	0	0	0	0.064	0	0	0.451	0.464
ESYT2	RPH3AL	9606.ENSP00000251527	9606.ENSP00000328977	0	0	0	0	0	0	0	0.465	0.465
ESYT2	SACM1L	9606.ENSP00000251527	9606.ENSP00000373713	0	0	0	0	0.062	0.102	0	0.559	0.596
ESYT2	OSBPL8	9606.ENSP00000251527	9606.ENSP00000261183	0	0	0	0	0	0.076	0	0.582	0.597
ETNK1	IPMK	9606.ENSP00000266517	9606.ENSP00000363046	0	0	0	0	0.092	0.062	0	0.37	0.417
FAM168A	FZD4	9606.ENSP00000064778	9606.ENSP00000434034	0	0	0	0	0	0	0	0.436	0.436
FAM217B	TBC1D22B	9606.ENSP00000351040	9606.ENSP00000362590	0	0	0	0	0	0	0	0.489	0.489
FCGR3A	MSR1	9606.ENSP00000356946	9606.ENSP00000262101	0	0	0	0	0.171	0	0	0.334	0.424
FCGR3A	CD28	9606.ENSP00000356946	9606.ENSP00000324890	0	0	0	0	0.062	0	0.9	0.695	0.968
FCGR3A	UNK	9606.ENSP00000356946	9606.ENSP00000464893	0	0	0	0	0	0	0	0.423	0.422
FCGR3A	CXCR6	9606.ENSP00000356946	9606.ENSP00000395704	0	0	0	0	0.121	0	0	0.392	0.443
FCGR3A	NCAM1	9606.ENSP00000356946	9606.ENSP00000480132	0	0	0	0	0	0	0	0.926	0.926
FCGR3A	FCGR3B	9606.ENSP00000356946	9606.ENSP00000433642	0	0	0	0.986	0.527	0.462	0.9	0.391	0.972
FCGR3B	CD28	9606.ENSP00000433642	9606.ENSP00000324890	0	0	0	0	0.085	0	0.9	0.695	0.969
FCGR3B	FCGR3A	9606.ENSP00000433642	9606.ENSP00000356946	0	0	0	0.986	0.527	0.462	0.9	0.391	0.972
FCGR3B	CXCR6	9606.ENSP00000433642	9606.ENSP00000395704	0	0	0	0	0.063	0	0	0.393	0.406
FCGR3B	UNK	9606.ENSP00000433642	9606.ENSP00000464893	0	0	0	0	0	0	0	0.423	0.422
FCGR3B	NCAM1	9606.ENSP00000433642	9606.ENSP00000480132	0	0	0	0	0	0	0	0.926	0.926
FEM1B	PPM1E	9606.ENSP00000307298	9606.ENSP00000312411	0	0	0	0	0.054	0.525	0	0.375	0.694
FOXO3	TNS1	9606.ENSP00000385824	9606.ENSP00000171887	0	0	0	0	0	0.09	0	0.415	0.445
FOXO3	RORA	9606.ENSP00000385824	9606.ENSP00000261523	0	0	0	0	0.062	0.139	0.9	0.193	0.926
FOXO3	PIK3R3	9606.ENSP00000385824	9606.ENSP00000262741	0	0	0	0	0.073	0	0	0.422	0.442
FOXO3	PPARGC1A	9606.ENSP00000385824	9606.ENSP00000264867	0	0	0	0	0	0.061	0.5	0.985	0.992
FOXO3	SETD7	9606.ENSP00000385824	9606.ENSP00000274031	0	0	0	0	0.062	0.176	0.8	0.27	0.872
FOXO3	PRKAG2	9606.ENSP00000385824	9606.ENSP00000287878	0	0	0	0	0.053	0	0.6	0.254	0.693
FOXO3	YWHAG	9606.ENSP00000385824	9606.ENSP00000306330	0	0	0	0	0	0.455	0.9	0.312	0.959
FOXO3	SIRT6	9606.ENSP00000385824	9606.ENSP00000337332	0	0	0	0	0	0.353	0	0.816	0.876
FOXO3	POU2F1	9606.ENSP00000385824	9606.ENSP00000356840	0	0	0	0	0	0.061	0.9	0.115	0.909
FOXO3	PRDM1	9606.ENSP00000385824	9606.ENSP00000358092	0	0	0	0	0	0.155	0	0.374	0.448
FOXO3	IPO7	9606.ENSP00000385824	9606.ENSP00000369042	0	0	0	0	0	0.076	0	0.439	0.46
FOXO3	NFIC	9606.ENSP00000385824	9606.ENSP00000396843	0	0	0	0	0	0.058	0	0.438	0.448
FOXO3	SESN3	9606.ENSP00000385824	9606.ENSP00000441927	0	0	0	0	0.062	0	0	0.553	0.563
FOXO3	VDR	9606.ENSP00000385824	9606.ENSP00000447173	0	0	0	0	0	0.346	0	0.668	0.773
FOXO3	TNRC6B	9606.ENSP00000385824	9606.ENSP00000401946	0	0	0	0	0	0	0.9	0	0.9
FZD3	GNB4	9606.ENSP00000437489	9606.ENSP00000232564	0	0	0	0	0	0.07	0.6	0	0.612
FZD3	RORA	9606.ENSP00000437489	9606.ENSP00000261523	0	0	0	0	0	0	0	0.42	0.42
FZD3	WNT2	9606.ENSP00000437489	9606.ENSP00000265441	0	0	0	0	0	0.166	0.6	0.632	0.866
FZD3	FZD4	9606.ENSP00000437489	9606.ENSP00000434034	0	0	0	0.85	0	0	0.9	0.765	0.911
FZD4	FAM168A	9606.ENSP00000434034	9606.ENSP00000064778	0	0	0	0	0	0	0	0.436	0.436
FZD4	TGFBR3	9606.ENSP00000434034	9606.ENSP00000212355	0	0	0	0	0.06	0	0	0.499	0.508
FZD4	GNB4	9606.ENSP00000434034	9606.ENSP00000232564	0	0	0	0	0.063	0.07	0.6	0.042	0.621
FZD4	RORA	9606.ENSP00000434034	9606.ENSP00000261523	0	0	0	0	0	0	0	0.43	0.43
FZD4	WNT2	9606.ENSP00000434034	9606.ENSP00000265441	0	0	0	0	0.049	0.213	0.6	0.896	0.965
FZD4	AAK1	9606.ENSP00000434034	9606.ENSP00000386456	0	0	0	0	0.063	0	0.6	0.214	0.68
FZD4	PRKCA	9606.ENSP00000434034	9606.ENSP00000408695	0	0	0	0	0	0	0.9	0.095	0.905
FZD4	FZD3	9606.ENSP00000434034	9606.ENSP00000437489	0	0	0	0.85	0	0	0.9	0.765	0.911
GATAD2A	RCOR1	9606.ENSP00000353463	9606.ENSP00000262241	0	0	0	0	0.087	0	0.6	0.325	0.731
GATAD2A	TLK2	9606.ENSP00000353463	9606.ENSP00000316512	0	0	0	0	0.428	0	0	0	0.428
GATAD2A	NR2C2	9606.ENSP00000353463	9606.ENSP00000483059	0	0	0	0	0.063	0.316	0	0.143	0.403
GATAD2A	SIN3A	9606.ENSP00000353463	9606.ENSP00000378402	0	0	0	0	0.273	0.182	0	0.381	0.599
GATAD2A	RNF2	9606.ENSP00000353463	9606.ENSP00000356480	0	0	0	0	0	0	0.65	0.089	0.667
GATAD2A	MEAF6	9606.ENSP00000353463	9606.ENSP00000362166	0	0	0	0	0	0	0.9	0	0.9
GDNF	PIK3R3	9606.ENSP00000409007	9606.ENSP00000262741	0	0	0	0	0	0	0.6	0	0.6
GDNF	NTRK2	9606.ENSP00000409007	9606.ENSP00000277120	0	0	0	0	0	0	0	0.705	0.705
GDNF	ZBTB16	9606.ENSP00000409007	9606.ENSP00000338157	0	0	0	0	0	0	0	0.567	0.567
GDNF	RAP1A	9606.ENSP00000409007	9606.ENSP00000358723	0	0	0	0	0	0	0.9	0	0.9
GDNF	PRKCA	9606.ENSP00000409007	9606.ENSP00000408695	0	0	0	0	0	0	0.9	0.188	0.915
GDNF	NCAM1	9606.ENSP00000409007	9606.ENSP00000480132	0	0	0	0	0	0.213	0.5	0.953	0.98
GIPR	GNB4	9606.ENSP00000467494	9606.ENSP00000232564	0	0	0	0	0	0.192	0.6	0.072	0.673
GNB4	RASD1	9606.ENSP00000232564	9606.ENSP00000225688	0	0	0	0	0	0.152	0.6	0.078	0.659
GNB4	SH3TC2	9606.ENSP00000232564	9606.ENSP00000423660	0	0	0	0	0	0	0	0.422	0.422
GNB4	PRKAG2	9606.ENSP00000232564	9606.ENSP00000287878	0	0	0	0	0.063	0	0.6	0	0.609
GNB4	FZD3	9606.ENSP00000232564	9606.ENSP00000437489	0	0	0	0	0	0.07	0.6	0	0.612
GNB4	GRIK3	9606.ENSP00000232564	9606.ENSP00000362183	0	0	0	0	0.062	0.062	0.6	0	0.617
GNB4	FZD4	9606.ENSP00000232564	9606.ENSP00000434034	0	0	0	0	0.063	0.07	0.6	0.042	0.621
GNB4	PIK3R3	9606.ENSP00000232564	9606.ENSP00000262741	0	0	0	0	0	0	0.6	0.148	0.645
GNB4	GIPR	9606.ENSP00000232564	9606.ENSP00000467494	0	0	0	0	0	0.192	0.6	0.072	0.673
GNB4	PRKCA	9606.ENSP00000232564	9606.ENSP00000408695	0	0	0	0	0.062	0	0.65	0.096	0.677
GNB4	ARHGEF12	9606.ENSP00000232564	9606.ENSP00000380942	0	0	0	0	0.049	0	0.65	0.138	0.688
GNB4	RASGRF2	9606.ENSP00000232564	9606.ENSP00000265080	0	0	0	0	0	0	0.6	0.342	0.725
GNB4	CACNA2D2	9606.ENSP00000232564	9606.ENSP00000418081	0	0	0	0	0.053	0	0.9	0	0.901
GRIK3	GNB4	9606.ENSP00000362183	9606.ENSP00000232564	0	0	0	0	0.062	0.062	0.6	0	0.617
GRIK3	GRM5	9606.ENSP00000362183	9606.ENSP00000306138	0	0	0	0	0.204	0.076	0	0.487	0.59
GRIK3	SYT2	9606.ENSP00000362183	9606.ENSP00000356236	0	0	0	0	0.134	0.058	0	0.337	0.412
GRIK3	PTK2B	9606.ENSP00000362183	9606.ENSP00000380638	0	0	0	0	0.063	0.07	0.54	0.087	0.585
GRIK3	SHISA6	9606.ENSP00000362183	9606.ENSP00000390084	0	0	0	0	0.214	0.074	0.54	0.142	0.674
GRM5	NTRK2	9606.ENSP00000306138	9606.ENSP00000277120	0	0	0	0	0.332	0.07	0	0.451	0.629
GRM5	PTK2B	9606.ENSP00000306138	9606.ENSP00000380638	0	0	0	0	0.062	0.176	0	0.301	0.412
GRM5	MECP2	9606.ENSP00000306138	9606.ENSP00000395535	0	0	0	0	0	0	0	0.421	0.42
GRM5	CACNA1E	9606.ENSP00000306138	9606.ENSP00000356545	0	0	0	0	0.301	0	0	0.217	0.43
GRM5	ZIC4	9606.ENSP00000306138	9606.ENSP00000435509	0	0	0	0	0.214	0	0	0.439	0.54
GRM5	GRIK3	9606.ENSP00000306138	9606.ENSP00000362183	0	0	0	0	0.204	0.076	0	0.487	0.59
GRM5	PRKCA	9606.ENSP00000306138	9606.ENSP00000408695	0	0	0	0	0.062	0.476	0	0.243	0.596
GRM5	SIAH1	9606.ENSP00000306138	9606.ENSP00000349156	0	0	0	0	0	0.301	0	0.453	0.602
GRM5	TPM3	9606.ENSP00000306138	9606.ENSP00000357516	0	0	0	0	0.052	0	0	0.692	0.696
GRM5	DLG2	9606.ENSP00000306138	9606.ENSP00000365272	0	0	0	0	0.297	0.113	0.6	0.379	0.824
GUCY1A2	DLG2	9606.ENSP00000282249	9606.ENSP00000365272	0	0	0	0	0.152	0.348	0	0	0.423
HECTD2	TNKS2	9606.ENSP00000401023	9606.ENSP00000360689	0	0	0	0	0.065	0.076	0	0.642	0.663
HIPK1	KMT2A	9606.ENSP00000358571	9606.ENSP00000436786	0	0	0	0	0.65	0.137	0	0	0.685
HSPA12A	CADM1	9606.ENSP00000358211	9606.ENSP00000329797	0	0	0	0	0.096	0.394	0	0	0.428
HSPA12A	PIP4K2B	9606.ENSP00000358211	9606.ENSP00000482548	0	0	0	0	0.089	0.391	0	0	0.421
ID2	RORA	9606.ENSP00000234091	9606.ENSP00000261523	0	0	0	0	0	0	0	0.404	0.404
ID2	CXCR6	9606.ENSP00000234091	9606.ENSP00000395704	0	0	0	0	0	0	0	0.423	0.423
ID2	SIN3A	9606.ENSP00000234091	9606.ENSP00000378402	0	0	0	0	0	0.27	0	0.242	0.423
ID2	PAX5	9606.ENSP00000234091	9606.ENSP00000350844	0	0	0	0	0	0.213	0	0.493	0.584
ID2	PRDM1	9606.ENSP00000234091	9606.ENSP00000358092	0	0	0	0	0	0	0	0.6	0.6
ID2	ZBTB16	9606.ENSP00000234091	9606.ENSP00000338157	0	0	0	0	0	0.077	0	0.611	0.626
IGF2BP1	TRIM71	9606.ENSP00000290341	9606.ENSP00000373272	0	0	0	0	0.232	0	0	0.25	0.4
IGF2BP1	CELF2	9606.ENSP00000290341	9606.ENSP00000443926	0	0	0	0	0.043	0.379	0	0.114	0.427
IGF2BP1	YTHDF1	9606.ENSP00000290341	9606.ENSP00000359364	0	0	0	0	0	0.196	0	0.556	0.627
IL6R	CD28	9606.ENSP00000357470	9606.ENSP00000324890	0	0	0	0	0.065	0	0	0.409	0.424
ILDR2	ZIC4	9606.ENSP00000271417	9606.ENSP00000435509	0	0	0	0	0.065	0	0	0.43	0.444
ILDR2	SPATS2	9606.ENSP00000271417	9606.ENSP00000448228	0	0	0	0	0	0	0	0.473	0.473
INO80D	KMT2A	9606.ENSP00000384198	9606.ENSP00000436786	0	0	0	0	0.065	0	0	0.571	0.581
IPMK	ETNK1	9606.ENSP00000363046	9606.ENSP00000266517	0	0	0	0	0.092	0.062	0	0.37	0.417
IPO7	TNPO1	9606.ENSP00000369042	9606.ENSP00000336712	0	0	0	0	0.214	0.68	0	0.753	0.932
IPO7	TPM3	9606.ENSP00000369042	9606.ENSP00000357516	0	0	0	0	0	0	0	0.453	0.453
IPO7	DCC	9606.ENSP00000369042	9606.ENSP00000389140	0	0	0	0	0	0	0	0.436	0.436
IPO7	FOXO3	9606.ENSP00000369042	9606.ENSP00000385824	0	0	0	0	0	0.076	0	0.439	0.46
IPO7	POLR1B	9606.ENSP00000369042	9606.ENSP00000444136	0	0	0	0	0.756	0.056	0	0	0.76
JADE1	PGRMC2	9606.ENSP00000226319	9606.ENSP00000429301	0	0	0	0	0	0	0	0.639	0.639
JADE1	MEAF6	9606.ENSP00000226319	9606.ENSP00000362166	0	0	0	0	0	0.825	0.6	0.708	0.977
KBTBD8	UBE2D3	9606.ENSP00000401878	9606.ENSP00000349722	0	0	0	0	0.052	0.147	0	0.348	0.426
KBTBD8	ZNF426	9606.ENSP00000401878	9606.ENSP00000439017	0	0	0	0	0	0.06	0	0.587	0.595
KCNB1	KCNE4	9606.ENSP00000360806	9606.ENSP00000281830	0	0	0	0	0	0.059	0	0.402	0.413
KCNB1	NAV1	9606.ENSP00000360806	9606.ENSP00000356265	0	0	0	0	0	0	0	0.632	0.632
KCNB1	ZBTB20	9606.ENSP00000360806	9606.ENSP00000419153	0	0	0	0	0.13	0.056	0	0.437	0.497
KCNB1	DLG2	9606.ENSP00000360806	9606.ENSP00000365272	0	0	0	0	0.118	0.14	0	0.42	0.522
KCNE4	KCNB1	9606.ENSP00000281830	9606.ENSP00000360806	0	0	0	0	0	0.059	0	0.402	0.413
KDM5B	RCOR1	9606.ENSP00000356234	9606.ENSP00000262241	0	0	0	0	0.09	0.27	0	0.671	0.762
KDM5B	SETD7	9606.ENSP00000356234	9606.ENSP00000274031	0	0	0	0	0.062	0.187	0	0.422	0.52
KDM5B	SIN3A	9606.ENSP00000356234	9606.ENSP00000378402	0	0	0	0	0.096	0.354	0	0.406	0.623
KDM5B	KMT2A	9606.ENSP00000356234	9606.ENSP00000436786	0	0	0	0	0.108	0.329	0	0.486	0.666
KIF3B	TMEM245	9606.ENSP00000364864	9606.ENSP00000363714	0	0	0	0	0.062	0.631	0	0.048	0.641
KIF3B	MAPRE1	9606.ENSP00000364864	9606.ENSP00000364721	0	0	0	0	0.091	0.226	0	0.296	0.462
KIF3B	CLCN5	9606.ENSP00000364864	9606.ENSP00000365256	0	0	0	0	0.062	0.345	0	0.833	0.889
KIF5C	SPAG9	9606.ENSP00000393379	9606.ENSP00000262013	0	0	0	0	0.108	0.143	0	0.374	0.479
KIF5C	TRAK1	9606.ENSP00000393379	9606.ENSP00000328998	0	0	0	0	0	0.518	0	0.869	0.934
KIF5C	PAFAH1B1	9606.ENSP00000393379	9606.ENSP00000380378	0	0	0	0	0.065	0.139	0	0.549	0.605
KLHL18	PDE7A	9606.ENSP00000232766	9606.ENSP00000385632	0	0	0	0	0.063	0	0	0.57	0.58
KMT2A	CCNT1	9606.ENSP00000436786	9606.ENSP00000261900	0	0	0	0	0.132	0.486	0	0.212	0.618
KMT2A	SETD7	9606.ENSP00000436786	9606.ENSP00000274031	0	0	0	0	0.078	0	0.5	0.415	0.706
KMT2A	MED13L	9606.ENSP00000436786	9606.ENSP00000281928	0	0	0	0	0.65	0.057	0	0.303	0.75
KMT2A	RAD21	9606.ENSP00000436786	9606.ENSP00000297338	0	0	0	0	0.062	0.061	0	0.412	0.437
KMT2A	PAX5	9606.ENSP00000436786	9606.ENSP00000350844	0	0	0	0	0	0.296	0	0.461	0.604
KMT2A	KDM5B	9606.ENSP00000436786	9606.ENSP00000356234	0	0	0	0	0.108	0.329	0	0.486	0.666
KMT2A	RNF2	9606.ENSP00000436786	9606.ENSP00000356480	0	0	0	0	0.062	0.316	0.9	0.335	0.951
KMT2A	HIPK1	9606.ENSP00000436786	9606.ENSP00000358571	0	0	0	0	0.65	0.137	0	0	0.685
KMT2A	SIN3A	9606.ENSP00000436786	9606.ENSP00000378402	0	0	0	0	0.093	0.496	0	0.348	0.676
KMT2A	INO80D	9606.ENSP00000436786	9606.ENSP00000384198	0	0	0	0	0.065	0	0	0.571	0.581
KMT2A	TNRC6B	9606.ENSP00000436786	9606.ENSP00000401946	0	0	0	0	0.134	0	0.9	0.059	0.911
KSR2	TRAK1	9606.ENSP00000389715	9606.ENSP00000328998	0	0	0	0	0	0.048	0.6	0	0.602
KSR2	RAP1A	9606.ENSP00000389715	9606.ENSP00000358723	0	0	0	0	0	0.14	0.5	0	0.551
KSR2	ESRP1	9606.ENSP00000389715	9606.ENSP00000405738	0	0	0	0	0	0	0.6	0.077	0.615
LPHN3	SLC6A2	9606.ENSP00000422533	9606.ENSP00000219833	0	0	0	0	0.062	0	0	0.392	0.406
LPHN3	LRRTM3	9606.ENSP00000422533	9606.ENSP00000355187	0	0	0	0	0.062	0.158	0	0.358	0.449
LPP	PPP2R5E	9606.ENSP00000482472	9606.ENSP00000337641	0	0	0	0	0.062	0	0	0.433	0.445
LPP	ENAH	9606.ENSP00000482472	9606.ENSP00000355809	0	0	0	0	0.076	0.349	0	0.554	0.708
LPP	POU2F1	9606.ENSP00000482472	9606.ENSP00000356840	0	0	0	0	0.062	0.058	0	0.397	0.42
LRPAP1	RASD1	9606.ENSP00000421922	9606.ENSP00000225688	0	0	0	0	0	0	0	0.454	0.454
LRPAP1	RAP2B	9606.ENSP00000421922	9606.ENSP00000319096	0	0	0	0	0	0	0	0.566	0.566
LRPAP1	RAP1A	9606.ENSP00000421922	9606.ENSP00000358723	0	0	0	0	0	0	0	0.721	0.721
LRRTM3	DIP2C	9606.ENSP00000355187	9606.ENSP00000280886	0	0	0	0	0.076	0	0	0.405	0.427
LRRTM3	LPHN3	9606.ENSP00000355187	9606.ENSP00000422533	0	0	0	0	0.062	0.158	0	0.358	0.449
LSM4	ZMAT2	9606.ENSP00000469468	9606.ENSP00000274712	0	0	0	0	0.244	0.981	0.9	0.172	0.998
LSM4	TNPO1	9606.ENSP00000469468	9606.ENSP00000336712	0	0	0	0	0.202	0	0	0.431	0.527
LSM4	TNRC6B	9606.ENSP00000469468	9606.ENSP00000401946	0	0	0	0	0	0	0	0.464	0.464
LSM4	EIF4G2	9606.ENSP00000469468	9606.ENSP00000433664	0	0	0	0	0.083	0.138	0	0.386	0.472
LUC7L2	ERC2	9606.ENSP00000440222	9606.ENSP00000288221	0	0	0	0	0	0	0	0.41	0.41
LUC7L2	WAC	9606.ENSP00000440222	9606.ENSP00000346986	0	0	0	0	0.128	0.347	0	0.217	0.515
LUC7L2	POLDIP3	9606.ENSP00000440222	9606.ENSP00000397927	0	0	0	0	0.062	0	0	0.577	0.586
LUC7L2	UBN2	9606.ENSP00000440222	9606.ENSP00000418648	0	0	0	0	0.065	0	0	0.484	0.497
LZTFL1	SSTR3	9606.ENSP00000296135	9606.ENSP00000480971	0	0	0	0	0	0	0.9	0.468	0.944
MAML2	BACH2	9606.ENSP00000434552	9606.ENSP00000257749	0	0	0	0	0	0	0	0.562	0.562
MAML2	TACC1	9606.ENSP00000434552	9606.ENSP00000321703	0	0	0	0	0	0	0	0.529	0.529
MAML2	NAV1	9606.ENSP00000434552	9606.ENSP00000356265	0	0	0	0	0	0	0	0.594	0.594
MAML2	NFIB	9606.ENSP00000434552	9606.ENSP00000370340	0	0	0	0	0	0	0	0.578	0.578
MAML2	ARHGEF12	9606.ENSP00000434552	9606.ENSP00000380942	0	0	0	0	0	0	0	0.41	0.41
MAP3K1	SETD9	9606.ENSP00000382423	9606.ENSP00000285947	0	0	0	0	0	0	0	0.518	0.518
MAP3K1	MAP4K4	9606.ENSP00000382423	9606.ENSP00000343658	0	0	0	0.548	0	0.27	0.9	0.695	0.947
MAP3K1	UBE2D3	9606.ENSP00000382423	9606.ENSP00000349722	0	0	0	0	0	0.29	0	0.49	0.622
MAP3K1	TAB2	9606.ENSP00000382423	9606.ENSP00000356426	0	0	0	0	0.062	0	0	0.491	0.502
MAP3K3	MAP4K4	9606.ENSP00000354927	9606.ENSP00000343658	0	0	0	0.612	0	0	0.9	0.34	0.912
MAP3K3	TAB2	9606.ENSP00000354927	9606.ENSP00000356426	0	0	0	0	0	0	0.9	0.391	0.936
MAP3K3	CCM2	9606.ENSP00000354927	9606.ENSP00000370503	0	0	0	0	0.062	0.944	0.9	0.987	0.999
MAP4K4	EPHB2	9606.ENSP00000343658	9606.ENSP00000363763	0	0	0	0.544	0	0.078	0.9	0.091	0.906
MAP4K4	MAP3K3	9606.ENSP00000343658	9606.ENSP00000354927	0	0	0	0.612	0	0	0.9	0.34	0.912
MAP4K4	TAB2	9606.ENSP00000343658	9606.ENSP00000356426	0	0	0	0	0	0	0.9	0.242	0.921
MAP4K4	MAP3K1	9606.ENSP00000343658	9606.ENSP00000382423	0	0	0	0.548	0	0.27	0.9	0.695	0.947
MAPRE1	NAV1	9606.ENSP00000364721	9606.ENSP00000356265	0	0	0	0	0	0.486	0	0	0.485
MAPRE1	CLCN5	9606.ENSP00000364721	9606.ENSP00000365256	0	0	0	0	0.062	0	0	0.388	0.402
MAPRE1	KIF3B	9606.ENSP00000364721	9606.ENSP00000364864	0	0	0	0	0.091	0.226	0	0.296	0.462
MAPRE1	PAFAH1B1	9606.ENSP00000364721	9606.ENSP00000380378	0	0	0	0	0.062	0.773	0	0.509	0.886
MAPRE1	CLASP2	9606.ENSP00000364721	9606.ENSP00000417518	0	0	0	0	0.088	0.879	0	0.659	0.959
MBNL3	CELF2	9606.ENSP00000359890	9606.ENSP00000443926	0	0	0	0	0	0.122	0	0.587	0.622
MEAF6	JADE1	9606.ENSP00000362166	9606.ENSP00000226319	0	0	0	0	0	0.825	0.6	0.708	0.977
MEAF6	GATAD2A	9606.ENSP00000362166	9606.ENSP00000353463	0	0	0	0	0	0	0.9	0	0.9
MECP2	RCOR1	9606.ENSP00000395535	9606.ENSP00000262241	0	0	0	0	0	0.27	0	0.988	0.991
MECP2	NTRK2	9606.ENSP00000395535	9606.ENSP00000277120	0	0	0	0	0	0	0	0.459	0.459
MECP2	CAMK4	9606.ENSP00000395535	9606.ENSP00000282356	0	0	0	0	0	0	0.9	0.217	0.918
MECP2	GRM5	9606.ENSP00000395535	9606.ENSP00000306138	0	0	0	0	0	0	0	0.421	0.42
MECP2	MET	9606.ENSP00000395535	9606.ENSP00000317272	0	0	0	0	0	0	0.9	0.095	0.905
MECP2	AFF2	9606.ENSP00000395535	9606.ENSP00000359489	0	0	0	0	0	0	0	0.451	0.451
MECP2	SLC9A6	9606.ENSP00000395535	9606.ENSP00000359729	0	0	0	0	0.062	0	0	0.46	0.471
MECP2	SIN3A	9606.ENSP00000395535	9606.ENSP00000378402	0	0	0	0	0	0.882	0.9	0.99	0.999
MECP2	TET3	9606.ENSP00000395535	9606.ENSP00000386869	0	0	0	0	0	0	0	0.589	0.589
MECP2	TNRC6B	9606.ENSP00000395535	9606.ENSP00000401946	0	0	0	0	0	0	0.9	0.114	0.907
MED13L	MED4	9606.ENSP00000281928	9606.ENSP00000258648	0	0	0	0	0	0.183	0.8	0.387	0.891
MED13L	PPARGC1A	9606.ENSP00000281928	9606.ENSP00000264867	0	0	0	0	0.062	0	0.6	0.042	0.609
MED13L	UBN2	9606.ENSP00000281928	9606.ENSP00000418648	0	0	0	0	0.065	0	0	0.391	0.406
MED13L	KMT2A	9606.ENSP00000281928	9606.ENSP00000436786	0	0	0	0	0.65	0.057	0	0.303	0.75
MED4	CCNT1	9606.ENSP00000258648	9606.ENSP00000261900	0	0	0	0	0.308	0	0	0.187	0.413
MED4	PPARGC1A	9606.ENSP00000258648	9606.ENSP00000264867	0	0	0	0	0	0	0.6	0.123	0.634
MED4	VDR	9606.ENSP00000258648	9606.ENSP00000447173	0	0	0	0	0	0.281	0	0.616	0.712
MED4	MED13L	9606.ENSP00000258648	9606.ENSP00000281928	0	0	0	0	0	0.183	0.8	0.387	0.891
MET	TNS1	9606.ENSP00000317272	9606.ENSP00000171887	0	0	0	0	0.064	0.191	0	0.346	0.462
MET	EREG	9606.ENSP00000317272	9606.ENSP00000244869	0	0	0	0	0.062	0	0.6	0.394	0.753
MET	PIK3R3	9606.ENSP00000317272	9606.ENSP00000262741	0	0	0	0	0	0.183	0.6	0.128	0.69
MET	SIRT6	9606.ENSP00000317272	9606.ENSP00000337332	0	0	0	0	0	0	0	0.662	0.662
MET	MECP2	9606.ENSP00000317272	9606.ENSP00000395535	0	0	0	0	0	0	0.9	0.095	0.905
MET	RAP1A	9606.ENSP00000317272	9606.ENSP00000358723	0	0	0	0	0	0.243	0.9	0.07	0.923
MET	PTPRJ	9606.ENSP00000317272	9606.ENSP00000400010	0	0	0	0	0.064	0.707	0.9	0.468	0.983
MRPL11	SYT2	9606.ENSP00000308897	9606.ENSP00000356236	0	0	0	0	0	0	0	0.419	0.418
MRPL11	POLR1B	9606.ENSP00000308897	9606.ENSP00000444136	0.135	0	0	0	0.248	0.251	0	0.202	0.559
MRPL11	MRPL30	9606.ENSP00000308897	9606.ENSP00000338057	0	0	0	0	0.102	0.833	0.8	0.5	0.983
MRPL30	MRPL11	9606.ENSP00000338057	9606.ENSP00000308897	0	0	0	0	0.102	0.833	0.8	0.5	0.983
MSR1	FCGR3A	9606.ENSP00000262101	9606.ENSP00000356946	0	0	0	0	0.171	0	0	0.334	0.424
MTCL1	PPP2R5E	9606.ENSP00000352927	9606.ENSP00000337641	0	0	0	0	0.062	0	0	0.391	0.404
MTUS1	PPP6R2	9606.ENSP00000262102	9606.ENSP00000478417	0	0	0	0	0.062	0	0	0.669	0.676
NAA50	WAC	9606.ENSP00000240922	9606.ENSP00000346986	0	0	0	0	0.08	0	0	0.395	0.419
NAA50	SYS1	9606.ENSP00000240922	9606.ENSP00000243918	0	0	0	0	0	0	0	0.477	0.477
NAA50	ATP6V1A	9606.ENSP00000240922	9606.ENSP00000273398	0	0	0	0	0.062	0	0	0.521	0.532
NAV1	MAPRE1	9606.ENSP00000356265	9606.ENSP00000364721	0	0	0	0	0	0.486	0	0	0.485
NAV1	MAML2	9606.ENSP00000356265	9606.ENSP00000434552	0	0	0	0	0	0	0	0.594	0.594
NAV1	KCNB1	9606.ENSP00000356265	9606.ENSP00000360806	0	0	0	0	0	0	0	0.632	0.632
NCAM1	SPTBN4	9606.ENSP00000480132	9606.ENSP00000263373	0	0	0	0	0.099	0.066	0.5	0.093	0.567
NCAM1	NTRK2	9606.ENSP00000480132	9606.ENSP00000277120	0	0	0	0.545	0.191	0.227	0	0.441	0.471
NCAM1	CD28	9606.ENSP00000480132	9606.ENSP00000324890	0	0	0	0	0.062	0	0	0.7	0.706
NCAM1	PAX5	9606.ENSP00000480132	9606.ENSP00000350844	0	0	0	0	0	0	0	0.557	0.557
NCAM1	FCGR3A	9606.ENSP00000480132	9606.ENSP00000356946	0	0	0	0	0	0	0	0.926	0.926
NCAM1	DLG2	9606.ENSP00000480132	9606.ENSP00000365272	0	0	0	0	0.132	0.322	0	0.324	0.567
NCAM1	CXCR6	9606.ENSP00000480132	9606.ENSP00000395704	0	0	0	0	0	0	0	0.421	0.42
NCAM1	GDNF	9606.ENSP00000480132	9606.ENSP00000409007	0	0	0	0	0	0.213	0.5	0.953	0.98
NCAM1	FCGR3B	9606.ENSP00000480132	9606.ENSP00000433642	0	0	0	0	0	0	0	0.926	0.926
NCAM1	UNK	9606.ENSP00000480132	9606.ENSP00000464893	0	0	0	0	0	0	0	0.518	0.518
NEDD4L	RNF11	9606.ENSP00000383199	9606.ENSP00000242719	0	0	0	0	0.062	0.292	0	0.421	0.582
NEDD4L	TTYH2	9606.ENSP00000383199	9606.ENSP00000269346	0	0	0	0	0	0	0	0.492	0.492
NEDD4L	PLEKHH2	9606.ENSP00000383199	9606.ENSP00000282406	0	0	0	0	0	0	0	0.483	0.483
NEDD4L	WNK3	9606.ENSP00000383199	9606.ENSP00000346667	0	0	0	0	0.053	0.282	0	0.424	0.575
NEDD4L	UBE2D3	9606.ENSP00000383199	9606.ENSP00000349722	0	0	0	0	0.062	0.809	0	0.467	0.896
NEDD4L	CLCN5	9606.ENSP00000383199	9606.ENSP00000365256	0	0	0	0	0.063	0	0	0.534	0.545
NFIB	MAML2	9606.ENSP00000370340	9606.ENSP00000434552	0	0	0	0	0	0	0	0.578	0.578
NFIB	NFIC	9606.ENSP00000370340	9606.ENSP00000396843	0	0	0	0.955	0.063	0.679	0	0.816	0.697
NFIC	NFIB	9606.ENSP00000396843	9606.ENSP00000370340	0	0	0	0.955	0.063	0.679	0	0.816	0.697
NFIC	FOXO3	9606.ENSP00000396843	9606.ENSP00000385824	0	0	0	0	0	0.058	0	0.438	0.448
NR2C2	UBE2D3	9606.ENSP00000483059	9606.ENSP00000349722	0	0	0	0	0	0.296	0	0.29	0.479
NR2C2	GATAD2A	9606.ENSP00000483059	9606.ENSP00000353463	0	0	0	0	0.063	0.316	0	0.143	0.403
NR2C2	TAB2	9606.ENSP00000483059	9606.ENSP00000356426	0	0	0	0	0.062	0.687	0	0.668	0.894
NTRK2	EREG	9606.ENSP00000277120	9606.ENSP00000244869	0	0	0	0	0	0	0.6	0.066	0.61
NTRK2	WNT2	9606.ENSP00000277120	9606.ENSP00000265441	0	0	0	0	0.076	0.259	0	0.261	0.45
NTRK2	DOCK3	9606.ENSP00000277120	9606.ENSP00000266037	0	0	0	0	0.147	0.057	0.6	0.221	0.716
NTRK2	DLG2	9606.ENSP00000277120	9606.ENSP00000365272	0	0	0	0	0.193	0.07	0	0.291	0.421
NTRK2	MECP2	9606.ENSP00000277120	9606.ENSP00000395535	0	0	0	0	0	0	0	0.459	0.459
NTRK2	NCAM1	9606.ENSP00000277120	9606.ENSP00000480132	0	0	0	0.545	0.191	0.227	0	0.441	0.471
NTRK2	GRM5	9606.ENSP00000277120	9606.ENSP00000306138	0	0	0	0	0.332	0.07	0	0.451	0.629
NTRK2	GDNF	9606.ENSP00000277120	9606.ENSP00000409007	0	0	0	0	0	0	0	0.705	0.705
NTRK2	RAP1A	9606.ENSP00000277120	9606.ENSP00000358723	0	0	0	0	0	0.14	0.9	0.105	0.916
NUFIP2	SESN3	9606.ENSP00000225388	9606.ENSP00000441927	0	0	0	0	0	0	0	0.599	0.599
OSBPL8	ESYT2	9606.ENSP00000261183	9606.ENSP00000251527	0	0	0	0	0	0.076	0	0.582	0.597
OSBPL8	SACM1L	9606.ENSP00000261183	9606.ENSP00000373713	0	0	0	0	0.342	0.139	0	0.707	0.819
PAFAH1B1	SPTBN4	9606.ENSP00000380378	9606.ENSP00000263373	0	0	0	0	0.083	0.06	0	0.413	0.449
PAFAH1B1	RAB6B	9606.ENSP00000380378	9606.ENSP00000285208	0	0	0	0	0.085	0	0.65	0.082	0.68
PAFAH1B1	TRAK1	9606.ENSP00000380378	9606.ENSP00000328998	0	0	0	0	0.065	0	0	0.47	0.484
PAFAH1B1	MAPRE1	9606.ENSP00000380378	9606.ENSP00000364721	0	0	0	0	0.062	0.773	0	0.509	0.886
PAFAH1B1	SV2B	9606.ENSP00000380378	9606.ENSP00000377779	0	0	0	0	0	0	0	0.417	0.417
PAFAH1B1	WDR89	9606.ENSP00000380378	9606.ENSP00000378399	0	0	0	0	0.073	0	0	0.431	0.45
PAFAH1B1	KIF5C	9606.ENSP00000380378	9606.ENSP00000393379	0	0	0	0	0.065	0.139	0	0.549	0.605
PAFAH1B1	CLASP2	9606.ENSP00000380378	9606.ENSP00000417518	0	0	0	0	0.082	0.368	0	0.486	0.676
PAFAH1B1	PAFAH1B2	9606.ENSP00000380378	9606.ENSP00000435289	0	0	0	0	0.101	0.948	0.9	0.872	0.999
PAFAH1B2	TPD52L3	9606.ENSP00000435289	9606.ENSP00000341677	0	0	0	0	0	0	0	0.455	0.455
PAFAH1B2	PAFAH1B1	9606.ENSP00000435289	9606.ENSP00000380378	0	0	0	0	0.101	0.948	0.9	0.872	0.999
PAPPA	PTPRJ	9606.ENSP00000330658	9606.ENSP00000400010	0	0	0	0	0	0	0	0.642	0.642
PAX5	ID2	9606.ENSP00000350844	9606.ENSP00000234091	0	0	0	0	0	0.213	0	0.493	0.584
PAX5	BACH2	9606.ENSP00000350844	9606.ENSP00000257749	0	0	0	0	0.069	0.077	0	0.671	0.693
PAX5	NCAM1	9606.ENSP00000350844	9606.ENSP00000480132	0	0	0	0	0	0	0	0.557	0.557
PAX5	KMT2A	9606.ENSP00000350844	9606.ENSP00000436786	0	0	0	0	0	0.296	0	0.461	0.604
PAX5	PRDM1	9606.ENSP00000350844	9606.ENSP00000358092	0	0	0	0	0	0.059	0	0.772	0.776
PDE7A	KLHL18	9606.ENSP00000385632	9606.ENSP00000232766	0	0	0	0	0.063	0	0	0.57	0.58
PEA15	PRKCA	9606.ENSP00000357055	9606.ENSP00000408695	0	0	0	0	0	0.213	0	0.326	0.446
PGRMC2	JADE1	9606.ENSP00000429301	9606.ENSP00000226319	0	0	0	0	0	0	0	0.639	0.639
PIK3AP1	PIK3R3	9606.ENSP00000339826	9606.ENSP00000262741	0	0	0	0	0	0	0.8	0.352	0.865
PIK3R3	TNS1	9606.ENSP00000262741	9606.ENSP00000171887	0	0	0	0	0.062	0.07	0	0.375	0.407
PIK3R3	GNB4	9606.ENSP00000262741	9606.ENSP00000232564	0	0	0	0	0	0	0.6	0.148	0.645
PIK3R3	FOXO3	9606.ENSP00000262741	9606.ENSP00000385824	0	0	0	0	0.073	0	0	0.422	0.442
PIK3R3	GDNF	9606.ENSP00000262741	9606.ENSP00000409007	0	0	0	0	0	0	0.6	0	0.6
PIK3R3	RAP1A	9606.ENSP00000262741	9606.ENSP00000358723	0	0	0	0	0	0.058	0.6	0.135	0.645
PIK3R3	MET	9606.ENSP00000262741	9606.ENSP00000317272	0	0	0	0	0	0.183	0.6	0.128	0.69
PIK3R3	SOCS6	9606.ENSP00000262741	9606.ENSP00000381034	0	0	0	0.564	0	0.441	0.54	0.092	0.738
PIK3R3	CD28	9606.ENSP00000262741	9606.ENSP00000324890	0	0	0	0	0	0.058	0.8	0.141	0.824
PIK3R3	PIK3AP1	9606.ENSP00000262741	9606.ENSP00000339826	0	0	0	0	0	0	0.8	0.352	0.865
PIK3R3	SACM1L	9606.ENSP00000262741	9606.ENSP00000373713	0	0	0	0	0.062	0	0.9	0.08	0.906
PIK3R3	PIP4K2B	9606.ENSP00000262741	9606.ENSP00000482548	0	0	0	0	0	0	0.9	0.188	0.915
PIP4K2B	PIK3R3	9606.ENSP00000482548	9606.ENSP00000262741	0	0	0	0	0	0	0.9	0.188	0.915
PIP4K2B	DIP2B	9606.ENSP00000482548	9606.ENSP00000301180	0	0	0	0	0.065	0	0	0.429	0.443
PIP4K2B	TRAK1	9606.ENSP00000482548	9606.ENSP00000328998	0	0	0	0	0.066	0	0	0.384	0.4
PIP4K2B	HSPA12A	9606.ENSP00000482548	9606.ENSP00000358211	0	0	0	0	0.089	0.391	0	0	0.421
PIP4K2B	SACM1L	9606.ENSP00000482548	9606.ENSP00000373713	0	0	0	0	0.066	0.212	0	0.311	0.448
PKIA	CELF2	9606.ENSP00000379696	9606.ENSP00000443926	0	0	0	0	0.065	0	0	0.642	0.651
PLCXD3	DIP2C	9606.ENSP00000367032	9606.ENSP00000280886	0	0	0	0	0.065	0	0	0.439	0.453
PLEKHH2	NEDD4L	9606.ENSP00000282406	9606.ENSP00000383199	0	0	0	0	0	0	0	0.483	0.483
PLS3	TPM3	9606.ENSP00000348163	9606.ENSP00000357516	0	0	0	0	0.063	0.293	0	0.337	0.522
PNN	ESRP1	9606.ENSP00000216832	9606.ENSP00000405738	0	0	0	0	0	0	0	0.469	0.469
POLDIP3	EIF4A2	9606.ENSP00000397927	9606.ENSP00000326381	0	0	0	0	0.062	0.213	0	0.413	0.529
POLDIP3	EIF4G2	9606.ENSP00000397927	9606.ENSP00000433664	0	0	0	0	0.095	0.41	0	0.112	0.484
POLDIP3	LUC7L2	9606.ENSP00000397927	9606.ENSP00000440222	0	0	0	0	0.062	0	0	0.577	0.586
POLR1B	PPM1B	9606.ENSP00000444136	9606.ENSP00000282412	0	0	0	0	0.063	0.059	0	0.467	0.489
POLR1B	MRPL11	9606.ENSP00000444136	9606.ENSP00000308897	0.135	0	0	0	0.248	0.251	0	0.202	0.559
POLR1B	EIF4A2	9606.ENSP00000444136	9606.ENSP00000326381	0	0	0	0	0.285	0.173	0	0.089	0.414
POLR1B	IPO7	9606.ENSP00000444136	9606.ENSP00000369042	0	0	0	0	0.756	0.056	0	0	0.76
POLR1B	EIF4G3	9606.ENSP00000444136	9606.ENSP00000383274	0	0	0	0	0.373	0.105	0	0	0.414
POLR1B	EIF4G2	9606.ENSP00000444136	9606.ENSP00000433664	0	0	0	0	0.368	0.102	0	0	0.408
POU2F1	RORA	9606.ENSP00000356840	9606.ENSP00000261523	0	0	0	0	0	0	0.9	0.238	0.92
POU2F1	CCNT1	9606.ENSP00000356840	9606.ENSP00000261900	0	0	0	0	0.073	0	0.6	0.06	0.621
POU2F1	LPP	9606.ENSP00000356840	9606.ENSP00000482472	0	0	0	0	0.062	0.058	0	0.397	0.42
POU2F1	FOXO3	9606.ENSP00000356840	9606.ENSP00000385824	0	0	0	0	0	0.061	0.9	0.115	0.909
PPARGC1A	MED4	9606.ENSP00000264867	9606.ENSP00000258648	0	0	0	0	0	0	0.6	0.123	0.634
PPARGC1A	RORA	9606.ENSP00000264867	9606.ENSP00000261523	0	0	0	0	0.062	0	0.8	0.443	0.886
PPARGC1A	SUFU	9606.ENSP00000264867	9606.ENSP00000358918	0	0	0	0	0	0	0	0.404	0.404
PPARGC1A	ZIC1	9606.ENSP00000264867	9606.ENSP00000282928	0	0	0	0	0.069	0.056	0	0.391	0.418
PPARGC1A	PRDM1	9606.ENSP00000264867	9606.ENSP00000358092	0	0	0	0	0	0	0	0.454	0.454
PPARGC1A	VDR	9606.ENSP00000264867	9606.ENSP00000447173	0	0	0	0	0	0.137	0	0.418	0.477
PPARGC1A	RNF2	9606.ENSP00000264867	9606.ENSP00000356480	0	0	0	0	0	0.27	0	0.438	0.572
PPARGC1A	MED13L	9606.ENSP00000264867	9606.ENSP00000281928	0	0	0	0	0.062	0	0.6	0.042	0.609
PPARGC1A	ELOVL3	9606.ENSP00000264867	9606.ENSP00000359022	0	0	0	0	0	0.076	0	0.665	0.677
PPARGC1A	SIRT6	9606.ENSP00000264867	9606.ENSP00000337332	0	0	0	0	0	0.072	0	0.731	0.739
PPARGC1A	PRKAG2	9606.ENSP00000264867	9606.ENSP00000287878	0	0	0	0	0.065	0	0.9	0.322	0.931
PPARGC1A	FOXO3	9606.ENSP00000264867	9606.ENSP00000385824	0	0	0	0	0	0.061	0.5	0.985	0.992
PPM1A	CCNT1	9606.ENSP00000327255	9606.ENSP00000261900	0	0	0	0	0.066	0.056	0	0.403	0.428
PPM1A	PPM1B	9606.ENSP00000327255	9606.ENSP00000282412	0	0	0	0.967	0.168	0.686	0	0.713	0.734
PPM1A	PRKAG2	9606.ENSP00000327255	9606.ENSP00000287878	0	0	0	0	0.063	0	0.9	0.062	0.904
PPM1A	VDR	9606.ENSP00000327255	9606.ENSP00000447173	0	0	0	0	0	0.056	0	0.686	0.691
PPM1B	POLR1B	9606.ENSP00000282412	9606.ENSP00000444136	0	0	0	0	0.063	0.059	0	0.467	0.489
PPM1B	PPM1A	9606.ENSP00000282412	9606.ENSP00000327255	0	0	0	0.967	0.168	0.686	0	0.713	0.734
PPM1E	PRR11	9606.ENSP00000312411	9606.ENSP00000262293	0	0	0	0	0	0	0	0.556	0.556
PPM1E	CAMK4	9606.ENSP00000312411	9606.ENSP00000282356	0	0	0	0	0.08	0.118	0.9	0.66	0.968
PPM1E	FEM1B	9606.ENSP00000312411	9606.ENSP00000307298	0	0	0	0	0.054	0.525	0	0.375	0.694
PPP1R12B	ZIC1	9606.ENSP00000476755	9606.ENSP00000282928	0	0	0	0	0.049	0.078	0	0.396	0.424
PPP2R5E	PPP3R1	9606.ENSP00000337641	9606.ENSP00000234310	0	0	0	0	0.083	0	0.54	0.148	0.609
PPP2R5E	MTCL1	9606.ENSP00000337641	9606.ENSP00000352927	0	0	0	0	0.062	0	0	0.391	0.404
PPP2R5E	LPP	9606.ENSP00000337641	9606.ENSP00000482472	0	0	0	0	0.062	0	0	0.433	0.445
PPP2R5E	CACNA2D2	9606.ENSP00000337641	9606.ENSP00000418081	0	0	0	0	0	0	0.6	0	0.6
PPP3R1	CAMK4	9606.ENSP00000234310	9606.ENSP00000282356	0	0	0	0	0.063	0.168	0	0.323	0.426
PPP3R1	RAB6B	9606.ENSP00000234310	9606.ENSP00000285208	0	0	0	0	0.115	0.139	0	0.379	0.486
PPP3R1	PPP2R5E	9606.ENSP00000234310	9606.ENSP00000337641	0	0	0	0	0.083	0	0.54	0.148	0.609
PPP3R1	YWHAG	9606.ENSP00000234310	9606.ENSP00000306330	0	0	0	0	0.108	0.089	0.9	0.113	0.918
PPP6R2	MTUS1	9606.ENSP00000478417	9606.ENSP00000262102	0	0	0	0	0.062	0	0	0.669	0.676
PPP6R2	CAMK4	9606.ENSP00000478417	9606.ENSP00000282356	0	0	0	0	0	0.478	0	0	0.478
PPP6R2	AP1G1	9606.ENSP00000478417	9606.ENSP00000377148	0	0	0	0	0.068	0.478	0	0	0.493
PPP6R2	URM1	9606.ENSP00000478417	9606.ENSP00000412922	0	0	0	0	0	0	0	0.591	0.591
PRDM1	ID2	9606.ENSP00000358092	9606.ENSP00000234091	0	0	0	0	0	0	0	0.6	0.6
PRDM1	BACH2	9606.ENSP00000358092	9606.ENSP00000257749	0	0	0	0	0	0.121	0	0.701	0.726
PRDM1	PPARGC1A	9606.ENSP00000358092	9606.ENSP00000264867	0	0	0	0	0	0	0	0.454	0.454
PRDM1	CD28	9606.ENSP00000358092	9606.ENSP00000324890	0	0	0	0	0	0	0	0.481	0.481
PRDM1	PAX5	9606.ENSP00000358092	9606.ENSP00000350844	0	0	0	0	0	0.059	0	0.772	0.776
PRDM1	FOXO3	9606.ENSP00000358092	9606.ENSP00000385824	0	0	0	0	0	0.155	0	0.374	0.448
PRKAG2	GNB4	9606.ENSP00000287878	9606.ENSP00000232564	0	0	0	0	0.063	0	0.6	0	0.609
PRKAG2	BACH2	9606.ENSP00000287878	9606.ENSP00000257749	0	0	0	0	0	0	0	0.435	0.435
PRKAG2	CAB39	9606.ENSP00000287878	9606.ENSP00000258418	0	0	0	0	0	0	0.9	0.384	0.935
PRKAG2	PPARGC1A	9606.ENSP00000287878	9606.ENSP00000264867	0	0	0	0	0.065	0	0.9	0.322	0.931
PRKAG2	TRIB1	9606.ENSP00000287878	9606.ENSP00000312150	0	0	0	0	0.063	0.3	0	0.218	0.442
PRKAG2	SESN3	9606.ENSP00000287878	9606.ENSP00000441927	0	0	0	0	0.061	0	0.6	0.119	0.64
PRKAG2	FOXO3	9606.ENSP00000287878	9606.ENSP00000385824	0	0	0	0	0.053	0	0.6	0.254	0.693
PRKAG2	PPM1A	9606.ENSP00000287878	9606.ENSP00000327255	0	0	0	0	0.063	0	0.9	0.062	0.904
PRKCA	GNB4	9606.ENSP00000408695	9606.ENSP00000232564	0	0	0	0	0.062	0	0.65	0.096	0.677
PRKCA	GRM5	9606.ENSP00000408695	9606.ENSP00000306138	0	0	0	0	0.062	0.476	0	0.243	0.596
PRKCA	YWHAG	9606.ENSP00000408695	9606.ENSP00000306330	0	0	0	0	0	0.27	0.9	0.089	0.927
PRKCA	PEA15	9606.ENSP00000408695	9606.ENSP00000357055	0	0	0	0	0	0.213	0	0.326	0.446
PRKCA	PTK2B	9606.ENSP00000408695	9606.ENSP00000380638	0	0	0	0.553	0	0	0.9	0.37	0.915
PRKCA	DAG1	9606.ENSP00000408695	9606.ENSP00000442600	0	0	0	0	0	0	0.9	0.067	0.902
PRKCA	FZD4	9606.ENSP00000408695	9606.ENSP00000434034	0	0	0	0	0	0	0.9	0.095	0.905
PRKCA	GDNF	9606.ENSP00000408695	9606.ENSP00000409007	0	0	0	0	0	0	0.9	0.188	0.915
PRR11	EPHB2	9606.ENSP00000262293	9606.ENSP00000363763	0	0	0	0	0.413	0	0	0	0.412
PRR11	PPM1E	9606.ENSP00000262293	9606.ENSP00000312411	0	0	0	0	0	0	0	0.556	0.556
PRR11	CKAP2L	9606.ENSP00000262293	9606.ENSP00000305204	0	0	0	0	0.381	0	0	0.525	0.694
PTK2B	TNS1	9606.ENSP00000380638	9606.ENSP00000171887	0	0	0	0	0.062	0.057	0	0.433	0.455
PTK2B	GRM5	9606.ENSP00000380638	9606.ENSP00000306138	0	0	0	0	0.062	0.176	0	0.301	0.412
PTK2B	GRIK3	9606.ENSP00000380638	9606.ENSP00000362183	0	0	0	0	0.063	0.07	0.54	0.087	0.585
PTK2B	SHISA6	9606.ENSP00000380638	9606.ENSP00000390084	0	0	0	0	0	0	0.54	0	0.54
PTK2B	ARHGEF12	9606.ENSP00000380638	9606.ENSP00000380942	0	0	0	0	0.062	0	0.8	0.367	0.871
PTK2B	PRKCA	9606.ENSP00000380638	9606.ENSP00000408695	0	0	0	0.553	0	0	0.9	0.37	0.915
PTPLAD1	SCD5	9606.ENSP00000261875	9606.ENSP00000316329	0	0	0	0	0.233	0.056	0.8	0.189	0.866
PTPRJ	MET	9606.ENSP00000400010	9606.ENSP00000317272	0	0	0	0	0.064	0.707	0.9	0.468	0.983
PTPRJ	PAPPA	9606.ENSP00000400010	9606.ENSP00000330658	0	0	0	0	0	0	0	0.642	0.642
RAB6B	PPP3R1	9606.ENSP00000285208	9606.ENSP00000234310	0	0	0	0	0.115	0.139	0	0.379	0.486
RAB6B	VAMP4	9606.ENSP00000285208	9606.ENSP00000236192	0	0	0	0	0.066	0.177	0.6	0.295	0.754
RAB6B	SYS1	9606.ENSP00000285208	9606.ENSP00000243918	0	0	0	0	0	0.263	0.6	0.198	0.742
RAB6B	PAFAH1B1	9606.ENSP00000285208	9606.ENSP00000380378	0	0	0	0	0.085	0	0.65	0.082	0.68
RAB6B	VTI1A	9606.ENSP00000285208	9606.ENSP00000376792	0	0	0	0	0.055	0.077	0.6	0.259	0.706
RAD21	RNF2	9606.ENSP00000297338	9606.ENSP00000356480	0	0	0	0	0.078	0.259	0	0.193	0.4
RAD21	ZFX	9606.ENSP00000297338	9606.ENSP00000368475	0	0	0	0	0.062	0.056	0	0.378	0.401
RAD21	KMT2A	9606.ENSP00000297338	9606.ENSP00000436786	0	0	0	0	0.062	0.061	0	0.412	0.437
RAD21	SIN3A	9606.ENSP00000297338	9606.ENSP00000378402	0	0	0	0	0.134	0	0	0.388	0.448
RAP1A	PIK3R3	9606.ENSP00000358723	9606.ENSP00000262741	0	0	0	0	0	0.058	0.6	0.135	0.645
RAP1A	NTRK2	9606.ENSP00000358723	9606.ENSP00000277120	0	0	0	0	0	0.14	0.9	0.105	0.916
RAP1A	MET	9606.ENSP00000358723	9606.ENSP00000317272	0	0	0	0	0	0.243	0.9	0.07	0.923
RAP1A	TRAK1	9606.ENSP00000358723	9606.ENSP00000328998	0	0	0	0	0	0.064	0.6	0.049	0.612
RAP1A	KSR2	9606.ENSP00000358723	9606.ENSP00000389715	0	0	0	0	0	0.14	0.5	0	0.551
RAP1A	CCM2	9606.ENSP00000358723	9606.ENSP00000370503	0	0	0	0	0	0	0	0.568	0.568
RAP1A	ESRP1	9606.ENSP00000358723	9606.ENSP00000405738	0	0	0	0	0	0	0.6	0	0.6
RAP1A	LRPAP1	9606.ENSP00000358723	9606.ENSP00000421922	0	0	0	0	0	0	0	0.721	0.721
RAP1A	GDNF	9606.ENSP00000358723	9606.ENSP00000409007	0	0	0	0	0	0	0.9	0	0.9
RAP2B	REPS2	9606.ENSP00000319096	9606.ENSP00000349824	0	0	0	0	0	0	0	0.416	0.416
RAP2B	LRPAP1	9606.ENSP00000319096	9606.ENSP00000421922	0	0	0	0	0	0	0	0.566	0.566
RASD1	CCM2	9606.ENSP00000225688	9606.ENSP00000370503	0	0	0	0	0	0	0	0.406	0.406
RASD1	LRPAP1	9606.ENSP00000225688	9606.ENSP00000421922	0	0	0	0	0	0	0	0.454	0.454
RASD1	GNB4	9606.ENSP00000225688	9606.ENSP00000232564	0	0	0	0	0	0.152	0.6	0.078	0.659
RASGRF2	GNB4	9606.ENSP00000265080	9606.ENSP00000232564	0	0	0	0	0	0	0.6	0.342	0.725
RASGRF2	DLG2	9606.ENSP00000265080	9606.ENSP00000365272	0	0	0	0	0.096	0	0.5	0.101	0.558
RASGRF2	CACNA1E	9606.ENSP00000265080	9606.ENSP00000356545	0	0	0	0	0.085	0	0.6	0.048	0.621
RASGRF2	CACNA2D2	9606.ENSP00000265080	9606.ENSP00000418081	0	0	0	0	0.085	0	0.6	0.167	0.668
RBM27	EIF4G2	9606.ENSP00000265271	9606.ENSP00000433664	0	0	0	0	0.125	0	0	0.354	0.411
RBM27	ZC3H12B	9606.ENSP00000265271	9606.ENSP00000340839	0	0	0	0	0.063	0	0	0.452	0.464
RBM27	YTHDF1	9606.ENSP00000265271	9606.ENSP00000359364	0	0	0	0	0.113	0.271	0	0.295	0.504
RCOR1	SETD7	9606.ENSP00000262241	9606.ENSP00000274031	0	0	0	0	0.086	0.064	0	0.388	0.431
RCOR1	GATAD2A	9606.ENSP00000262241	9606.ENSP00000353463	0	0	0	0	0.087	0	0.6	0.325	0.731
RCOR1	RNF2	9606.ENSP00000262241	9606.ENSP00000356480	0	0	0	0	0.096	0	0.65	0.299	0.758
RCOR1	KDM5B	9606.ENSP00000262241	9606.ENSP00000356234	0	0	0	0	0.09	0.27	0	0.671	0.762
RCOR1	ZMYM2	9606.ENSP00000262241	9606.ENSP00000479904	0	0	0	0	0.119	0.27	0	0.69	0.784
RCOR1	MECP2	9606.ENSP00000262241	9606.ENSP00000395535	0	0	0	0	0	0.27	0	0.988	0.991
RCOR1	SIN3A	9606.ENSP00000262241	9606.ENSP00000378402	0	0	0	0	0.094	0	0.8	0.991	0.998
REPS2	EREG	9606.ENSP00000349824	9606.ENSP00000244869	0	0	0	0	0	0	0.6	0	0.6
REPS2	RAP2B	9606.ENSP00000349824	9606.ENSP00000319096	0	0	0	0	0	0	0	0.416	0.416
REPS2	AAK1	9606.ENSP00000349824	9606.ENSP00000386456	0	0	0	0	0.077	0.262	0	0.198	0.406
REPS2	AP1G1	9606.ENSP00000349824	9606.ENSP00000377148	0	0	0	0	0	0.168	0.54	0.061	0.609
RFFL	UBE2D3	9606.ENSP00000326170	9606.ENSP00000349722	0	0	0	0	0	0.675	0	0.112	0.699
RNF11	NEDD4L	9606.ENSP00000242719	9606.ENSP00000383199	0	0	0	0	0.062	0.292	0	0.421	0.582
RNF11	UBE2D3	9606.ENSP00000242719	9606.ENSP00000349722	0	0	0	0	0.114	0.711	0	0.383	0.828
RNF168	RNF2	9606.ENSP00000320898	9606.ENSP00000356480	0	0	0	0	0.075	0	0	0.56	0.576
RNF168	UBE2D3	9606.ENSP00000320898	9606.ENSP00000349722	0	0	0	0	0.062	0.854	0	0.579	0.937
RNF2	RCOR1	9606.ENSP00000356480	9606.ENSP00000262241	0	0	0	0	0.096	0	0.65	0.299	0.758
RNF2	PPARGC1A	9606.ENSP00000356480	9606.ENSP00000264867	0	0	0	0	0	0.27	0	0.438	0.572
RNF2	SETD7	9606.ENSP00000356480	9606.ENSP00000274031	0	0	0	0	0.062	0.153	0	0.377	0.462
RNF2	RAD21	9606.ENSP00000356480	9606.ENSP00000297338	0	0	0	0	0.078	0.259	0	0.193	0.4
RNF2	RNF168	9606.ENSP00000356480	9606.ENSP00000320898	0	0	0	0	0.075	0	0	0.56	0.576
RNF2	UBE2D3	9606.ENSP00000356480	9606.ENSP00000349722	0	0	0	0	0.063	0.878	0	0.978	0.997
RNF2	GATAD2A	9606.ENSP00000356480	9606.ENSP00000353463	0	0	0	0	0	0	0.65	0.089	0.667
RNF2	KMT2A	9606.ENSP00000356480	9606.ENSP00000436786	0	0	0	0	0.062	0.316	0.9	0.335	0.951
RORA	ID2	9606.ENSP00000261523	9606.ENSP00000234091	0	0	0	0	0	0	0	0.404	0.404
RORA	ATXN1	9606.ENSP00000261523	9606.ENSP00000244769	0	0	0	0	0.062	0.182	0	0.57	0.641
RORA	FZD3	9606.ENSP00000261523	9606.ENSP00000437489	0	0	0	0	0	0	0	0.42	0.42
RORA	FZD4	9606.ENSP00000261523	9606.ENSP00000434034	0	0	0	0	0	0	0	0.43	0.43
RORA	PPARGC1A	9606.ENSP00000261523	9606.ENSP00000264867	0	0	0	0	0.062	0	0.8	0.443	0.886
RORA	POU2F1	9606.ENSP00000261523	9606.ENSP00000356840	0	0	0	0	0	0	0.9	0.238	0.92
RORA	FOXO3	9606.ENSP00000261523	9606.ENSP00000385824	0	0	0	0	0.062	0.139	0.9	0.193	0.926
RPH3AL	ESYT2	9606.ENSP00000328977	9606.ENSP00000251527	0	0	0	0	0	0	0	0.465	0.465
RRP7A	EFR3B	9606.ENSP00000321449	9606.ENSP00000384081	0	0	0	0	0	0	0	0.542	0.542
SACM1L	ESYT2	9606.ENSP00000373713	9606.ENSP00000251527	0	0	0	0	0.062	0.102	0	0.559	0.596
SACM1L	OSBPL8	9606.ENSP00000373713	9606.ENSP00000261183	0	0	0	0	0.342	0.139	0	0.707	0.819
SACM1L	PIK3R3	9606.ENSP00000373713	9606.ENSP00000262741	0	0	0	0	0.062	0	0.9	0.08	0.906
SACM1L	CNNM1	9606.ENSP00000373713	9606.ENSP00000349147	0	0	0	0	0.082	0	0	0.481	0.503
SACM1L	PIP4K2B	9606.ENSP00000373713	9606.ENSP00000482548	0	0	0	0	0.066	0.212	0	0.311	0.448
SACM1L	EFR3B	9606.ENSP00000373713	9606.ENSP00000384081	0	0	0	0	0.066	0	0	0.514	0.526
SCD5	PTPLAD1	9606.ENSP00000316329	9606.ENSP00000261875	0	0	0	0	0.233	0.056	0.8	0.189	0.866
SCD5	ELOVL3	9606.ENSP00000316329	9606.ENSP00000359022	0	0	0	0	0.065	0.157	0	0.404	0.489
SESN3	NUFIP2	9606.ENSP00000441927	9606.ENSP00000225388	0	0	0	0	0	0	0	0.599	0.599
SESN3	PRKAG2	9606.ENSP00000441927	9606.ENSP00000287878	0	0	0	0	0.061	0	0.6	0.119	0.64
SESN3	FOXO3	9606.ENSP00000441927	9606.ENSP00000385824	0	0	0	0	0.062	0	0	0.553	0.563
SESN3	CACNA2D2	9606.ENSP00000441927	9606.ENSP00000418081	0	0	0	0	0	0	0	0.855	0.855
SETD7	CCNT1	9606.ENSP00000274031	9606.ENSP00000261900	0	0	0	0	0.083	0	0	0.437	0.462
SETD7	RCOR1	9606.ENSP00000274031	9606.ENSP00000262241	0	0	0	0	0.086	0.064	0	0.388	0.431
SETD7	RNF2	9606.ENSP00000274031	9606.ENSP00000356480	0	0	0	0	0.062	0.153	0	0.377	0.462
SETD7	KDM5B	9606.ENSP00000274031	9606.ENSP00000356234	0	0	0	0	0.062	0.187	0	0.422	0.52
SETD7	KMT2A	9606.ENSP00000274031	9606.ENSP00000436786	0	0	0	0	0.078	0	0.5	0.415	0.706
SETD7	FOXO3	9606.ENSP00000274031	9606.ENSP00000385824	0	0	0	0	0.062	0.176	0.8	0.27	0.872
SETD9	MAP3K1	9606.ENSP00000285947	9606.ENSP00000382423	0	0	0	0	0	0	0	0.518	0.518
SH3TC2	GNB4	9606.ENSP00000423660	9606.ENSP00000232564	0	0	0	0	0	0	0	0.422	0.422
SHISA6	GRIK3	9606.ENSP00000390084	9606.ENSP00000362183	0	0	0	0	0.214	0.074	0.54	0.142	0.674
SHISA6	PTK2B	9606.ENSP00000390084	9606.ENSP00000380638	0	0	0	0	0	0	0.54	0	0.54
SHROOM4	DOCK3	9606.ENSP00000365188	9606.ENSP00000266037	0	0	0	0	0	0	0	0.447	0.447
SHROOM4	ZCCHC12	9606.ENSP00000365188	9606.ENSP00000308921	0	0	0	0	0	0	0	0.451	0.451
SIAH1	GRM5	9606.ENSP00000349156	9606.ENSP00000306138	0	0	0	0	0	0.301	0	0.453	0.602
SIAH1	DCC	9606.ENSP00000349156	9606.ENSP00000389140	0	0	0	0	0	0.278	0.6	0.06	0.704
SIAH1	UBE2D3	9606.ENSP00000349156	9606.ENSP00000349722	0	0	0	0	0.062	0.862	0	0.21	0.889
SIN3A	ID2	9606.ENSP00000378402	9606.ENSP00000234091	0	0	0	0	0	0.27	0	0.242	0.423
SIN3A	RCOR1	9606.ENSP00000378402	9606.ENSP00000262241	0	0	0	0	0.094	0	0.8	0.991	0.998
SIN3A	RAD21	9606.ENSP00000378402	9606.ENSP00000297338	0	0	0	0	0.134	0	0	0.388	0.448
SIN3A	BBX	9606.ENSP00000378402	9606.ENSP00000319974	0	0	0	0	0.062	0	0	0.535	0.545
SIN3A	ZNF704	9606.ENSP00000378402	9606.ENSP00000331462	0	0	0	0	0	0.483	0	0.459	0.708
SIN3A	ZBTB16	9606.ENSP00000378402	9606.ENSP00000338157	0	0	0	0	0.062	0.854	0	0.295	0.895
SIN3A	GATAD2A	9606.ENSP00000378402	9606.ENSP00000353463	0	0	0	0	0.273	0.182	0	0.381	0.599
SIN3A	KDM5B	9606.ENSP00000378402	9606.ENSP00000356234	0	0	0	0	0.096	0.354	0	0.406	0.623
SIN3A	SUFU	9606.ENSP00000378402	9606.ENSP00000358918	0	0	0	0	0	0.182	0.9	0.068	0.917
SIN3A	ZFX	9606.ENSP00000378402	9606.ENSP00000368475	0	0	0	0	0.062	0.152	0	0.431	0.507
SIN3A	UNK	9606.ENSP00000378402	9606.ENSP00000464893	0	0	0	0	0.105	0.357	0	0.042	0.401
SIN3A	VDR	9606.ENSP00000378402	9606.ENSP00000447173	0	0	0	0	0.049	0.057	0	0.411	0.426
SIN3A	KMT2A	9606.ENSP00000378402	9606.ENSP00000436786	0	0	0	0	0.093	0.496	0	0.348	0.676
SIN3A	TET3	9606.ENSP00000378402	9606.ENSP00000386869	0	0	0	0	0	0.298	0	0.861	0.898
SIN3A	TNRC6B	9606.ENSP00000378402	9606.ENSP00000401946	0	0	0	0	0	0	0.9	0.043	0.9
SIN3A	MECP2	9606.ENSP00000378402	9606.ENSP00000395535	0	0	0	0	0	0.882	0.9	0.99	0.999
SIRT6	PPARGC1A	9606.ENSP00000337332	9606.ENSP00000264867	0	0	0	0	0	0.072	0	0.731	0.739
SIRT6	MET	9606.ENSP00000337332	9606.ENSP00000317272	0	0	0	0	0	0	0	0.662	0.662
SIRT6	FOXO3	9606.ENSP00000337332	9606.ENSP00000385824	0	0	0	0	0	0.353	0	0.816	0.876
SLC6A2	LPHN3	9606.ENSP00000219833	9606.ENSP00000422533	0	0	0	0	0.062	0	0	0.392	0.406
SLC9A6	SPTBN4	9606.ENSP00000359729	9606.ENSP00000263373	0	0	0	0	0.091	0	0	0.562	0.585
SLC9A6	DOCK3	9606.ENSP00000359729	9606.ENSP00000266037	0	0	0	0	0.076	0	0	0.413	0.434
SLC9A6	MECP2	9606.ENSP00000359729	9606.ENSP00000395535	0	0	0	0	0.062	0	0	0.46	0.471
SOCS6	PIK3R3	9606.ENSP00000381034	9606.ENSP00000262741	0	0	0	0.564	0	0.441	0.54	0.092	0.738
SPAG9	DUSP4	9606.ENSP00000262013	9606.ENSP00000240100	0	0	0	0	0	0	0	0.593	0.593
SPAG9	CADM1	9606.ENSP00000262013	9606.ENSP00000329797	0	0	0	0	0	0	0	0.437	0.437
SPAG9	KIF5C	9606.ENSP00000262013	9606.ENSP00000393379	0	0	0	0	0.108	0.143	0	0.374	0.479
SPATS2	ILDR2	9606.ENSP00000448228	9606.ENSP00000271417	0	0	0	0	0	0	0	0.473	0.473
SPATS2	ZIC4	9606.ENSP00000448228	9606.ENSP00000435509	0	0	0	0	0	0.058	0	0.43	0.441
SPRY4	DUSP4	9606.ENSP00000344967	9606.ENSP00000240100	0	0	0	0	0.088	0	0	0.645	0.662
SPTBN4	PAFAH1B1	9606.ENSP00000263373	9606.ENSP00000380378	0	0	0	0	0.083	0.06	0	0.413	0.449
SPTBN4	NCAM1	9606.ENSP00000263373	9606.ENSP00000480132	0	0	0	0	0.099	0.066	0.5	0.093	0.567
SPTBN4	SLC9A6	9606.ENSP00000263373	9606.ENSP00000359729	0	0	0	0	0.091	0	0	0.562	0.585
SPTBN4	DLG2	9606.ENSP00000263373	9606.ENSP00000365272	0	0	0	0	0.2	0.134	0	0.503	0.626
SSTR3	LZTFL1	9606.ENSP00000480971	9606.ENSP00000296135	0	0	0	0	0	0	0.9	0.468	0.944
STX12	VAMP4	9606.ENSP00000363054	9606.ENSP00000236192	0	0	0	0	0.064	0.803	0.54	0.831	0.983
STX12	TBC1D15	9606.ENSP00000363054	9606.ENSP00000448182	0	0	0	0	0.145	0.248	0	0.143	0.401
STX12	VTI1A	9606.ENSP00000363054	9606.ENSP00000376792	0	0	0	0	0.152	0.9	0.54	0.846	0.993
SUFU	PPARGC1A	9606.ENSP00000358918	9606.ENSP00000264867	0	0	0	0	0	0	0	0.404	0.404
SUFU	SIN3A	9606.ENSP00000358918	9606.ENSP00000378402	0	0	0	0	0	0.182	0.9	0.068	0.917
SV2B	SYNGR1	9606.ENSP00000377779	9606.ENSP00000332287	0	0	0	0	0.117	0	0	0.35	0.402
SV2B	SYT2	9606.ENSP00000377779	9606.ENSP00000356236	0	0	0	0	0.178	0.235	0	0.514	0.667
SV2B	PAFAH1B1	9606.ENSP00000377779	9606.ENSP00000380378	0	0	0	0	0	0	0	0.417	0.417
SYNGR1	SV2B	9606.ENSP00000332287	9606.ENSP00000377779	0	0	0	0	0.117	0	0	0.35	0.402
SYNGR1	SYT2	9606.ENSP00000332287	9606.ENSP00000356236	0	0	0	0	0.127	0	0	0.35	0.409
SYS1	VAMP4	9606.ENSP00000243918	9606.ENSP00000236192	0	0	0	0	0	0.056	0.6	0.08	0.622
SYS1	NAA50	9606.ENSP00000243918	9606.ENSP00000240922	0	0	0	0	0	0	0	0.477	0.477
SYS1	DBNDD2	9606.ENSP00000243918	9606.ENSP00000361795	0	0	0	0	0.063	0	0	0.504	0.516
SYS1	VTI1A	9606.ENSP00000243918	9606.ENSP00000376792	0	0	0	0	0	0	0.6	0.108	0.628
SYS1	RAB6B	9606.ENSP00000243918	9606.ENSP00000285208	0	0	0	0	0	0.263	0.6	0.198	0.742
SYT2	VAMP4	9606.ENSP00000356236	9606.ENSP00000236192	0	0	0	0	0	0.203	0	0.546	0.623
SYT2	ERC2	9606.ENSP00000356236	9606.ENSP00000288221	0	0	0	0	0.119	0.165	0	0.48	0.585
SYT2	MRPL11	9606.ENSP00000356236	9606.ENSP00000308897	0	0	0	0	0	0	0	0.419	0.418
SYT2	SYNGR1	9606.ENSP00000356236	9606.ENSP00000332287	0	0	0	0	0.127	0	0	0.35	0.409
SYT2	WNK3	9606.ENSP00000356236	9606.ENSP00000346667	0	0	0	0	0.05	0.121	0	0.497	0.544
SYT2	GRIK3	9606.ENSP00000356236	9606.ENSP00000362183	0	0	0	0	0.134	0.058	0	0.337	0.412
SYT2	DLG2	9606.ENSP00000356236	9606.ENSP00000365272	0	0	0	0	0.134	0.108	0	0.303	0.415
SYT2	SV2B	9606.ENSP00000356236	9606.ENSP00000377779	0	0	0	0	0.178	0.235	0	0.514	0.667
TAB2	MAP4K4	9606.ENSP00000356426	9606.ENSP00000343658	0	0	0	0	0	0	0.9	0.242	0.921
TAB2	WAC	9606.ENSP00000356426	9606.ENSP00000346986	0	0	0	0	0.52	0	0	0.083	0.542
TAB2	UBE2D3	9606.ENSP00000356426	9606.ENSP00000349722	0	0	0	0	0.087	0	0	0.388	0.417
TAB2	MAP3K3	9606.ENSP00000356426	9606.ENSP00000354927	0	0	0	0	0	0	0.9	0.391	0.936
TAB2	MAP3K1	9606.ENSP00000356426	9606.ENSP00000382423	0	0	0	0	0.062	0	0	0.491	0.502
TAB2	NR2C2	9606.ENSP00000356426	9606.ENSP00000483059	0	0	0	0	0.062	0.687	0	0.668	0.894
TACC1	MAML2	9606.ENSP00000321703	9606.ENSP00000434552	0	0	0	0	0	0	0	0.529	0.529
TBC1D15	CEP63	9606.ENSP00000448182	9606.ENSP00000336524	0	0	0	0	0	0.658	0	0.163	0.701
TBC1D15	STX12	9606.ENSP00000448182	9606.ENSP00000363054	0	0	0	0	0.145	0.248	0	0.143	0.401
TBC1D22B	ZFAND3	9606.ENSP00000362590	9606.ENSP00000287218	0	0	0	0	0.062	0	0	0.505	0.516
TBC1D22B	FAM217B	9606.ENSP00000362590	9606.ENSP00000351040	0	0	0	0	0	0	0	0.489	0.489
TET3	SIN3A	9606.ENSP00000386869	9606.ENSP00000378402	0	0	0	0	0	0.298	0	0.861	0.898
TET3	MECP2	9606.ENSP00000386869	9606.ENSP00000395535	0	0	0	0	0	0	0	0.589	0.589
TGFBR3	FZD4	9606.ENSP00000212355	9606.ENSP00000434034	0	0	0	0	0.06	0	0	0.499	0.508
TLK2	CCNT1	9606.ENSP00000316512	9606.ENSP00000261900	0	0	0	0	0.406	0	0	0	0.406
TLK2	GATAD2A	9606.ENSP00000316512	9606.ENSP00000353463	0	0	0	0	0.428	0	0	0	0.428
TMED5	WNT2	9606.ENSP00000359305	9606.ENSP00000265441	0	0	0	0	0	0.102	0.9	0.047	0.906
TMEM245	KIF3B	9606.ENSP00000363714	9606.ENSP00000364864	0	0	0	0	0.062	0.631	0	0.048	0.641
TNKS2	ZBTB20	9606.ENSP00000360689	9606.ENSP00000419153	0	0	0	0	0.049	0.078	0	0.455	0.48
TNKS2	HECTD2	9606.ENSP00000360689	9606.ENSP00000401023	0	0	0	0	0.065	0.076	0	0.642	0.663
TNPO1	EIF4G2	9606.ENSP00000336712	9606.ENSP00000433664	0	0	0	0	0.216	0	0	0.295	0.424
TNPO1	LSM4	9606.ENSP00000336712	9606.ENSP00000469468	0	0	0	0	0.202	0	0	0.431	0.527
TNPO1	IPO7	9606.ENSP00000336712	9606.ENSP00000369042	0	0	0	0	0.214	0.68	0	0.753	0.932
TNRC6B	SIN3A	9606.ENSP00000401946	9606.ENSP00000378402	0	0	0	0	0	0	0.9	0.043	0.9
TNRC6B	FOXO3	9606.ENSP00000401946	9606.ENSP00000385824	0	0	0	0	0	0	0.9	0	0.9
TNRC6B	MECP2	9606.ENSP00000401946	9606.ENSP00000395535	0	0	0	0	0	0	0.9	0.114	0.907
TNRC6B	LSM4	9606.ENSP00000401946	9606.ENSP00000469468	0	0	0	0	0	0	0	0.464	0.464
TNRC6B	KMT2A	9606.ENSP00000401946	9606.ENSP00000436786	0	0	0	0	0.134	0	0.9	0.059	0.911
TNS1	PIK3R3	9606.ENSP00000171887	9606.ENSP00000262741	0	0	0	0	0.062	0.07	0	0.375	0.407
TNS1	CLASP2	9606.ENSP00000171887	9606.ENSP00000417518	0	0	0	0	0	0	0	0.428	0.428
TNS1	FOXO3	9606.ENSP00000171887	9606.ENSP00000385824	0	0	0	0	0	0.09	0	0.415	0.445
TNS1	PTK2B	9606.ENSP00000171887	9606.ENSP00000380638	0	0	0	0	0.062	0.057	0	0.433	0.455
TNS1	MET	9606.ENSP00000171887	9606.ENSP00000317272	0	0	0	0	0.064	0.191	0	0.346	0.462
TPD52L3	PAFAH1B2	9606.ENSP00000341677	9606.ENSP00000435289	0	0	0	0	0	0	0	0.455	0.455
TPM3	GRM5	9606.ENSP00000357516	9606.ENSP00000306138	0	0	0	0	0.052	0	0	0.692	0.696
TPM3	PLS3	9606.ENSP00000357516	9606.ENSP00000348163	0	0	0	0	0.063	0.293	0	0.337	0.522
TPM3	TRIM71	9606.ENSP00000357516	9606.ENSP00000373272	0	0	0	0	0.101	0.369	0	0	0.408
TPM3	IPO7	9606.ENSP00000357516	9606.ENSP00000369042	0	0	0	0	0	0	0	0.453	0.453
TRAK1	PIP4K2B	9606.ENSP00000328998	9606.ENSP00000482548	0	0	0	0	0.066	0	0	0.384	0.4
TRAK1	PAFAH1B1	9606.ENSP00000328998	9606.ENSP00000380378	0	0	0	0	0.065	0	0	0.47	0.484
TRAK1	ESRP1	9606.ENSP00000328998	9606.ENSP00000405738	0	0	0	0	0	0	0.6	0	0.6
TRAK1	KSR2	9606.ENSP00000328998	9606.ENSP00000389715	0	0	0	0	0	0.048	0.6	0	0.602
TRAK1	RAP1A	9606.ENSP00000328998	9606.ENSP00000358723	0	0	0	0	0	0.064	0.6	0.049	0.612
TRAK1	KIF5C	9606.ENSP00000328998	9606.ENSP00000393379	0	0	0	0	0	0.518	0	0.869	0.934
TRIB1	PRKAG2	9606.ENSP00000312150	9606.ENSP00000287878	0	0	0	0	0.063	0.3	0	0.218	0.442
TRIM71	IGF2BP1	9606.ENSP00000373272	9606.ENSP00000290341	0	0	0	0	0.232	0	0	0.25	0.4
TRIM71	TPM3	9606.ENSP00000373272	9606.ENSP00000357516	0	0	0	0	0.101	0.369	0	0	0.408
TRIM71	VDR	9606.ENSP00000373272	9606.ENSP00000447173	0	0	0	0	0.065	0.077	0	0.376	0.414
TRIO	ENAH	9606.ENSP00000339299	9606.ENSP00000355809	0	0	0	0	0	0.145	0	0.356	0.425
TRIO	DCC	9606.ENSP00000339299	9606.ENSP00000389140	0	0	0	0.539	0.062	0.405	0.9	0.463	0.951
TSHZ2	BLCAP	9606.ENSP00000360552	9606.ENSP00000397172	0	0	0	0	0	0	0	0.495	0.495
TSHZ2	ZIC4	9606.ENSP00000360552	9606.ENSP00000435509	0	0	0	0	0	0.057	0	0.508	0.517
TSNAX	ZBTB41	9606.ENSP00000355599	9606.ENSP00000356375	0	0	0	0	0.078	0	0	0.463	0.484
TTYH2	ZBTB7C	9606.ENSP00000269346	9606.ENSP00000468782	0	0	0	0	0	0	0	0.418	0.418
TTYH2	NEDD4L	9606.ENSP00000269346	9606.ENSP00000383199	0	0	0	0	0	0	0	0.492	0.492
UBE2D3	RNF11	9606.ENSP00000349722	9606.ENSP00000242719	0	0	0	0	0.114	0.711	0	0.383	0.828
UBE2D3	RNF168	9606.ENSP00000349722	9606.ENSP00000320898	0	0	0	0	0.062	0.854	0	0.579	0.937
UBE2D3	RFFL	9606.ENSP00000349722	9606.ENSP00000326170	0	0	0	0	0	0.675	0	0.112	0.699
UBE2D3	SIAH1	9606.ENSP00000349722	9606.ENSP00000349156	0	0	0	0	0.062	0.862	0	0.21	0.889
UBE2D3	TAB2	9606.ENSP00000349722	9606.ENSP00000356426	0	0	0	0	0.087	0	0	0.388	0.417
UBE2D3	KBTBD8	9606.ENSP00000349722	9606.ENSP00000401878	0	0	0	0	0.052	0.147	0	0.348	0.426
UBE2D3	NR2C2	9606.ENSP00000349722	9606.ENSP00000483059	0	0	0	0	0	0.296	0	0.29	0.479
UBE2D3	MAP3K1	9606.ENSP00000349722	9606.ENSP00000382423	0	0	0	0	0	0.29	0	0.49	0.622
UBE2D3	NEDD4L	9606.ENSP00000349722	9606.ENSP00000383199	0	0	0	0	0.062	0.809	0	0.467	0.896
UBE2D3	RNF2	9606.ENSP00000349722	9606.ENSP00000356480	0	0	0	0	0.063	0.878	0	0.978	0.997
UBN2	DIP2C	9606.ENSP00000418648	9606.ENSP00000280886	0	0	0	0	0.062	0	0	0.445	0.457
UBN2	MED13L	9606.ENSP00000418648	9606.ENSP00000281928	0	0	0	0	0.065	0	0	0.391	0.406
UBN2	BBX	9606.ENSP00000418648	9606.ENSP00000319974	0	0	0	0	0.489	0	0	0	0.489
UBN2	LUC7L2	9606.ENSP00000418648	9606.ENSP00000440222	0	0	0	0	0.065	0	0	0.484	0.497
UNK	FCGR3A	9606.ENSP00000464893	9606.ENSP00000356946	0	0	0	0	0	0	0	0.423	0.422
UNK	SIN3A	9606.ENSP00000464893	9606.ENSP00000378402	0	0	0	0	0.105	0.357	0	0.042	0.401
UNK	FCGR3B	9606.ENSP00000464893	9606.ENSP00000433642	0	0	0	0	0	0	0	0.423	0.422
UNK	NCAM1	9606.ENSP00000464893	9606.ENSP00000480132	0	0	0	0	0	0	0	0.518	0.518
URM1	ATP6V1A	9606.ENSP00000412922	9606.ENSP00000273398	0	0	0	0	0	0.615	0	0	0.615
URM1	PPP6R2	9606.ENSP00000412922	9606.ENSP00000478417	0	0	0	0	0	0	0	0.591	0.591
VAMP4	AP1G1	9606.ENSP00000236192	9606.ENSP00000377148	0	0	0	0	0.062	0.062	0	0.484	0.506
VAMP4	SYS1	9606.ENSP00000236192	9606.ENSP00000243918	0	0	0	0	0	0.056	0.6	0.08	0.622
VAMP4	SYT2	9606.ENSP00000236192	9606.ENSP00000356236	0	0	0	0	0	0.203	0	0.546	0.623
VAMP4	RAB6B	9606.ENSP00000236192	9606.ENSP00000285208	0	0	0	0	0.066	0.177	0.6	0.295	0.754
VAMP4	STX12	9606.ENSP00000236192	9606.ENSP00000363054	0	0	0	0	0.064	0.803	0.54	0.831	0.983
VAMP4	VTI1A	9606.ENSP00000236192	9606.ENSP00000376792	0	0	0	0	0.064	0.877	0.8	0.988	0.999
VDR	MED4	9606.ENSP00000447173	9606.ENSP00000258648	0	0	0	0	0	0.281	0	0.616	0.712
VDR	PPARGC1A	9606.ENSP00000447173	9606.ENSP00000264867	0	0	0	0	0	0.137	0	0.418	0.477
VDR	PPM1A	9606.ENSP00000447173	9606.ENSP00000327255	0	0	0	0	0	0.056	0	0.686	0.691
VDR	ZBTB16	9606.ENSP00000447173	9606.ENSP00000338157	0	0	0	0	0	0.689	0	0.143	0.722
VDR	TRIM71	9606.ENSP00000447173	9606.ENSP00000373272	0	0	0	0	0.065	0.077	0	0.376	0.414
VDR	SIN3A	9606.ENSP00000447173	9606.ENSP00000378402	0	0	0	0	0.049	0.057	0	0.411	0.426
VDR	FOXO3	9606.ENSP00000447173	9606.ENSP00000385824	0	0	0	0	0	0.346	0	0.668	0.773
VPS13D	ESYT2	9606.ENSP00000478104	9606.ENSP00000251527	0	0	0	0	0.064	0	0	0.451	0.464
VTI1A	VAMP4	9606.ENSP00000376792	9606.ENSP00000236192	0	0	0	0	0.064	0.877	0.8	0.988	0.999
VTI1A	SYS1	9606.ENSP00000376792	9606.ENSP00000243918	0	0	0	0	0	0	0.6	0.108	0.628
VTI1A	RAB6B	9606.ENSP00000376792	9606.ENSP00000285208	0	0	0	0	0.055	0.077	0.6	0.259	0.706
VTI1A	STX12	9606.ENSP00000376792	9606.ENSP00000363054	0	0	0	0	0.152	0.9	0.54	0.846	0.993
WAC	NAA50	9606.ENSP00000346986	9606.ENSP00000240922	0	0	0	0	0.08	0	0	0.395	0.419
WAC	ZBTB20	9606.ENSP00000346986	9606.ENSP00000419153	0	0	0	0	0.063	0	0	0.386	0.4
WAC	LUC7L2	9606.ENSP00000346986	9606.ENSP00000440222	0	0	0	0	0.128	0.347	0	0.217	0.515
WAC	TAB2	9606.ENSP00000346986	9606.ENSP00000356426	0	0	0	0	0.52	0	0	0.083	0.542
WDR89	PAFAH1B1	9606.ENSP00000378399	9606.ENSP00000380378	0	0	0	0	0.073	0	0	0.431	0.45
WIPF2	ENAH	9606.ENSP00000320924	9606.ENSP00000355809	0	0	0	0	0	0.161	0	0.657	0.7
WNK3	CAB39	9606.ENSP00000346667	9606.ENSP00000258418	0	0	0	0	0.062	0	0	0.509	0.52
WNK3	SYT2	9606.ENSP00000346667	9606.ENSP00000356236	0	0	0	0	0.05	0.121	0	0.497	0.544
WNK3	NEDD4L	9606.ENSP00000346667	9606.ENSP00000383199	0	0	0	0	0.053	0.282	0	0.424	0.575
WNT2	NTRK2	9606.ENSP00000265441	9606.ENSP00000277120	0	0	0	0	0.076	0.259	0	0.261	0.45
WNT2	FZD3	9606.ENSP00000265441	9606.ENSP00000437489	0	0	0	0	0	0.166	0.6	0.632	0.866
WNT2	TMED5	9606.ENSP00000265441	9606.ENSP00000359305	0	0	0	0	0	0.102	0.9	0.047	0.906
WNT2	FZD4	9606.ENSP00000265441	9606.ENSP00000434034	0	0	0	0	0.049	0.213	0.6	0.896	0.965
YTHDF1	RBM27	9606.ENSP00000359364	9606.ENSP00000265271	0	0	0	0	0.113	0.271	0	0.295	0.504
YTHDF1	IGF2BP1	9606.ENSP00000359364	9606.ENSP00000290341	0	0	0	0	0	0.196	0	0.556	0.627
YWHAG	PPP3R1	9606.ENSP00000306330	9606.ENSP00000234310	0	0	0	0	0.108	0.089	0.9	0.113	0.918
YWHAG	PRKCA	9606.ENSP00000306330	9606.ENSP00000408695	0	0	0	0	0	0.27	0.9	0.089	0.927
YWHAG	FOXO3	9606.ENSP00000306330	9606.ENSP00000385824	0	0	0	0	0	0.455	0.9	0.312	0.959
ZBTB16	ID2	9606.ENSP00000338157	9606.ENSP00000234091	0	0	0	0	0	0.077	0	0.611	0.626
ZBTB16	CXCR6	9606.ENSP00000338157	9606.ENSP00000395704	0	0	0	0	0	0	0	0.469	0.469
ZBTB16	GDNF	9606.ENSP00000338157	9606.ENSP00000409007	0	0	0	0	0	0	0	0.567	0.567
ZBTB16	VDR	9606.ENSP00000338157	9606.ENSP00000447173	0	0	0	0	0	0.689	0	0.143	0.722
ZBTB16	SIN3A	9606.ENSP00000338157	9606.ENSP00000378402	0	0	0	0	0.062	0.854	0	0.295	0.895
ZBTB20	WAC	9606.ENSP00000419153	9606.ENSP00000346986	0	0	0	0	0.063	0	0	0.386	0.4
ZBTB20	TNKS2	9606.ENSP00000419153	9606.ENSP00000360689	0	0	0	0	0.049	0.078	0	0.455	0.48
ZBTB20	KCNB1	9606.ENSP00000419153	9606.ENSP00000360806	0	0	0	0	0.13	0.056	0	0.437	0.497
ZBTB20	ZNF287	9606.ENSP00000419153	9606.ENSP00000379168	0	0	0	0.573	0	0.386	0	0.101	0.402
ZBTB41	TSNAX	9606.ENSP00000356375	9606.ENSP00000355599	0	0	0	0	0.078	0	0	0.463	0.484
ZBTB7C	TTYH2	9606.ENSP00000468782	9606.ENSP00000269346	0	0	0	0	0	0	0	0.418	0.418
ZC3H12B	RBM27	9606.ENSP00000340839	9606.ENSP00000265271	0	0	0	0	0.063	0	0	0.452	0.464
ZCCHC12	SHROOM4	9606.ENSP00000308921	9606.ENSP00000365188	0	0	0	0	0	0	0	0.451	0.451
ZFAND3	CAB39	9606.ENSP00000287218	9606.ENSP00000258418	0	0	0	0	0.065	0	0	0.482	0.495
ZFAND3	TBC1D22B	9606.ENSP00000287218	9606.ENSP00000362590	0	0	0	0	0.062	0	0	0.505	0.516
ZFX	AMMECR1	9606.ENSP00000368475	9606.ENSP00000262844	0	0	0	0	0.317	0	0	0.167	0.406
ZFX	RAD21	9606.ENSP00000368475	9606.ENSP00000297338	0	0	0	0	0.062	0.056	0	0.378	0.401
ZFX	SIN3A	9606.ENSP00000368475	9606.ENSP00000378402	0	0	0	0	0.062	0.152	0	0.431	0.507
ZIC1	PPARGC1A	9606.ENSP00000282928	9606.ENSP00000264867	0	0	0	0	0.069	0.056	0	0.391	0.418
ZIC1	PPP1R12B	9606.ENSP00000282928	9606.ENSP00000476755	0	0	0	0	0.049	0.078	0	0.396	0.424
ZIC1	BBX	9606.ENSP00000282928	9606.ENSP00000319974	0	0	0	0	0	0.068	0	0.43	0.446
ZIC1	ZIC4	9606.ENSP00000282928	9606.ENSP00000435509	0	0	0	0.949	0.733	0	0	0.911	0.746
ZIC4	ILDR2	9606.ENSP00000435509	9606.ENSP00000271417	0	0	0	0	0.065	0	0	0.43	0.444
ZIC4	ZIC1	9606.ENSP00000435509	9606.ENSP00000282928	0	0	0	0.949	0.733	0	0	0.911	0.746
ZIC4	GRM5	9606.ENSP00000435509	9606.ENSP00000306138	0	0	0	0	0.214	0	0	0.439	0.54
ZIC4	TSHZ2	9606.ENSP00000435509	9606.ENSP00000360552	0	0	0	0	0	0.057	0	0.508	0.517
ZIC4	SPATS2	9606.ENSP00000435509	9606.ENSP00000448228	0	0	0	0	0	0.058	0	0.43	0.441
ZMAT2	LSM4	9606.ENSP00000274712	9606.ENSP00000469468	0	0	0	0	0.244	0.981	0.9	0.172	0.998
ZMYM2	RCOR1	9606.ENSP00000479904	9606.ENSP00000262241	0	0	0	0	0.119	0.27	0	0.69	0.784
ZMYM2	BBX	9606.ENSP00000479904	9606.ENSP00000319974	0	0	0	0	0.065	0	0	0.675	0.683
ZNF287	ZBTB20	9606.ENSP00000379168	9606.ENSP00000419153	0	0	0	0.573	0	0.386	0	0.101	0.402
ZNF426	KBTBD8	9606.ENSP00000439017	9606.ENSP00000401878	0	0	0	0	0	0.06	0	0.587	0.595
ZNF704	SIN3A	9606.ENSP00000331462	9606.ENSP00000378402	0	0	0	0	0	0.483	0	0.459	0.708
